# Supplementary material for: A single-cell liver atlas of Plasmodium vivax infection
Source: Cell Host Microbe. Author manuscript; Available in PMC 2025 Jul 23. (PMC12285726; doi:10.1016/j.chom.2022.03.034)
Supplement: Table S2 — Summary statistics for each parasite and host cell analyzed across the dataset. Related to Figures 1 to 3. [file NIHMS2083125-supplement-Table_S2.xls]

## Sheet: Readme
Summary statistics for each host and parasite cell analysed across the dataset. Includes experimental information, QC metrics, cluster assignments, correlation with bulk RNAseq, mapping to the Malaria Cell Atlas P. berghei dataset.

## Sheet: Pv_cell_info
	QC metrics				Experimental information				Cluster assignment Figure 1	Hypnozoite/Replicative state assignment		Scmap cell assignment (topcell) and cosine similarity (topsim)		AP2-G expression		Spearman and Pearson correlations with the top matched bulk transcriptome				UMAP cell embeddings
Cell	nCount_RNA	nFeature_RNA	percent.mt	Percent.Largest.Gene	orig.ident	Treatment	Day	Sample	Seurat custers	Hypnozoite_score	State	topcell	topsim	AP2G	sex.state	r_Spearman_bulk	Prediction_Spearman_bulk	r_Pearsons_bulk	Prediction_Pearsons_bulk	UMAP_1	UMAP_2	UMAP_3
D4Seq1_GCTGAATTTCGG	620	405	0	10.8065	SEQ4r1	CTRL	d4	Infection2	Pv_C1	-0.0940828	Replicative	EEF	0.409863	AP2Gneg	AP2Gneg_Replicative	0.482143	day5	0.259677	day5	3.64565	4.92266	3.93849
D5Seq1_CCCCGATTGACG	581	393	0.172117	9.1222	SEQ5r1	CTRL	d5	Infection2	Pv_C4	1.67465	Hypnozoite	Trophozoite	0.328372	AP2Gneg	AP2Gneg_Hypnozoite	0.31546	day1	0.142655	day5	5.56405	5.50256	5.42336
D5Seq2_CCCCGATTGACG	581	393	0.172117	9.1222	SEQ5r2	CTRL	d5	Infection2	Pv_C4	1.67465	Hypnozoite	Trophozoite	0.328372	AP2Gneg	AP2Gneg_Hypnozoite	0.31546	day1	0.142655	day5	5.5622	5.50063	5.4274
D11SEQ100_ATCTCGCAGCGA	100	40	0	23	CAPD11r100	CTRL	d11	Infection1	Pv_C3	-0.309056	Replicative	Schizont	0.248889	AP2Gneg	AP2Gneg_Replicative	0.141075	day11	0.243498	day11	1.669	2.25348	5.84942
D14SEQ100_TCCGCGAGTAAG	332	281	0	4.81928	CAPD14r100	CTRL	d14	Infection1	Pv_C4	0.468573	Replicative	EEF	0.269489	AP2Gneg	AP2Gneg_Replicative	0.372471	day5	0.210743	day1	5.20059	5.44192	5.50975
D1SEQ100_ACTCATGAAACG	1053	824	0.0949668	0.569801	CAPD1r100	CTRL	d1	Infection1	Pv_C5	-0.282947	Replicative	Female	0.301886	AP2Gpos	AP2Gpos_Replicative	0.163575	day1	0.0382651	day1	6.5763	6.36925	8.60398
D1SEQ100_CACCCTTTGATG	62	61	1.6129	3.22581	CAPD1r100	CTRL	d1	Infection1	Pv_C5	-0.0942479	Replicative	Merozoite	0.0882797	AP2Gneg	AP2Gneg_Replicative	0.0164939	day1	-0.03085	day11	6.9861	6.65331	8.36946
D1SEQ100_CAGAGCCGGGGT	114	104	0	2.63158	CAPD1r100	CTRL	d1	Infection1	Pv_C5	-0.198891	Replicative	EEF	0.163709	AP2Gneg	AP2Gneg_Replicative	0.00781899	day11	-0.00206991	day11	6.43419	6.19034	8.62476
D1SEQ100_CCGTCGCTAACA	1831	1184	0	0.819224	CAPD1r100	CTRL	d1	Infection1	Pv_C5	-0.13588	Replicative	Female	0.342918	AP2Gpos	AP2Gpos_Replicative	0.0842771	day11	0.00895576	day11	6.85791	6.48146	8.8643
D1SEQ100_CGCGCGATCTCA	1172	668	0.0853242	0.853242	CAPD1r100	CTRL	d1	Infection1	Pv_C5	-0.38207	Replicative	EEF	0.252634	AP2Gpos	AP2Gpos_Replicative	0.0818405	day11	-0.00581826	day11	7.00621	6.54621	8.32176
D1SEQ100_CTGGTGCCGGTC	98	94	0	2.04082	CAPD1r100	CTRL	d1	Infection1	Pv_C5	0.361001	Replicative	Female	0.128244	AP2Gneg	AP2Gneg_Replicative	-0.0290784	day8	-0.0551886	day8	6.54473	6.37089	8.76303
D1SEQ100_GGAATCACCACA	136	115	0	3.67647	CAPD1r100	CTRL	d1	Infection1	Pv_C5	0.186683	Replicative	Male	0.188264	AP2Gneg	AP2Gneg_Replicative	0.0192599	day1	-0.0286509	day1	7.0562	6.89889	8.59978
D1SEQ100_GGTGCCCGGGGG	1492	984	0	0.603217	CAPD1r100	CTRL	d1	Infection1	Pv_C5	0.00320271	Replicative	Merozoite	0.328435	AP2Gneg	AP2Gneg_Replicative	0.111292	day1	-0.00821209	day1	6.80025	6.14556	8.34972
D1SEQ100_GTAACATTCTTA	108	105	0	2.77778	CAPD1r100	CTRL	d1	Infection1	Pv_C5	-0.226392	Replicative	EEF	0.139335	AP2Gneg	AP2Gneg_Replicative	-0.0199859	day5	-0.0243099	day8	6.60483	6.61682	8.82413
D1SEQ100_TACGGATTTGTC	125	107	0	3.2	CAPD1r100	CTRL	d1	Infection1	Pv_C5	-0.159616	Replicative	Merozoite	0.121788	AP2Gneg	AP2Gneg_Replicative	0.0313099	day1	0.0220489	day11	6.67875	6.37283	8.32846
D1SEQ100_TCCCCCCTCAGT	71	68	0	2.8169	CAPD1r100	CTRL	d1	Infection1	Pv_C5	-0.113563	Replicative	EEF	0.11832	AP2Gneg	AP2Gneg_Replicative	0.00893582	day1	-0.0287859	day11	6.73306	6.42741	8.90538
D1SEQ100_TGCCAGTTTCCA	322	274	0.310559	0.931677	CAPD1r100	CTRL	d1	Infection1	Pv_C5	0.0967516	Replicative	EEF	0.199551	AP2Gneg	AP2Gneg_Replicative	0.0384573	day1	-0.00189647	day5	6.61579	6.06267	8.13313
D1SEQ100_TGTGCTGAGTGA	877	557	0	1.48233	CAPD1r100	CTRL	d1	Infection1	Pv_C5	1.04012	Hypnozoite	Female	0.262157	AP2Gpos	AP2Gpos_Hypnozoite	0.10377	day1	0.00157165	day11	7.06456	6.83199	8.499
D1SEQ100_TTAGCCAAGGAT	765	598	0	0.653595	CAPD1r100	CTRL	d1	Infection1	Pv_C5	0.26699	Replicative	Female	0.270624	AP2Gneg	AP2Gneg_Replicative	0.0914414	day1	-0.00114376	day8	6.91777	6.45726	8.75996
D5SEQ100_TCTTCGAGATCC	692	254	0.144509	16.474	CAPD5r100	CTRL	d5	Infection1	Pv_C1	0.00940671	Replicative	EEF	0.303491	AP2Gneg	AP2Gneg_Replicative	0.403213	day5	0.29079	day1	3.97217	4.81551	4.99698
D5SEQ50_CAAAGGATGTCG	336	209	0	3.57143	CAPD5r50	CTRL	d5	Infection1	Pv_C1	0.599524	Replicative	Merozoite	0.285656	AP2Gneg	AP2Gneg_Replicative	0.296746	day5	0.221292	day8	4.80343	5.27432	4.98915
D11SEQ100_AAACGACCGCAC	1185	485	0	5.40084	CAPD11r100	CTRL	d11	Infection1	Pv_C3	-0.882064	Replicative	Schizont	0.440479	AP2Gneg	AP2Gneg_Replicative	0.577171	day11	0.287923	day11	2.67174	2.95145	4.5873
D11SEQ100_AAACTAGTCGCC	97	54	0	16.4948	CAPD11r100	CTRL	d11	Infection1	Pv_C2	-0.234646	Replicative	Merozoite	0.12928	AP2Gpos	AP2Gpos_Replicative	0.132953	day1	0.13443	day1	2.84603	7.68914	6.29921
D11SEQ100_AAATATGGGGCT	235	117	2.97872	6.38298	CAPD11r100	CTRL	d11	Infection1	Pv_C3	-0.576879	Replicative	Schizont	0.278421	AP2Gneg	AP2Gneg_Replicative	0.166113	day11	0.151113	day11	1.3881	1.55893	6.03326
D11SEQ100_AAATATGGTATC	327	89	0	10.7034	CAPD11r100	CTRL	d11	Infection1	Pv_C2	0.00536715	Replicative	Schizont	0.186065	AP2Gneg	AP2Gneg_Replicative	0.328321	day11	0.363227	day11	1.38859	8.63109	6.63253
D11SEQ100_AAATCCATCCTG	488	113	0	8.60656	CAPD11r100	CTRL	d11	Infection1	Pv_C2	-0.533097	Replicative	Schizont	0.177896	AP2Gneg	AP2Gneg_Replicative	0.287512	day11	0.262964	day11	1.34351	8.65015	6.67967
D11SEQ100_AAATGGTTGATG	374	156	0	6.14973	CAPD11r100	CTRL	d11	Infection1	Pv_C3	-0.680253	Replicative	Schizont	0.381537	AP2Gneg	AP2Gneg_Replicative	0.268972	day11	0.21145	day11	1.23672	1.74073	5.6984
D11SEQ100_AACAGAAAAGAA	139	76	0	15.8273	CAPD11r100	CTRL	d11	Infection1	Pv_C2	-0.241268	Replicative	Ring	0.17313	AP2Gneg	AP2Gneg_Replicative	0.109208	day1	0.0593368	day11	2.48222	7.67047	6.25628
D11SEQ100_AACATAGTCCAT	405	103	0	12.0988	CAPD11r100	CTRL	d11	Infection1	Pv_C2	-0.279109	Replicative	Ring	0.204358	AP2Gneg	AP2Gneg_Replicative	0.140599	day1	0.0943667	day1	2.33317	7.85468	6.33805
D11SEQ100_AACCAACAGACG	180	64	0	13.3333	CAPD11r100	CTRL	d11	Infection1	Pv_C2	-0.291427	Replicative	Schizont	0.191465	AP2Gneg	AP2Gneg_Replicative	0.166011	day11	0.126225	day1	2.75295	7.76774	6.3105
D11SEQ100_AACGAGTCCCCC	538	217	0	14.1264	CAPD11r100	CTRL	d11	Infection1	Pv_C3	-0.680021	Replicative	Schizont	0.421942	AP2Gneg	AP2Gneg_Replicative	0.390719	day11	0.256125	day11	2.26982	2.4673	4.72766
D11SEQ100_AAGAACACCGTA	129	71	0	8.52713	CAPD11r100	CTRL	d11	Infection1	Pv_C3	-0.302446	Replicative	Schizont	0.225263	AP2Gneg	AP2Gneg_Replicative	0.226665	day11	0.228965	day11	2.71278	3.08972	4.62472
D11SEQ100_AAGACCAACAGC	362	114	0	8.28729	CAPD11r100	CTRL	d11	Infection1	Pv_C2	-0.0758307	Replicative	Schizont	0.137439	AP2Gneg	AP2Gneg_Replicative	0.226516	day11	0.190932	day11	2.10895	8.55551	6.69786
D11SEQ100_AAGCAATTGCGG	202	138	0	4.45545	CAPD11r100	CTRL	d11	Infection1	Pv_C3	-0.592105	Replicative	Schizont	0.339257	AP2Gneg	AP2Gneg_Replicative	0.399588	day11	0.308259	day11	2.29581	2.46556	4.38365
D11SEQ100_AAGCTATAGCGG	229	153	0	3.49345	CAPD11r100	CTRL	d11	Infection1	Pv_C3	-0.640848	Replicative	Schizont	0.319778	AP2Gneg	AP2Gneg_Replicative	0.431951	day11	0.311551	day11	2.53553	2.8359	4.49708
D11SEQ100_AAGCTATTGAGG	144	99	0	3.47222	CAPD11r100	CTRL	d11	Infection1	Pv_C3	-0.442674	Replicative	Schizont	0.263867	AP2Gpos	AP2Gpos_Replicative	0.342501	day11	0.30726	day11	2.26789	2.5016	4.38958
D11SEQ100_AAGCTATTGCGC	113	82	0	7.9646	CAPD11r100	CTRL	d11	Infection1	Pv_C3	-0.476508	Replicative	Schizont	0.275369	AP2Gneg	AP2Gneg_Replicative	0.312072	day11	0.308465	day11	2.14805	2.59275	4.42651
D11SEQ100_AAGCTATTGCGG	5163	873	0.0581058	4.49351	CAPD11r100	CTRL	d11	Infection1	Pv_C3	-0.598524	Replicative	Schizont	0.547595	AP2Gpos	AP2Gpos_Replicative	0.464463	day11	0.333187	day11	2.33435	2.63844	4.4162
D11SEQ100_AAGCTATTGTGG	126	99	0	3.96825	CAPD11r100	CTRL	d11	Infection1	Pv_C3	-0.445551	Replicative	EEF	0.334381	AP2Gneg	AP2Gneg_Replicative	0.361003	day11	0.300814	day11	2.3007	2.66328	4.39181
D11SEQ100_AAGCTCTCACTA	109	50	0	19.2661	CAPD11r100	CTRL	d11	Infection1	Pv_C3	-0.297328	Replicative	Schizont	0.229049	AP2Gneg	AP2Gneg_Replicative	0.211819	day11	0.317209	day11	1.88684	2.41015	5.4707
D11SEQ100_AAGCTCTTGCGG	284	164	0	5.98592	CAPD11r100	CTRL	d11	Infection1	Pv_C3	-0.684958	Replicative	Schizont	0.363448	AP2Gpos	AP2Gpos_Replicative	0.43714	day11	0.326205	day11	2.52093	2.68837	4.6298
D11SEQ100_AAGGATTCGTGG	126	64	0	5.55556	CAPD11r100	CTRL	d11	Infection1	Pv_C2	-0.372578	Replicative	EEF	0	AP2Gneg	AP2Gneg_Replicative	0.237944	day11	0.124618	day11	1.92103	8.70589	6.82272
D11SEQ100_AATGTAGGCGGA	1760	513	0.0568182	4.65909	CAPD11r100	CTRL	d11	Infection1	Pv_C3	-0.898672	Replicative	Schizont	0.501393	AP2Gpos	AP2Gpos_Replicative	0.446437	day11	0.234408	day11	1.16095	1.72641	5.5878
D11SEQ100_AATTCGCGTAGC	144	77	0	5.55556	CAPD11r100	CTRL	d11	Infection1	Pv_C3	-0.382879	Replicative	Schizont	0.258705	AP2Gpos	AP2Gpos_Replicative	0.244708	day11	0.238728	day11	2.42028	2.50182	4.82034
D11SEQ100_ACACAATTCCTA	103	54	0	4.85437	CAPD11r100	CTRL	d11	Infection1	Pv_C3	-0.321662	Replicative	EEF	0.206734	AP2Gneg	AP2Gneg_Replicative	0.216509	day11	0.128982	day11	2.16386	2.43602	5.14455
D11SEQ100_ACACTCTCTATG	127	52	1.5748	25.1969	CAPD11r100	CTRL	d11	Infection1	Pv_C3	-0.307508	Replicative	Schizont	0.253807	AP2Gneg	AP2Gneg_Replicative	0.153089	day11	0.216664	day11	1.46691	1.89607	5.98958
D11SEQ100_ACAGACTCTATG	251	124	0.398406	13.5458	CAPD11r100	CTRL	d11	Infection1	Pv_C3	-0.247923	Replicative	Schizont	0.290811	AP2Gneg	AP2Gneg_Replicative	0.277455	day11	0.107201	day11	1.3947	1.63419	5.94735
D11SEQ100_ACAGTCTCTATC	342	113	0.292398	28.3626	CAPD11r100	CTRL	d11	Infection1	Pv_C3	-0.0572635	Replicative	Schizont	0.301159	AP2Gneg	AP2Gneg_Replicative	0.180517	day11	0.216443	day11	1.53792	2.03746	5.94003
D11SEQ100_ACAGTCTCTATG	16939	1283	0.690714	20.6742	CAPD11r100	CTRL	d11	Infection1	Pv_C3	-0.565076	Replicative	Schizont	0.592521	AP2Gneg	AP2Gneg_Replicative	0.254328	day11	0.0687313	day11	1.44667	1.97658	5.96905
D11SEQ100_ACATATTCTTGC	115	60	0.869565	9.56522	CAPD11r100	CTRL	d11	Infection1	Pv_C3	0.276206	Replicative	Schizont	0.267291	AP2Gneg	AP2Gneg_Replicative	0.134793	day11	0.152764	day11	1.42289	1.61293	6.03445
D11SEQ100_ACCCCGCATACA	211	119	1.4218	4.2654	CAPD11r100	CTRL	d11	Infection1	Pv_C3	-0.614401	Replicative	Schizont	0.371599	AP2Gneg	AP2Gneg_Replicative	0.279585	day11	0.221326	day11	1.37394	1.3957	6.19962
D11SEQ100_ACCCTGCAAGTT	352	157	0	10.5114	CAPD11r100	CTRL	d11	Infection1	Pv_C3	-0.00241084	Replicative	Schizont	0.253751	AP2Gpos	AP2Gpos_Replicative	0.362505	day11	0.283323	day11	2.71722	3.16868	4.78279
D11SEQ100_ACCGTCGTTCGT	119	49	0	15.1261	CAPD11r100	CTRL	d11	Infection1	Pv_C3	-0.349789	Replicative	Schizont	0.30454	AP2Gneg	AP2Gneg_Replicative	0.205742	day11	0.331162	day11	1.68739	2.34109	5.76592
D11SEQ100_ACGCATGTTATA	118	55	0	22.0339	CAPD11r100	CTRL	d11	Infection1	Pv_C3	-0.390911	Replicative	Schizont	0.217195	AP2Gneg	AP2Gneg_Replicative	0.231796	day11	0.196746	day11	1.8908	2.32057	5.35743
D11SEQ100_ACGCGCAAACAC	101	41	0	20.7921	CAPD11r100	CTRL	d11	Infection1	Pv_C3	-0.247189	Replicative	Schizont	0.168345	AP2Gneg	AP2Gneg_Replicative	0.175815	day11	0.249097	day11	2.42933	2.82988	5.07013
D11SEQ100_ACGGCTTTCTCG	1129	190	0	12.6661	CAPD11r100	CTRL	d11	Infection1	Pv_C2	-0.651922	Replicative	Schizont	0.199438	AP2Gneg	AP2Gneg_Replicative	0.269674	day11	0.214648	day11	1.27853	8.37821	6.3251
D11SEQ100_ACGTAGGCCTCG	192	110	0.520833	4.6875	CAPD11r100	CTRL	d11	Infection1	Pv_C3	-0.533631	Replicative	Schizont	0.353467	AP2Gneg	AP2Gneg_Replicative	0.280997	day11	0.266617	day11	1.20164	1.8097	5.58335
D11SEQ100_ACGTCCAGGGCT	393	147	0	9.66921	CAPD11r100	CTRL	d11	Infection1	Pv_C3	-0.500245	Replicative	Schizont	0.297266	AP2Gneg	AP2Gneg_Replicative	0.375905	day11	0.301223	day11	2.71976	3.15231	4.7144
D11SEQ100_ACTAGGTCGGAG	276	90	0	5.43478	CAPD11r100	CTRL	d11	Infection1	Pv_C2	-0.309075	Replicative	Schizont	0.200042	AP2Gneg	AP2Gneg_Replicative	0.167464	day1	0.149083	day11	2.93631	7.82996	6.35397
D11SEQ100_ACTATGCACCTC	128	65	0.78125	21.875	CAPD11r100	CTRL	d11	Infection1	Pv_C3	-0.404274	Replicative	Schizont	0.146645	AP2Gneg	AP2Gneg_Replicative	0.237318	day11	0.202806	day11	1.8055	2.23486	5.52013
D11SEQ100_ACTGCGGCTCAT	199	82	0	21.608	CAPD11r100	CTRL	d11	Infection1	Pv_C3	-0.376614	Replicative	EEF	0.252644	AP2Gneg	AP2Gneg_Replicative	0.31173	day11	0.322991	day11	2.08416	2.59159	5.19348
D11SEQ100_ACTGTTGTCATG	194	79	0	18.5567	CAPD11r100	CTRL	d11	Infection1	Pv_C3	-0.411401	Replicative	Schizont	0.289001	AP2Gneg	AP2Gneg_Replicative	0.27308	day11	0.314319	day11	2.2043	2.51809	5.14521
D11SEQ100_ACTTGTTCGGGC	105	36	0	10.4762	CAPD11r100	CTRL	d11	Infection1	Pv_C2	-0.14927	Replicative	Schizont	0.188081	AP2Gneg	AP2Gneg_Replicative	0.0622022	day1	0.107627	hz	0.786853	7.64544	5.90352
D11SEQ100_AGAATACAAATG	166	90	0	12.6506	CAPD11r100	CTRL	d11	Infection1	Pv_C3	-0.412389	Replicative	Schizont	0.261276	AP2Gpos	AP2Gpos_Replicative	0.291925	day11	0.20872	day11	2.26096	2.51503	5.02905
D11SEQ100_AGACCAAGAGCA	134	106	0	4.47761	CAPD11r100	CTRL	d11	Infection1	Pv_C3	-0.518555	Replicative	Schizont	0.290384	AP2Gpos	AP2Gpos_Replicative	0.295064	day11	0.236205	day11	2.28862	2.36382	4.75216
D11SEQ100_AGACCGTCTAGA	234	113	0	4.2735	CAPD11r100	CTRL	d11	Infection1	Pv_C3	-0.541919	Replicative	Schizont	0.354645	AP2Gneg	AP2Gneg_Replicative	0.286887	day11	0.249271	day11	1.30308	1.71521	5.64671
D11SEQ100_AGAGTCATAGCT	126	62	0	10.3175	CAPD11r100	CTRL	d11	Infection1	Pv_C2	-0.37006	Replicative	Merozoite	0.099988	AP2Gneg	AP2Gneg_Replicative	0.221335	day11	0.126661	day11	1.26616	8.79905	6.88875
D11SEQ100_AGAGTTAGCTAA	115	62	0	26.087	CAPD11r100	CTRL	d11	Infection1	Pv_C1	-0.263345	Replicative	Schizont	0.189917	AP2Gneg	AP2Gneg_Replicative	0.0463734	day8	0.164776	day11	2.19406	2.62545	5.28857
D11SEQ100_AGATGTGCCAAA	3084	744	0.0648508	16.6018	CAPD11r100	CTRL	d11	Infection1	Pv_C3	-0.812764	Replicative	Schizont	0.507896	AP2Gpos	AP2Gpos_Replicative	0.511823	day11	0.29047	day11	2.65198	2.97501	4.69762
D11SEQ100_AGATGTGCCACA	217	118	0	20.7373	CAPD11r100	CTRL	d11	Infection1	Pv_C3	-0.0298283	Replicative	Schizont	0.270309	AP2Gneg	AP2Gneg_Replicative	0.33241	day11	0.251684	day11	2.45419	2.94488	5.07402
D11SEQ100_AGCCTGAGGATG	167	84	0	12.5749	CAPD11r100	CTRL	d11	Infection1	Pv_C3	-0.441977	Replicative	Schizont	0.178661	AP2Gneg	AP2Gneg_Replicative	0.282764	day11	0.226292	day11	2.50437	2.80036	4.91668
D11SEQ100_AGCGTACCTGTC	146	83	0	11.6438	CAPD11r100	CTRL	d11	Infection1	Pv_C2	-0.379685	Replicative	Schizont	0.18186	AP2Gneg	AP2Gneg_Replicative	0.148965	day11	0.117895	day8	2.81491	7.77707	6.3162
D11SEQ100_AGCTCACTTTCT	117	44	0	24.7863	CAPD11r100	CTRL	d11	Infection1	Pv_C3	-0.333529	Replicative	Schizont	0.226433	AP2Gneg	AP2Gneg_Replicative	0.224124	day11	0.325268	day11	1.7242	2.19687	5.78209
D11SEQ100_AGGAGGTTAGTG	4916	1002	0.203417	12.144	CAPD11r100	CTRL	d11	Infection1	Pv_C3	-1.24283	Replicative	Schizont	0.509867	AP2Gpos	AP2Gpos_Replicative	0.298008	day11	0.321526	day11	2.47454	2.60532	4.7008
D11SEQ100_AGGCATCTGAAT	423	174	4.96454	2.83688	CAPD11r100	CTRL	d11	Infection1	Pv_C3	0.0274603	Replicative	Schizont	0.344794	AP2Gneg	AP2Gneg_Replicative	0.315257	day11	0.221377	day11	1.45392	1.82617	5.72849
D11SEQ100_AGGCGGTTAGTG	311	172	0	16.7203	CAPD11r100	CTRL	d11	Infection1	Pv_C3	-0.617725	Replicative	Schizont	0.344067	AP2Gneg	AP2Gneg_Replicative	0.376494	day11	0.239528	day11	2.20323	2.48799	5.12697
D11SEQ100_AGGGAATTTATC	282	86	0	8.15603	CAPD11r100	CTRL	d11	Infection1	Pv_C2	-0.0961063	Replicative	Merozoite	0.0999874	AP2Gneg	AP2Gneg_Replicative	0.246144	day11	0.235419	day11	1.61165	8.73947	6.83746
D11SEQ100_AGGGGTCGTTTT	212	185	0	1.41509	CAPD11r100	CTRL	d11	Infection1	Pv_C5	-0.289827	Replicative	EEF	0.141892	AP2Gpos	AP2Gpos_Replicative	0.0474427	day1	0.0247185	day11	6.82544	6.57987	8.84919
D11SEQ100_AGGTAACATACC	97	43	0	13.4021	CAPD11r100	CTRL	d11	Infection1	Pv_C2	-0.211144	Replicative	Schizont	0.167206	AP2Gneg	AP2Gneg_Replicative	0.119821	day1	0.124678	day1	2.34779	7.55158	6.15989
D11SEQ100_AGGTAATTGTAT	112	55	0	11.6071	CAPD11r100	CTRL	d11	Infection1	Pv_C2	-0.322868	Replicative	Merozoite	0.0995723	AP2Gneg	AP2Gneg_Replicative	0.167587	day11	0.0727168	day1	0.680525	8.66188	6.62966
D11SEQ100_AGTATGTCCACA	193	71	0	25.9067	CAPD11r100	CTRL	d11	Infection1	Pv_C3	-0.336077	Replicative	Schizont	0.322873	AP2Gneg	AP2Gneg_Replicative	0.27112	day11	0.201428	day11	2.28449	2.80176	5.22701
D11SEQ100_AGTGTAGGCGGA	113	83	0	5.30973	CAPD11r100	CTRL	d11	Infection1	Pv_C3	-0.455229	Replicative	Schizont	0.341605	AP2Gneg	AP2Gneg_Replicative	0.22728	day11	0.268433	day11	1.23785	1.93005	5.69679
D11SEQ100_ATAACCCTCCCT	2201	312	0	25.3067	CAPD11r100	CTRL	d11	Infection1	Pv_C8	-0.633147	Replicative	Schizont	0.505234	AP2Gneg	AP2Gneg_Replicative	0.295119	day11	0.280579	day11	1.45606	2.64365	6.80431
D11SEQ100_ATACAACCGCAC	140	95	0	13.5714	CAPD11r100	CTRL	d11	Infection1	Pv_C3	-0.435648	Replicative	Schizont	0.260438	AP2Gneg	AP2Gneg_Replicative	0.305105	day11	0.289135	day11	2.72842	3.0558	4.63616
D11SEQ100_ATACCACCGCAC	170	108	0.588235	12.9412	CAPD11r100	CTRL	d11	Infection1	Pv_C3	-0.456946	Replicative	EEF	0.280192	AP2Gneg	AP2Gneg_Replicative	0.320477	day11	0.290534	day11	2.54825	2.75318	4.75236
D11SEQ100_ATACCCCTCCCT	158	67	0	28.481	CAPD11r100	CTRL	d11	Infection1	Pv_C8	-0.307034	Replicative	Schizont	0.310288	AP2Gneg	AP2Gneg_Replicative	0.161687	day11	0.299136	day11	1.47232	2.66728	6.78002
D11SEQ100_ATACGACAGCAC	389	237	0	5.39846	CAPD11r100	CTRL	d11	Infection1	Pv_C3	-0.843014	Replicative	Schizont	0.350278	AP2Gneg	AP2Gneg_Replicative	0.459823	day11	0.277652	day11	2.59776	2.81425	4.62353
D11SEQ100_ATACGACCACAC	502	302	0	6.57371	CAPD11r100	CTRL	d11	Infection1	Pv_C3	-0.85198	Replicative	Schizont	0.327756	AP2Gneg	AP2Gneg_Replicative	0.4797	day11	0.251036	day11	2.67973	2.96393	4.60079
D11SEQ100_ATACGACCCCAC	187	108	0.534759	17.6471	CAPD11r100	CTRL	d11	Infection1	Pv_C3	-0.434511	Replicative	Schizont	0.292978	AP2Gpos	AP2Gpos_Replicative	0.291356	day11	0.292699	day11	2.55921	2.83053	4.84768
D11SEQ100_ATACGACCGAAC	175	127	0	6.28571	CAPD11r100	CTRL	d11	Infection1	Pv_C3	-0.059296	Replicative	Schizont	0.314547	AP2Gneg	AP2Gneg_Replicative	0.383759	day11	0.289114	day11	2.62295	2.86048	4.66428
D11SEQ100_ATACGACCGCAA	125	101	0	5.6	CAPD11r100	CTRL	d11	Infection1	Pv_C3	0.0724231	Replicative	Schizont	0.251437	AP2Gneg	AP2Gneg_Replicative	0.296475	day11	0.251126	day11	2.30523	2.37621	4.73554
D11SEQ100_ATACGACCGCAC	14069	1467	0.0995096	16.5257	CAPD11r100	CTRL	d11	Infection1	Pv_C3	-0.98551	Replicative	Schizont	0.576043	AP2Gpos	AP2Gpos_Replicative	0.26369	day11	0.349492	day11	2.64424	2.95351	4.68772
D11SEQ100_ATACGACCGCCC	1187	389	0.168492	23.7574	CAPD11r100	CTRL	d11	Infection1	Pv_C3	-0.831956	Replicative	Schizont	0.426806	AP2Gpos	AP2Gpos_Replicative	0.524932	day11	0.290759	day11	2.64838	3.0976	4.85814
D11SEQ100_ATACGACCGCGC	103	89	0	6.79612	CAPD11r100	CTRL	d11	Infection1	Pv_C3	-0.398773	Replicative	Schizont	0.223939	AP2Gneg	AP2Gneg_Replicative	0.25904	day11	0.15447	day11	2.30545	2.50134	4.45239
D11SEQ100_ATACGACCGCTC	124	98	0	4.83871	CAPD11r100	CTRL	d11	Infection1	Pv_C3	-0.393324	Replicative	Schizont	0.265079	AP2Gneg	AP2Gneg_Replicative	0.335508	day11	0.307811	day11	2.65864	3.06382	4.56825
D11SEQ100_ATACGCCCGCAC	1856	563	0.161638	19.3966	CAPD11r100	CTRL	d11	Infection1	Pv_C3	-0.995638	Replicative	Schizont	0.490528	AP2Gneg	AP2Gneg_Replicative	0.542196	day11	0.280993	day11	2.64055	2.95519	4.75507
D11SEQ100_ATACGCCCGCCC	131	88	0.763359	14.5038	CAPD11r100	CTRL	d11	Infection1	Pv_C3	-0.381757	Replicative	Schizont	0.238505	AP2Gneg	AP2Gneg_Replicative	0.280642	day11	0.229961	day11	2.78894	3.26831	4.65432
D11SEQ100_ATAGTAGGCGGA	473	244	0	4.43975	CAPD11r100	CTRL	d11	Infection1	Pv_C3	-0.802831	Replicative	Schizont	0.428684	AP2Gpos	AP2Gpos_Replicative	0.325842	day11	0.233223	day11	1.23337	1.5805	5.76286
D11SEQ100_ATCCGACCGCAC	95	69	0	9.47368	CAPD11r100	CTRL	d11	Infection1	Pv_C3	-0.328605	Replicative	Schizont	0.289693	AP2Gneg	AP2Gneg_Replicative	0.269915	day11	0.342912	day11	2.17878	2.63612	4.46618
D11SEQ100_ATCTATAGTCCC	125	41	0	26.4	CAPD11r100	CTRL	d11	Infection1	Pv_C3	-0.256699	Replicative	Schizont	0.277254	AP2Gneg	AP2Gneg_Replicative	0.226784	day11	0.169494	day11	1.82895	2.24314	5.57367
D11SEQ100_ATCTCGCAGCGA	100	40	0	23	CAPD11r100	CTRL	d11	Infection1	Pv_C3	-0.309056	Replicative	Schizont	0.248889	AP2Gneg	AP2Gneg_Replicative	0.141075	day11	0.243498	day11	1.65976	2.24	5.8521
D11SEQ100_ATCTTGTACCCG	358	136	0	21.5084	CAPD11r100	CTRL	d11	Infection1	Pv_C3	-0.554043	Replicative	EEF	0.268334	AP2Gneg	AP2Gneg_Replicative	0.324851	day11	0.251677	day11	2.29478	2.65903	5.0579
D11SEQ100_ATGAATCATACG	130	72	0	11.5385	CAPD11r100	CTRL	d11	Infection1	Pv_C2	-0.242931	Replicative	Schizont	0.189829	AP2Gneg	AP2Gneg_Replicative	0.126163	day11	0.101673	day11	2.83025	7.67928	6.29701
D11SEQ100_ATGGCGATTATC	369	96	0	17.8862	CAPD11r100	CTRL	d11	Infection1	Pv_C3	-0.114264	Replicative	Schizont	0.327408	AP2Gneg	AP2Gneg_Replicative	0.272781	day11	0.335995	day11	1.60205	2.03491	5.6915
D11SEQ100_ATGGGACCTGTG	149	69	0.671141	16.7785	CAPD11r100	CTRL	d11	Infection1	Pv_C3	-0.254436	Replicative	Schizont	0.308983	AP2Gneg	AP2Gneg_Replicative	0.225195	day11	0.370034	day11	1.8973	2.47229	5.30598
D11SEQ100_ATGTCTCGTGTG	153	117	0	3.92157	CAPD11r100	CTRL	d11	Infection1	Pv_C3	-0.574774	Replicative	Schizont	0.309051	AP2Gneg	AP2Gneg_Replicative	0.360803	day11	0.269821	day11	2.4004	2.43685	4.63849
D11SEQ100_ATTAACCACTAA	257	136	0	6.22568	CAPD11r100	CTRL	d11	Infection1	Pv_C2	-0.0341177	Replicative	Merozoite	0.195085	AP2Gneg	AP2Gneg_Replicative	0.132503	day1	0.135703	day11	2.78943	7.71447	6.2931
D11SEQ100_ATTAATGGCTGG	105	28	0	22.8571	CAPD11r100	CTRL	d11	Infection1	Pv_C2	-0.160522	Replicative	Schizont	0.119384	AP2Gneg	AP2Gneg_Replicative	0.0488401	day11	0.194525	day5	0.990824	7.77903	5.96752
D11SEQ100_ATTATAGGCGGA	213	116	0	8.4507	CAPD11r100	CTRL	d11	Infection1	Pv_C3	-0.599063	Replicative	Schizont	0.319631	AP2Gneg	AP2Gneg_Replicative	0.262567	day11	0.268415	day11	1.35074	1.78401	5.65207
D11SEQ100_ATTATCAAATAT	495	339	0	1.21212	CAPD11r100	CTRL	d11	Infection1	Pv_C5	0.28778	Replicative	Male	0.19994	AP2Gneg	AP2Gneg_Replicative	0.0239866	day1	-0.0468599	day11	6.82309	6.61361	8.43205
D11SEQ100_ATTCAGTTCCGT	391	227	0	3.06905	CAPD11r100	CTRL	d11	Infection1	Pv_C5	0.669647	Replicative	Merozoite	0.18317	AP2Gneg	AP2Gneg_Replicative	0.0329531	day8	-0.0308893	day5	6.96147	6.13569	8.35614
D11SEQ100_ATTCCTCAAATA	617	116	0	8.10373	CAPD11r100	CTRL	d11	Infection1	Pv_C2	-0.139878	Replicative	Merozoite	0.192992	AP2Gneg	AP2Gneg_Replicative	0.334584	day11	0.232952	day11	1.7746	8.60319	6.7042
D11SEQ100_ATTCTAGGCGGA	217	128	0	8.75576	CAPD11r100	CTRL	d11	Infection1	Pv_C3	-0.619236	Replicative	Schizont	0.321351	AP2Gpos	AP2Gpos_Replicative	0.301604	day11	0.272506	day11	1.2625	1.63472	5.65171
D11SEQ100_ATTGAAGGCGGA	547	259	0	4.38757	CAPD11r100	CTRL	d11	Infection1	Pv_C3	-0.574697	Replicative	Schizont	0.446621	AP2Gneg	AP2Gneg_Replicative	0.348188	day11	0.228656	day11	1.1414	1.76656	5.5318
D11SEQ100_ATTGCAAAGTTT	105	46	0	14.2857	CAPD11r100	CTRL	d11	Infection1	Pv_C2	0.404109	Replicative	Merozoite	0.121776	AP2Gneg	AP2Gneg_Replicative	0.0983813	day11	0.0478175	day1	2.81363	7.65827	6.30231
D11SEQ100_ATTGTACGCGGA	159	97	0	12.5786	CAPD11r100	CTRL	d11	Infection1	Pv_C3	-0.455445	Replicative	Schizont	0.374113	AP2Gneg	AP2Gneg_Replicative	0.263107	day11	0.225272	day11	1.26301	1.59057	5.75419
D11SEQ100_ATTGTAGACGGA	104	72	0	5.76923	CAPD11r100	CTRL	d11	Infection1	Pv_C3	-0.388065	Replicative	Schizont	0.276112	AP2Gneg	AP2Gneg_Replicative	0.21391	day11	0.285005	day11	1.189	1.89139	5.52698
D11SEQ100_ATTGTAGCCGGA	125	83	0	8	CAPD11r100	CTRL	d11	Infection1	Pv_C3	0.0640006	Replicative	Schizont	0.36134	AP2Gneg	AP2Gneg_Replicative	0.241371	day11	0.250371	day11	1.21583	1.75823	5.58508
D11SEQ100_ATTGTAGGAGGA	362	209	0.276243	4.41989	CAPD11r100	CTRL	d11	Infection1	Pv_C3	-0.797235	Replicative	Schizont	0.417581	AP2Gpos	AP2Gpos_Replicative	0.344908	day11	0.250948	day11	1.20902	1.65097	5.68926
D11SEQ100_ATTGTAGGCAGA	256	155	0.390625	4.6875	CAPD11r100	CTRL	d11	Infection1	Pv_C3	-0.689723	Replicative	Schizont	0.407517	AP2Gneg	AP2Gneg_Replicative	0.338457	day11	0.261957	day11	1.16366	1.84058	5.6237
D11SEQ100_ATTGTAGGCCGA	293	156	0	6.82594	CAPD11r100	CTRL	d11	Infection1	Pv_C3	-0.642308	Replicative	Schizont	0.316386	AP2Gneg	AP2Gneg_Replicative	0.31384	day11	0.25402	day11	1.34222	1.89971	5.46295
D11SEQ100_ATTGTAGGCGAA	170	120	0	10	CAPD11r100	CTRL	d11	Infection1	Pv_C3	-0.525239	Replicative	Schizont	0.347476	AP2Gpos	AP2Gpos_Replicative	0.224666	day11	0.220182	day11	1.11341	1.76823	5.56512
D11SEQ100_ATTGTAGGCGCA	188	115	0	6.91489	CAPD11r100	CTRL	d11	Infection1	Pv_C3	-0.163837	Replicative	Schizont	0.348996	AP2Gneg	AP2Gneg_Replicative	0.263733	day11	0.243202	day11	1.20749	1.80167	5.65482
D11SEQ100_ATTGTAGGCGGC	258	151	0	6.58915	CAPD11r100	CTRL	d11	Infection1	Pv_C3	-0.669896	Replicative	Schizont	0.394598	AP2Gpos	AP2Gpos_Replicative	0.327334	day11	0.264987	day11	1.35438	1.91788	5.40119
D11SEQ100_ATTGTAGGCGGG	234	136	0	5.55556	CAPD11r100	CTRL	d11	Infection1	Pv_C3	-0.621805	Replicative	Schizont	0.320777	AP2Gpos	AP2Gpos_Replicative	0.261691	day11	0.239815	day11	1.23458	1.60683	5.70687
D11SEQ100_ATTGTAGGCGGT	179	122	0.558659	5.58659	CAPD11r100	CTRL	d11	Infection1	Pv_C3	-0.55302	Replicative	Schizont	0.356992	AP2Gneg	AP2Gneg_Replicative	0.282845	day11	0.253454	day11	1.32088	1.91924	5.45269
D11SEQ100_ATTGTAGGCGTA	156	103	0	5.12821	CAPD11r100	CTRL	d11	Infection1	Pv_C3	-0.54935	Replicative	Schizont	0.331161	AP2Gneg	AP2Gneg_Replicative	0.305853	day11	0.276889	day11	1.30168	1.92994	5.45974
D11SEQ100_ATTGTAGGCTGA	185	132	0	3.24324	CAPD11r100	CTRL	d11	Infection1	Pv_C3	-0.598872	Replicative	Schizont	0.39581	AP2Gneg	AP2Gneg_Replicative	0.281715	day11	0.2638	day11	1.20525	1.76266	5.51123
D11SEQ100_ATTGTAGGTGGA	204	138	0	3.43137	CAPD11r100	CTRL	d11	Infection1	Pv_C3	-0.626001	Replicative	Schizont	0.373065	AP2Gneg	AP2Gneg_Replicative	0.287978	day11	0.241263	day11	1.22646	1.77338	5.54027
D11SEQ100_ATTGTAGTCGGA	185	126	0	3.78378	CAPD11r100	CTRL	d11	Infection1	Pv_C3	-0.602945	Replicative	Schizont	0.351942	AP2Gneg	AP2Gneg_Replicative	0.275223	day11	0.277906	day11	1.28143	1.92036	5.47344
D11SEQ100_ATTGTCGGCGGA	1509	432	0.132538	12.5911	CAPD11r100	CTRL	d11	Infection1	Pv_C3	-1.00316	Replicative	Schizont	0.518514	AP2Gpos	AP2Gpos_Replicative	0.421881	day11	0.283382	day11	1.23751	1.95614	5.55606
D11SEQ100_ATTGTGGGCGGA	131	99	0	6.87023	CAPD11r100	CTRL	d11	Infection1	Pv_C3	-0.535541	Replicative	Schizont	0.356301	AP2Gneg	AP2Gneg_Replicative	0.239197	day11	0.215058	day11	1.23333	1.59117	5.76169
D11SEQ100_ATTTTAGGCGGA	104	66	0	4.80769	CAPD11r100	CTRL	d11	Infection1	Pv_C3	-0.392727	Replicative	Schizont	0.262312	AP2Gneg	AP2Gneg_Replicative	0.251196	day11	0.18848	day11	1.34123	1.76555	5.65464
D11SEQ100_ATTTTAGTATCA	140	58	0.714286	12.1429	CAPD11r100	CTRL	d11	Infection1	Pv_C2	-0.185546	Replicative	Schizont	0.138986	AP2Gneg	AP2Gneg_Replicative	0.113553	day1	0.0515193	day8	2.39368	7.71233	6.25828
D11SEQ100_CAACTAGTCTCG	138	65	0	14.4928	CAPD11r100	CTRL	d11	Infection1	Pv_C3	-0.390534	Replicative	Schizont	0.234913	AP2Gneg	AP2Gneg_Replicative	0.261628	day11	0.232023	day11	1.85856	2.33272	5.4233
D11SEQ100_CACACATTCCTA	125	52	0	23.2	CAPD11r100	CTRL	d11	Infection1	Pv_C3	-0.338547	Replicative	Schizont	0.259924	AP2Gneg	AP2Gneg_Replicative	0.205897	day11	0.156935	day11	1.63996	1.99291	5.76387
D11SEQ100_CACCAGTCACGT	1603	477	0	14.5352	CAPD11r100	CTRL	d11	Infection1	Pv_C3	-0.70169	Replicative	Trophozoite	0.404803	AP2Gneg	AP2Gneg_Replicative	0.566107	day11	0.0844547	day11	3.13356	3.79967	4.59491
D11SEQ100_CACCCACGCGGT	180	62	0	26.6667	CAPD11r100	CTRL	d11	Infection1	Pv_C1	-0.196071	Replicative	Ring	0.127494	AP2Gneg	AP2Gneg_Replicative	0.123842	day1	0.101086	day8	3.73723	4.86438	5.18026
D11SEQ100_CACCCGCATACA	208	131	1.92308	3.84615	CAPD11r100	CTRL	d11	Infection1	Pv_C3	-0.174308	Replicative	Schizont	0.352856	AP2Gneg	AP2Gneg_Replicative	0.261825	day11	0.231079	day11	1.37737	1.42135	6.17715
D11SEQ100_CACCGTCTATGA	97	61	0	9.27835	CAPD11r100	CTRL	d11	Infection1	Pv_C1	-0.247969	Replicative	Trophozoite	0.181292	AP2Gneg	AP2Gneg_Replicative	0.261872	day11	0.331306	day11	3.10798	3.78407	4.66681
D11SEQ100_CACCTTGGTCTG	224	140	0	3.57143	CAPD11r100	CTRL	d11	Infection1	Pv_C3	-0.651932	Replicative	Schizont	0.349437	AP2Gneg	AP2Gneg_Replicative	0.342587	day11	0.232171	day11	2.24205	2.31621	4.66042
D11SEQ100_CACCTTTCTACT	344	135	0	3.77907	CAPD11r100	CTRL	d11	Infection1	Pv_C2	-0.401353	Replicative	Merozoite	0.234873	AP2Gneg	AP2Gneg_Replicative	0.170457	day11	0.190818	day1	1.69344	8.38439	6.51508
D11SEQ100_CAGCGAACGCTA	261	140	0	13.41	CAPD11r100	CTRL	d11	Infection1	Pv_C3	-0.566823	Replicative	Schizont	0.309151	AP2Gneg	AP2Gneg_Replicative	0.375523	day11	0.264551	day11	2.08632	2.42447	5.09705
D11SEQ100_CAGCGAACGCTC	344	180	0	11.3372	CAPD11r100	CTRL	d11	Infection1	Pv_C3	-0.632915	Replicative	Schizont	0.298815	AP2Gneg	AP2Gneg_Replicative	0.366879	day11	0.261523	day11	2.42071	2.59071	4.95398
D11SEQ100_CAGCGAACGCTG	410	205	0	12.1951	CAPD11r100	CTRL	d11	Infection1	Pv_C3	-0.69925	Replicative	Schizont	0.327004	AP2Gneg	AP2Gneg_Replicative	0.361809	day11	0.238962	day11	2.30841	2.46358	4.88463
D11SEQ100_CAGCGAACGCTT	213	133	0	12.2066	CAPD11r100	CTRL	d11	Infection1	Pv_C3	-0.567091	Replicative	Schizont	0.278259	AP2Gneg	AP2Gneg_Replicative	0.325623	day11	0.252174	day11	2.06936	2.35907	5.15125
D11SEQ100_CAGTCCGGCACC	252	78	0	27.7778	CAPD11r100	CTRL	d11	Infection1	Pv_C3	-0.367515	Replicative	Schizont	0.275204	AP2Gneg	AP2Gneg_Replicative	0.243278	day11	0.342963	day11	1.5961	2.26686	5.90321
D11SEQ100_CATCCAATAGTG	291	186	1.03093	2.06186	CAPD11r100	CTRL	d11	Infection1	Pv_C5	-0.30299	Replicative	Ring	0.177405	AP2Gneg	AP2Gneg_Replicative	0.0519786	day11	0.0282451	day11	6.96677	6.81983	8.73732
D11SEQ100_CATCCCAACGTT	259	96	0	5.01931	CAPD11r100	CTRL	d11	Infection1	Pv_C2	-0.343823	Replicative	Schizont	0.107471	AP2Gneg	AP2Gneg_Replicative	0.154169	day1	0.095513	day11	2.41895	8.44406	6.61998
D11SEQ100_CCAACGCGATAA	106	40	0	24.5283	CAPD11r100	CTRL	d11	Infection1	Pv_C3	-0.25809	Replicative	Schizont	0.194645	AP2Gneg	AP2Gneg_Replicative	0.245606	day11	0.257652	day11	2.45793	2.9653	5.09261
D11SEQ100_CCAATCCAGGTA	167	58	0	17.9641	CAPD11r100	CTRL	d11	Infection1	Pv_C3	-0.297371	Replicative	Schizont	0.242401	AP2Gneg	AP2Gneg_Replicative	0.269038	day11	0.344531	day11	2.66732	3.16963	4.899
D11SEQ100_CCACCAAGAGCA	106	83	0	3.77358	CAPD11r100	CTRL	d11	Infection1	Pv_C3	-0.473267	Replicative	Schizont	0.260962	AP2Gneg	AP2Gneg_Replicative	0.287792	day11	0.177437	day11	2.07345	2.33201	5.08222
D11SEQ100_CCACCGCATACA	172	107	2.32558	5.23256	CAPD11r100	CTRL	d11	Infection1	Pv_C3	-0.110867	Replicative	Schizont	0.350403	AP2Gneg	AP2Gneg_Replicative	0.263069	day11	0.205008	day11	1.385	1.39875	6.21577
D11SEQ100_CCACGGGTTGAG	378	109	0	15.6085	CAPD11r100	CTRL	d11	Infection1	Pv_C8	-0.403862	Replicative	Schizont	0.370259	AP2Gneg	AP2Gneg_Replicative	0.222564	day11	0.30061	day11	1.42435	2.58488	6.75926
D11SEQ100_CCAGCACCGCAT	364	37	0	22.5275	CAPD11r100	CTRL	d11	Infection1	Pv_C2	-0.154758	Replicative	Female	0.116551	AP2Gneg	AP2Gneg_Replicative	0.0666772	day11	0.0451455	day11	0.854981	7.32963	5.75513
D11SEQ100_CCAGGCTCACAG	412	291	1.45631	1.45631	CAPD11r100	CTRL	d11	Infection1	Pv_C5	-0.0199302	Replicative	Male	0.198565	AP2Gneg	AP2Gneg_Replicative	-0.0227697	day1	0.00247112	day5	7.02934	6.22751	8.57307
D11SEQ100_CCAGGTTAGCCT	109	47	0	24.7706	CAPD11r100	CTRL	d11	Infection1	Pv_C3	-0.258149	Replicative	Schizont	0.182591	AP2Gneg	AP2Gneg_Replicative	0.15203	day11	0.19644	day11	1.85696	2.46579	5.64388
D11SEQ100_CCAGTCTCTATG	105	52	0	24.7619	CAPD11r100	CTRL	d11	Infection1	Pv_C3	-0.277233	Replicative	Schizont	0.280413	AP2Gneg	AP2Gneg_Replicative	0.157246	day11	0.177148	day11	1.44093	1.92682	5.95132
D11SEQ100_CCCCCGCATACA	1405	327	1.70819	15.4448	CAPD11r100	CTRL	d11	Infection1	Pv_C3	-0.463792	Replicative	Schizont	0.455955	AP2Gpos	AP2Gpos_Replicative	0.369998	day11	0.222223	day11	1.38803	1.49232	6.11656
D11SEQ100_CCCCGCGCGCTT	186	78	0	20.4301	CAPD11r100	CTRL	d11	Infection1	Pv_C3	-0.325703	Replicative	Schizont	0.222025	AP2Gneg	AP2Gneg_Replicative	0.245878	day11	0.269174	day11	1.98325	2.58053	5.40841
D11SEQ100_CCCGCTGATAGC	124	91	0	7.25806	CAPD11r100	CTRL	d11	Infection1	Pv_C5	-0.159575	Replicative	Merozoite	0.117814	AP2Gneg	AP2Gneg_Replicative	-0.0379119	day11	-0.0270379	day3	7.07405	6.4673	8.15352
D11SEQ100_CCGCCCGTCTTT	106	52	0	7.54717	CAPD11r100	CTRL	d11	Infection1	Pv_C1	0.441142	Replicative	EEF	0.151444	AP2Gneg	AP2Gneg_Replicative	0.153961	hz	0.186004	day3	5.10829	4.99858	4.97287
D11SEQ100_CCGGCCTAGGAG	289	92	0	23.1834	CAPD11r100	CTRL	d11	Infection1	Pv_C3	-0.0868802	Replicative	Schizont	0.310113	AP2Gneg	AP2Gneg_Replicative	0.243274	day11	0.264223	day11	1.47434	2.14116	5.85562
D11SEQ100_CCGTCCCATACT	281	84	0	24.911	CAPD11r100	CTRL	d11	Infection1	Pv_C3	-0.341557	Replicative	Schizont	0.277324	AP2Gneg	AP2Gneg_Replicative	0.285375	day11	0.299925	day11	2.05728	2.60878	5.3728
D11SEQ100_CCTCCATTCGTC	99	33	0	27.2727	CAPD11r100	CTRL	d11	Infection1	Pv_C2	-0.188304	Replicative	Schizont	0.138883	AP2Gneg	AP2Gneg_Replicative	0.134081	day11	0.0663199	day1	2.39667	7.70744	6.26345
D11SEQ100_CGACAAAGAGCA	222	153	0	4.05405	CAPD11r100	CTRL	d11	Infection1	Pv_C3	-0.647878	Replicative	Schizont	0.342168	AP2Gneg	AP2Gneg_Replicative	0.372772	day11	0.233186	day11	2.40646	2.46012	4.71888
D11SEQ100_CGACCAAGAGCA	4006	832	0.0748877	12.6061	CAPD11r100	CTRL	d11	Infection1	Pv_C3	-1.13415	Replicative	Schizont	0.482368	AP2Gpos	AP2Gpos_Replicative	0.461805	day11	0.268884	day11	2.55587	2.72274	4.71542
D11SEQ100_CGACCACGAGCA	268	143	0	18.2836	CAPD11r100	CTRL	d11	Infection1	Pv_C3	-0.54275	Replicative	Schizont	0.285298	AP2Gneg	AP2Gneg_Replicative	0.323475	day11	0.278714	day11	2.6051	3.03719	4.90405
D11SEQ100_CGACCCAGAGCA	228	119	0.877193	22.807	CAPD11r100	CTRL	d11	Infection1	Pv_C3	-0.0897422	Replicative	Schizont	0.294547	AP2Gneg	AP2Gneg_Replicative	0.272002	day11	0.22955	day11	1.96553	2.38392	5.3149
D11SEQ100_CGACTTATAGGT	144	74	0	10.4167	CAPD11r100	CTRL	d11	Infection1	Pv_C3	-0.419214	Replicative	EEF	0.207807	AP2Gneg	AP2Gneg_Replicative	0.250894	day11	0.109078	day11	1.68243	2.06462	5.56988
D11SEQ100_CGAGCGACATGG	155	70	0	20	CAPD11r100	CTRL	d11	Infection1	Pv_C3	-0.309925	Replicative	Schizont	0.182235	AP2Gneg	AP2Gneg_Replicative	0.207437	day11	0.265856	day11	2.62071	3.10364	4.92661
D11SEQ100_CGAGTTCATCGA	987	196	0.70922	26.6464	CAPD11r100	CTRL	d11	Infection1	Pv_C3	-0.600043	Replicative	Schizont	0.40399	AP2Gneg	AP2Gneg_Replicative	0.299538	day11	0.143905	day11	1.52495	2.12828	5.94805
D11SEQ100_CGATATGGGCCG	454	148	0	5.28634	CAPD11r100	CTRL	d11	Infection1	Pv_C3	-0.601757	Replicative	Schizont	0.207499	AP2Gpos	AP2Gpos_Replicative	0.276026	day11	0.172	day11	2.19718	2.35765	4.92203
D11SEQ100_CGATCTGGATAA	150	99	0.666667	4	CAPD11r100	CTRL	d11	Infection1	Pv_C3	-0.402025	Replicative	Schizont	0.1875	AP2Gneg	AP2Gneg_Replicative	0.222234	day11	0.147819	day11	1.92296	2.23859	5.14754
D11SEQ100_CGCCAGTCACGT	161	125	0	4.96894	CAPD11r100	CTRL	d11	Infection1	Pv_C1	-0.384684	Replicative	Schizont	0.221209	AP2Gneg	AP2Gneg_Replicative	0.355408	day11	0.290065	day11	3.16111	3.83861	4.5824
D11SEQ100_CGCCCAAGAGCA	347	207	0	3.45821	CAPD11r100	CTRL	d11	Infection1	Pv_C3	-0.737874	Replicative	Schizont	0.315775	AP2Gneg	AP2Gneg_Replicative	0.40696	day11	0.256359	day11	2.36648	2.3984	4.72912
D11SEQ100_CGCCCGCATACA	181	109	1.65746	5.52486	CAPD11r100	CTRL	d11	Infection1	Pv_C3	-0.115593	Replicative	Schizont	0.371684	AP2Gpos	AP2Gpos_Replicative	0.238879	day11	0.230561	day11	1.3828	1.37237	6.23839
D11SEQ100_CGCCTTGGTCTG	107	79	0	3.73832	CAPD11r100	CTRL	d11	Infection1	Pv_C3	-0.454216	Replicative	Schizont	0.209024	AP2Gneg	AP2Gneg_Replicative	0.276072	day11	0.165111	day11	2.01202	2.39894	4.62981
D11SEQ100_CGCGTATGCCGT	543	165	0	21.9153	CAPD11r100	CTRL	d11	Infection1	Pv_C3	-0.662502	Replicative	Schizont	0.314253	AP2Gneg	AP2Gneg_Replicative	0.382823	day11	0.110211	day11	2.03268	2.39368	5.24739
D11SEQ100_CGCTCGACCTTA	434	150	0	9.67742	CAPD11r100	CTRL	d11	Infection1	Pv_C2	-0.415784	Replicative	Merozoite	0.184208	AP2Gneg	AP2Gneg_Replicative	0.17116	day1	0.123466	day5	2.62997	7.6184	6.2645
D11SEQ100_CGCTGTAATCTT	137	56	0	8.0292	CAPD11r100	CTRL	d11	Infection1	Pv_C2	0.344451	Replicative	Schizont	0.117609	AP2Gneg	AP2Gneg_Replicative	0.14298	day1	0.0486206	day1	2.1058	7.83388	6.26788
D11SEQ100_CGCTTCAGCTAC	115	44	0	22.6087	CAPD11r100	CTRL	d11	Infection1	Pv_C3	-0.226677	Replicative	Schizont	0.159187	AP2Gneg	AP2Gneg_Replicative	0.147986	day11	0.21664	day11	2.11499	2.48968	5.30248
D11SEQ100_CGGCCAAGAGCA	172	122	0	7.55814	CAPD11r100	CTRL	d11	Infection1	Pv_C3	-0.574859	Replicative	Schizont	0.319919	AP2Gneg	AP2Gneg_Replicative	0.325769	day11	0.286283	day11	2.09479	2.51778	4.45895
D11SEQ100_CGGCGTCTCTTG	218	72	0	26.1468	CAPD11r100	CTRL	d11	Infection1	Pv_C3	-0.343944	Replicative	Schizont	0.243475	AP2Gneg	AP2Gneg_Replicative	0.26219	day11	0.271248	day11	1.92851	2.539	5.52754
D11SEQ100_CGGCTGCGGCTT	166	108	0	2.40964	CAPD11r100	CTRL	d11	Infection1	Pv_C5	0.246708	Replicative	Female	0.154171	AP2Gneg	AP2Gneg_Replicative	0.0662896	day1	0.00313732	day11	6.82896	6.08147	8.32796
D11SEQ100_CGGGAGCTGCAA	358	64	0	12.0112	CAPD11r100	CTRL	d11	Infection1	Pv_C2	-0.25454	Replicative	Schizont	0.136957	AP2Gneg	AP2Gneg_Replicative	0.0858409	day11	0.185104	day11	2.43794	7.71987	6.27448
D11SEQ100_CGGGCAACGCGG	128	60	0	21.0938	CAPD11r100	CTRL	d11	Infection1	Pv_C3	-0.4659	Replicative	Schizont	0.253551	AP2Gneg	AP2Gneg_Replicative	0.219527	day11	0.21987	day11	1.6838	2.16199	5.72409
D11SEQ100_CGGTTGCTTCTA	1139	289	0	22.3003	CAPD11r100	CTRL	d11	Infection1	Pv_C3	-0.559533	Replicative	Schizont	0.407795	AP2Gneg	AP2Gneg_Replicative	0.323249	day11	0.173616	day11	1.4399	1.73607	5.85821
D11SEQ100_CGTGGCCATGGA	105	46	0	22.8571	CAPD11r100	CTRL	d11	Infection1	Pv_C3	-0.336518	Replicative	Schizont	0.242541	AP2Gneg	AP2Gneg_Replicative	0.191133	day11	0.331241	day11	1.64919	2.32538	5.92558
D11SEQ100_CGTTCACCGTCC	1117	248	0.0895255	11.1907	CAPD11r100	CTRL	d11	Infection1	Pv_C2	0.79111	Hypnozoite	Merozoite	0.185908	AP2Gneg	AP2Gneg_Hypnozoite	0.0823341	day1	0.0534489	day8	2.70636	7.61666	6.25799
D11SEQ100_CTAAGCTGCTAA	107	44	0.934579	25.2336	CAPD11r100	CTRL	d11	Infection1	Pv_C3	-0.250011	Replicative	Schizont	0.174095	AP2Gneg	AP2Gneg_Replicative	0.0986447	day1	0.220486	day11	1.67489	2.14868	5.84623
D11SEQ100_CTACCAAGAGCA	104	74	0	4.80769	CAPD11r100	CTRL	d11	Infection1	Pv_C3	-0.407211	Replicative	Schizont	0.226833	AP2Gneg	AP2Gneg_Replicative	0.249148	day11	0.15009	day11	1.8604	2.20221	5.2537
D11SEQ100_CTACCCTCGATT	135	70	0	15.5556	CAPD11r100	CTRL	d11	Infection1	Pv_C3	0.0957494	Replicative	Schizont	0.207348	AP2Gneg	AP2Gneg_Replicative	0.16535	day11	0.0375196	day11	1.37147	1.90702	5.57372
D11SEQ100_CTACCGAGGTCG	1470	412	0.0680272	17.8231	CAPD11r100	CTRL	d11	Infection1	Pv_C3	-0.439804	Replicative	Schizont	0.382499	AP2Gneg	AP2Gneg_Replicative	0.49282	day11	0.245075	day11	2.36901	2.58783	4.93829
D11SEQ100_CTACCGCGGTCG	127	64	0	26.7717	CAPD11r100	CTRL	d11	Infection1	Pv_C3	-0.392308	Replicative	Schizont	0.233347	AP2Gneg	AP2Gneg_Replicative	0.242116	day11	0.284924	day11	2.12518	2.55077	5.27626
D11SEQ100_CTACGACGCAGC	465	203	0	7.31183	CAPD11r100	CTRL	d11	Infection1	Pv_C3	-0.631067	Replicative	Schizont	0.338122	AP2Gneg	AP2Gneg_Replicative	0.396264	day11	0.297082	day11	2.20886	2.6119	4.42076
D11SEQ100_CTACGAGTAGCG	153	78	1.96078	17.6471	CAPD11r100	CTRL	d11	Infection1	Pv_C3	-0.411948	Replicative	Schizont	0.276709	AP2Gneg	AP2Gneg_Replicative	0.261602	day11	0.300238	day11	1.40345	2.04159	5.96708
D11SEQ100_CTAGTTATGTTA	382	148	0	23.822	CAPD11r100	CTRL	d11	Infection1	Pv_C3	-0.156475	Replicative	Schizont	0.300647	AP2Gneg	AP2Gneg_Replicative	0.329499	day11	0.254151	day11	2.0046	2.40488	5.27425
D11SEQ100_CTATAACAGGCG	546	222	2.5641	8.05861	CAPD11r100	CTRL	d11	Infection1	Pv_C3	0.0410608	Replicative	Schizont	0.41315	AP2Gneg	AP2Gneg_Replicative	0.292867	day11	0.208359	day11	1.32265	1.60832	5.8622
D11SEQ100_CTATACATAACC	301	103	0	20.2658	CAPD11r100	CTRL	d11	Infection1	Pv_C3	-0.442706	Replicative	Schizont	0.324551	AP2Gneg	AP2Gneg_Replicative	0.316573	day11	0.314009	day11	2.2042	2.68853	5.20254
D11SEQ100_CTATCATTACTT	127	59	0	9.44882	CAPD11r100	CTRL	d11	Infection1	Pv_C3	-0.383362	Replicative	Schizont	0.253541	AP2Gneg	AP2Gneg_Replicative	0.182368	day11	0.246337	day11	1.42168	2.12155	5.79331
D11SEQ100_CTATCCAACAGT	623	213	2.24719	4.01284	CAPD11r100	CTRL	d11	Infection1	Pv_C3	-0.0655183	Replicative	Schizont	0.386339	AP2Gneg	AP2Gneg_Replicative	0.329787	day11	0.111553	day11	1.37968	1.67008	5.87548
D11SEQ100_CTCCAGTCACGT	108	85	0	4.62963	CAPD11r100	CTRL	d11	Infection1	Pv_C1	-0.326969	Replicative	Schizont	0.225842	AP2Gneg	AP2Gneg_Replicative	0.342865	day11	0.228468	day8	3.52837	4.39385	4.51081
D11SEQ100_CTCCCGCATACA	193	117	2.07254	3.62694	CAPD11r100	CTRL	d11	Infection1	Pv_C3	-0.0426379	Replicative	Schizont	0.347208	AP2Gneg	AP2Gneg_Replicative	0.264788	day11	0.240073	day11	1.38312	1.36889	6.23968
D11SEQ100_CTCCTTGGTCTG	2115	501	0	11.3475	CAPD11r100	CTRL	d11	Infection1	Pv_C3	-1.054	Replicative	Schizont	0.45753	AP2Gpos	AP2Gpos_Replicative	0.525106	day11	0.256081	day11	2.48354	2.56802	4.52458
D11SEQ100_CTCGTCCGTAAC	468	180	4.70085	13.8889	CAPD11r100	CTRL	d11	Infection1	Pv_C3	0.205595	Replicative	Schizont	0.374965	AP2Gneg	AP2Gneg_Replicative	0.325354	day11	0.118244	day11	1.45296	1.93385	5.7333
D11SEQ100_CTGCAGTGGGAT	397	98	0	13.8539	CAPD11r100	CTRL	d11	Infection1	Pv_C2	-0.258037	Replicative	Schizont	0.195679	AP2Gneg	AP2Gneg_Replicative	0.146593	day1	0.114868	day1	2.49935	7.70214	6.27588
D11SEQ100_CTGCATCTCGGG	137	63	0	8.75912	CAPD11r100	CTRL	d11	Infection1	Pv_C8	-0.304731	Replicative	Schizont	0.32938	AP2Gneg	AP2Gneg_Replicative	0.139505	day11	0.263004	day11	1.4084	2.60672	6.81123
D11SEQ100_CTGGCATAAATA	1404	277	0	12.4644	CAPD11r100	CTRL	d11	Infection1	Pv_C8	-0.599045	Replicative	Schizont	0.497659	AP2Gneg	AP2Gneg_Replicative	0.267766	day11	0.253455	day11	1.40504	2.61167	6.85062
D11SEQ100_CTGTCCGAGCCC	143	55	0	16.0839	CAPD11r100	CTRL	d11	Infection1	Pv_C3	-0.309106	Replicative	Schizont	0.282532	AP2Gneg	AP2Gneg_Replicative	0.16051	day11	0.263895	day11	1.46594	2.55932	6.62234
D11SEQ100_CTTACACTCATG	211	77	0	20.3791	CAPD11r100	CTRL	d11	Infection1	Pv_C8	-0.274784	Replicative	Schizont	0.330023	AP2Gneg	AP2Gneg_Replicative	0.162195	day11	0.338095	day11	1.50106	2.70976	6.75643
D11SEQ100_CTTCCTCGATCG	489	201	4.70348	14.5194	CAPD11r100	CTRL	d11	Infection1	Pv_C3	-0.673494	Replicative	Schizont	0.387664	AP2Gpos	AP2Gpos_Replicative	0.284829	day11	0.263615	day11	1.34893	1.94393	5.77479
D11SEQ100_CTTCCTTAGCAG	123	65	0	6.50407	CAPD11r100	CTRL	d11	Infection1	Pv_C3	-0.349968	Replicative	Schizont	0.219337	AP2Gneg	AP2Gneg_Replicative	0.220488	day11	0.187741	day11	1.8078	2.17521	5.45838
D11SEQ100_CTTCGGGCCTAG	125	102	0	4.8	CAPD11r100	CTRL	d11	Infection1	Pv_C5	-0.292455	Replicative	Male	0.130113	AP2Gneg	AP2Gneg_Replicative	0.00824901	day1	-0.0460891	day1	7.07781	6.36865	8.15804
D11SEQ100_CTTGTAGGCGGA	106	74	0	12.2642	CAPD11r100	CTRL	d11	Infection1	Pv_C3	-0.391299	Replicative	Schizont	0.316133	AP2Gneg	AP2Gneg_Replicative	0.214792	day11	0.274084	day11	1.20497	1.92516	5.53043
D11SEQ100_GAAGCTAAGCAT	190	92	0	7.89474	CAPD11r100	CTRL	d11	Infection1	Pv_C2	-0.399896	Replicative	Merozoite	0.146323	AP2Gneg	AP2Gneg_Replicative	0.195817	day11	0.194065	day11	1.27915	8.75986	6.84589
D11SEQ100_GAAGGTGCGCAC	128	71	0	12.5	CAPD11r100	CTRL	d11	Infection1	Pv_C3	-0.350744	Replicative	Schizont	0.276676	AP2Gneg	AP2Gneg_Replicative	0.235182	day11	0.259816	day11	1.72844	2.26194	5.41158
D11SEQ100_GAGCTATTGCGG	483	251	0	4.34783	CAPD11r100	CTRL	d11	Infection1	Pv_C3	-0.788175	Replicative	Schizont	0.423436	AP2Gpos	AP2Gpos_Replicative	0.516369	day11	0.298952	day11	2.22985	2.51296	4.35157
D11SEQ100_GAGGACACCTAT	122	63	0	23.7705	CAPD11r100	CTRL	d11	Infection1	Pv_C3	-0.294279	Replicative	Schizont	0.204666	AP2Gpos	AP2Gpos_Replicative	0.245576	day11	0.345054	day11	2.43667	2.92899	5.0531
D11SEQ100_GAGTTATATTTT	232	85	0	12.931	CAPD11r100	CTRL	d11	Infection1	Pv_C2	0.104481	Replicative	Schizont	0.197449	AP2Gneg	AP2Gneg_Replicative	0.170643	day1	0.163358	day8	2.46132	7.6659	6.25062
D11SEQ100_GATAGAAGCCTA	149	55	0	19.4631	CAPD11r100	CTRL	d11	Infection1	Pv_C2	-0.289976	Replicative	Schizont	0.139283	AP2Gneg	AP2Gneg_Replicative	0.0865535	day1	0.0384846	day1	2.53777	7.60129	6.2232
D11SEQ100_GATAGAAGCCTC	178	64	0	14.0449	CAPD11r100	CTRL	d11	Infection1	Pv_C2	0.215783	Replicative	Schizont	0.141144	AP2Gneg	AP2Gneg_Replicative	0.091578	day3	0.0550048	day1	2.56321	7.59068	6.23107
D11SEQ100_GATAGAAGCCTG	266	78	0	19.9248	CAPD11r100	CTRL	d11	Infection1	Pv_C2	0.640814	Replicative	Schizont	0.146376	AP2Gneg	AP2Gneg_Replicative	0.0674658	day1	0.0311543	day1	2.49682	7.55141	6.19567
D11SEQ100_GATAGAAGCCTT	99	45	0	16.1616	CAPD11r100	CTRL	d11	Infection1	Pv_C2	-0.248788	Replicative	Schizont	0.115133	AP2Gneg	AP2Gneg_Replicative	0.0862539	day1	0.0524763	day11	2.57573	7.59732	6.22731
D11SEQ100_GCACACCAAATT	91	45	0	23.0769	CAPD11r100	CTRL	d11	Infection1	Pv_C3	-0.29703	Replicative	Schizont	0.243553	AP2Gneg	AP2Gneg_Replicative	0.186254	day11	0.373529	day11	1.55329	2.22898	5.86514
D11SEQ100_GCACTGATTAGG	581	239	0	2.75387	CAPD11r100	CTRL	d11	Infection1	Pv_C3	-0.776905	Replicative	Schizont	0.346309	AP2Gneg	AP2Gneg_Replicative	0.363767	day11	0.15478	day11	1.77476	2.12264	5.42139
D11SEQ100_GCAGAGATGCTG	104	58	0	7.69231	CAPD11r100	CTRL	d11	Infection1	Pv_C3	-0.344649	Replicative	Schizont	0.21799	AP2Gneg	AP2Gneg_Replicative	0.232529	day11	0.17711	day11	1.88966	2.25739	5.38515
D11SEQ100_GCAGTCTCTATG	710	262	0.28169	18.3099	CAPD11r100	CTRL	d11	Infection1	Pv_C3	-0.227997	Replicative	Schizont	0.367418	AP2Gneg	AP2Gneg_Replicative	0.304398	day11	0.206711	day11	1.41893	1.69254	5.98118
D11SEQ100_GCATTAGTTCCT	127	41	0	22.0472	CAPD11r100	CTRL	d11	Infection1	Pv_C3	-0.203454	Replicative	Schizont	0.219653	AP2Gneg	AP2Gneg_Replicative	0.220557	day11	0.418858	day11	2.54174	3.06855	5.03525
D11SEQ100_GCCCCGCATACA	218	127	1.37615	5.04587	CAPD11r100	CTRL	d11	Infection1	Pv_C3	-0.137177	Replicative	Schizont	0.406551	AP2Gneg	AP2Gneg_Replicative	0.28541	day11	0.231971	day11	1.38636	1.41256	6.19984
D11SEQ100_GCCTGGGTACGA	624	271	0	17.4679	CAPD11r100	CTRL	d11	Infection1	Pv_C3	-0.527347	Replicative	Schizont	0.379298	AP2Gneg	AP2Gneg_Replicative	0.453422	day11	0.245205	day11	2.45601	2.56308	4.88494
D11SEQ100_GCCTGGGTACGC	752	307	0.132979	17.8191	CAPD11r100	CTRL	d11	Infection1	Pv_C3	-0.822519	Replicative	Schizont	0.364583	AP2Gneg	AP2Gneg_Replicative	0.449633	day11	0.254875	day11	2.40861	2.55311	4.89083
D11SEQ100_GCCTGGGTACGG	923	363	0	17.1181	CAPD11r100	CTRL	d11	Infection1	Pv_C3	-0.570565	Replicative	Schizont	0.394346	AP2Gneg	AP2Gneg_Replicative	0.491931	day11	0.0872136	day11	2.4809	2.72197	4.78818
D11SEQ100_GCCTGGGTACGT	587	248	0	20.1022	CAPD11r100	CTRL	d11	Infection1	Pv_C3	-0.747693	Replicative	Schizont	0.346943	AP2Gneg	AP2Gneg_Replicative	0.410036	day11	0.234754	day11	2.45754	2.61097	4.90974
D11SEQ100_GCGCTCGGCCTC	80	34	0	26.25	CAPD11r100	CTRL	d11	Infection1	Pv_C3	-0.214474	Replicative	Schizont	0.212499	AP2Gneg	AP2Gneg_Replicative	0.190659	day11	0.24445	day11	1.73348	2.45965	5.88975
D11SEQ100_GCGGCTTTCTCG	204	75	0	7.84314	CAPD11r100	CTRL	d11	Infection1	Pv_C2	-0.454839	Replicative	Schizont	0.151813	AP2Gneg	AP2Gneg_Replicative	0.227042	day11	0.118977	day11	1.62572	8.7014	6.80067
D11SEQ100_GCGTCTCGCCCG	175	51	0	23.4286	CAPD11r100	CTRL	d11	Infection1	Pv_C3	-0.298328	Replicative	Schizont	0.297701	AP2Gneg	AP2Gneg_Replicative	0.206406	day11	0.341852	day11	1.54619	2.55017	6.43168
D11SEQ100_GCTACGGTTGGC	104	52	0	5.76923	CAPD11r100	CTRL	d11	Infection1	Pv_C2	-0.231967	Replicative	Schizont	0.154702	AP2Gneg	AP2Gneg_Replicative	0.0915692	day1	0.107567	hz	2.62547	7.73114	6.28735
D11SEQ100_GCTATCCAATAA	780	495	0.25641	5.51282	CAPD11r100	CTRL	d11	Infection1	Pv_C5	-0.315009	Replicative	EEF	0.232192	AP2Gneg	AP2Gneg_Replicative	0.0637659	day1	0.0276157	day11	6.92064	6.13536	8.23538
D11SEQ100_GCTCGGCGCGAT	356	86	0	11.7978	CAPD11r100	CTRL	d11	Infection1	Pv_C2	-0.44486	Replicative	Schizont	0.141686	AP2Gneg	AP2Gneg_Replicative	0.290365	day11	0.309239	day11	1.07918	8.44696	6.31483
D11SEQ100_GCTCGGCGCGCT	136	53	0	11.7647	CAPD11r100	CTRL	d11	Infection1	Pv_C2	-0.364951	Replicative	EEF	0.080838	AP2Gneg	AP2Gneg_Replicative	0.238807	day11	0.143372	day11	0.554204	8.51604	6.47016
D11SEQ100_GCTGAGAATTCT	387	137	0	7.49354	CAPD11r100	CTRL	d11	Infection1	Pv_C2	-0.401823	Replicative	Schizont	0.154268	AP2Gneg	AP2Gneg_Replicative	0.184642	day11	0.121176	day11	1.66379	8.77745	6.86142
D11SEQ100_GGAAGCTGGGAT	209	90	0	14.8325	CAPD11r100	CTRL	d11	Infection1	Pv_C3	-0.454536	Replicative	Schizont	0.339142	AP2Gneg	AP2Gneg_Replicative	0.249246	day11	0.30573	day11	1.47377	1.87001	5.73758
D11SEQ100_GGACTATTCTCA	109	72	0	7.33945	CAPD11r100	CTRL	d11	Infection1	Pv_C3	-0.359969	Replicative	EEF	0.252071	AP2Gneg	AP2Gneg_Replicative	0.224176	day11	0.274461	day11	2.48911	2.65093	4.75124
D11SEQ100_GGACTATTCTCC	179	106	0	6.70391	CAPD11r100	CTRL	d11	Infection1	Pv_C3	-0.542068	Replicative	EEF	0.256076	AP2Gneg	AP2Gneg_Replicative	0.315348	day11	0.272386	day11	2.24013	2.47834	5.06465
D11SEQ100_GGACTATTCTCG	231	114	0	8.65801	CAPD11r100	CTRL	d11	Infection1	Pv_C3	-0.466294	Replicative	Schizont	0.25734	AP2Gneg	AP2Gneg_Replicative	0.297872	day11	0.285734	day11	2.26794	2.47415	5.02274
D11SEQ100_GGATCGGTCGCT	727	197	0.550206	21.458	CAPD11r100	CTRL	d11	Infection1	Pv_C3	-0.597446	Replicative	Schizont	0.396441	AP2Gneg	AP2Gneg_Replicative	0.342416	day11	0.258027	day11	1.46462	1.99103	5.87154
D11SEQ100_GGATGTGCCAAA	180	130	0	7.22222	CAPD11r100	CTRL	d11	Infection1	Pv_C3	-0.42345	Replicative	Schizont	0.250146	AP2Gneg	AP2Gneg_Replicative	0.347643	day11	0.261891	day11	2.69968	3.03469	4.60133
D11SEQ100_GGATTTTAAGTC	212	81	0	14.6226	CAPD11r100	CTRL	d11	Infection1	Pv_C3	-0.426062	Replicative	EEF	0.259909	AP2Gneg	AP2Gneg_Replicative	0.273978	day11	0.20832	day11	1.95608	2.31238	5.28951
D11SEQ100_GGCTGATCCGCC	114	53	0	12.2807	CAPD11r100	CTRL	d11	Infection1	Pv_C3	-0.342315	Replicative	Schizont	0.321539	AP2Gneg	AP2Gneg_Replicative	0.146365	day11	0.335767	day11	1.45172	1.83535	5.84937
D11SEQ100_GGGAGGTTAGTG	347	196	0	8.64553	CAPD11r100	CTRL	d11	Infection1	Pv_C3	-0.792359	Replicative	Schizont	0.28342	AP2Gneg	AP2Gneg_Replicative	0.38947	day11	0.244237	day11	2.23417	2.48747	4.56951
D11SEQ100_GGGCATGTTCCG	169	65	0	15.3846	CAPD11r100	CTRL	d11	Infection1	Pv_C3	-0.378516	Replicative	Schizont	0.242972	AP2Gneg	AP2Gneg_Replicative	0.211694	day11	0.276494	day11	1.72022	2.11997	5.64094
D11SEQ100_GGGCGTGAGTAN	137	69	0	11.6788	CAPD11r100	CTRL	d11	Infection1	Pv_C2	0.24501	Replicative	Merozoite	0.188573	AP2Gneg	AP2Gneg_Replicative	0.0615161	day1	0.0880389	day11	2.808	7.67424	6.28736
D11SEQ100_GGGCGTGAGTCN	182	74	0	9.89011	CAPD11r100	CTRL	d11	Infection1	Pv_C2	0.368596	Replicative	Schizont	0.204121	AP2Gneg	AP2Gneg_Replicative	0.115012	day11	0.106492	day1	2.77161	7.64444	6.28823
D11SEQ100_GGGCGTGAGTGN	179	74	0	7.82123	CAPD11r100	CTRL	d11	Infection1	Pv_C2	0.358683	Replicative	Merozoite	0.19374	AP2Gneg	AP2Gneg_Replicative	0.120957	day11	0.0646006	day11	2.78907	7.63818	6.2852
D11SEQ100_GGGCGTGAGTTN	163	67	0	7.36196	CAPD11r100	CTRL	d11	Infection1	Pv_C2	0.273704	Replicative	Schizont	0.178333	AP2Gneg	AP2Gneg_Replicative	0.15388	day11	0.149825	day1	2.7347	7.63693	6.27695
D11SEQ100_GGGTAGTAATTC	405	108	0	26.4198	CAPD11r100	CTRL	d11	Infection1	Pv_C3	-0.475284	Replicative	Schizont	0.273695	AP2Gneg	AP2Gneg_Replicative	0.251364	day11	0.231338	day11	2.26468	2.58081	5.16169
D11SEQ100_GGGTCTTTCTTT	161	58	0	22.9814	CAPD11r100	CTRL	d11	Infection1	Pv_C3	-0.303276	Replicative	Schizont	0.23013	AP2Gneg	AP2Gneg_Replicative	0.19192	day11	0.118484	day11	1.96138	2.40998	5.37132
D11SEQ100_GGTCCCCAATAA	863	324	0.115875	20.0463	CAPD11r100	CTRL	d11	Infection1	Pv_C3	-0.902759	Replicative	Schizont	0.40918	AP2Gneg	AP2Gneg_Replicative	0.475375	day11	0.240539	day11	2.64197	3.04836	4.86607
D11SEQ100_GGTCCCCAATAC	1137	390	0.0879507	19.7889	CAPD11r100	CTRL	d11	Infection1	Pv_C3	-0.889186	Replicative	Schizont	0.409988	AP2Gpos	AP2Gpos_Replicative	0.481026	day11	0.258355	day11	2.4235	2.66529	4.8816
D11SEQ100_GGTCCCCAATAG	1575	506	0	17.7778	CAPD11r100	CTRL	d11	Infection1	Pv_C3	-0.962525	Replicative	Schizont	0.443244	AP2Gneg	AP2Gneg_Replicative	0.52234	day11	0.246632	day11	2.47402	2.68042	4.8428
D11SEQ100_GGTCCCCAATAT	657	266	0	21.1568	CAPD11r100	CTRL	d11	Infection1	Pv_C3	-0.754157	Replicative	Schizont	0.326164	AP2Gneg	AP2Gneg_Replicative	0.426489	day11	0.269308	day11	2.54868	2.78987	4.82346
D11SEQ100_GGTCCCCAATCG	101	54	0.990099	25.7426	CAPD11r100	CTRL	d11	Infection1	Pv_C3	-0.268072	Replicative	Schizont	0.178344	AP2Gneg	AP2Gneg_Replicative	0.189654	day11	0.272316	day11	2.51734	3.00335	5.03835
D11SEQ100_GGTGTAGTAGCC	106	43	0	21.6981	CAPD11r100	CTRL	d11	Infection1	Pv_C3	-0.321538	Replicative	Schizont	0.220493	AP2Gneg	AP2Gneg_Replicative	0.211854	day11	0.285312	day11	1.83684	2.38387	5.67918
D11SEQ100_GGTGTGGGTGTT	2598	422	0	8.35258	CAPD11r100	CTRL	d11	Infection1	Pv_C2	-0.222628	Replicative	Schizont	0.289423	AP2Gpos	AP2Gpos_Replicative	0.16178	day11	0.114891	day11	2.69662	7.72564	6.28961
D11SEQ100_GGTTACCCCTTA	1310	347	0	14.5038	CAPD11r100	CTRL	d11	Infection1	Pv_C3	-0.678186	Replicative	Schizont	0.445166	AP2Gneg	AP2Gneg_Replicative	0.351442	day11	0.151514	day11	1.30614	1.74393	5.7019
D11SEQ100_GGTTGTGTGCCT	236	63	0	27.5424	CAPD11r100	CTRL	d11	Infection1	Pv_C3	-0.33228	Replicative	Schizont	0.224851	AP2Gneg	AP2Gneg_Replicative	0.191008	day11	0.22434	day11	1.62814	2.4215	6.06364
D11SEQ100_GTACGACCGCAC	1167	507	0	7.02656	CAPD11r100	CTRL	d11	Infection1	Pv_C3	-1.07735	Replicative	Schizont	0.471261	AP2Gneg	AP2Gneg_Replicative	0.559973	day11	0.282095	day11	2.63164	2.9148	4.56949
D11SEQ100_GTACGCTCCTTA	263	115	0	6.84411	CAPD11r100	CTRL	d11	Infection1	Pv_C3	-0.568511	Replicative	Schizont	0.246564	AP2Gneg	AP2Gneg_Replicative	0.25497	day11	0.206156	day11	1.91875	2.2391	5.2908
D11SEQ100_GTATATCTAACT	184	74	0	10.3261	CAPD11r100	CTRL	d11	Infection1	Pv_C2	-0.320212	Replicative	Schizont	0.108272	AP2Gneg	AP2Gneg_Replicative	0.104957	day11	0.0476138	day1	2.74138	7.70752	6.28923
D11SEQ100_GTCCTTGGTCTG	158	111	0	3.79747	CAPD11r100	CTRL	d11	Infection1	Pv_C3	-0.580688	Replicative	Schizont	0.267213	AP2Gneg	AP2Gneg_Replicative	0.29455	day11	0.252292	day11	2.05629	2.29335	4.62048
D11SEQ100_GTCGATGGGACT	176	78	0	18.1818	CAPD11r100	CTRL	d11	Infection1	Pv_C3	-0.462063	Replicative	Schizont	0.257833	AP2Gneg	AP2Gneg_Replicative	0.279558	day11	0.313968	day11	1.90793	2.46885	5.46057
D11SEQ100_GTCGGCCAGAAT	439	241	0	3.18907	CAPD11r100	CTRL	d11	Infection1	Pv_C5	1.20505	Hypnozoite	Female	0.200839	AP2Gneg	AP2Gneg_Hypnozoite	0.0344296	day1	0.0447134	day1	7.03135	6.28929	8.2081
D11SEQ100_GTCGTAAGAAAT	107	38	0	24.2991	CAPD11r100	CTRL	d11	Infection1	Pv_C2	-0.17878	Replicative	Schizont	0.14052	AP2Gneg	AP2Gneg_Replicative	0.0908647	day11	0.0504229	day11	1.86432	8.27495	6.47306
D11SEQ100_GTCTCGGTTCTT	88	44	0	17.0455	CAPD11r100	CTRL	d11	Infection1	Pv_C3	-0.324777	Replicative	Schizont	0.186862	AP2Gneg	AP2Gneg_Replicative	0.173976	day11	0.157495	day11	1.59802	2.32105	5.95128
D11SEQ100_GTCTTGTTGATG	100	48	0	13	CAPD11r100	CTRL	d11	Infection1	Pv_C3	-0.336322	Replicative	Schizont	0.189394	AP2Gneg	AP2Gneg_Replicative	0.207585	day11	0.23808	day11	1.92797	2.48669	5.43659
D11SEQ100_GTGAACAACGCC	238	100	0	8.82353	CAPD11r100	CTRL	d11	Infection1	Pv_C2	-0.00977579	Replicative	Ring	0.15003	AP2Gneg	AP2Gneg_Replicative	0.157094	day1	0.0818496	day8	2.50602	8.51873	6.66494
D11SEQ100_GTGAATGGCCGC	272	91	0	9.92647	CAPD11r100	CTRL	d11	Infection1	Pv_C2	-0.498353	Replicative	EEF	0.119546	AP2Gneg	AP2Gneg_Replicative	0.215811	day11	0.236867	day11	1.2	8.81521	6.84822
D11SEQ100_GTGATCAGCCGT	347	246	0	2.01729	CAPD11r100	CTRL	d11	Infection1	Pv_C5	-0.396959	Replicative	Schizont	0.170353	AP2Gneg	AP2Gneg_Replicative	0.0410949	day1	-0.0349691	day8	6.9536	6.54612	8.22993
D11SEQ100_GTGCGTCAGGCT	385	128	0	6.49351	CAPD11r100	CTRL	d11	Infection1	Pv_C2	-0.463365	Replicative	Schizont	0.135483	AP2Gneg	AP2Gneg_Replicative	0.182045	day11	0.172223	day11	1.04341	8.8011	6.74354
D11SEQ100_GTGGACTAACGG	111	42	0	23.4234	CAPD11r100	CTRL	d11	Infection1	Pv_C3	-0.21493	Replicative	Schizont	0.259099	AP2Gneg	AP2Gneg_Replicative	0.155801	day11	0.313276	day11	1.60954	2.31997	5.93413
D11SEQ100_GTTGTAGGCGGA	1872	502	0.0534188	4.75427	CAPD11r100	CTRL	d11	Infection1	Pv_C3	-0.722498	Replicative	Schizont	0.508421	AP2Gpos	AP2Gpos_Replicative	0.439323	day11	0.218498	day11	1.16382	1.75179	5.55703
D11SEQ100_GTTGTCGGCGGA	164	106	0	6.70732	CAPD11r100	CTRL	d11	Infection1	Pv_C3	-0.598932	Replicative	Schizont	0.355677	AP2Gneg	AP2Gneg_Replicative	0.316977	day11	0.276749	day11	1.2714	1.97864	5.47453
D11SEQ100_TAACTAAGAGTA	184	106	0	3.26087	CAPD11r100	CTRL	d11	Infection1	Pv_C5	-0.218224	Replicative	EEF	0.172734	AP2Gneg	AP2Gneg_Replicative	0.0433051	day5	0.0793714	hz	6.47647	6.10153	8.4664
D11SEQ100_TACAGAAAAGAA	736	218	0.13587	11.6848	CAPD11r100	CTRL	d11	Infection1	Pv_C2	-0.426648	Replicative	Schizont	0.201286	AP2Gneg	AP2Gneg_Replicative	0.164147	day11	0.100615	day1	2.33414	7.80611	6.29764
D11SEQ100_TACATAAGATCC	186	67	0	13.9785	CAPD11r100	CTRL	d11	Infection1	Pv_C3	-0.405648	Replicative	Schizont	0.284239	AP2Gneg	AP2Gneg_Replicative	0.229331	day11	0.324104	day11	1.44068	2.08727	5.96773
D11SEQ100_TACGAGAATGGT	108	67	0	11.1111	CAPD11r100	CTRL	d11	Infection1	Pv_C3	-0.312775	Replicative	EEF	0.166722	AP2Gneg	AP2Gneg_Replicative	0.074142	day11	0.0470944	day11	1.40651	1.53108	6.11209
D11SEQ100_TACTCAAACTCA	1161	270	0.0861326	6.02929	CAPD11r100	CTRL	d11	Infection1	Pv_C2	-0.0779316	Replicative	Merozoite	0.258865	AP2Gneg	AP2Gneg_Replicative	0.184817	day11	0.126913	day11	2.84339	7.70629	6.30667
D11SEQ100_TAGCTATTGCGG	179	129	0	5.02793	CAPD11r100	CTRL	d11	Infection1	Pv_C3	-0.455304	Replicative	Schizont	0.329527	AP2Gneg	AP2Gneg_Replicative	0.376104	day11	0.299015	day11	2.52818	2.90059	4.5141
D11SEQ100_TATCCGCAATCG	162	67	0	24.0741	CAPD11r100	CTRL	d11	Infection1	Pv_C3	-0.35411	Replicative	Schizont	0.230941	AP2Gneg	AP2Gneg_Replicative	0.218735	day11	0.22041	day11	1.8956	2.5484	5.62881
D11SEQ100_TCAATTTCGGAG	1174	461	0.0851789	6.64395	CAPD11r100	CTRL	d11	Infection1	Pv_C3	-0.767381	Replicative	Schizont	0.443112	AP2Gpos	AP2Gpos_Replicative	0.521227	day11	0.266745	day11	2.49995	2.56812	4.62378
D11SEQ100_TCATCTCAGGTT	98	36	0	11.2245	CAPD11r100	CTRL	d11	Infection1	Pv_C3	-0.282406	Replicative	Schizont	0.19772	AP2Gneg	AP2Gneg_Replicative	0.184075	day11	0.0970227	day11	1.72134	2.16295	5.72089
D11SEQ100_TCCCCGCATACA	148	94	0	4.05405	CAPD11r100	CTRL	d11	Infection1	Pv_C3	-0.524062	Replicative	Schizont	0.32875	AP2Gpos	AP2Gpos_Replicative	0.242598	day11	0.207788	day11	1.37719	1.35608	6.247
D11SEQ100_TCCCGAGTAGCC	154	41	0	12.987	CAPD11r100	CTRL	d11	Infection1	Pv_C2	-0.173911	Replicative	Schizont	0.183044	AP2Gneg	AP2Gneg_Replicative	0.0837594	day11	0.150089	day1	2.43979	7.74548	6.27995
D11SEQ100_TCCCGTGTCCTA	134	86	0.746269	11.194	CAPD11r100	CTRL	d11	Infection1	Pv_C1	0.0850604	Replicative	Schizont	0.147277	AP2Gneg	AP2Gneg_Replicative	0.162234	day1	0.0833668	day8	6.26366	5.54835	5.54878
D11SEQ100_TCCGTCGGGATG	258	98	0	9.68992	CAPD11r100	CTRL	d11	Infection1	Pv_C2	-0.299071	Replicative	Schizont	0.135038	AP2Gneg	AP2Gneg_Replicative	0.0872589	day11	0.0258631	day11	2.50225	7.72204	6.28158
D11SEQ100_TCGCCGATAGGC	277	95	0	26.7148	CAPD11r100	CTRL	d11	Infection1	Pv_C3	-0.486202	Replicative	Schizont	0.301878	AP2Gneg	AP2Gneg_Replicative	0.250863	day11	0.258817	day11	1.55397	1.94899	5.75822
D11SEQ100_TCGCGTTATAGA	106	42	0.943396	20.7547	CAPD11r100	CTRL	d11	Infection1	Pv_C3	-0.291066	Replicative	Schizont	0.193021	AP2Gneg	AP2Gneg_Replicative	0.202893	day11	0.335903	day11	1.77841	2.26141	5.71914
D11SEQ100_TCGGATAAAGTC	197	89	0.507614	21.3198	CAPD11r100	CTRL	d11	Infection1	Pv_C3	-0.4131	Replicative	Schizont	0.334353	AP2Gneg	AP2Gneg_Replicative	0.212287	day11	0.278896	day11	1.42756	2.174	5.98616
D11SEQ100_TCGGCCCAGAGC	127	56	0	18.8976	CAPD11r100	CTRL	d11	Infection1	Pv_C3	-0.348621	Replicative	Schizont	0.262893	AP2Gneg	AP2Gneg_Replicative	0.202657	day11	0.160581	day11	1.75752	2.23859	5.41466
D11SEQ100_TCGTAGGCCTCG	2395	347	0.208768	28.8518	CAPD11r100	CTRL	d11	Infection1	Pv_C3	-0.794557	Replicative	Schizont	0.45076	AP2Gpos	AP2Gpos_Replicative	0.427884	day11	0.11522	day11	1.56212	2.24116	5.90881
D11SEQ100_TCGTGCGCTTAT	760	344	0	13.4211	CAPD11r100	CTRL	d11	Infection1	Pv_C5	-0.136776	Replicative	EEF	0.230682	AP2Gneg	AP2Gneg_Replicative	0.184247	day1	0.0360017	day1	6.88052	6.46627	8.18213
D11SEQ100_TCGTTTCGTATG	375	259	0	1.6	CAPD11r100	CTRL	d11	Infection1	Pv_C5	0.805758	Hypnozoite	EEF	0.179571	AP2Gpos	AP2Gpos_Hypnozoite	0.0114922	day1	-0.0655907	day1	6.87265	6.74885	8.6863
D11SEQ100_TCTATGCTGGGT	90	39	0	11.1111	CAPD11r100	CTRL	d11	Infection1	Pv_C2	-0.306806	Replicative	EEF	0.157833	AP2Gneg	AP2Gneg_Replicative	0.215254	day11	0.189116	day11	0.656081	8.22686	6.10326
D11SEQ100_TCTATTGGTCAC	600	179	0	14.5	CAPD11r100	CTRL	d11	Infection1	Pv_C3	-0.565435	Replicative	Schizont	0.411559	AP2Gpos	AP2Gpos_Replicative	0.364933	day11	0.311786	day11	1.53773	2.11021	5.44389
D11SEQ100_TCTGATATTATC	345	101	0	11.8841	CAPD11r100	CTRL	d11	Infection1	Pv_C2	-0.315419	Replicative	Schizont	0.165267	AP2Gneg	AP2Gneg_Replicative	0.122866	day1	0.103078	day11	2.17302	7.97998	6.36264
D11SEQ100_TGAACCGCACAT	155	56	0	10.3226	CAPD11r100	CTRL	d11	Infection1	Pv_C2	-0.142038	Replicative	EEF	0.0913029	AP2Gneg	AP2Gneg_Replicative	0.0847988	day1	0.0878551	day1	2.50869	7.70485	6.2718
D11SEQ100_TGACAACGGTGC	395	114	0	15.443	CAPD11r100	CTRL	d11	Infection1	Pv_C8	-0.379116	Replicative	Schizont	0.364596	AP2Gpos	AP2Gpos_Replicative	0.179598	day11	0.317792	day11	1.44991	2.64341	6.79732
D11SEQ100_TGAGTCATAGCT	1413	209	0	19.2498	CAPD11r100	CTRL	d11	Infection1	Pv_C2	-0.36067	Replicative	Merozoite	0.179945	AP2Gneg	AP2Gneg_Replicative	0.23039	day11	0.22444	day11	0.970891	8.30622	6.11959
D11SEQ100_TGATATTTATAT	215	100	0	13.4884	CAPD11r100	CTRL	d11	Infection1	Pv_C3	0.0298937	Replicative	EEF	0.309927	AP2Gneg	AP2Gneg_Replicative	0.252509	day11	0.26345	day11	2.00436	2.46854	4.94316
D11SEQ100_TGATTCCGCACG	346	107	0	23.4104	CAPD11r100	CTRL	d11	Infection1	Pv_C3	-0.43842	Replicative	Schizont	0.256788	AP2Gneg	AP2Gneg_Replicative	0.309352	day11	0.261318	day11	2.03627	2.49927	5.34435
D11SEQ100_TGCAATCTATCC	122	65	0	4.91803	CAPD11r100	CTRL	d11	Infection1	Pv_C2	0.167681	Replicative	EEF	0.126349	AP2Gneg	AP2Gneg_Replicative	0.114296	day11	0.0119083	day11	2.17076	8.55221	6.6929
D11SEQ100_TGCACGTCACGT	238	150	0	5.04202	CAPD11r100	CTRL	d11	Infection1	Pv_C3	-0.428969	Replicative	EEF	0.279727	AP2Gpos	AP2Gpos_Replicative	0.0570819	day11	0.139439	day11	1.65584	2.0727	5.20379
D11SEQ100_TGCGTACCTGTC	1532	305	0	17.0366	CAPD11r100	CTRL	d11	Infection1	Pv_C2	-0.197145	Replicative	Schizont	0.28444	AP2Gneg	AP2Gneg_Replicative	0.178793	day11	0.157767	day1	2.68702	7.71204	6.28444
D11SEQ100_TGCGTCCCTGTC	131	66	0	18.3206	CAPD11r100	CTRL	d11	Infection1	Pv_C2	-0.329935	Replicative	Schizont	0.16379	AP2Gneg	AP2Gneg_Replicative	0.166016	day11	0.118713	day1	2.72785	7.75534	6.29896
D11SEQ100_TGCTTGGGGGCT	142	75	0	7.74648	CAPD11r100	CTRL	d11	Infection1	Pv_C3	-0.292334	Replicative	Schizont	0.226295	AP2Gneg	AP2Gneg_Replicative	0.237207	day11	0.289421	day11	2.67598	3.13129	4.73853
D11SEQ100_TGGAGGTTAGTG	142	113	0	6.33803	CAPD11r100	CTRL	d11	Infection1	Pv_C3	-0.537583	Replicative	Schizont	0.27221	AP2Gneg	AP2Gneg_Replicative	0.340733	day11	0.246301	day11	2.08556	2.45474	4.50786
D11SEQ100_TGGGACGTCGTC	382	138	0.26178	21.2042	CAPD11r100	CTRL	d11	Infection1	Pv_C3	-0.524159	Replicative	Schizont	0.282014	AP2Gneg	AP2Gneg_Replicative	0.38927	day11	0.308272	day11	2.58958	2.94724	4.88541
D11SEQ100_TGTGACAACTGA	173	48	0	16.185	CAPD11r100	CTRL	d11	Infection1	Pv_C2	-0.264433	Replicative	Schizont	0.168856	AP2Gneg	AP2Gneg_Replicative	0.106706	day11	0.0778158	day11	2.36678	7.77174	6.29086
D11SEQ100_TGTTCGCATCCA	390	128	0.512821	15.641	CAPD11r100	CTRL	d11	Infection1	Pv_C3	-0.614144	Replicative	Schizont	0.369801	AP2Gneg	AP2Gneg_Replicative	0.281121	day11	0.265863	day11	1.20538	1.92927	5.67008
D11SEQ100_TGTTTTAACCCT	81	37	0	24.6914	CAPD11r100	CTRL	d11	Infection1	Pv_C3	-0.25702	Replicative	Schizont	0.190801	AP2Gneg	AP2Gneg_Replicative	0.130098	day11	0.29536	day11	1.70711	2.40859	5.88275
D11SEQ100_TTAACCGTAACT	84	33	0	16.6667	CAPD11r100	CTRL	d11	Infection1	Pv_C2	-0.234297	Replicative	Schizont	0.160153	AP2Gneg	AP2Gneg_Replicative	0.135619	day1	0.181231	day1	2.07244	8.11354	6.42041
D11SEQ100_TTACCGTCGTTT	585	166	0.512821	21.8803	CAPD11r100	CTRL	d11	Infection1	Pv_C3	-0.620149	Replicative	Schizont	0.356844	AP2Gneg	AP2Gneg_Replicative	0.325023	day11	0.271668	day11	1.50424	2.14998	5.84402
D11SEQ100_TTACCTTTTCAA	187	62	0	20.3209	CAPD11r100	CTRL	d11	Infection1	Pv_C8	-0.204302	Replicative	Schizont	0.299218	AP2Gneg	AP2Gneg_Replicative	0.115085	day11	0.258776	day11	1.49805	2.74625	6.81287
D11SEQ100_TTACGACCGCAC	334	206	0	8.38323	CAPD11r100	CTRL	d11	Infection1	Pv_C3	-0.723231	Replicative	Schizont	0.300099	AP2Gneg	AP2Gneg_Replicative	0.420617	day11	0.278881	day11	2.32432	2.39226	4.61213
D11SEQ100_TTAGACAGACAA	130	55	0	19.2308	CAPD11r100	CTRL	d11	Infection1	Pv_C3	-0.317737	Replicative	Schizont	0.170988	AP2Gneg	AP2Gneg_Replicative	0.234043	day11	0.205006	day11	2.40712	2.91787	5.14018
D11SEQ100_TTAGCCGCGGAA	103	52	0	5.82524	CAPD11r100	CTRL	d11	Infection1	Pv_C3	-0.27591	Replicative	Schizont	0.164995	AP2Gneg	AP2Gneg_Replicative	0.210136	day11	0.288976	day11	1.90727	2.36774	5.29902
D11SEQ100_TTAGGAGGCGAG	129	59	0	20.155	CAPD11r100	CTRL	d11	Infection1	Pv_C3	-0.362469	Replicative	EEF	0.246767	AP2Gneg	AP2Gneg_Replicative	0.25244	day11	0.288591	day11	1.99164	2.44546	5.41186
D11SEQ100_TTCGCGTCTATC	102	64	0	11.7647	CAPD11r100	CTRL	d11	Infection1	Pv_C3	-0.291809	Replicative	Schizont	0.29142	AP2Gneg	AP2Gneg_Replicative	0.219887	day11	0.272204	day11	1.23188	1.92587	5.50584
D11SEQ100_TTCGTCGTACGA	141	96	0	14.1844	CAPD11r100	CTRL	d11	Infection1	Pv_C5	0.0905763	Replicative	Male	0.137107	AP2Gneg	AP2Gneg_Replicative	0.10329	day1	0.0823189	day8	6.3769	6.36647	8.52613
D11SEQ100_TTGTCTCGTGTG	2329	632	0.257621	9.01675	CAPD11r100	CTRL	d11	Infection1	Pv_C3	-1.1575	Replicative	Schizont	0.45381	AP2Gpos	AP2Gpos_Replicative	0.50832	day11	0.240964	day11	2.43202	2.51201	4.72471
D11SEQ100_TTTGTAGGCGGA	836	324	0	4.54545	CAPD11r100	CTRL	d11	Infection1	Pv_C3	-0.957379	Replicative	Schizont	0.465591	AP2Gneg	AP2Gneg_Replicative	0.404662	day11	0.244744	day11	1.14472	1.82987	5.54926
D11SEQ100_TTTTTGTGCTGT	858	259	2.21445	19.4639	CAPD11r100	CTRL	d11	Infection1	Pv_C3	-0.50019	Replicative	Schizont	0.403615	AP2Gneg	AP2Gneg_Replicative	0.332358	day11	0.0972246	day11	1.3894	2.06516	5.85387
D11SEQ50_AAAAATCTGAAA	120	64	0	8.33333	CAPD11r50	CTRL	d11	Infection1	Pv_C2	-0.400015	Replicative	Merozoite	0.130522	AP2Gneg	AP2Gneg_Replicative	0.200452	day11	0.128154	day8	1.81052	8.67274	6.78507
D11SEQ50_AAACCAGCTCCG	539	125	0	15.9555	CAPD11r50	CTRL	d11	Infection1	Pv_C2	-0.111338	Replicative	Schizont	0.200212	AP2Gneg	AP2Gneg_Replicative	0.248941	day11	0.292737	day11	0.607342	8.16304	6.00353
D11SEQ50_AAACGAAAGAGA	189	76	0	16.4021	CAPD11r50	CTRL	d11	Infection1	Pv_C2	-0.375155	Replicative	Merozoite	0.100011	AP2Gneg	AP2Gneg_Replicative	0.205117	day11	0.113097	day11	0.693135	8.27122	6.30853
D11SEQ50_AAACGAAAGAGC	144	56	0	24.3056	CAPD11r50	CTRL	d11	Infection1	Pv_C2	-0.317572	Replicative	Merozoite	0.147751	AP2Gneg	AP2Gneg_Replicative	0.160134	day11	0.114176	day11	0.719212	8.31948	6.36749
D11SEQ50_AAACGAAAGAGG	230	85	0	19.5652	CAPD11r50	CTRL	d11	Infection1	Pv_C2	-0.354641	Replicative	Merozoite	0.0979652	AP2Gneg	AP2Gneg_Replicative	0.162769	day11	0.251578	day11	1.15801	8.34688	6.40359
D11SEQ50_AAACGAAAGAGT	178	64	0	19.6629	CAPD11r50	CTRL	d11	Infection1	Pv_C2	0.13492	Replicative	Merozoite	0.089877	AP2Gneg	AP2Gneg_Replicative	0.165297	day11	0.123944	day11	0.635533	7.95666	6.03158
D11SEQ50_AAACTGCACATA	530	146	0	8.49057	CAPD11r50	CTRL	d11	Infection1	Pv_C2	-0.593103	Replicative	Merozoite	0.199691	AP2Gneg	AP2Gneg_Replicative	0.310827	day11	0.280394	day11	0.909564	8.79671	6.75056
D11SEQ50_AAAGGATGCGTA	382	118	0	8.37696	CAPD11r50	CTRL	d11	Infection1	Pv_C2	-0.49222	Replicative	Schizont	0.101693	AP2Gneg	AP2Gneg_Replicative	0.215226	day11	0.254144	day11	0.540035	8.34505	6.23745
D11SEQ50_AACAATAGAGCA	194	61	0	20.6186	CAPD11r50	CTRL	d11	Infection1	Pv_C2	-0.404554	Replicative	Merozoite	0.0998783	AP2Gneg	AP2Gneg_Replicative	0.275749	day11	0.125663	day11	1.16993	8.50355	6.35076
D11SEQ50_AACCAAGTTCTC	173	73	0	6.93642	CAPD11r50	CTRL	d11	Infection1	Pv_C2	-0.384239	Replicative	Merozoite	0.127824	AP2Gneg	AP2Gneg_Replicative	0.233251	day11	0.112467	day11	1.57724	8.74962	6.78513
D11SEQ50_AACCCGGGTGGT	207	64	0	13.5266	CAPD11r50	CTRL	d11	Infection1	Pv_C2	-0.404526	Replicative	Schizont	0.138877	AP2Gneg	AP2Gneg_Replicative	0.240623	day11	0.154695	day11	1.21091	8.68013	6.76555
D11SEQ50_AACCGCCGAAGG	370	79	0	25.9459	CAPD11r50	CTRL	d11	Infection1	Pv_C2	-0.402957	Replicative	Merozoite	0.114287	AP2Gneg	AP2Gneg_Replicative	0.270156	day11	0.145188	day11	0.696143	7.50261	5.78652
D11SEQ50_AACGGCGAAGGC	1245	204	0	18.9558	CAPD11r50	CTRL	d11	Infection1	Pv_C2	-0.557771	Replicative	Male	0.14166	AP2Gneg	AP2Gneg_Replicative	0.190612	day11	0.254255	day11	0.784117	8.06269	5.93155
D11SEQ50_AACGTCGAGCGA	96	37	0	18.75	CAPD11r50	CTRL	d11	Infection1	Pv_C2	-0.227855	Replicative	Merozoite	0.0999874	AP2Gneg	AP2Gneg_Replicative	0.12486	day11	0.0880045	day11	1.27942	8.73863	6.82886
D11SEQ50_AACGTGGCGTGG	182	73	0	10.4396	CAPD11r50	CTRL	d11	Infection1	Pv_C2	0.00800103	Replicative	Ring	0.150352	AP2Gneg	AP2Gneg_Replicative	0.243113	day11	0.124407	day11	1.81495	8.75628	6.86063
D11SEQ50_AACTTGCGATCA	144	48	0	12.5	CAPD11r50	CTRL	d11	Infection1	Pv_C2	-0.325314	Replicative	EEF	0	AP2Gneg	AP2Gneg_Replicative	0.214163	day11	0.129646	day11	0.613486	8.59048	6.54939
D11SEQ50_AAGAAATTTTTG	1258	192	0	16.9316	CAPD11r50	CTRL	d11	Infection1	Pv_C2	-0.323134	Replicative	Schizont	0.156413	AP2Gneg	AP2Gneg_Replicative	0.192096	day11	0.254061	day11	0.395088	8.06639	6.07234
D11SEQ50_AAGAACTTTTTG	104	46	0	20.1923	CAPD11r50	CTRL	d11	Infection1	Pv_C2	-0.269291	Replicative	EEF	0	AP2Gneg	AP2Gneg_Replicative	0.210105	day11	0.123463	day11	0.606669	8.52212	6.48845
D11SEQ50_AAGCAATTTTTG	107	50	0	17.757	CAPD11r50	CTRL	d11	Infection1	Pv_C2	-0.349592	Replicative	Merozoite	0.138987	AP2Gneg	AP2Gneg_Replicative	0.205931	day11	0.126111	day11	0.817567	8.72436	6.68472
D11SEQ50_AAGCAGCAGAAC	187	82	0	5.88235	CAPD11r50	CTRL	d11	Infection1	Pv_C2	0.0448283	Replicative	Schizont	0.145692	AP2Gneg	AP2Gneg_Replicative	0.220322	day11	0.104494	day11	1.61875	8.78284	6.88449
D11SEQ50_AAGCTGTGTGAT	190	62	0	18.4211	CAPD11r50	CTRL	d11	Infection1	Pv_C2	-0.391856	Replicative	EEF	0	AP2Gneg	AP2Gneg_Replicative	0.241703	day11	0.14659	day11	0.689277	8.13908	6.09612
D11SEQ50_AATCCCACGTCA	252	66	0	13.0952	CAPD11r50	CTRL	d11	Infection1	Pv_C2	-0.37349	Replicative	Merozoite	0.1	AP2Gneg	AP2Gneg_Replicative	0.245402	day11	0.139114	day11	0.717718	8.37554	6.32233
D11SEQ50_AATCCCACGTCC	315	83	0	12.6984	CAPD11r50	CTRL	d11	Infection1	Pv_C2	-0.438264	Replicative	Merozoite	0.170457	AP2Gneg	AP2Gneg_Replicative	0.260337	day11	0.182991	day11	0.590265	8.36893	6.27719
D11SEQ50_AATCCCACGTCG	328	92	0	9.14634	CAPD11r50	CTRL	d11	Infection1	Pv_C2	-0.47969	Replicative	Ring	0.141189	AP2Gneg	AP2Gneg_Replicative	0.281319	day11	0.305785	day11	0.545341	8.31113	6.18522
D11SEQ50_AATCCCACGTCT	197	72	0	11.1675	CAPD11r50	CTRL	d11	Infection1	Pv_C2	-0.416895	Replicative	Schizont	0.149592	AP2Gneg	AP2Gneg_Replicative	0.257224	day11	0.143246	day11	0.681197	8.36834	6.35291
D11SEQ50_ACAACGGCCCTT	217	80	0	7.37327	CAPD11r50	CTRL	d11	Infection1	Pv_C2	-0.43194	Replicative	Schizont	0.160009	AP2Gneg	AP2Gneg_Replicative	0.209926	day11	0.0970059	day11	1.5117	8.79366	6.88549
D11SEQ50_ACAACTTGTATA	319	117	0	7.21003	CAPD11r50	CTRL	d11	Infection1	Pv_C2	-0.569671	Replicative	Schizont	0.187607	AP2Gneg	AP2Gneg_Replicative	0.29828	day11	0.285169	day11	1.92254	8.60616	6.73009
D11SEQ50_ACAGGCAATTCG	452	111	0	12.8319	CAPD11r50	CTRL	d11	Infection1	Pv_C2	-0.515435	Replicative	Merozoite	0.136715	AP2Gneg	AP2Gneg_Replicative	0.277781	day11	0.287869	day11	1.06016	8.21562	6.16777
D11SEQ50_ACATGGTTGCGT	258	51	0	28.6822	CAPD11r50	CTRL	d11	Infection1	Pv_C2	-0.334532	Replicative	Ring	0.0901544	AP2Gneg	AP2Gneg_Replicative	0.244744	day11	0.168243	day11	0.640835	7.48709	5.7929
D11SEQ50_ACCACGGCCCTT	1284	175	0	15.6542	CAPD11r50	CTRL	d11	Infection1	Pv_C2	-0.574124	Replicative	Schizont	0.148066	AP2Gneg	AP2Gneg_Replicative	0.218554	day11	0.256511	day11	1.16834	8.46144	6.29496
D11SEQ50_ACCATGAACGGC	615	282	0	14.4715	CAPD11r50	CTRL	d11	Infection1	Pv_C1	-0.662767	Replicative	Ring	0.368486	AP2Gneg	AP2Gneg_Replicative	0.447359	day8	0.269107	day5	4.02389	4.89897	4.74781
D11SEQ50_ACCATTCAGGAC	586	130	0	11.2628	CAPD11r50	CTRL	d11	Infection1	Pv_C2	-0.495184	Replicative	Schizont	0.118746	AP2Gneg	AP2Gneg_Replicative	0.225579	day11	0.263602	day11	0.467173	8.17079	6.02747
D11SEQ50_ACCCCGGCCCTT	130	51	0	11.5385	CAPD11r50	CTRL	d11	Infection1	Pv_C2	-0.355545	Replicative	Merozoite	0.0999874	AP2Gneg	AP2Gneg_Replicative	0.222905	day11	0.11379	day11	1.47435	8.76592	6.83316
D11SEQ50_ACCTATAAGGGA	164	74	0	8.53659	CAPD11r50	CTRL	d11	Infection1	Pv_C2	-0.434383	Replicative	Merozoite	0.11634	AP2Gneg	AP2Gneg_Replicative	0.208665	day11	0.108585	day11	1.17635	8.31281	6.37291
D11SEQ50_ACCTATAAGGGC	162	72	0	10.4938	CAPD11r50	CTRL	d11	Infection1	Pv_C2	-0.419021	Replicative	Schizont	0.136579	AP2Gneg	AP2Gneg_Replicative	0.238689	day11	0.133437	day11	1.24147	8.70749	6.68403
D11SEQ50_ACCTATAAGGGG	378	118	0	9.52381	CAPD11r50	CTRL	d11	Infection1	Pv_C2	-0.503626	Replicative	Ring	0.0856189	AP2Gneg	AP2Gneg_Replicative	0.25283	day11	0.278061	day11	0.811738	8.38222	6.34413
D11SEQ50_ACCTATAAGGGT	102	48	0	10.7843	CAPD11r50	CTRL	d11	Infection1	Pv_C2	-0.302827	Replicative	Merozoite	0.0999981	AP2Gneg	AP2Gneg_Replicative	0.237309	day11	0.127569	day11	0.636164	8.17797	6.16428
D11SEQ50_ACCTGCCACGAC	231	62	0	25.5411	CAPD11r50	CTRL	d11	Infection1	Pv_C2	-0.390241	Replicative	Ring	0.140697	AP2Gneg	AP2Gneg_Replicative	0.208225	day11	0.151783	day11	0.486596	7.73659	5.85626
D11SEQ50_ACGAACTTTGTT	123	41	0	9.7561	CAPD11r50	CTRL	d11	Infection1	Pv_C2	-0.328254	Replicative	EEF	0	AP2Gneg	AP2Gneg_Replicative	0.236162	day11	0.123121	day11	0.957491	8.73636	6.71157
D11SEQ50_ACGATCAAGACA	724	131	0	18.5083	CAPD11r50	CTRL	d11	Infection1	Pv_C2	-0.523521	Replicative	Schizont	0.172687	AP2Gneg	AP2Gneg_Replicative	0.259041	day11	0.243667	day11	0.531291	8.08599	5.94706
D11SEQ50_ACGTGCCTGGTT	169	68	0	8.87574	CAPD11r50	CTRL	d11	Infection1	Pv_C2	-0.387066	Replicative	Merozoite	0.139478	AP2Gneg	AP2Gneg_Replicative	0.247639	day11	0.107138	day11	1.31785	8.702	6.73785
D11SEQ50_ACTCCAGGGAGG	110	48	0	10	CAPD11r50	CTRL	d11	Infection1	Pv_C2	-0.287853	Replicative	Merozoite	0.0731993	AP2Gneg	AP2Gneg_Replicative	0.199641	day11	0.0681874	day11	1.87676	8.70165	6.8141
D11SEQ50_ACTGCACTATAT	109	63	0	7.33945	CAPD11r50	CTRL	d11	Infection1	Pv_C2	-0.389707	Replicative	Schizont	0.120557	AP2Gneg	AP2Gneg_Replicative	0.260957	day11	0.138598	day11	0.967475	8.18655	6.29234
D11SEQ50_ACTTGTACTGTC	726	159	0	11.0193	CAPD11r50	CTRL	d11	Infection1	Pv_C2	-0.550993	Replicative	Merozoite	0.195932	AP2Gneg	AP2Gneg_Replicative	0.206819	day11	0.271437	day11	1.1902	8.32154	6.26172
D11SEQ50_AGCATGCACGCT	1081	163	0	12.766	CAPD11r50	CTRL	d11	Infection1	Pv_C2	0.0694581	Replicative	Schizont	0.203284	AP2Gneg	AP2Gneg_Replicative	0.266102	day11	0.297639	day11	1.06383	8.34238	6.23117
D11SEQ50_AGCCGTTTACTA	91	39	0	24.1758	CAPD11r50	CTRL	d11	Infection1	Pv_C2	-0.261427	Replicative	Merozoite	0.0998386	AP2Gneg	AP2Gneg_Replicative	0.208361	day11	0.123421	day11	1.30696	8.16165	6.22506
D11SEQ50_AGGAAGTGGCAC	273	85	0	13.9194	CAPD11r50	CTRL	d11	Infection1	Pv_C2	-0.474732	Replicative	Merozoite	0.108987	AP2Gneg	AP2Gneg_Replicative	0.258101	day11	0.278122	day11	0.917871	8.27243	6.3167
D11SEQ50_AGGATGATTATA	205	63	0	12.1951	CAPD11r50	CTRL	d11	Infection1	Pv_C2	-0.395752	Replicative	Merozoite	0.0999981	AP2Gneg	AP2Gneg_Replicative	0.236361	day11	0.141067	day11	0.800538	8.29673	6.30094
D11SEQ50_ATAAGTAGAGAT	795	169	0	9.30818	CAPD11r50	CTRL	d11	Infection1	Pv_C2	-0.644547	Replicative	Merozoite	0.16727	AP2Gneg	AP2Gneg_Replicative	0.262983	day11	0.286336	day11	1.27002	8.52456	6.43756
D11SEQ50_ATACAGCACATA	295	102	0	9.83051	CAPD11r50	CTRL	d11	Infection1	Pv_C2	-0.509491	Replicative	Schizont	0.199766	AP2Gneg	AP2Gneg_Replicative	0.297121	day11	0.285559	day11	1.00528	8.80955	6.73596
D11SEQ50_ATACCCGGACTG	680	140	0	9.41176	CAPD11r50	CTRL	d11	Infection1	Pv_C2	-0.548791	Replicative	Schizont	0.16986	AP2Gneg	AP2Gneg_Replicative	0.270011	day11	0.252465	day11	1.42127	8.5524	6.54066
D11SEQ50_ATACTCCACATA	106	48	0	8.49057	CAPD11r50	CTRL	d11	Infection1	Pv_C2	-0.360095	Replicative	Merozoite	0.0999734	AP2Gneg	AP2Gneg_Replicative	0.244545	day11	0.136467	day11	0.797249	8.50048	6.4815
D11SEQ50_ATACTGAACATA	133	60	0	9.77444	CAPD11r50	CTRL	d11	Infection1	Pv_C2	0.0962982	Replicative	Merozoite	0.099988	AP2Gneg	AP2Gneg_Replicative	0.252107	day11	0.139674	day11	1.06873	8.80374	6.81731
D11SEQ50_ATACTGCACAAA	102	54	0	11.7647	CAPD11r50	CTRL	d11	Infection1	Pv_C2	-0.404771	Replicative	Schizont	0.141256	AP2Gneg	AP2Gneg_Replicative	0.252476	day11	0.125214	day11	1.04031	8.80336	6.787
D11SEQ50_ATACTGCACATA	4995	298	0	21.962	CAPD11r50	CTRL	d11	Infection1	Pv_C2	-0.516243	Replicative	Schizont	0.307597	AP2Gneg	AP2Gneg_Replicative	0.288437	day11	0.202183	day11	0.709381	7.80006	5.81896
D11SEQ50_ATAGCCTCATTA	154	41	0	25.974	CAPD11r50	CTRL	d11	Infection1	Pv_C2	0.160136	Replicative	Ring	0.141187	AP2Gneg	AP2Gneg_Replicative	0.208993	day11	0.156657	day11	0.635877	7.44053	5.776
D11SEQ50_ATCAACAAGCCA	287	92	0	12.5436	CAPD11r50	CTRL	d11	Infection1	Pv_C2	-0.475611	Replicative	Schizont	0.131405	AP2Gneg	AP2Gneg_Replicative	0.276401	day11	0.292366	day11	1.14801	8.62683	6.53897
D11SEQ50_ATCAACAAGCCC	300	101	0	10.6667	CAPD11r50	CTRL	d11	Infection1	Pv_C2	-0.519101	Replicative	Schizont	0.172515	AP2Gneg	AP2Gneg_Replicative	0.306644	day11	0.274706	day11	1.45976	8.66082	6.6818
D11SEQ50_ATCAACAAGCCG	468	121	0	10.8974	CAPD11r50	CTRL	d11	Infection1	Pv_C2	-0.544205	Replicative	Schizont	0.130866	AP2Gneg	AP2Gneg_Replicative	0.265568	day11	0.253315	day11	1.24275	8.71152	6.77173
D11SEQ50_ATCAACAAGCCT	221	67	0	13.5747	CAPD11r50	CTRL	d11	Infection1	Pv_C2	-0.448511	Replicative	Schizont	0.157514	AP2Gneg	AP2Gneg_Replicative	0.245116	day11	0.128791	day11	1.84189	8.54184	6.66781
D11SEQ50_ATCACGACAGCC	365	111	0	9.58904	CAPD11r50	CTRL	d11	Infection1	Pv_C2	-0.54711	Replicative	Schizont	0.0725157	AP2Gneg	AP2Gneg_Replicative	0.261197	day11	0.247363	day11	0.697243	8.54745	6.50248
D11SEQ50_ATCGGTCGATTG	248	62	0	12.5	CAPD11r50	CTRL	d11	Infection1	Pv_C2	-0.378755	Replicative	Ring	0.14097	AP2Gneg	AP2Gneg_Replicative	0.202828	day11	0.102914	day11	0.693995	8.33252	6.21169
D11SEQ50_ATGCGTACTTTG	281	97	0	8.54093	CAPD11r50	CTRL	d11	Infection1	Pv_C2	-0.404471	Replicative	Schizont	0.114969	AP2Gneg	AP2Gneg_Replicative	0.168767	day11	0.171903	day11	0.481578	8.06576	6.1081
D11SEQ50_ATGCTCCTCGAC	157	47	0	22.293	CAPD11r50	CTRL	d11	Infection1	Pv_C2	-0.326986	Replicative	Merozoite	0.139887	AP2Gneg	AP2Gneg_Replicative	0.210092	day11	0.130738	day11	1.07974	8.254	6.29935
D11SEQ50_ATGGAGCAAGAT	502	135	0	12.3506	CAPD11r50	CTRL	d11	Infection1	Pv_C2	-0.483857	Replicative	Schizont	0.134863	AP2Gneg	AP2Gneg_Replicative	0.152801	day11	0.236374	day11	0.44154	8.24264	6.16884
D11SEQ50_ATGGATTCCAAG	1087	146	0	24.563	CAPD11r50	CTRL	d11	Infection1	Pv_C2	-0.534003	Replicative	Schizont	0.164857	AP2Gneg	AP2Gneg_Replicative	0.254218	day11	0.303806	day11	0.501532	7.86863	5.89074
D11SEQ50_ATGTAAGACGGA	98	64	0	4.08163	CAPD11r50	CTRL	d11	Infection1	Pv_C5	-0.120358	Replicative	EEF	0.0883728	AP2Gneg	AP2Gneg_Replicative	0.0347729	day1	0.0262401	hz	6.74755	6.41844	8.072
D11SEQ50_ATTACCGACGCA	198	89	0	9.09091	CAPD11r50	CTRL	d11	Infection1	Pv_C4	0.447193	Replicative	Ring	0.260267	AP2Gneg	AP2Gneg_Replicative	0.247384	day5	0.218623	day3	5.37264	5.1833	5.1627
D11SEQ50_CAAAATACCCTG	174	78	0	25.8621	CAPD11r50	CTRL	d11	Infection1	Pv_C4	1.15402	Hypnozoite	Ring	0.19677	AP2Gneg	AP2Gneg_Hypnozoite	0.152686	day1	0.19299	day8	5.45507	5.2805	5.28302
D11SEQ50_CAAAGCTGGAGA	86	55	0	5.81395	CAPD11r50	CTRL	d11	Infection1	Pv_C5	-0.128864	Replicative	Ring	0.105279	AP2Gneg	AP2Gneg_Replicative	0.0331476	day3	0.00809606	day8	7.05146	6.7349	8.36382
D11SEQ50_CAAATGCAGAAC	114	30	0	28.0702	CAPD11r50	CTRL	d11	Infection1	Pv_C2	-0.25084	Replicative	Ring	0.119085	AP2Gneg	AP2Gneg_Replicative	0.176758	day11	0.134793	day11	0.813007	7.5917	5.84798
D11SEQ50_CACCTGTGGCGA	140	32	0	22.8571	CAPD11r50	CTRL	d11	Infection1	Pv_C2	-0.265521	Replicative	EEF	0	AP2Gneg	AP2Gneg_Replicative	0.232071	day11	0.150584	day11	0.585642	7.50312	5.77275
D11SEQ50_CAGATACCATCT	201	72	0	13.9303	CAPD11r50	CTRL	d11	Infection1	Pv_C2	-0.340638	Replicative	Merozoite	0.159653	AP2Gneg	AP2Gneg_Replicative	0.190686	day11	0.080116	day11	1.17129	8.78661	6.77101
D11SEQ50_CAGGCATACAGG	123	35	0	19.5122	CAPD11r50	CTRL	d11	Infection1	Pv_C2	-0.270946	Replicative	EEF	0.0118003	AP2Gneg	AP2Gneg_Replicative	0.17613	day11	0.112693	day11	0.737603	7.46637	5.78574
D11SEQ50_CCATCTCATTCA	151	67	0	9.93377	CAPD11r50	CTRL	d11	Infection1	Pv_C2	-0.41409	Replicative	Schizont	0.171812	AP2Gneg	AP2Gneg_Replicative	0.246259	day11	0.124006	day11	1.67731	8.70252	6.77658
D11SEQ50_CCCACTCATTCA	150	63	0	6.66667	CAPD11r50	CTRL	d11	Infection1	Pv_C2	-0.385519	Replicative	Schizont	0.13834	AP2Gneg	AP2Gneg_Replicative	0.248946	day11	0.119254	day11	1.39827	8.74305	6.82573
D11SEQ50_CCCGAATTACGT	561	99	0	18.0036	CAPD11r50	CTRL	d11	Infection1	Pv_C2	-0.503311	Replicative	Schizont	0.132384	AP2Gneg	AP2Gneg_Replicative	0.301945	day11	0.327742	day11	1.23078	8.3212	6.26947
D11SEQ50_CCCTCTCATTCA	1640	183	0	24.1463	CAPD11r50	CTRL	d11	Infection1	Pv_C2	-0.530935	Replicative	Schizont	0.190771	AP2Gneg	AP2Gneg_Replicative	0.241626	day11	0.254435	day11	0.843213	7.90666	5.86007
D11SEQ50_CCCTTAGGGGGA	644	165	0	14.2857	CAPD11r50	CTRL	d11	Infection1	Pv_C2	-0.570109	Replicative	Schizont	0.165658	AP2Gneg	AP2Gneg_Replicative	0.230049	day11	0.236568	day11	0.88849	8.25634	6.0841
D11SEQ50_CCCTTTTGGAAT	639	127	0	19.7183	CAPD11r50	CTRL	d11	Infection1	Pv_C2	-0.528839	Replicative	Schizont	0.112574	AP2Gneg	AP2Gneg_Replicative	0.223641	day11	0.295944	day11	0.769367	8.29156	6.23763
D11SEQ50_CCGCAGCTCAGT	924	183	0	10.6061	CAPD11r50	CTRL	d11	Infection1	Pv_C2	-0.1905	Replicative	Ring	0.155665	AP2Gneg	AP2Gneg_Replicative	0.184686	day11	0.185586	day11	0.987792	8.7905	6.79348
D11SEQ50_CCGTATAGGCAC	452	79	0	22.1239	CAPD11r50	CTRL	d11	Infection1	Pv_C2	-0.470628	Replicative	Schizont	0.177611	AP2Gneg	AP2Gneg_Replicative	0.283029	day11	0.147621	day11	0.858978	7.79534	5.90194
D11SEQ50_CCGTCGATGCGA	107	48	0	14.9533	CAPD11r50	CTRL	d11	Infection1	Pv_C2	-0.328749	Replicative	Schizont	0.0803298	AP2Gneg	AP2Gneg_Replicative	0.216342	day11	0.1154	day11	0.661408	8.39316	6.40423
D11SEQ50_CCGTCGATGCGC	156	63	0	13.4615	CAPD11r50	CTRL	d11	Infection1	Pv_C2	-0.403791	Replicative	Ring	0.0925907	AP2Gneg	AP2Gneg_Replicative	0.186963	day11	0.12783	day11	0.539154	8.31624	6.33454
D11SEQ50_CCGTCGATGCGG	154	56	0	18.1818	CAPD11r50	CTRL	d11	Infection1	Pv_C2	-0.37093	Replicative	Ring	0.107715	AP2Gneg	AP2Gneg_Replicative	0.239679	day11	0.140074	day11	0.548022	7.78323	5.92007
D11SEQ50_CCGTCGATGCGT	96	47	0	11.4583	CAPD11r50	CTRL	d11	Infection1	Pv_C2	-0.314452	Replicative	Ring	0.0650424	AP2Gneg	AP2Gneg_Replicative	0.189434	day11	0.103676	day11	0.464489	8.14171	6.17185
D11SEQ50_CCGTCTCATTCA	112	58	0	11.6071	CAPD11r50	CTRL	d11	Infection1	Pv_C2	-0.363631	Replicative	Merozoite	0.157655	AP2Gneg	AP2Gneg_Replicative	0.22624	day11	0.131065	day11	0.7747	8.4775	6.42408
D11SEQ50_CCTATAGGTGTG	1280	191	0	14.6875	CAPD11r50	CTRL	d11	Infection1	Pv_C2	-0.58541	Replicative	Schizont	0.147455	AP2Gneg	AP2Gneg_Replicative	0.20389	day11	0.270655	day11	0.606895	8.03222	5.90126
D11SEQ50_CCTTATACAAAG	116	51	0	13.7931	CAPD11r50	CTRL	d11	Infection1	Pv_C2	-0.330706	Replicative	Merozoite	0.110322	AP2Gneg	AP2Gneg_Replicative	0.216043	day11	0.112156	day11	0.754979	8.68933	6.67073
D11SEQ50_CCTTATACCAAG	999	142	0	16.6166	CAPD11r50	CTRL	d11	Infection1	Pv_C2	-0.529149	Replicative	Schizont	0.18511	AP2Gneg	AP2Gneg_Replicative	0.278383	day11	0.306573	day11	0.619656	8.13451	5.9421
D11SEQ50_CGATCGGCGAGA	346	102	0	10.1156	CAPD11r50	CTRL	d11	Infection1	Pv_C2	-0.473192	Replicative	Ring	0.180557	AP2Gneg	AP2Gneg_Replicative	0.218862	day11	0.249231	day11	1.36742	8.69569	6.75405
D11SEQ50_CGATGAGGGAGC	310	90	0	15.1613	CAPD11r50	CTRL	d11	Infection1	Pv_C2	-0.463007	Replicative	Ring	0.0999835	AP2Gneg	AP2Gneg_Replicative	0.234385	day11	0.231271	day11	0.373426	8.04515	5.98181
D11SEQ50_CGGACTACTGTA	153	51	0	15.6863	CAPD11r50	CTRL	d11	Infection1	Pv_C2	-0.328587	Replicative	EEF	0.00459362	AP2Gneg	AP2Gneg_Replicative	0.184962	day11	0.110388	day11	1.04118	8.61003	6.65024
D11SEQ50_CGTCGTTAGAAG	865	138	0	16.763	CAPD11r50	CTRL	d11	Infection1	Pv_C2	-0.518032	Replicative	Merozoite	0.172063	AP2Gneg	AP2Gneg_Replicative	0.249786	day11	0.274315	day11	1.32077	8.33082	6.33807
D11SEQ50_CTAGCCGGCCCC	237	78	0	10.9705	CAPD11r50	CTRL	d11	Infection1	Pv_C2	0.0556423	Replicative	Ring	0.103012	AP2Gneg	AP2Gneg_Replicative	0.205891	day11	0.207526	day11	1.88443	8.68371	6.7938
D11SEQ50_CTCATTCCGCAG	123	44	0	14.6341	CAPD11r50	CTRL	d11	Infection1	Pv_C2	-0.319814	Replicative	Merozoite	0.0998386	AP2Gneg	AP2Gneg_Replicative	0.178164	day11	0.109674	day11	1.17483	8.77802	6.87028
D11SEQ50_CTCCAATACACT	202	43	0	27.2277	CAPD11r50	CTRL	d11	Infection1	Pv_C2	-0.294521	Replicative	Ring	0.0999664	AP2Gneg	AP2Gneg_Replicative	0.221487	day11	0.164656	day8	0.558751	7.66916	5.81508
D11SEQ50_CTCCGGTCCGGA	294	99	0	11.9048	CAPD11r50	CTRL	d11	Infection1	Pv_C2	-0.440674	Replicative	Schizont	0.110121	AP2Gneg	AP2Gneg_Replicative	0.18386	day11	0.244294	day11	0.607329	8.45228	6.35943
D11SEQ50_CTCCTCGAAGTC	558	209	3.58423	18.638	CAPD11r50	CTRL	d11	Infection1	Pv_C4	1.10356	Hypnozoite	Schizont	0.256875	AP2Gneg	AP2Gneg_Hypnozoite	0.334167	day1	0.263817	day5	5.62859	5.17555	5.17141
D11SEQ50_CTCGCGGACGTC	341	115	0	7.62463	CAPD11r50	CTRL	d11	Infection1	Pv_C2	-0.505746	Replicative	Schizont	0.13133	AP2Gneg	AP2Gneg_Replicative	0.192746	day11	0.272574	day11	0.726216	7.87082	5.931
D11SEQ50_CTGACTCAGAGA	275	82	0	9.81818	CAPD11r50	CTRL	d11	Infection1	Pv_C2	-0.446125	Replicative	Ring	0.136862	AP2Gneg	AP2Gneg_Replicative	0.291839	day11	0.155225	day11	1.16368	8.2191	6.24373
D11SEQ50_CTGCACGCGGAC	757	115	0	17.3052	CAPD11r50	CTRL	d11	Infection1	Pv_C2	0.118861	Replicative	Schizont	0.124744	AP2Gneg	AP2Gneg_Replicative	0.300116	day11	0.319665	day11	0.373042	8.10613	5.9974
D11SEQ50_CTGCATCGGACA	195	82	0	16.9231	CAPD11r50	CTRL	d11	Infection1	Pv_C2	-0.39464	Replicative	Merozoite	0.0998386	AP2Gneg	AP2Gneg_Replicative	0.166557	day11	0.0937569	day11	0.373934	8.16519	6.08189
D11SEQ50_CTGCATCGGACC	219	88	0	15.0685	CAPD11r50	CTRL	d11	Infection1	Pv_C2	-0.404018	Replicative	Schizont	0.161	AP2Gneg	AP2Gneg_Replicative	0.196925	day11	0.265627	day11	1.38357	8.36381	6.41101
D11SEQ50_CTGCATCGGACG	328	97	0	19.2073	CAPD11r50	CTRL	d11	Infection1	Pv_C2	-0.0621948	Replicative	Ring	0.114235	AP2Gneg	AP2Gneg_Replicative	0.212158	day11	0.243509	day11	0.387683	8.03826	5.95826
D11SEQ50_CTGCATCGGACT	124	49	0	20.9677	CAPD11r50	CTRL	d11	Infection1	Pv_C2	-0.288052	Replicative	EEF	0	AP2Gneg	AP2Gneg_Replicative	0.131843	day11	0.100295	day11	0.441884	8.0559	5.9699
D11SEQ50_CTGGTACAACGT	513	126	0	13.8402	CAPD11r50	CTRL	d11	Infection1	Pv_C2	-0.468386	Replicative	Merozoite	0.180872	AP2Gneg	AP2Gneg_Replicative	0.2226	day11	0.275015	day11	0.37983	7.98462	5.99297
D11SEQ50_CTTGAGACAGGC	405	113	0	7.90123	CAPD11r50	CTRL	d11	Infection1	Pv_C2	-0.515877	Replicative	Schizont	0.190344	AP2Gneg	AP2Gneg_Replicative	0.249428	day11	0.276104	day11	1.1631	8.74177	6.65815
D11SEQ50_CTTGCCTCTAGA	124	41	0	7.25806	CAPD11r50	CTRL	d11	Infection1	Pv_C2	-0.257516	Replicative	Merozoite	0.0959356	AP2Gneg	AP2Gneg_Replicative	0.14331	day11	0.0871303	day11	0.944933	8.78031	6.81624
D11SEQ50_CTTTTCCGGTGT	588	114	0	12.415	CAPD11r50	CTRL	d11	Infection1	Pv_C2	0.0281932	Replicative	Schizont	0.202617	AP2Gneg	AP2Gneg_Replicative	0.285787	day11	0.308205	day11	0.838317	7.96649	5.90723
D11SEQ50_GAAAAGATTATA	283	80	0	16.6078	CAPD11r50	CTRL	d11	Infection1	Pv_C2	-0.484923	Replicative	Schizont	0.155648	AP2Gneg	AP2Gneg_Replicative	0.266723	day11	0.145511	day11	1.18402	8.72678	6.6902
D11SEQ50_GAAATCTGGAGA	153	63	0	15.6863	CAPD11r50	CTRL	d11	Infection1	Pv_C2	-0.383795	Replicative	Merozoite	0.141401	AP2Gneg	AP2Gneg_Replicative	0.232545	day11	0.160181	day11	0.868063	8.20738	6.29502
D11SEQ50_GAAATCTGGAGC	170	63	0	14.7059	CAPD11r50	CTRL	d11	Infection1	Pv_C2	-0.339646	Replicative	Merozoite	0.0911032	AP2Gneg	AP2Gneg_Replicative	0.159238	day11	0.115691	day11	0.425132	8.02683	6.08187
D11SEQ50_GAAATCTGGAGG	237	78	0	24.4726	CAPD11r50	CTRL	d11	Infection1	Pv_C2	-0.389555	Replicative	Merozoite	0.142197	AP2Gneg	AP2Gneg_Replicative	0.199898	day11	0.116391	day11	0.443268	8.08523	5.98005
D11SEQ50_GAAATCTGGAGT	111	49	0	17.1171	CAPD11r50	CTRL	d11	Infection1	Pv_C2	-0.341298	Replicative	Merozoite	0.0764472	AP2Gneg	AP2Gneg_Replicative	0.188123	day11	0.127718	day11	0.35391	8.05833	6.00201
D11SEQ50_GAACAGAGCGGT	448	92	0	22.0982	CAPD11r50	CTRL	d11	Infection1	Pv_C2	-0.460436	Replicative	Schizont	0.161698	AP2Gneg	AP2Gneg_Replicative	0.255507	day11	0.275858	day11	0.654975	8.07164	5.91698
D11SEQ50_GAAGATATCGTG	282	61	0	26.2411	CAPD11r50	CTRL	d11	Infection1	Pv_C2	-0.396282	Replicative	Trophozoite	0.0882237	AP2Gneg	AP2Gneg_Replicative	0.24348	day11	0.158749	day11	0.677926	8.08604	5.94841
D11SEQ50_GAAGGACTACCG	386	76	0	21.2435	CAPD11r50	CTRL	d11	Infection1	Pv_C2	-0.41379	Replicative	Merozoite	0.141337	AP2Gneg	AP2Gneg_Replicative	0.265345	day11	0.130174	day11	1.34848	8.3241	6.33746
D11SEQ50_GACAGGTGGCAA	1079	159	0	18.721	CAPD11r50	CTRL	d11	Infection1	Pv_C2	-0.271136	Replicative	Schizont	0.159546	AP2Gneg	AP2Gneg_Replicative	0.266281	day11	0.275561	day11	0.601045	7.8807	5.85706
D11SEQ50_GACCCGGGTGGT	160	59	0	8.75	CAPD11r50	CTRL	d11	Infection1	Pv_C2	-0.376163	Replicative	Merozoite	0.099988	AP2Gneg	AP2Gneg_Replicative	0.239002	day11	0.152394	day11	1.29457	8.77637	6.8711
D11SEQ50_GACCGGTGGCAA	103	39	0	20.3883	CAPD11r50	CTRL	d11	Infection1	Pv_C2	-0.303501	Replicative	Schizont	0.140028	AP2Gneg	AP2Gneg_Replicative	0.203184	day11	0.141648	day11	0.670695	7.83683	5.95097
D11SEQ50_GACGGCGAAGGC	134	73	0	7.46269	CAPD11r50	CTRL	d11	Infection1	Pv_C2	-0.381266	Replicative	Merozoite	0.10514	AP2Gneg	AP2Gneg_Replicative	0.185444	day11	0.118641	day8	1.90698	8.61151	6.73373
D11SEQ50_GACTGAGGGCGA	105	56	0	12.381	CAPD11r50	CTRL	d11	Infection1	Pv_C2	-0.326297	Replicative	Schizont	0.0990901	AP2Gneg	AP2Gneg_Replicative	0.247997	day11	0.114112	day11	1.93368	8.60594	6.73455
D11SEQ50_GACTGAGGGCGC	129	66	0	6.97674	CAPD11r50	CTRL	d11	Infection1	Pv_C2	-0.424826	Replicative	Merozoite	0.149727	AP2Gneg	AP2Gneg_Replicative	0.234341	day11	0.11124	day11	1.3411	8.76428	6.82353
D11SEQ50_GACTGAGGGCGG	180	78	0	8.88889	CAPD11r50	CTRL	d11	Infection1	Pv_C2	-0.489198	Replicative	Ring	0.168194	AP2Gneg	AP2Gneg_Replicative	0.26688	day11	0.119367	day11	1.40923	8.6882	6.75571
D11SEQ50_GAGATGTTGGAC	720	136	0	18.3333	CAPD11r50	CTRL	d11	Infection1	Pv_C2	-0.536124	Replicative	Ring	0.144405	AP2Gneg	AP2Gneg_Replicative	0.228705	day11	0.315186	day11	0.770458	7.99726	5.90261
D11SEQ50_GAGGAGACATAG	943	185	0	13.2556	CAPD11r50	CTRL	d11	Infection1	Pv_C2	-0.346994	Replicative	Schizont	0.179665	AP2Gneg	AP2Gneg_Replicative	0.22108	day11	0.268372	day11	0.803118	8.34397	6.21586
D11SEQ50_GAGTATCCATTG	113	49	0	18.5841	CAPD11r50	CTRL	d11	Infection1	Pv_C2	-0.277787	Replicative	Merozoite	0.0861446	AP2Gneg	AP2Gneg_Replicative	0.146947	day11	0.108484	day11	0.62951	8.62271	6.59798
D11SEQ50_GAGTCAATGTCN	468	91	0	28.2051	CAPD11r50	CTRL	d11	Infection1	Pv_C2	-0.43567	Replicative	Merozoite	0.131646	AP2Gneg	AP2Gneg_Replicative	0.260091	day11	0.271317	day11	0.722695	7.57193	5.80021
D11SEQ50_GAGTCAATGTGN	586	95	0	29.8635	CAPD11r50	CTRL	d11	Infection1	Pv_C2	-0.451499	Replicative	Schizont	0.163804	AP2Gneg	AP2Gneg_Replicative	0.292564	day11	0.293256	day11	0.667822	7.66166	5.82164
D11SEQ50_GAGTGATCATCT	1444	239	0	6.44044	CAPD11r50	CTRL	d11	Infection1	Pv_C2	-0.30272	Replicative	Schizont	0.191138	AP2Gneg	AP2Gneg_Replicative	0.215848	day11	0.222762	day11	1.4756	8.76227	6.72421
D11SEQ50_GATCACTCCGAN	123	49	0	26.8293	CAPD11r50	CTRL	d11	Infection1	Pv_C2	-0.304998	Replicative	Ring	0.091516	AP2Gneg	AP2Gneg_Replicative	0.21657	day11	0.148753	day11	0.780127	7.67219	5.85284
D11SEQ50_GATCACTCCGTN	98	42	0	28.5714	CAPD11r50	CTRL	d11	Infection1	Pv_C2	-0.246167	Replicative	Male	0.1135	AP2Gneg	AP2Gneg_Replicative	0.186301	day11	0.120009	day11	0.661349	7.48357	5.77379
D11SEQ50_GATCCCTAGACC	81	25	0	28.3951	CAPD11r50	CTRL	d11	Infection1	Pv_C2	0.304515	Replicative	Ring	0.114606	AP2Gneg	AP2Gneg_Replicative	0.175145	day11	0.111366	day11	0.680927	7.40782	5.7617
D11SEQ50_GATTCAGCACAT	599	120	0	19.3656	CAPD11r50	CTRL	d11	Infection1	Pv_C2	-0.489071	Replicative	Schizont	0.158021	AP2Gneg	AP2Gneg_Replicative	0.235155	day11	0.305802	day11	0.455995	8.13088	5.98449
D11SEQ50_GATTGACCTTGC	858	233	0	8.85781	CAPD11r50	CTRL	d11	Infection1	Pv_C8	-0.41919	Replicative	Schizont	0.408338	AP2Gneg	AP2Gneg_Replicative	0.11612	day8	0.155015	day11	1.45972	2.79449	6.96854
D11SEQ50_GCACCAGCCTTA	137	51	0	15.3285	CAPD11r50	CTRL	d11	Infection1	Pv_C2	-0.368642	Replicative	Schizont	0.17274	AP2Gneg	AP2Gneg_Replicative	0.248547	day11	0.148518	day11	0.822637	8.31561	6.36124
D11SEQ50_GCACGCAAGAAA	354	104	0	14.1243	CAPD11r50	CTRL	d11	Infection1	Pv_C2	-0.0755389	Replicative	Schizont	0.139512	AP2Gneg	AP2Gneg_Replicative	0.257536	day11	0.305196	day11	0.832067	8.41072	6.28916
D11SEQ50_GCAGACAATGTG	133	56	0	6.76692	CAPD11r50	CTRL	d11	Infection1	Pv_C2	-0.344068	Replicative	Merozoite	0.116697	AP2Gneg	AP2Gneg_Replicative	0.175079	day11	0.0640412	day11	1.65304	8.71487	6.81341
D11SEQ50_GCAGGTAGTACA	230	78	0	16.087	CAPD11r50	CTRL	d11	Infection1	Pv_C2	-0.384749	Replicative	Schizont	0.169005	AP2Gneg	AP2Gneg_Replicative	0.174542	day11	0.0886004	day11	0.521108	8.00984	5.94915
D11SEQ50_GCCACGGCCCTT	257	89	0	7.393	CAPD11r50	CTRL	d11	Infection1	Pv_C2	-0.486288	Replicative	Schizont	0.160691	AP2Gneg	AP2Gneg_Replicative	0.270644	day11	0.256052	day11	1.941	8.68649	6.80668
D11SEQ50_GCCATGAACGGC	103	75	0	9.70874	CAPD11r50	CTRL	d11	Infection1	Pv_C1	-0.255621	Replicative	Trophozoite	0.197976	AP2Gneg	AP2Gneg_Replicative	0.270083	day5	0.305776	day8	3.87472	4.97469	4.59134
D11SEQ50_GCCCGCAAGTAA	819	122	0	16.9719	CAPD11r50	CTRL	d11	Infection1	Pv_C2	-0.527941	Replicative	Female	0.144899	AP2Gneg	AP2Gneg_Replicative	0.252745	day11	0.316815	day11	1.19313	8.24122	6.19762
D11SEQ50_GCCTGGGGCTGA	643	108	0	18.6625	CAPD11r50	CTRL	d11	Infection1	Pv_C2	-0.48523	Replicative	Ring	0.0910977	AP2Gneg	AP2Gneg_Replicative	0.273644	day11	0.308687	day11	0.799456	8.09868	5.93577
D11SEQ50_GCCTTCGCTCTT	1342	174	0	24.5156	CAPD11r50	CTRL	d11	Infection1	Pv_C2	-0.552725	Replicative	Ring	0.183162	AP2Gneg	AP2Gneg_Replicative	0.251769	day11	0.308301	day11	0.787261	7.89892	5.84994
D11SEQ50_GCGATCAAGACA	109	56	0	11.9266	CAPD11r50	CTRL	d11	Infection1	Pv_C2	-0.387689	Replicative	Schizont	0.146078	AP2Gneg	AP2Gneg_Replicative	0.242598	day11	0.194715	day11	0.873935	8.72567	6.7601
D11SEQ50_GCTTGGCGGGCC	521	161	0	6.90979	CAPD11r50	CTRL	d11	Infection1	Pv_C2	-0.541183	Replicative	Schizont	0.122038	AP2Gneg	AP2Gneg_Replicative	0.164478	day11	0.203286	day11	0.538181	8.53747	6.46333
D11SEQ50_GCTTGTACTGTC	103	52	0	7.76699	CAPD11r50	CTRL	d11	Infection1	Pv_C2	-0.34853	Replicative	Merozoite	0.158824	AP2Gneg	AP2Gneg_Replicative	0.217029	day11	0.11721	day11	1.76687	8.68351	6.78739
D11SEQ50_GGAACCATCGAC	695	132	0	19.7122	CAPD11r50	CTRL	d11	Infection1	Pv_C2	-0.146848	Replicative	Schizont	0.109635	AP2Gneg	AP2Gneg_Replicative	0.278718	day11	0.264558	day11	0.517618	8.32171	6.18538
D11SEQ50_GGAATTCGAAAA	1012	203	0	13.2411	CAPD11r50	CTRL	d11	Infection1	Pv_C2	-0.613614	Replicative	Merozoite	0.196596	AP2Gneg	AP2Gneg_Replicative	0.21953	day11	0.264326	day11	1.0095	8.24918	6.12916
D11SEQ50_GGCATGCACGCT	169	66	0	6.50888	CAPD11r50	CTRL	d11	Infection1	Pv_C2	-0.415299	Replicative	Ring	0.172869	AP2Gneg	AP2Gneg_Replicative	0.236106	day11	0.115624	day11	1.31561	8.79845	6.90911
D11SEQ50_GGCCTATATGTT	493	114	0	11.359	CAPD11r50	CTRL	d11	Infection1	Pv_C2	-0.497955	Replicative	Ring	0.130951	AP2Gneg	AP2Gneg_Replicative	0.238984	day11	0.241225	day11	0.886763	8.38678	6.37094
D11SEQ50_GGGAAGTGGCAC	125	52	0	14.4	CAPD11r50	CTRL	d11	Infection1	Pv_C2	-0.332416	Replicative	Merozoite	0.133745	AP2Gneg	AP2Gneg_Replicative	0.209295	day11	0.133396	day11	0.8976	8.31483	6.35508
D11SEQ50_GGTCATCTCGCC	1040	170	0	20	CAPD11r50	CTRL	d11	Infection1	Pv_C2	-0.538201	Replicative	Merozoite	0.138525	AP2Gneg	AP2Gneg_Replicative	0.175987	day11	0.254364	day11	0.570808	8.25448	6.07636
D11SEQ50_GGTTAAATAACA	1371	197	0	16.7761	CAPD11r50	CTRL	d11	Infection1	Pv_C2	-0.365738	Replicative	Ring	0.147416	AP2Gneg	AP2Gneg_Replicative	0.296552	day11	0.284822	day11	0.695333	8.15133	5.97831
D11SEQ50_GGTTAACTAACA	100	38	0	22	CAPD11r50	CTRL	d11	Infection1	Pv_C2	-0.27092	Replicative	EEF	0	AP2Gneg	AP2Gneg_Replicative	0.201466	day11	0.133177	day11	0.567191	7.85605	5.87658
D11SEQ50_GGTTACATAACA	93	43	0	23.6559	CAPD11r50	CTRL	d11	Infection1	Pv_C2	-0.291792	Replicative	Merozoite	0.0998386	AP2Gneg	AP2Gneg_Replicative	0.188207	day11	0.115164	day11	0.667581	7.55462	5.83643
D11SEQ50_GTACGCCCTCCG	648	140	0	6.94444	CAPD11r50	CTRL	d11	Infection1	Pv_C2	-0.505771	Replicative	Schizont	0.149151	AP2Gneg	AP2Gneg_Replicative	0.195843	day11	0.242725	day11	1.60664	8.64173	6.69367
D11SEQ50_GTACTGCACATA	337	96	0	11.8694	CAPD11r50	CTRL	d11	Infection1	Pv_C2	-0.479208	Replicative	Merozoite	0.152257	AP2Gneg	AP2Gneg_Replicative	0.291677	day11	0.303224	day11	0.874105	8.76929	6.73728
D11SEQ50_GTAGGTTGAGGG	147	54	0	12.9252	CAPD11r50	CTRL	d11	Infection1	Pv_C2	-0.382058	Replicative	Schizont	0.138937	AP2Gneg	AP2Gneg_Replicative	0.258583	day11	0.136104	day11	1.12617	8.73355	6.77008
D11SEQ50_GTCACGACAGCC	119	60	0	6.72269	CAPD11r50	CTRL	d11	Infection1	Pv_C2	-0.398285	Replicative	EEF	0	AP2Gneg	AP2Gneg_Replicative	0.241486	day11	0.0985719	day11	0.952092	8.74878	6.80836
D11SEQ50_GTCATGTAAGTT	696	160	0	6.89655	CAPD11r50	CTRL	d11	Infection1	Pv_C2	-0.330085	Replicative	Schizont	0.194711	AP2Gneg	AP2Gneg_Replicative	0.241375	day11	0.244549	day11	1.6765	8.75922	6.84075
D11SEQ50_GTCCGCAAGTAA	101	49	0	13.8614	CAPD11r50	CTRL	d11	Infection1	Pv_C2	-0.387175	Replicative	Merozoite	0.111044	AP2Gneg	AP2Gneg_Replicative	0.237139	day11	0.135988	day11	1.61251	8.70224	6.79085
D11SEQ50_GTCTGAGGGCGC	2421	236	0	28.0876	CAPD11r50	CTRL	d11	Infection1	Pv_C2	-0.627228	Replicative	Ring	0.230602	AP2Gneg	AP2Gneg_Replicative	0.276644	day11	0.290318	day11	0.826401	7.87848	5.84819
D11SEQ50_GTCTGAGGGCGG	3178	248	0	26.4317	CAPD11r50	CTRL	d11	Infection1	Pv_C2	-0.644041	Replicative	Ring	0.247692	AP2Gneg	AP2Gneg_Replicative	0.279133	day11	0.052191	day11	0.917485	8.01345	5.93197
D11SEQ50_GTCTGCGGGCGC	175	64	0	28.5714	CAPD11r50	CTRL	d11	Infection1	Pv_C2	-0.377367	Replicative	Merozoite	0.0999874	AP2Gneg	AP2Gneg_Replicative	0.225392	day11	0.119686	day11	0.735701	8.07315	5.93557
D11SEQ50_GTGAAGCGCGTA	382	71	0	23.822	CAPD11r50	CTRL	d11	Infection1	Pv_C2	-0.410056	Replicative	Ring	0.12258	AP2Gneg	AP2Gneg_Replicative	0.267932	day11	0.159985	day11	0.577846	7.57089	5.79664
D11SEQ50_GTGCATTCTCTT	554	117	0	17.148	CAPD11r50	CTRL	d11	Infection1	Pv_C2	-0.532158	Replicative	Schizont	0.148743	AP2Gneg	AP2Gneg_Replicative	0.300195	day11	0.282872	day11	1.19011	8.51611	6.38643
D11SEQ50_GTGGTCGGATTG	324	60	0	23.4568	CAPD11r50	CTRL	d11	Infection1	Pv_C2	-0.384769	Replicative	Merozoite	0.156388	AP2Gneg	AP2Gneg_Replicative	0.274021	day11	0.223281	day11	0.960257	7.95868	5.9987
D11SEQ50_GTGTGGATCCTC	1007	169	0	17.577	CAPD11r50	CTRL	d11	Infection1	Pv_C2	-0.614127	Replicative	Schizont	0.154069	AP2Gneg	AP2Gneg_Replicative	0.25458	day11	0.281898	day11	0.895266	8.23021	6.1234
D11SEQ50_GTTTCATTACCC	473	156	0	11.6279	CAPD11r50	CTRL	d11	Infection1	Pv_C2	0.249184	Replicative	Merozoite	0.138814	AP2Gneg	AP2Gneg_Replicative	0.149494	day11	0.173527	day11	0.496527	8.38828	6.34334
D11SEQ50_GTTTCCACACTC	944	195	0	12.8178	CAPD11r50	CTRL	d11	Infection1	Pv_C2	-0.631755	Replicative	Schizont	0.216517	AP2Gneg	AP2Gneg_Replicative	0.236743	day11	0.237526	day11	1.10003	8.49432	6.37787
D11SEQ50_GTTTCTTTGGCT	485	143	0	8.04124	CAPD11r50	CTRL	d11	Infection1	Pv_C2	-0.536984	Replicative	Schizont	0.127769	AP2Gneg	AP2Gneg_Replicative	0.227124	day11	0.256624	day11	0.568836	8.4496	6.36749
D11SEQ50_TAAAACAGCCTT	293	106	0	19.1126	CAPD11r50	CTRL	d11	Infection1	Pv_C2	-0.0658056	Replicative	Schizont	0.117159	AP2Gneg	AP2Gneg_Replicative	0.193945	day11	0.24569	day11	0.591296	7.84046	5.97704
D11SEQ50_TAAAATCTGAAA	550	130	0	16.3636	CAPD11r50	CTRL	d11	Infection1	Pv_C2	-0.514116	Replicative	Schizont	0.171413	AP2Gneg	AP2Gneg_Replicative	0.206743	day11	0.278847	day11	1.29524	8.645	6.7151
D11SEQ50_TAACCGAACCGT	355	82	0	23.3803	CAPD11r50	CTRL	d11	Infection1	Pv_C2	-0.437422	Replicative	Schizont	0.11564	AP2Gneg	AP2Gneg_Replicative	0.235527	day11	0.14187	day11	0.588389	7.92358	5.88675
D11SEQ50_TAAGATGGTTAT	723	101	0	23.7898	CAPD11r50	CTRL	d11	Infection1	Pv_C2	-0.458899	Replicative	Ring	0.11095	AP2Gneg	AP2Gneg_Replicative	0.246641	day11	0.29213	day11	0.566941	7.6763	5.82022
D11SEQ50_TACACGACAGCC	209	87	0	8.61244	CAPD11r50	CTRL	d11	Infection1	Pv_C2	-0.516748	Replicative	Ring	0.101882	AP2Gneg	AP2Gneg_Replicative	0.253626	day11	0.239129	day11	0.881806	8.74455	6.75402
D11SEQ50_TACCAAGTTCTC	918	136	0	19.4989	CAPD11r50	CTRL	d11	Infection1	Pv_C2	-0.481966	Replicative	Schizont	0.163329	AP2Gneg	AP2Gneg_Replicative	0.255819	day11	0.252258	day11	1.02349	8.35907	6.15415
D11SEQ50_TACCAGTCTCGA	130	72	0	9.23077	CAPD11r50	CTRL	d11	Infection1	Pv_C2	-0.389145	Replicative	Merozoite	0.0999661	AP2Gneg	AP2Gneg_Replicative	0.205141	day11	0.145754	day11	0.864387	8.5652	6.58014
D11SEQ50_TACCAGTCTCGC	126	67	0	11.9048	CAPD11r50	CTRL	d11	Infection1	Pv_C2	-0.326792	Replicative	EEF	0.098377	AP2Gneg	AP2Gneg_Replicative	0.14349	day11	0.100757	day8	1.24544	8.61714	6.71472
D11SEQ50_TACCAGTCTCGG	242	95	0	9.09091	CAPD11r50	CTRL	d11	Infection1	Pv_C2	-0.452348	Replicative	Schizont	0.117893	AP2Gneg	AP2Gneg_Replicative	0.205894	day11	0.251316	day11	0.69493	8.47601	6.4374
D11SEQ50_TACCAGTCTCGT	118	53	0	13.5593	CAPD11r50	CTRL	d11	Infection1	Pv_C2	-0.385373	Replicative	Ring	0.115734	AP2Gneg	AP2Gneg_Replicative	0.207193	day11	0.133977	day11	1.05997	8.72585	6.78391
D11SEQ50_TACCCGGGTGGT	1552	168	0	19.3299	CAPD11r50	CTRL	d11	Infection1	Pv_C2	-0.571407	Replicative	Schizont	0.133515	AP2Gneg	AP2Gneg_Replicative	0.280607	day11	0.332282	day11	1.15024	8.38541	6.23257
D11SEQ50_TACGTGGCGTGG	1315	177	0	12.6996	CAPD11r50	CTRL	d11	Infection1	Pv_C2	-0.302517	Replicative	Schizont	0.185985	AP2Gneg	AP2Gneg_Replicative	0.281225	day11	0.289781	day11	1.33878	8.55165	6.51575
D11SEQ50_TACTCCCTTCAT	370	94	0	14.0541	CAPD11r50	CTRL	d11	Infection1	Pv_C2	0.00828301	Replicative	Schizont	0.174333	AP2Gneg	AP2Gneg_Replicative	0.21845	day11	0.305986	day11	1.05898	8.5392	6.5677
D11SEQ50_TAGCAGCAGAAC	814	166	0	9.33661	CAPD11r50	CTRL	d11	Infection1	Pv_C2	-0.12911	Replicative	Schizont	0.175759	AP2Gneg	AP2Gneg_Replicative	0.197025	day11	0.220744	day11	0.993853	8.70169	6.70593
D11SEQ50_TAGGAAAATCTA	171	55	0	25.1462	CAPD11r50	CTRL	d11	Infection1	Pv_C2	-0.341068	Replicative	Merozoite	0.1	AP2Gneg	AP2Gneg_Replicative	0.17986	day11	0.125209	day11	0.706721	7.59572	5.82718
D11SEQ50_TAGGAAAATCTC	208	54	0	22.1154	CAPD11r50	CTRL	d11	Infection1	Pv_C2	0.157993	Replicative	Male	0.0668661	AP2Gneg	AP2Gneg_Replicative	0.180899	day11	0.118971	day11	0.606034	7.5118	5.79663
D11SEQ50_TAGGAAAATCTG	169	51	0	23.6686	CAPD11r50	CTRL	d11	Infection1	Pv_C2	0.238262	Replicative	Male	0.140543	AP2Gneg	AP2Gneg_Replicative	0.194579	day11	0.131146	day11	0.978879	8.0327	6.13517
D11SEQ50_TATCCATCCATC	599	124	0	25.3756	CAPD11r50	CTRL	d11	Infection1	Pv_C2	-0.0944898	Replicative	Male	0.121116	AP2Gneg	AP2Gneg_Replicative	0.249219	day11	0.290943	day11	1.02254	8.19329	6.10819
D11SEQ50_TATTACATGTTG	718	148	0.139276	8.49582	CAPD11r50	CTRL	d11	Infection1	Pv_C2	-0.586492	Replicative	Male	0.15926	AP2Gneg	AP2Gneg_Replicative	0.264901	day11	0.238252	day11	1.47736	8.68374	6.7095
D11SEQ50_TCAACTTGTATA	1436	183	0	11.6295	CAPD11r50	CTRL	d11	Infection1	Pv_C2	-0.598395	Replicative	Schizont	0.187321	AP2Gneg	AP2Gneg_Replicative	0.267212	day11	0.266284	day11	1.6205	8.56826	6.63905
D11SEQ50_TCCGCGGCTGGT	373	135	0	8.31099	CAPD11r50	CTRL	d11	Infection1	Pv_C2	-0.51686	Replicative	Schizont	0.175329	AP2Gneg	AP2Gneg_Replicative	0.190558	day11	0.211979	day11	0.568979	8.46916	6.40213
D11SEQ50_TCGAACTTTGTT	1012	96	0	26.581	CAPD11r50	CTRL	d11	Infection1	Pv_C2	-0.423124	Replicative	Schizont	0.220677	AP2Gneg	AP2Gneg_Replicative	0.310984	day11	0.335811	day11	0.792564	7.77456	5.83707
D11SEQ50_TCGCACTTTGTT	109	38	0	24.7706	CAPD11r50	CTRL	d11	Infection1	Pv_C2	-0.342192	Replicative	Merozoite	0.0999874	AP2Gneg	AP2Gneg_Replicative	0.245755	day11	0.163576	day11	0.713292	7.61292	5.81902
D11SEQ50_TCGCCTAAGGCG	233	55	0	21.4592	CAPD11r50	CTRL	d11	Infection1	Pv_C2	-0.34348	Replicative	Merozoite	0.093481	AP2Gneg	AP2Gneg_Replicative	0.196708	day11	0.123931	day11	0.60676	7.9911	5.89749
D11SEQ50_TCGTGCCTGGTT	1229	171	0	19.3653	CAPD11r50	CTRL	d11	Infection1	Pv_C2	-0.558674	Replicative	Schizont	0.179937	AP2Gneg	AP2Gneg_Replicative	0.24962	day11	0.267745	day11	0.724429	8.08482	5.91993
D11SEQ50_TCTGCACTATAT	972	177	0	22.9424	CAPD11r50	CTRL	d11	Infection1	Pv_C2	-0.286586	Replicative	Schizont	0.157391	AP2Gneg	AP2Gneg_Replicative	0.219682	day11	0.261597	day11	0.753506	7.99644	5.90198
D11SEQ50_TGAATTTGTTCC	86	25	0	24.4186	CAPD11r50	CTRL	d11	Infection1	Pv_C2	-0.242642	Replicative	EEF	0	AP2Gneg	AP2Gneg_Replicative	0.158161	day11	0.0886102	day11	0.836594	8.03574	5.94378
D11SEQ50_TGACAGATGCTG	705	125	0	18.156	CAPD11r50	CTRL	d11	Infection1	Pv_C2	-0.246432	Replicative	Schizont	0.103167	AP2Gneg	AP2Gneg_Replicative	0.297629	day11	0.299031	day11	1.2899	8.26955	6.26137
D11SEQ50_TGACATGTCACA	193	74	0	7.25389	CAPD11r50	CTRL	d11	Infection1	Pv_C2	0.529849	Replicative	Ring	0.148252	AP2Gneg	AP2Gneg_Replicative	0.207993	day11	0.123463	day8	1.91096	8.72546	6.83233
D11SEQ50_TGACTACTCAGA	101	30	0	19.802	CAPD11r50	CTRL	d11	Infection1	Pv_C2	-0.2419	Replicative	EEF	0	AP2Gneg	AP2Gneg_Replicative	0.181464	day11	0.10688	day11	0.753146	8.64949	6.62478
D11SEQ50_TGCCCGGGTGGT	122	50	0	8.19672	CAPD11r50	CTRL	d11	Infection1	Pv_C2	-0.394989	Replicative	Schizont	0.114379	AP2Gneg	AP2Gneg_Replicative	0.262505	day11	0.166194	day11	1.17633	8.79575	6.88577
D11SEQ50_TGGTCCCCTGCC	528	98	0	20.2652	CAPD11r50	CTRL	d11	Infection1	Pv_C2	-0.151645	Replicative	Schizont	0.192993	AP2Gneg	AP2Gneg_Replicative	0.236837	day11	0.3184	day11	0.948712	7.88988	5.9673
D11SEQ50_TGTGGTGGTACG	143	63	0	19.5804	CAPD11r50	CTRL	d11	Infection1	Pv_C2	-0.41231	Replicative	Ring	0.108068	AP2Gneg	AP2Gneg_Replicative	0.250716	day11	0.19311	day11	0.520441	8.13478	6.13602
D11SEQ50_TGTTGCGATCGA	213	76	0	10.7981	CAPD11r50	CTRL	d11	Infection1	Pv_C2	-0.458623	Replicative	Merozoite	0.0998925	AP2Gneg	AP2Gneg_Replicative	0.223953	day11	0.116846	day11	1.24273	8.77709	6.81174
D11SEQ50_TTATGTCAGCGT	528	112	0	12.6894	CAPD11r50	CTRL	d11	Infection1	Pv_C2	-0.514653	Replicative	Schizont	0.155004	AP2Gneg	AP2Gneg_Replicative	0.306475	day11	0.300384	day11	1.12049	8.43722	6.31564
D11SEQ50_TTCACGACAGCC	1633	205	0	11.1451	CAPD11r50	CTRL	d11	Infection1	Pv_C2	-0.621124	Replicative	Male	0.138019	AP2Gneg	AP2Gneg_Replicative	0.2339	day11	0.258269	day11	0.502372	8.20246	6.04023
D11SEQ50_TTCACGCCAGCC	175	73	0	10.8571	CAPD11r50	CTRL	d11	Infection1	Pv_C2	-0.447956	Replicative	Merozoite	0.0868015	AP2Gneg	AP2Gneg_Replicative	0.186281	day11	0.10357	day11	0.591932	8.59995	6.55835
D11SEQ50_TTCCCGACAGCC	94	46	0	15.9574	CAPD11r50	CTRL	d11	Infection1	Pv_C2	-0.364476	Replicative	Ring	0.131928	AP2Gneg	AP2Gneg_Replicative	0.231837	day11	0.127826	day11	0.356405	8.0405	6.04726
D11SEQ50_TTGGTCTCTGGT	593	136	0	9.44351	CAPD11r50	CTRL	d11	Infection1	Pv_C2	-0.0606827	Replicative	Ring	0.17799	AP2Gneg	AP2Gneg_Replicative	0.249791	day11	0.249527	day11	0.604878	8.28178	6.27326
D11SEQ50_TTTTTCCTCGGA	1398	188	0	25.1073	CAPD11r50	CTRL	d11	Infection1	Pv_C2	-0.332931	Replicative	Schizont	0.230844	AP2Gneg	AP2Gneg_Replicative	0.241217	day11	0.256316	day11	1.02449	8.42452	6.26503
D14pSEQ100_AACTTATTGCAG	741	578	0.134953	1.07962	CAPD14pr100	PI4K	d14	Infection1	Pv_C4	1.16142	Hypnozoite	EEF	0.39234	AP2Gneg	AP2Gneg_Hypnozoite	0.426684	day5	0.148686	day5	5.88905	5.14795	5.72884
D14pSEQ100_ACCATATTGCAG	133	127	0	1.50376	CAPD14pr100	PI4K	d14	Infection1	Pv_C4	2.13379	Hypnozoite	Ring	0.222129	AP2Gneg	AP2Gneg_Hypnozoite	0.203249	day5	0.150816	day3	6.12858	5.29126	5.65601
D14pSEQ100_ACCGCGAGTGAG	148	138	0	2.02703	CAPD14pr100	PI4K	d14	Infection1	Pv_C4	2.32938	Hypnozoite	Trophozoite	0.205396	AP2Gneg	AP2Gneg_Hypnozoite	0.254144	day1	0.186564	day1	5.8954	5.35393	5.42603
D14pSEQ100_ACCTAATTGCAG	103	96	0	1.94175	CAPD14pr100	PI4K	d14	Infection1	Pv_C4	0.747795	Replicative	Schizont	0.188448	AP2Gneg	AP2Gneg_Replicative	0.172101	day5	0.0641732	day1	5.80327	5.50418	5.60406
D14pSEQ100_ACCTTATTGCAG	1477	996	0	1.3541	CAPD14pr100	PI4K	d14	Infection1	Pv_C4	1.95825	Hypnozoite	EEF	0.468997	AP2Gneg	AP2Gneg_Hypnozoite	0.246525	hz	0.189742	day5	6.11963	5.07732	5.69
D14pSEQ100_ACCTTATTGCCG	112	109	0	1.78571	CAPD14pr100	PI4K	d14	Infection1	Pv_C4	1.14608	Hypnozoite	Ring	0.182544	AP2Gneg	AP2Gneg_Hypnozoite	0.222752	day1	0.139609	day3	5.7067	5.32345	5.36615
D14pSEQ100_ACCTTGGTAGCA	110	82	0	9.09091	CAPD14pr100	PI4K	d14	Infection1	Pv_C1	-0.355424	Replicative	Ring	0.198548	AP2Gneg	AP2Gneg_Replicative	0.24036	day8	0.179301	day8	3.82235	4.72995	4.4477
D14pSEQ100_ACTTATTGCAGA	103	96	0	1.94175	CAPD14pr100	PI4K	d14	Infection1	Pv_C4	0.760063	Hypnozoite	Ring	0.169411	AP2Gneg	AP2Gneg_Hypnozoite	0.189999	day5	0.132394	day3	5.36904	5.26465	5.60317
D14pSEQ100_ACTTATTGCAGC	131	117	0	3.81679	CAPD14pr100	PI4K	d14	Infection1	Pv_C4	1.0529	Hypnozoite	Merozoite	0.238063	AP2Gneg	AP2Gneg_Hypnozoite	0.250851	day5	0.19643	day5	5.30401	5.23535	5.51047
D14pSEQ100_ACTTATTGCAGG	164	138	0	4.87805	CAPD14pr100	PI4K	d14	Infection1	Pv_C4	1.00062	Hypnozoite	Merozoite	0.210782	AP2Gneg	AP2Gneg_Hypnozoite	0.233501	day5	0.17993	day3	5.7729	5.47968	5.4151
D14pSEQ100_AGATTATTGCAG	2296	1325	0.043554	1.00174	CAPD14pr100	PI4K	d14	Infection1	Pv_C4	1.816	Hypnozoite	EEF	0.516392	AP2Gpos	AP2Gpos_Hypnozoite	0.28327	day1	0.184009	day8	5.84879	5.30935	5.7826
D14pSEQ100_AGATTATTGCCG	141	128	0	2.83688	CAPD14pr100	PI4K	d14	Infection1	Pv_C4	1.58407	Hypnozoite	EEF	0.230331	AP2Gneg	AP2Gneg_Hypnozoite	0.241799	hz	0.1948	day3	5.29459	5.20201	5.56374
D14pSEQ100_AGATTCTTGCAG	125	118	0	1.6	CAPD14pr100	PI4K	d14	Infection1	Pv_C4	0.685536	Replicative	EEF	0.18938	AP2Gneg	AP2Gneg_Replicative	0.235989	day1	0.140272	day5	6.15827	5.44639	5.45672
D14pSEQ100_AGCAAATTGCAG	301	268	0	2.32558	CAPD14pr100	PI4K	d14	Infection1	Pv_C4	1.06917	Hypnozoite	Ring	0.287335	AP2Gneg	AP2Gneg_Hypnozoite	0.328189	day5	0.21881	day8	5.87132	5.00853	5.48039
D14pSEQ100_AGCATAATGCAG	182	172	0.549451	1.0989	CAPD14pr100	PI4K	d14	Infection1	Pv_C4	0.805702	Hypnozoite	Ring	0.24805	AP2Gneg	AP2Gneg_Hypnozoite	0.28671	day5	0.190737	day3	5.40971	5.25257	5.7225
D14pSEQ100_AGCATATAGCAG	239	214	0	1.25523	CAPD14pr100	PI4K	d14	Infection1	Pv_C4	0.741227	Replicative	EEF	0.24875	AP2Gneg	AP2Gneg_Replicative	0.296094	day5	0.168407	day8	5.92216	5.52851	5.64201
D14pSEQ100_AGCATATTGCCG	295	259	0	1.35593	CAPD14pr100	PI4K	d14	Infection1	Pv_C4	2.64182	Hypnozoite	Merozoite	0.272912	AP2Gneg	AP2Gneg_Hypnozoite	0.326061	day5	0.174182	day8	5.71669	5.1954	5.42737
D14pSEQ100_AGCATCTTGCAG	209	192	0	1.43541	CAPD14pr100	PI4K	d14	Infection1	Pv_C4	2.09253	Hypnozoite	EEF	0.262642	AP2Gneg	AP2Gneg_Hypnozoite	0.254893	day1	0.219297	day5	6.23598	5.42131	5.70255
D14pSEQ100_AGCCTATTGCAG	311	273	0	1.60772	CAPD14pr100	PI4K	d14	Infection1	Pv_C4	1.4082	Hypnozoite	EEF	0.254586	AP2Gneg	AP2Gneg_Hypnozoite	0.319726	day5	0.164108	day5	5.64358	5.47115	5.63748
D14pSEQ100_AGCGTATTGCAG	302	278	0	0.993377	CAPD14pr100	PI4K	d14	Infection1	Pv_C4	0.912326	Hypnozoite	Trophozoite	0.296685	AP2Gneg	AP2Gneg_Hypnozoite	0.364169	day1	0.202798	day5	4.95878	5.23616	5.13665
D14pSEQ100_AGCTAAATGCAG	179	168	0	1.67598	CAPD14pr100	PI4K	d14	Infection1	Pv_C4	1.04106	Hypnozoite	Ring	0.223898	AP2Gneg	AP2Gneg_Hypnozoite	0.284169	day5	0.164104	day5	5.48273	5.14099	5.38858
D14pSEQ100_AGCTAATAGCAG	222	198	0	1.35135	CAPD14pr100	PI4K	d14	Infection1	Pv_C4	1.24436	Hypnozoite	Merozoite	0.264741	AP2Gneg	AP2Gneg_Hypnozoite	0.274386	day3	0.171956	day5	5.37691	5.39741	5.75854
D14pSEQ100_AGCTAATTGCCG	224	204	0	1.33929	CAPD14pr100	PI4K	d14	Infection1	Pv_C4	2.64687	Hypnozoite	EEF	0.21365	AP2Gneg	AP2Gneg_Hypnozoite	0.3104	day1	0.158519	day5	5.67813	5.45413	5.57651
D14pSEQ100_AGCTACTTGCAG	195	185	0	1.02564	CAPD14pr100	PI4K	d14	Infection1	Pv_C4	-0.494102	Replicative	EEF	0.25639	AP2Gneg	AP2Gneg_Replicative	0.274679	day1	0.20905	day1	6.18836	5.54886	5.61994
D14pSEQ100_AGCTATTGCAGA	138	125	0	3.62319	CAPD14pr100	PI4K	d14	Infection1	Pv_C4	1.06354	Hypnozoite	EEF	0.18288	AP2Gneg	AP2Gneg_Hypnozoite	0.214609	day1	0.148441	day8	5.84136	5.47601	5.71077
D14pSEQ100_AGCTATTGCAGC	141	131	0	1.41844	CAPD14pr100	PI4K	d14	Infection1	Pv_C4	1.13085	Hypnozoite	Trophozoite	0.189756	AP2Gneg	AP2Gneg_Hypnozoite	0.218488	day1	0.181591	day5	5.84653	5.34944	5.65548
D14pSEQ100_AGCTATTGCAGG	221	198	0	2.26244	CAPD14pr100	PI4K	d14	Infection1	Pv_C4	1.24752	Hypnozoite	Schizont	0.261111	AP2Gneg	AP2Gneg_Hypnozoite	0.311339	day3	0.19621	day5	6.10789	5.02671	5.55241
D14pSEQ100_AGCTCATTGCAG	318	277	0.314465	2.20126	CAPD14pr100	PI4K	d14	Infection1	Pv_C4	1.50555	Hypnozoite	EEF	0.28897	AP2Gneg	AP2Gneg_Hypnozoite	0.357494	day5	0.171698	day8	5.28996	5.32332	5.43361
D14pSEQ100_AGCTGATTGCAG	591	471	0.169205	2.19966	CAPD14pr100	PI4K	d14	Infection1	Pv_C4	1.78964	Hypnozoite	Ring	0.374199	AP2Gneg	AP2Gneg_Hypnozoite	0.447252	day5	0.186749	day5	5.87188	5.25364	5.71297
D14pSEQ100_AGCTTAATGCAG	2279	1317	0.0438789	1.18473	CAPD14pr100	PI4K	d14	Infection1	Pv_C4	1.81692	Hypnozoite	EEF	0.54232	AP2Gpos	AP2Gpos_Hypnozoite	0.243415	day1	0.177282	day5	5.96416	5.25049	5.81252
D14pSEQ100_AGCTTAATGCCG	135	127	0	1.48148	CAPD14pr100	PI4K	d14	Infection1	Pv_C4	1.98193	Hypnozoite	Merozoite	0.196401	AP2Gneg	AP2Gneg_Hypnozoite	0.2398	day3	0.155148	hz	5.42792	5.34066	5.63895
D14pSEQ100_AGCTTACTGCAG	340	298	0	1.47059	CAPD14pr100	PI4K	d14	Infection1	Pv_C4	1.88945	Hypnozoite	Trophozoite	0.328836	AP2Gneg	AP2Gneg_Hypnozoite	0.394178	day5	0.224057	day8	6.08142	5.25523	5.45553
D14pSEQ100_AGCTTAGTGCAG	509	431	0	1.57171	CAPD14pr100	PI4K	d14	Infection1	Pv_C4	1.81018	Hypnozoite	Trophozoite	0.353202	AP2Gneg	AP2Gneg_Hypnozoite	0.435503	day5	0.180345	day5	6.04767	5.43529	5.45331
D14pSEQ100_AGCTTATAGCCG	173	164	0	1.15607	CAPD14pr100	PI4K	d14	Infection1	Pv_C4	1.95303	Hypnozoite	Merozoite	0.247856	AP2Gneg	AP2Gneg_Hypnozoite	0.273876	day1	0.157268	day5	6.35653	5.26351	5.49891
D14pSEQ100_AGCTTATCGCAG	511	425	0	1.17417	CAPD14pr100	PI4K	d14	Infection1	Pv_C4	1.8025	Hypnozoite	EEF	0.336407	AP2Gneg	AP2Gneg_Hypnozoite	0.392903	day5	0.217812	day8	5.80593	5.12594	5.80296
D14pSEQ100_AGCTTATGGCAG	115	114	0	1.73913	CAPD14pr100	PI4K	d14	Infection1	Pv_C5	0.164394	Replicative	EEF	0.238315	AP2Gneg	AP2Gneg_Replicative	0.180482	day1	0.190377	day5	6.68151	6.40055	8.08612
D14pSEQ100_AGCTTATTACAG	619	489	0	1.77706	CAPD14pr100	PI4K	d14	Infection1	Pv_C4	2.1413	Hypnozoite	EEF	0.36669	AP2Gneg	AP2Gneg_Hypnozoite	0.408107	day5	0.207721	day1	6.00408	5.3796	5.45039
D14pSEQ100_AGCTTATTCCAG	1015	727	0	1.08374	CAPD14pr100	PI4K	d14	Infection1	Pv_C4	2.41266	Hypnozoite	EEF	0.405912	AP2Gneg	AP2Gneg_Hypnozoite	0.39835	day1	0.155572	day5	6.17989	5.18487	5.75838
D14pSEQ100_AGCTTATTGAAG	1677	1098	0	1.43113	CAPD14pr100	PI4K	d14	Infection1	Pv_C4	1.73349	Hypnozoite	EEF	0.508845	AP2Gpos	AP2Gpos_Hypnozoite	0.254041	day1	0.184945	day5	6.26418	5.22459	5.64176
D14pSEQ100_AGCTTATTGACG	120	114	0	2.5	CAPD14pr100	PI4K	d14	Infection1	Pv_C4	1.69192	Hypnozoite	EEF	0.172623	AP2Gneg	AP2Gneg_Hypnozoite	0.235	day1	0.134764	day5	5.37946	5.22174	5.57903
D14pSEQ100_AGCTTATTGCAA	518	413	0	2.89575	CAPD14pr100	PI4K	d14	Infection1	Pv_C4	1.54778	Hypnozoite	Merozoite	0.296533	AP2Gneg	AP2Gneg_Hypnozoite	0.368448	day5	0.132598	day8	6.30552	5.56105	5.51799
D14pSEQ100_AGCTTATTGCAC	769	593	0	2.60078	CAPD14pr100	PI4K	d14	Infection1	Pv_C4	1.59704	Hypnozoite	Trophozoite	0.360555	AP2Gneg	AP2Gneg_Hypnozoite	0.427571	day5	0.170802	day5	5.91512	5.41007	5.53939
D14pSEQ100_AGCTTATTGCAT	665	526	0	1.80451	CAPD14pr100	PI4K	d14	Infection1	Pv_C4	2.17999	Hypnozoite	EEF	0.336603	AP2Gneg	AP2Gneg_Hypnozoite	0.401204	day5	0.170338	day8	5.90403	5.0887	5.58393
D14pSEQ100_AGCTTATTGCCA	106	100	0	1.88679	CAPD14pr100	PI4K	d14	Infection1	Pv_C4	1.21199	Hypnozoite	EEF	0.145371	AP2Gneg	AP2Gneg_Hypnozoite	0.188234	day3	0.115768	day3	5.45827	5.38657	5.4349
D14pSEQ100_AGCTTATTGCCG	2625	1480	0.0380952	3.65714	CAPD14pr100	PI4K	d14	Infection1	Pv_C4	1.69634	Hypnozoite	EEF	0.520696	AP2Gneg	AP2Gneg_Hypnozoite	0.218638	day1	0.187199	day5	5.87932	5.18731	5.7737
D14pSEQ100_AGCTTATTGCGG	931	683	0	1.39635	CAPD14pr100	PI4K	d14	Infection1	Pv_C4	2.02798	Hypnozoite	Trophozoite	0.388193	AP2Gneg	AP2Gneg_Hypnozoite	0.401834	day5	0.151258	day5	5.76932	5.10046	5.60494
D14pSEQ100_AGCTTATTGCTG	605	497	0	1.15702	CAPD14pr100	PI4K	d14	Infection1	Pv_C4	1.91961	Hypnozoite	EEF	0.357858	AP2Gneg	AP2Gneg_Hypnozoite	0.434563	day5	0.183998	day8	5.89792	5.52595	5.56903
D14pSEQ100_AGCTTATTGGAG	294	261	0	1.02041	CAPD14pr100	PI4K	d14	Infection1	Pv_C4	1.43799	Hypnozoite	EEF	0.282444	AP2Gneg	AP2Gneg_Hypnozoite	0.339557	day1	0.240716	day1	6.49312	5.43604	5.27944
D14pSEQ100_AGCTTATTGTAG	753	577	0.132802	1.59363	CAPD14pr100	PI4K	d14	Infection1	Pv_C4	2.69082	Hypnozoite	EEF	0.361186	AP2Gneg	AP2Gneg_Hypnozoite	0.386173	day5	0.109907	day11	5.7196	5.2039	5.69947
D14pSEQ100_AGCTTATTGTCG	118	110	0	1.69492	CAPD14pr100	PI4K	d14	Infection1	Pv_C4	2.16393	Hypnozoite	EEF	0.205942	AP2Gneg	AP2Gneg_Hypnozoite	0.24104	day3	0.180753	day3	5.72327	5.26686	5.36494
D14pSEQ100_AGCTTATTTCAG	796	609	0.251256	1.25628	CAPD14pr100	PI4K	d14	Infection1	Pv_C4	2.00322	Hypnozoite	EEF	0.391315	AP2Gneg	AP2Gneg_Hypnozoite	0.425715	day5	0.158277	day5	6.18026	5.4499	5.42617
D14pSEQ100_AGCTTCATGCAG	130	121	0	3.07692	CAPD14pr100	PI4K	d14	Infection1	Pv_C4	1.59001	Hypnozoite	Male	0.192732	AP2Gneg	AP2Gneg_Hypnozoite	0.184956	day1	0.142727	day1	6.36212	5.44278	5.47717
D14pSEQ100_AGCTTCTAGCAG	177	162	0	1.69492	CAPD14pr100	PI4K	d14	Infection1	Pv_C4	1.91779	Hypnozoite	Trophozoite	0.27362	AP2Gneg	AP2Gneg_Hypnozoite	0.234724	day3	0.189778	day5	6.28026	5.35162	5.51161
D14pSEQ100_AGCTTCTTGAAG	112	107	0	2.67857	CAPD14pr100	PI4K	d14	Infection1	Pv_C4	1.6627	Hypnozoite	EEF	0.175219	AP2Gneg	AP2Gneg_Hypnozoite	0.179327	day1	0.113785	hz	6.47599	5.44422	5.49777
D14pSEQ100_AGCTTCTTGCAG	2535	1441	0	3.66864	CAPD14pr100	PI4K	d14	Infection1	Pv_C4	1.79271	Hypnozoite	EEF	0.577452	AP2Gneg	AP2Gneg_Hypnozoite	0.236559	day1	0.200298	day5	6.17952	5.41106	5.71835
D14pSEQ100_AGCTTCTTGCCG	187	161	0	3.20856	CAPD14pr100	PI4K	d14	Infection1	Pv_C4	1.05613	Hypnozoite	Ring	0.188054	AP2Gneg	AP2Gneg_Hypnozoite	0.245654	day8	0.180721	day5	6.24333	5.35737	5.32939
D14pSEQ100_AGCTTGTTGCAG	301	263	0	2.65781	CAPD14pr100	PI4K	d14	Infection1	Pv_C4	1.88648	Hypnozoite	Merozoite	0.2796	AP2Gneg	AP2Gneg_Hypnozoite	0.313698	day1	0.173374	day8	6.18462	5.06526	5.3805
D14pSEQ100_AGCTTTTTGCAG	305	261	0	1.63934	CAPD14pr100	PI4K	d14	Infection1	Pv_C4	1.90467	Hypnozoite	EEF	0.287257	AP2Gneg	AP2Gneg_Hypnozoite	0.308024	day1	0.200807	day5	5.49782	5.18041	5.68243
D14pSEQ100_AGGTTATTGCAG	603	486	0.165837	1.49254	CAPD14pr100	PI4K	d14	Infection1	Pv_C4	2.08424	Hypnozoite	Ring	0.329163	AP2Gneg	AP2Gneg_Hypnozoite	0.386137	day5	0.155277	day5	5.85412	5.27334	5.78568
D14pSEQ100_AGTTTATTGCAG	240	208	0	2.5	CAPD14pr100	PI4K	d14	Infection1	Pv_C4	1.821	Hypnozoite	Trophozoite	0.258321	AP2Gneg	AP2Gneg_Hypnozoite	0.303117	day5	0.189461	day1	6.13871	5.22117	5.37744
D14pSEQ100_ATCTTATTGCAG	1618	1046	0.0618047	1.42151	CAPD14pr100	PI4K	d14	Infection1	Pv_C4	2.0154	Hypnozoite	EEF	0.492865	AP2Gpos	AP2Gpos_Hypnozoite	0.275115	day1	0.154403	day8	5.9383	5.19925	5.74664
D14pSEQ100_CGCTTATTGCAG	585	465	0.17094	2.22222	CAPD14pr100	PI4K	d14	Infection1	Pv_C4	2.61672	Hypnozoite	Trophozoite	0.324283	AP2Gneg	AP2Gneg_Hypnozoite	0.420109	day5	0.218986	day1	5.83654	5.47768	5.69445
D14pSEQ100_GAGATGAAGCAC	260	234	0	1.53846	CAPD14pr100	PI4K	d14	Infection1	Pv_C4	0.82074	Hypnozoite	Ring	0.265957	AP2Gneg	AP2Gneg_Hypnozoite	0.345427	day8	0.199538	day5	6.27144	5.18208	5.55593
D14pSEQ100_GGCTTATTGCCG	672	515	0	2.52976	CAPD14pr100	PI4K	d14	Infection1	Pv_C4	2.71914	Hypnozoite	EEF	0.366559	AP2Gneg	AP2Gneg_Hypnozoite	0.406102	day5	0.146298	day5	5.63935	5.39769	5.67942
D14pSEQ100_GGCTTCTTGCAG	633	492	0	3.00158	CAPD14pr100	PI4K	d14	Infection1	Pv_C4	1.74096	Hypnozoite	EEF	0.383344	AP2Gneg	AP2Gneg_Hypnozoite	0.37297	day5	0.185046	day11	6.05262	5.4651	5.73238
D14pSEQ100_GGGTTATTGCAG	714	550	0	1.96078	CAPD14pr100	PI4K	d14	Infection1	Pv_C4	2.17164	Hypnozoite	Trophozoite	0.386047	AP2Gneg	AP2Gneg_Hypnozoite	0.421724	day5	0.225373	day1	5.87987	5.08856	5.53076
D14pSEQ100_TCAACCCAAGGC	120	65	0	5	CAPD14pr100	PI4K	d14	Infection1	Pv_C7	-0.447597	Replicative	Schizont	0.20288	AP2Gneg	AP2Gneg_Replicative	0.237006	day11	0.167924	day1	2.78235	8.50966	6.65489
D14pSEQ100_TCCGCGAGTGAG	1984	1164	0.0504032	4.38508	CAPD14pr100	PI4K	d14	Infection1	Pv_C4	1.95946	Hypnozoite	EEF	0.548019	AP2Gneg	AP2Gneg_Hypnozoite	0.263643	day1	0.183353	day8	5.25993	5.40016	5.5086
D14pSEQ100_TCCGCGAGTGCG	130	112	0	6.15385	CAPD14pr100	PI4K	d14	Infection1	Pv_C4	0.555791	Replicative	EEF	0.151201	AP2Gneg	AP2Gneg_Replicative	0.273047	day1	0.158055	day8	5.71197	4.99853	5.3737
D14pSEQ100_TCCGCGCGTGAG	178	152	1.1236	6.74157	CAPD14pr100	PI4K	d14	Infection1	Pv_C4	1.44031	Hypnozoite	Ring	0.248427	AP2Gneg	AP2Gneg_Hypnozoite	0.291092	day5	0.240032	day8	5.32477	5.41945	5.48127
D14pSEQ100_TGCTTATTGCAG	930	712	0	1.72043	CAPD14pr100	PI4K	d14	Infection1	Pv_C4	1.99858	Hypnozoite	EEF	0.419382	AP2Gneg	AP2Gneg_Hypnozoite	0.420107	day5	0.149496	day5	5.7611	5.21008	5.7295
D14SEQ100_AAACCGGTACGA	418	150	0	4.30622	CAPD14r100	CTRL	d14	Infection1	Pv_C7	-0.264262	Replicative	Merozoite	0.197865	AP2Gneg	AP2Gneg_Replicative	0.255465	day11	0.210046	day11	3.13249	8.40724	6.60681
D14SEQ100_AAGATGAAGCAC	1828	1134	0.109409	1.09409	CAPD14r100	CTRL	d14	Infection1	Pv_C4	1.86882	Hypnozoite	EEF	0.498824	AP2Gpos	AP2Gpos_Hypnozoite	0.249823	day1	0.148694	day8	6.26827	5.2847	5.4581
D14SEQ100_AAGATGAAGCCC	104	98	0	1.92308	CAPD14r100	CTRL	d14	Infection1	Pv_C4	1.61393	Hypnozoite	EEF	0.168735	AP2Gneg	AP2Gneg_Hypnozoite	0.23063	day8	0.183691	day8	6.44225	5.54079	5.49723
D14SEQ100_AAGATGCAGCAC	121	110	0	2.47934	CAPD14r100	CTRL	d14	Infection1	Pv_C4	1.17748	Hypnozoite	Trophozoite	0.221637	AP2Gneg	AP2Gneg_Hypnozoite	0.261277	day5	0.192023	day5	6.39658	5.28039	5.28162
D14SEQ100_AAGCTGAAGCAC	133	121	0	2.25564	CAPD14r100	CTRL	d14	Infection1	Pv_C4	2.00207	Hypnozoite	Merozoite	0.185372	AP2Gneg	AP2Gneg_Hypnozoite	0.172068	day1	0.101469	day3	6.35589	5.1143	5.38358
D14SEQ100_ACAACCCAAGGC	455	125	0	6.59341	CAPD14r100	CTRL	d14	Infection1	Pv_C7	-0.621594	Replicative	Schizont	0.251784	AP2Gneg	AP2Gneg_Replicative	0.241973	day11	0.221119	day11	2.62456	8.50362	6.65449
D14SEQ100_ACCCCGAGTGAG	151	145	0	2.64901	CAPD14r100	CTRL	d14	Infection1	Pv_C4	0.832816	Hypnozoite	Ring	0.307646	AP2Gneg	AP2Gneg_Hypnozoite	0.316594	day5	0.237948	day5	5.72141	5.41121	5.4383
D14SEQ100_ACCGCCAGTGAG	102	96	0	1.96078	CAPD14r100	CTRL	d14	Infection1	Pv_C4	1.17631	Hypnozoite	Ring	0.165463	AP2Gneg	AP2Gneg_Hypnozoite	0.255424	day5	0.161745	day3	4.81157	5.23046	5.0393
D14SEQ100_ACCGCGACTGAG	103	98	0	1.94175	CAPD14r100	CTRL	d14	Infection1	Pv_C4	2.17262	Hypnozoite	Ring	0.164372	AP2Gneg	AP2Gneg_Hypnozoite	0.238656	day1	0.223497	day3	5.32473	5.48644	5.40934
D14SEQ100_ACCGCGAGAGAG	292	257	0	2.05479	CAPD14r100	CTRL	d14	Infection1	Pv_C4	2.55963	Hypnozoite	EEF	0.32162	AP2Gneg	AP2Gneg_Hypnozoite	0.389617	day1	0.253853	day1	5.14922	5.20895	5.34141
D14SEQ100_ACCGCGAGTCAG	153	139	0	2.61438	CAPD14r100	CTRL	d14	Infection1	Pv_C4	1.56167	Hypnozoite	Ring	0.213248	AP2Gneg	AP2Gneg_Hypnozoite	0.280883	day5	0.173381	day3	5.3852	5.51432	5.50605
D14SEQ100_ACCGCGAGTGCG	419	345	0	5.2506	CAPD14r100	CTRL	d14	Infection1	Pv_C4	2.39485	Hypnozoite	Trophozoite	0.292168	AP2Gneg	AP2Gneg_Hypnozoite	0.382822	day3	0.198322	day5	6.12391	5.48126	5.49178
D14SEQ100_ACCGCGCGTGAG	601	465	0.332779	3.32779	CAPD14r100	CTRL	d14	Infection1	Pv_C4	2.65318	Hypnozoite	EEF	0.356893	AP2Gneg	AP2Gneg_Hypnozoite	0.402956	day5	0.199374	day5	5.52335	5.45164	5.66213
D14SEQ100_AGATGAAGCACA	136	125	0	2.20588	CAPD14r100	CTRL	d14	Infection1	Pv_C4	1.11571	Hypnozoite	Merozoite	0.217061	AP2Gneg	AP2Gneg_Hypnozoite	0.213478	day5	0.164018	day3	5.40915	5.11431	5.44158
D14SEQ100_AGATGAAGCACC	151	131	0	4.63576	CAPD14r100	CTRL	d14	Infection1	Pv_C4	2.02533	Hypnozoite	EEF	0.211135	AP2Gneg	AP2Gneg_Hypnozoite	0.22497	day5	0.16649	day3	6.05325	5.15348	5.27199
D14SEQ100_AGATGAAGCACG	217	185	0	5.06912	CAPD14r100	CTRL	d14	Infection1	Pv_C4	2.17671	Hypnozoite	Merozoite	0.195468	AP2Gneg	AP2Gneg_Hypnozoite	0.238064	day1	0.126965	day1	5.46534	5.40037	5.48836
D14SEQ100_AGATGAAGCACT	105	93	0	3.80952	CAPD14r100	CTRL	d14	Infection1	Pv_C4	0.79864	Hypnozoite	EEF	0.18052	AP2Gneg	AP2Gneg_Hypnozoite	0.183729	day5	0.165007	day5	5.71362	5.23089	5.46599
D14SEQ100_ATAAGTGAGGAT	478	137	0	10.0418	CAPD14r100	CTRL	d14	Infection1	Pv_C2	-0.243296	Replicative	Ring	0.169827	AP2Gneg	AP2Gneg_Replicative	0.309977	day11	0.269407	day11	1.71191	8.61687	6.72066
D14SEQ100_CAACCGGTACGA	957	251	0	3.97074	CAPD14r100	CTRL	d14	Infection1	Pv_C7	-0.412331	Replicative	Schizont	0.286325	AP2Gneg	AP2Gneg_Replicative	0.278017	day11	0.159496	day11	3.10657	8.11724	6.47568
D14SEQ100_CAATGATATGAC	156	81	0	8.97436	CAPD14r100	CTRL	d14	Infection1	Pv_C2	-0.461418	Replicative	Schizont	0.179382	AP2Gneg	AP2Gneg_Replicative	0.241695	day11	0.257544	day11	2.08339	8.52393	6.67056
D14SEQ100_CACATGAAGCAC	168	151	0	1.78571	CAPD14r100	CTRL	d14	Infection1	Pv_C4	1.39285	Hypnozoite	Trophozoite	0.220384	AP2Gneg	AP2Gneg_Hypnozoite	0.257799	day5	0.155085	day3	6.06	5.1842	5.45646
D14SEQ100_CAGAAGAAGCAC	239	211	0	1.67364	CAPD14r100	CTRL	d14	Infection1	Pv_C4	2.52822	Hypnozoite	Ring	0.204114	AP2Gpos	AP2Gpos_Hypnozoite	0.26938	day5	0.138869	day5	5.94829	5.18372	5.52757
D14SEQ100_CAGATCAAGCAC	139	129	0	2.8777	CAPD14r100	CTRL	d14	Infection1	Pv_C4	2.0742	Hypnozoite	Trophozoite	0.193834	AP2Gneg	AP2Gneg_Hypnozoite	0.221079	day8	0.155201	day3	6.40207	5.34026	5.5211
D14SEQ100_CAGATGAAGCCC	212	198	0	0.943396	CAPD14r100	CTRL	d14	Infection1	Pv_C4	0.865992	Hypnozoite	Trophozoite	0.226232	AP2Gneg	AP2Gneg_Hypnozoite	0.267237	day5	0.155455	day8	6.42069	5.52309	5.34719
D14SEQ100_CAGATGCAGCAC	217	195	0	1.84332	CAPD14r100	CTRL	d14	Infection1	Pv_C4	1.65153	Hypnozoite	Trophozoite	0.238385	AP2Gneg	AP2Gneg_Hypnozoite	0.295731	day1	0.184963	day3	6.38794	5.07138	5.50554
D14SEQ100_CAGCTGAAGCAC	182	171	0.549451	1.64835	CAPD14r100	CTRL	d14	Infection1	Pv_C4	1.96557	Hypnozoite	Trophozoite	0.213677	AP2Gneg	AP2Gneg_Hypnozoite	0.201315	day5	0.119946	day5	6.55486	5.20867	5.29416
D14SEQ100_CCCCAGGCAGAA	521	157	0	13.6276	CAPD14r100	CTRL	d14	Infection1	Pv_C2	-0.109817	Replicative	Merozoite	0.217667	AP2Gneg	AP2Gneg_Replicative	0.271061	day11	0.214376	day11	2.33779	8.492	6.64943
D14SEQ100_CCCGCGAGTGAG	723	531	0	3.3195	CAPD14r100	CTRL	d14	Infection1	Pv_C4	1.79867	Hypnozoite	EEF	0.37276	AP2Gneg	AP2Gneg_Hypnozoite	0.463795	day8	0.204709	day5	5.24892	5.35392	5.41985
D14SEQ100_CCGACGTCTAGT	177	62	0	10.1695	CAPD14r100	CTRL	d14	Infection1	Pv_C2	0.991448	Hypnozoite	Ring	0.118377	AP2Gneg	AP2Gneg_Hypnozoite	0.205905	day11	0.109513	day1	2.25622	8.49033	6.64849
D14SEQ100_CGCCAAATAAAC	908	201	0	9.2511	CAPD14r100	CTRL	d14	Infection1	Pv_C2	-0.414671	Replicative	Schizont	0.289717	AP2Gneg	AP2Gneg_Replicative	0.279752	day11	0.267072	day11	1.95075	8.524	6.66419
D14SEQ100_CTACAGCCCGCA	135	67	0	12.5926	CAPD14r100	CTRL	d14	Infection1	Pv_C7	-0.378113	Replicative	Schizont	0.165769	AP2Gneg	AP2Gneg_Replicative	0.211921	day11	0.108834	day11	2.64971	8.47935	6.64146
D14SEQ100_CTAGGAGGTATG	716	168	0	15.9218	CAPD14r100	CTRL	d14	Infection1	Pv_C2	-0.600138	Replicative	Schizont	0.227706	AP2Gneg	AP2Gneg_Replicative	0.255396	day11	0.241658	day11	1.84064	8.39463	6.55701
D14SEQ100_CTATGATATGAC	1377	233	0.0726216	17.5744	CAPD14r100	CTRL	d14	Infection1	Pv_C2	0.0628227	Replicative	Schizont	0.25263	AP2Gneg	AP2Gneg_Replicative	0.315135	day11	0.195977	day11	1.7462	8.33535	6.48921
D14SEQ100_CTATGATATGCC	98	57	0	14.2857	CAPD14r100	CTRL	d14	Infection1	Pv_C2	0.166481	Replicative	Ring	0.180362	AP2Gneg	AP2Gneg_Replicative	0.210371	day11	0.118339	day1	1.64043	8.38492	6.51119
D14SEQ100_GAAACGGTACGA	347	144	0	4.32277	CAPD14r100	CTRL	d14	Infection1	Pv_C7	-0.231337	Replicative	Schizont	0.217379	AP2Gneg	AP2Gneg_Replicative	0.268484	day11	0.222251	day11	3.22095	8.12884	6.45843
D14SEQ100_GAAATGAAGCAC	402	341	0	1.74129	CAPD14r100	CTRL	d14	Infection1	Pv_C4	1.19617	Hypnozoite	EEF	0.300625	AP2Gneg	AP2Gneg_Hypnozoite	0.354475	day5	0.132376	day8	5.99648	5.08501	5.49021
D14SEQ100_GAACAGCCCGCA	185	81	0	11.3514	CAPD14r100	CTRL	d14	Infection1	Pv_C7	-0.0113587	Replicative	Merozoite	0.127232	AP2Gneg	AP2Gneg_Replicative	0.255097	day11	0.0981717	day11	2.59072	8.50727	6.65564
D14SEQ100_GAACAGGTACGA	481	173	0	4.158	CAPD14r100	CTRL	d14	Infection1	Pv_C7	-0.240495	Replicative	Schizont	0.248583	AP2Gneg	AP2Gneg_Replicative	0.267629	day11	0.187	day11	3.19641	8.17391	6.4854
D14SEQ100_GAACCAGTACGA	186	93	0	4.30108	CAPD14r100	CTRL	d14	Infection1	Pv_C7	-0.0698511	Replicative	Schizont	0.193372	AP2Gneg	AP2Gneg_Replicative	0.249779	day11	0.241993	day11	3.03538	8.48332	6.6512
D14SEQ100_GAACCCGTACGA	250	107	0	5.6	CAPD14r100	CTRL	d14	Infection1	Pv_C7	-0.127196	Replicative	Schizont	0.184813	AP2Gneg	AP2Gneg_Replicative	0.243862	day11	0.232364	day11	3.15955	8.42631	6.60634
D14SEQ100_GAACCGATACGA	165	88	0	4.84848	CAPD14r100	CTRL	d14	Infection1	Pv_C7	-0.484648	Replicative	Merozoite	0.149067	AP2Gneg	AP2Gneg_Replicative	0.215887	day11	0.238406	day11	3.161	8.04603	6.42133
D14SEQ100_GAACCGCTACGA	458	164	0	4.14847	CAPD14r100	CTRL	d14	Infection1	Pv_C7	-0.262654	Replicative	Schizont	0.216422	AP2Gneg	AP2Gneg_Replicative	0.255813	day11	0.21928	day11	3.16606	8.16091	6.48509
D14SEQ100_GAACCGGAACGA	673	206	0	3.71471	CAPD14r100	CTRL	d14	Infection1	Pv_C7	-0.410875	Replicative	Schizont	0.271631	AP2Gneg	AP2Gneg_Replicative	0.285734	day11	0.173225	day11	3.13413	8.1176	6.45378
D14SEQ100_GAACCGGCACGA	160	89	0	5	CAPD14r100	CTRL	d14	Infection1	Pv_C7	-0.484773	Replicative	Schizont	0.189003	AP2Gneg	AP2Gneg_Replicative	0.228261	day11	0.20037	day11	3.09147	8.54672	6.65938
D14SEQ100_GAACCGGGACGA	131	80	0	6.10687	CAPD14r100	CTRL	d14	Infection1	Pv_C7	-0.484392	Replicative	Schizont	0.141849	AP2Gneg	AP2Gneg_Replicative	0.238384	day11	0.167881	day11	3.01646	8.52797	6.66469
D14SEQ100_GAACCGGTAAGA	373	148	0	4.28954	CAPD14r100	CTRL	d14	Infection1	Pv_C7	-0.669787	Replicative	Schizont	0.217509	AP2Gneg	AP2Gneg_Replicative	0.246529	day11	0.184201	day11	3.13839	8.29594	6.55548
D14SEQ100_GAACCGGTACAA	173	87	0	5.78035	CAPD14r100	CTRL	d14	Infection1	Pv_C7	-0.536563	Replicative	Schizont	0.147592	AP2Gneg	AP2Gneg_Replicative	0.246595	day11	0.237708	day11	2.95417	8.48296	6.64872
D14SEQ100_GAACCGGTACCA	211	99	0	5.21327	CAPD14r100	CTRL	d14	Infection1	Pv_C7	-0.106652	Replicative	Schizont	0.21587	AP2Gneg	AP2Gneg_Replicative	0.21812	day11	0.200305	day11	3.16011	8.42384	6.6137
D14SEQ100_GAACCGGTACGA	5284	754	0.0189251	7.87282	CAPD14r100	CTRL	d14	Infection1	Pv_C7	0.360109	Replicative	Schizont	0.385444	AP2Gneg	AP2Gneg_Replicative	0.342085	day11	0.137951	day11	3.07238	8.00605	6.41948
D14SEQ100_GAACCGGTACGC	241	113	0	4.56432	CAPD14r100	CTRL	d14	Infection1	Pv_C7	-0.174956	Replicative	Schizont	0.171004	AP2Gneg	AP2Gneg_Replicative	0.266425	day11	0.234341	day11	3.16995	8.36821	6.59142
D14SEQ100_GAACCGGTACGG	200	97	0	4.5	CAPD14r100	CTRL	d14	Infection1	Pv_C7	-0.110857	Replicative	Schizont	0.182234	AP2Gneg	AP2Gneg_Replicative	0.2439	day11	0.202134	day11	3.0556	8.49607	6.65327
D14SEQ100_GAACCGGTACGT	120	70	0	5.83333	CAPD14r100	CTRL	d14	Infection1	Pv_C7	0.0399336	Replicative	Schizont	0.153088	AP2Gneg	AP2Gneg_Replicative	0.203434	day11	0.0867002	day11	3.06073	8.50747	6.65064
D14SEQ100_GAACCGGTACTA	241	120	0	4.56432	CAPD14r100	CTRL	d14	Infection1	Pv_C7	-0.0760792	Replicative	Schizont	0.187466	AP2Gneg	AP2Gneg_Replicative	0.224559	day11	0.23645	day11	3.19105	8.30718	6.55002
D14SEQ100_GAACCGGTATGA	141	84	0	4.96454	CAPD14r100	CTRL	d14	Infection1	Pv_C7	0.0054783	Replicative	Schizont	0.180604	AP2Gneg	AP2Gneg_Replicative	0.222143	day11	0.234591	day11	3.04968	8.41191	6.61734
D14SEQ100_GAACCGGTGCGA	136	81	0	5.14706	CAPD14r100	CTRL	d14	Infection1	Pv_C7	-0.523169	Replicative	Schizont	0.155933	AP2Gneg	AP2Gneg_Replicative	0.238729	day11	0.216208	day11	3.18834	8.30996	6.54748
D14SEQ100_GAACCGTTACGA	166	94	0	6.0241	CAPD14r100	CTRL	d14	Infection1	Pv_C7	-0.525843	Replicative	Schizont	0.195299	AP2Gneg	AP2Gneg_Replicative	0.220731	day11	0.201179	day11	3.1289	8.46194	6.63418
D14SEQ100_GAACCTGTACGA	309	129	0	5.17799	CAPD14r100	CTRL	d14	Infection1	Pv_C7	-0.211293	Replicative	Schizont	0.189555	AP2Gneg	AP2Gneg_Replicative	0.28146	day11	0.247378	day11	3.18533	8.3283	6.56336
D14SEQ100_GAACGGGTACGA	134	70	0	5.97015	CAPD14r100	CTRL	d14	Infection1	Pv_C7	-0.420237	Replicative	Schizont	0.153494	AP2Gneg	AP2Gneg_Replicative	0.205052	day11	0.0897352	day11	3.00371	8.45409	6.63443
D14SEQ100_GAACTGGTACGA	120	80	0	5	CAPD14r100	CTRL	d14	Infection1	Pv_C7	0.047461	Replicative	Schizont	0.18511	AP2Gneg	AP2Gneg_Replicative	0.221208	day11	0.155051	day11	3.12546	8.46459	6.62303
D14SEQ100_GACAAGAAGCAC	117	110	0.854701	2.5641	CAPD14r100	CTRL	d14	Infection1	Pv_C4	1.28169	Hypnozoite	EEF	0.211598	AP2Gneg	AP2Gneg_Hypnozoite	0.251666	day5	0.158682	day5	6.18471	5.36553	5.2777
D14SEQ100_GACATGAAGCAC	1075	739	0	1.30233	CAPD14r100	CTRL	d14	Infection1	Pv_C4	1.80146	Hypnozoite	EEF	0.4175	AP2Gpos	AP2Gpos_Hypnozoite	0.372153	day1	0.153861	day5	6.45008	5.39299	5.34318
D14SEQ100_GACCCGGTACGA	205	107	0	5.85366	CAPD14r100	CTRL	d14	Infection1	Pv_C7	-0.55359	Replicative	Schizont	0.183849	AP2Gneg	AP2Gneg_Replicative	0.224844	day11	0.201385	day11	3.22972	8.15833	6.46731
D14SEQ100_GAGAACAAGCAC	101	97	0	2.9703	CAPD14r100	CTRL	d14	Infection1	Pv_C4	0.262314	Replicative	Ring	0.164261	AP2Gneg	AP2Gneg_Replicative	0.224118	day8	0.208031	day8	5.7513	5.39609	5.73235
D14SEQ100_GAGAAGAAGCCC	216	194	0	1.85185	CAPD14r100	CTRL	d14	Infection1	Pv_C4	1.53266	Hypnozoite	Merozoite	0.251104	AP2Gneg	AP2Gneg_Hypnozoite	0.297212	day1	0.178381	day5	6.36284	5.51001	5.30892
D14SEQ100_GAGAAGCAGCAC	222	193	0	1.8018	CAPD14r100	CTRL	d14	Infection1	Pv_C4	2.27329	Hypnozoite	Merozoite	0.248854	AP2Gneg	AP2Gneg_Hypnozoite	0.272261	day5	0.173759	day5	6.33916	5.34852	5.45621
D14SEQ100_GAGACGAAGCAC	397	344	0.251889	1.00756	CAPD14r100	CTRL	d14	Infection1	Pv_C4	1.94066	Hypnozoite	EEF	0.287104	AP2Gneg	AP2Gneg_Hypnozoite	0.337027	day8	0.183294	day8	6.20232	5.30413	5.26645
D14SEQ100_GAGAGGAAGCAC	665	525	0	1.50376	CAPD14r100	CTRL	d14	Infection1	Pv_C4	1.63742	Hypnozoite	EEF	0.350091	AP2Gpos	AP2Gpos_Hypnozoite	0.395762	day5	0.16363	day5	6.56325	5.36082	5.32632
D14SEQ100_GAGATAAAGCAC	417	346	0	2.8777	CAPD14r100	CTRL	d14	Infection1	Pv_C4	1.53116	Hypnozoite	Trophozoite	0.265521	AP2Gneg	AP2Gneg_Hypnozoite	0.355349	day5	0.151727	day5	6.41779	5.44502	5.30181
D14SEQ100_GAGATCAAGCAC	1160	814	0	1.2931	CAPD14r100	CTRL	d14	Infection1	Pv_C4	2.12709	Hypnozoite	EEF	0.447719	AP2Gpos	AP2Gpos_Hypnozoite	0.36641	day1	0.142744	day5	6.09484	5.39708	5.75027
D14SEQ100_GAGATGAAACAC	433	361	0	1.61663	CAPD14r100	CTRL	d14	Infection1	Pv_C4	1.13729	Hypnozoite	Trophozoite	0.295546	AP2Gneg	AP2Gneg_Hypnozoite	0.343395	day5	0.17941	day5	6.3481	5.46004	5.45632
D14SEQ100_GAGATGAACCAC	708	533	0	1.41243	CAPD14r100	CTRL	d14	Infection1	Pv_C4	2.00191	Hypnozoite	EEF	0.377829	AP2Gpos	AP2Gpos_Hypnozoite	0.442827	day5	0.168947	day5	6.43629	5.52974	5.31778
D14SEQ100_GAGATGAAGAAC	1475	955	0	1.15254	CAPD14r100	CTRL	d14	Infection1	Pv_C4	1.91443	Hypnozoite	EEF	0.45565	AP2Gpos	AP2Gpos_Hypnozoite	0.334509	day1	0.154814	day5	6.32117	5.44492	5.38285
D14SEQ100_GAGATGAAGACC	143	124	0.699301	2.7972	CAPD14r100	CTRL	d14	Infection1	Pv_C4	0.54669	Replicative	Merozoite	0.182684	AP2Gneg	AP2Gneg_Replicative	0.2403	day1	0.183233	day5	6.38767	5.52627	5.43048
D14SEQ100_GAGATGAAGCAA	1235	843	0	1.21457	CAPD14r100	CTRL	d14	Infection1	Pv_C4	1.35492	Hypnozoite	EEF	0.462992	AP2Gneg	AP2Gneg_Hypnozoite	0.367814	day1	0.136039	day5	6.23375	5.47178	5.40874
D14SEQ100_GAGATGAAGCAG	530	431	0	0.943396	CAPD14r100	CTRL	d14	Infection1	Pv_C4	2.15148	Hypnozoite	Trophozoite	0.342143	AP2Gpos	AP2Gpos_Hypnozoite	0.401416	day5	0.17124	day5	6.27761	5.35023	5.56674
D14SEQ100_GAGATGAAGCAT	383	311	0	1.82768	CAPD14r100	CTRL	d14	Infection1	Pv_C4	1.39546	Hypnozoite	EEF	0.320647	AP2Gneg	AP2Gneg_Hypnozoite	0.350441	day1	0.191263	day5	6.37076	5.42174	5.44589
D14SEQ100_GAGATGAAGCCA	276	224	0	2.89855	CAPD14r100	CTRL	d14	Infection1	Pv_C4	1.63199	Hypnozoite	Ring	0.258591	AP2Gneg	AP2Gneg_Hypnozoite	0.318631	day1	0.203618	day5	5.99854	5.41301	5.43087
D14SEQ100_GAGATGAAGCCC	2657	1382	0.112909	3.57546	CAPD14r100	CTRL	d14	Infection1	Pv_C4	1.89488	Hypnozoite	EEF	0.530097	AP2Gpos	AP2Gpos_Hypnozoite	0.270126	day1	0.182615	day5	6.26839	5.47874	5.50322
D14SEQ100_GAGATGAAGCCG	118	106	0	2.54237	CAPD14r100	CTRL	d14	Infection1	Pv_C4	1.15417	Hypnozoite	Merozoite	0.209186	AP2Gneg	AP2Gneg_Hypnozoite	0.249165	day5	0.173354	day5	5.95564	5.00813	5.40552
D14SEQ100_GAGATGAAGCGC	765	594	0	1.04575	CAPD14r100	CTRL	d14	Infection1	Pv_C4	2.31381	Hypnozoite	Trophozoite	0.400144	AP2Gpos	AP2Gpos_Hypnozoite	0.397386	day1	0.138324	day5	5.8345	5.0938	5.78923
D14SEQ100_GAGATGAAGCTC	921	681	0	1.08578	CAPD14r100	CTRL	d14	Infection1	Pv_C4	1.86653	Hypnozoite	EEF	0.414752	AP2Gneg	AP2Gneg_Hypnozoite	0.420625	day5	0.115805	day8	5.81104	5.23485	5.5638
D14SEQ100_GAGATGAAGGAC	136	125	0	2.20588	CAPD14r100	CTRL	d14	Infection1	Pv_C4	2.135	Hypnozoite	Ring	0.202453	AP2Gpos	AP2Gpos_Hypnozoite	0.231434	day1	0.176482	day5	6.369	5.51042	5.26164
D14SEQ100_GAGATGAAGTAC	300	263	0	1.33333	CAPD14r100	CTRL	d14	Infection1	Pv_C4	1.88547	Hypnozoite	EEF	0.245818	AP2Gneg	AP2Gneg_Hypnozoite	0.305797	day8	0.1794	day5	6.53545	5.39398	5.27406
D14SEQ100_GAGATGAATCAC	807	603	0	1.23916	CAPD14r100	CTRL	d14	Infection1	Pv_C4	2.46255	Hypnozoite	EEF	0.38125	AP2Gneg	AP2Gneg_Hypnozoite	0.399699	day5	0.149021	day5	6.48074	5.49645	5.39162
D14SEQ100_GAGATGACGCAC	304	267	0	1.31579	CAPD14r100	CTRL	d14	Infection1	Pv_C4	1.59355	Hypnozoite	Ring	0.291103	AP2Gpos	AP2Gpos_Hypnozoite	0.299549	day5	0.186537	day5	6.37161	5.26036	5.5366
D14SEQ100_GAGATGAGGCAC	657	510	0	1.06545	CAPD14r100	CTRL	d14	Infection1	Pv_C4	2.08123	Hypnozoite	Trophozoite	0.380951	AP2Gneg	AP2Gneg_Hypnozoite	0.422076	day5	0.163304	day5	6.24604	5.36388	5.52665
D14SEQ100_GAGATGATGCAC	377	329	0.265252	1.59151	CAPD14r100	CTRL	d14	Infection1	Pv_C4	2.00233	Hypnozoite	Schizont	0.308861	AP2Gpos	AP2Gpos_Hypnozoite	0.358599	day1	0.158508	day5	6.13419	5.34707	5.30114
D14SEQ100_GAGATGCAGCAC	2326	1275	0.0859845	3.48237	CAPD14r100	CTRL	d14	Infection1	Pv_C4	1.86404	Hypnozoite	EEF	0.549186	AP2Gneg	AP2Gneg_Hypnozoite	0.285193	day1	0.188487	day11	6.37884	5.17055	5.40456
D14SEQ100_GAGATGCAGCCC	201	177	0	2.98507	CAPD14r100	CTRL	d14	Infection1	Pv_C4	0.850222	Hypnozoite	EEF	0.213802	AP2Gneg	AP2Gneg_Hypnozoite	0.27287	day1	0.154828	day5	5.93678	5.23719	5.33998
D14SEQ100_GAGATGGAGCAC	735	548	0.136054	1.22449	CAPD14r100	CTRL	d14	Infection1	Pv_C4	2.51418	Hypnozoite	EEF	0.382322	AP2Gpos	AP2Gpos_Hypnozoite	0.43315	day5	0.184639	day5	6.20732	5.25304	5.33494
D14SEQ100_GAGATGTAGCAC	546	441	0	1.0989	CAPD14r100	CTRL	d14	Infection1	Pv_C4	2.67293	Hypnozoite	Merozoite	0.338643	AP2Gneg	AP2Gneg_Hypnozoite	0.390023	day5	0.159202	day5	6.29578	5.39317	5.2563
D14SEQ100_GAGATTAAGCAC	547	438	0	1.27971	CAPD14r100	CTRL	d14	Infection1	Pv_C4	2.43654	Hypnozoite	EEF	0.354789	AP2Gpos	AP2Gpos_Hypnozoite	0.432534	day5	0.186645	day5	6.25589	5.55423	5.50633
D14SEQ100_GAGCAGAAGCAC	216	193	0	2.31481	CAPD14r100	CTRL	d14	Infection1	Pv_C4	2.32821	Hypnozoite	Female	0.18523	AP2Gneg	AP2Gneg_Hypnozoite	0.222947	day5	0.135775	day3	6.60779	5.27027	5.26363
D14SEQ100_GAGCCGGTACGA	241	123	0	5.80913	CAPD14r100	CTRL	d14	Infection1	Pv_C7	-0.236746	Replicative	Schizont	0.223704	AP2Gneg	AP2Gneg_Replicative	0.256119	day11	0.222445	day11	3.14858	8.07975	6.43781
D14SEQ100_GAGCTGAAGCAC	2045	1175	0.0977995	4.44988	CAPD14r100	CTRL	d14	Infection1	Pv_C4	2.00595	Hypnozoite	EEF	0.494884	AP2Gpos	AP2Gpos_Hypnozoite	0.193168	day1	0.154889	day11	6.57497	5.26877	5.38932
D14SEQ100_GAGCTGAAGCCC	200	169	0	3.5	CAPD14r100	CTRL	d14	Infection1	Pv_C4	1.0439	Hypnozoite	Merozoite	0.221826	AP2Gneg	AP2Gneg_Hypnozoite	0.219648	day5	0.143182	day5	5.96062	5.18116	5.51019
D14SEQ100_GAGCTGCAGCAC	173	148	0	4.04624	CAPD14r100	CTRL	d14	Infection1	Pv_C4	1.41442	Hypnozoite	EEF	0.195973	AP2Gneg	AP2Gneg_Hypnozoite	0.226619	day1	0.176279	day8	6.32561	5.14364	5.32049
D14SEQ100_GAGGTGAAGCAC	411	340	0	1.70316	CAPD14r100	CTRL	d14	Infection1	Pv_C4	1.68145	Hypnozoite	Merozoite	0.318049	AP2Gneg	AP2Gneg_Hypnozoite	0.360661	day5	0.207269	day1	6.2271	5.2857	5.45955
D14SEQ100_GAGTTGAAGCAC	434	363	0	1.38249	CAPD14r100	CTRL	d14	Infection1	Pv_C4	3.05076	Hypnozoite	Merozoite	0.295149	AP2Gpos	AP2Gpos_Hypnozoite	0.363262	day5	0.163258	day5	6.28414	5.3071	5.44538
D14SEQ100_GATATGAAGCAC	647	509	0.15456	1.39104	CAPD14r100	CTRL	d14	Infection1	Pv_C4	1.48626	Hypnozoite	EEF	0.34972	AP2Gpos	AP2Gpos_Hypnozoite	0.425689	day5	0.153527	day5	6.08572	5.5557	5.60122
D14SEQ100_GATCCGGTACGA	171	91	0	5.26316	CAPD14r100	CTRL	d14	Infection1	Pv_C7	-0.0888085	Replicative	Merozoite	0.210554	AP2Gneg	AP2Gneg_Replicative	0.219665	day11	0.224072	day11	3.10258	8.33837	6.57941
D14SEQ100_GCAACCCAAGGC	112	59	0	8.03571	CAPD14r100	CTRL	d14	Infection1	Pv_C7	-0.422133	Replicative	Schizont	0.202274	AP2Gneg	AP2Gneg_Replicative	0.182598	day11	0.0738451	day11	3.09777	8.35522	6.58234
D14SEQ100_GCACCGGTACGA	281	137	0	3.55872	CAPD14r100	CTRL	d14	Infection1	Pv_C7	-0.643841	Replicative	Schizont	0.221189	AP2Gneg	AP2Gneg_Replicative	0.253139	day11	0.210851	day11	3.2062	8.10043	6.44885
D14SEQ100_GCCGCGAGTGCG	209	179	0	5.74163	CAPD14r100	CTRL	d14	Infection1	Pv_C4	1.42684	Hypnozoite	Ring	0.203355	AP2Gneg	AP2Gneg_Hypnozoite	0.274964	day5	0.20485	day1	6.12693	5.21689	5.3329
D14SEQ100_GCCGCGCGTGAG	368	300	0.271739	2.98913	CAPD14r100	CTRL	d14	Infection1	Pv_C4	3.17698	Hypnozoite	EEF	0.298514	AP2Gneg	AP2Gneg_Hypnozoite	0.340854	day5	0.203589	day8	5.60259	5.38581	5.61763
D14SEQ100_GCCTCCCGTGAA	764	149	0	14.9215	CAPD14r100	CTRL	d14	Infection1	Pv_C2	-0.283282	Replicative	Schizont	0.227842	AP2Gneg	AP2Gneg_Replicative	0.306683	day11	0.253558	day11	1.95137	8.50017	6.64269
D14SEQ100_GCGATGAAGCAC	139	126	0	2.8777	CAPD14r100	CTRL	d14	Infection1	Pv_C4	1.95298	Hypnozoite	Ring	0.231369	AP2Gneg	AP2Gneg_Hypnozoite	0.210712	day1	0.168853	day3	6.34378	5.33981	5.52523
D14SEQ100_GCTTTTGTATTA	532	375	0	3.94737	CAPD14r100	CTRL	d14	Infection1	Pv_C1	-0.985496	Replicative	EEF	0.316742	AP2Gneg	AP2Gneg_Replicative	0.452596	day8	0.208382	day8	3.94888	5.18252	3.94796
D14SEQ100_GGACCGGTACGA	247	116	0	4.8583	CAPD14r100	CTRL	d14	Infection1	Pv_C7	-0.205716	Replicative	Merozoite	0.191349	AP2Gneg	AP2Gneg_Replicative	0.274629	day11	0.223042	day11	3.07802	8.41664	6.62317
D14SEQ100_GGGATGAAGCAC	1184	817	0	1.94257	CAPD14r100	CTRL	d14	Infection1	Pv_C4	2.08736	Hypnozoite	EEF	0.432233	AP2Gneg	AP2Gneg_Hypnozoite	0.392605	day1	0.147393	day8	6.10496	5.38839	5.39065
D14SEQ100_GGGCTGAAGCAC	181	165	0	3.31492	CAPD14r100	CTRL	d14	Infection1	Pv_C4	2.38653	Hypnozoite	Schizont	0.18486	AP2Gneg	AP2Gneg_Hypnozoite	0.253963	day5	0.117068	day1	6.21962	5.27445	5.24532
D14SEQ100_GTACAGCCAGCA	101	46	0	20.7921	CAPD14r100	CTRL	d14	Infection1	Pv_C2	-0.274683	Replicative	Schizont	0.133734	AP2Gneg	AP2Gneg_Replicative	0.152351	day11	0.154241	day11	2.25879	8.44621	6.62077
D14SEQ100_GTACCGGTACGA	211	92	0	6.16114	CAPD14r100	CTRL	d14	Infection1	Pv_C7	-0.103516	Replicative	Schizont	0.124993	AP2Gneg	AP2Gneg_Replicative	0.262061	day11	0.23319	day11	2.87746	8.48388	6.64788
D14SEQ100_GTGATGAAGCAC	934	674	0	1.39186	CAPD14r100	CTRL	d14	Infection1	Pv_C4	1.6474	Hypnozoite	EEF	0.422051	AP2Gneg	AP2Gneg_Hypnozoite	0.401873	day5	0.146084	day5	6.20037	5.45605	5.57348
D14SEQ100_TAAACCCAAGGC	103	53	0	4.85437	CAPD14r100	CTRL	d14	Infection1	Pv_C7	-0.410496	Replicative	Schizont	0.209997	AP2Gneg	AP2Gneg_Replicative	0.243434	day11	0.133883	day1	2.7859	8.51359	6.65978
D14SEQ100_TAACCGGTACGA	698	213	0	3.58166	CAPD14r100	CTRL	d14	Infection1	Pv_C7	-0.371156	Replicative	Schizont	0.219045	AP2Gneg	AP2Gneg_Replicative	0.26058	day11	0.209881	day11	3.15039	8.08422	6.45515
D14SEQ100_TACGCGAGTGAG	941	663	0	2.01913	CAPD14r100	CTRL	d14	Infection1	Pv_C4	2.17465	Hypnozoite	Trophozoite	0.43263	AP2Gneg	AP2Gneg_Hypnozoite	0.480267	day5	0.147322	day8	5.22653	5.23437	5.37875
D14SEQ100_TAGATGAAGCAC	2292	1281	0.04363	1.35253	CAPD14r100	CTRL	d14	Infection1	Pv_C4	1.75618	Hypnozoite	EEF	0.494077	AP2Gpos	AP2Gpos_Hypnozoite	0.236078	day1	0.163682	day8	6.32611	5.40382	5.46661
D14SEQ100_TAGATGAAGCCC	128	123	0	1.5625	CAPD14r100	CTRL	d14	Infection1	Pv_C4	0.602712	Replicative	Ring	0.229987	AP2Gneg	AP2Gneg_Replicative	0.219041	day1	0.133911	day3	6.33187	5.14985	5.51607
D14SEQ100_TAGATGCAGCAC	135	123	0	2.22222	CAPD14r100	CTRL	d14	Infection1	Pv_C4	1.32044	Hypnozoite	Ring	0.217349	AP2Gneg	AP2Gneg_Hypnozoite	0.241695	day1	0.152029	day3	6.17348	5.12319	5.33892
D14SEQ100_TAGCTGAAGCAC	125	118	0	2.4	CAPD14r100	CTRL	d14	Infection1	Pv_C4	1.67651	Hypnozoite	Merozoite	0.15319	AP2Gneg	AP2Gneg_Hypnozoite	0.18436	day3	0.124808	day3	6.54897	5.21326	5.29264
D14SEQ100_TCAACACAAGGC	137	63	0	7.29927	CAPD14r100	CTRL	d14	Infection1	Pv_C7	-0.476288	Replicative	Schizont	0.190399	AP2Gneg	AP2Gneg_Replicative	0.267047	day11	0.187068	day1	2.72714	8.51341	6.66007
D14SEQ100_TCAACCAAAGGC	235	83	0	7.23404	CAPD14r100	CTRL	d14	Infection1	Pv_C7	-0.48283	Replicative	Schizont	0.234324	AP2Gneg	AP2Gneg_Replicative	0.238051	day11	0.216333	day11	2.79403	8.50691	6.65783
D14SEQ100_TCAACCCAAGGC	1622	272	0	24.106	CAPD14r100	CTRL	d14	Infection1	Pv_C7	0.287548	Replicative	Schizont	0.285165	AP2Gneg	AP2Gneg_Replicative	0.269872	day11	0.0550376	day11	2.4019	8.4582	6.62813
D14SEQ100_TCACCCCAAGGC	161	69	0	15.528	CAPD14r100	CTRL	d14	Infection1	Pv_C7	-0.468436	Replicative	Ring	0.193989	AP2Gneg	AP2Gneg_Replicative	0.26363	day11	0.144593	day1	2.68963	8.51526	6.66153
D14SEQ100_TCAGCGAGTGAG	1645	983	0	2.18845	CAPD14r100	CTRL	d14	Infection1	Pv_C4	1.85603	Hypnozoite	EEF	0.498237	AP2Gneg	AP2Gneg_Hypnozoite	0.331506	day1	0.021604	day8	5.1852	5.27134	5.41447
D14SEQ100_TCAGCGCGTGAG	118	110	0.847458	4.23729	CAPD14r100	CTRL	d14	Infection1	Pv_C4	3.64261	Hypnozoite	Ring	0.212567	AP2Gneg	AP2Gneg_Hypnozoite	0.242067	hz	0.19287	day5	5.53227	5.38718	5.65323
D14SEQ100_TCCACGAGTGAG	530	427	0	2.45283	CAPD14r100	CTRL	d14	Infection1	Pv_C4	1.75827	Hypnozoite	EEF	0.370681	AP2Gneg	AP2Gneg_Hypnozoite	0.44762	day5	0.211699	day8	5.25538	5.48526	5.4737
D14SEQ100_TCCCCGAGTGAG	486	384	0	2.88066	CAPD14r100	CTRL	d14	Infection1	Pv_C4	1.6377	Hypnozoite	EEF	0.355127	AP2Gneg	AP2Gneg_Hypnozoite	0.410351	day8	0.205551	day5	5.20158	5.4463	5.35746
D14SEQ100_TCCGAGAGTGAG	1148	769	0	1.65505	CAPD14r100	CTRL	d14	Infection1	Pv_C4	2.11654	Hypnozoite	EEF	0.480821	AP2Gneg	AP2Gneg_Hypnozoite	0.430796	day1	0.168746	day5	5.44856	5.43673	5.55263
D14SEQ100_TCCGCAAGTGAG	503	399	0	3.37972	CAPD14r100	CTRL	d14	Infection1	Pv_C4	1.25848	Hypnozoite	EEF	0.335338	AP2Gneg	AP2Gneg_Hypnozoite	0.391967	day5	0.182982	day5	5.58317	5.42686	5.45572
D14SEQ100_TCCGCCAGTGAG	436	343	0	1.83486	CAPD14r100	CTRL	d14	Infection1	Pv_C4	1.81976	Hypnozoite	EEF	0.329809	AP2Gneg	AP2Gneg_Hypnozoite	0.411142	day5	0.276166	day1	5.28409	5.20648	5.37731
D14SEQ100_TCCGCGAATGAG	289	245	0	3.80623	CAPD14r100	CTRL	d14	Infection1	Pv_C4	1.49029	Hypnozoite	Merozoite	0.250226	AP2Gneg	AP2Gneg_Hypnozoite	0.353425	day5	0.240779	day8	5.23548	5.35685	5.49841
D14SEQ100_TCCGCGACTGAG	523	414	0	3.05927	CAPD14r100	CTRL	d14	Infection1	Pv_C4	1.74524	Hypnozoite	EEF	0.339478	AP2Gneg	AP2Gneg_Hypnozoite	0.406752	day1	0.202367	day5	5.28236	5.47353	5.52775
D14SEQ100_TCCGCGAGAGAG	1675	1010	0.0597015	2.02985	CAPD14r100	CTRL	d14	Infection1	Pv_C4	1.87327	Hypnozoite	EEF	0.502848	AP2Gneg	AP2Gneg_Hypnozoite	0.272033	day1	0.21271	day5	5.68547	5.50957	5.61867
D14SEQ100_TCCGCGAGCGAG	346	289	0	3.17919	CAPD14r100	CTRL	d14	Infection1	Pv_C4	0.85598	Hypnozoite	Ring	0.300982	AP2Gneg	AP2Gneg_Hypnozoite	0.405583	day1	0.202613	day8	5.61986	5.48863	5.42179
D14SEQ100_TCCGCGAGGGAG	263	224	0	2.6616	CAPD14r100	CTRL	d14	Infection1	Pv_C4	1.25588	Hypnozoite	EEF	0.269015	AP2Gneg	AP2Gneg_Hypnozoite	0.337637	day5	0.224108	day1	4.924	5.22779	5.12496
D14SEQ100_TCCGCGAGTAAG	332	281	0	4.81928	CAPD14r100	CTRL	d14	Infection1	Pv_C4	0.468573	Replicative	EEF	0.269489	AP2Gneg	AP2Gneg_Replicative	0.372471	day5	0.210743	day1	5.22489	5.45423	5.49679
D14SEQ100_TCCGCGAGTCAG	733	515	0	5.8663	CAPD14r100	CTRL	d14	Infection1	Pv_C4	1.55527	Hypnozoite	EEF	0.390511	AP2Gneg	AP2Gneg_Hypnozoite	0.444835	day5	0.199226	day5	5.51174	5.36028	5.45589
D14SEQ100_TCCGCGAGTGAA	350	280	0	4.28571	CAPD14r100	CTRL	d14	Infection1	Pv_C4	2.16226	Hypnozoite	Trophozoite	0.30655	AP2Gneg	AP2Gneg_Hypnozoite	0.373003	day5	0.211588	day5	5.44423	5.51947	5.42512
D14SEQ100_TCCGCGAGTGAC	480	373	0.208333	4.58333	CAPD14r100	CTRL	d14	Infection1	Pv_C4	1.53149	Hypnozoite	EEF	0.299346	AP2Gneg	AP2Gneg_Hypnozoite	0.38838	day5	0.177251	day5	5.35825	5.28934	5.62503
D14SEQ100_TCCGCGAGTGAT	395	339	0.253165	1.77215	CAPD14r100	CTRL	d14	Infection1	Pv_C4	2.86767	Hypnozoite	EEF	0.295686	AP2Gpos	AP2Gpos_Hypnozoite	0.424196	day5	0.226193	day5	5.97727	5.33944	5.3191
D14SEQ100_TCCGCGAGTGCG	1981	1127	0	7.11762	CAPD14r100	CTRL	d14	Infection1	Pv_C4	1.44881	Hypnozoite	EEF	0.491862	AP2Gneg	AP2Gneg_Hypnozoite	0.301777	day1	0.204938	day8	6.02679	5.34595	5.41929
D14SEQ100_TCCGCGAGTGGG	487	395	0	1.64271	CAPD14r100	CTRL	d14	Infection1	Pv_C4	1.91162	Hypnozoite	EEF	0.322703	AP2Gneg	AP2Gneg_Hypnozoite	0.381482	day5	0.245756	day1	5.1941	5.28165	5.43729
D14SEQ100_TCCGCGAGTGTG	395	325	0.253165	2.53165	CAPD14r100	CTRL	d14	Infection1	Pv_C4	1.43296	Hypnozoite	Trophozoite	0.328633	AP2Gneg	AP2Gneg_Hypnozoite	0.410188	day8	0.257675	day1	5.30164	5.31968	5.55183
D14SEQ100_TCCGCGAGTTAG	378	321	0	2.1164	CAPD14r100	CTRL	d14	Infection1	Pv_C4	1.1262	Hypnozoite	Trophozoite	0.324049	AP2Gneg	AP2Gneg_Hypnozoite	0.417652	day5	0.263608	day1	5.52716	5.43125	5.47195
D14SEQ100_TCCGCGATTGAG	318	275	0	2.83019	CAPD14r100	CTRL	d14	Infection1	Pv_C4	0.520507	Replicative	Trophozoite	0.266618	AP2Gneg	AP2Gneg_Replicative	0.322904	day1	0.206512	day5	5.46149	5.17284	5.46994
D14SEQ100_TCCGCGCGAGAG	122	110	0.819672	2.45902	CAPD14r100	CTRL	d14	Infection1	Pv_C4	2.15739	Hypnozoite	EEF	0.216728	AP2Gneg	AP2Gneg_Hypnozoite	0.245042	day1	0.180999	day5	5.60796	5.47597	5.55333
D14SEQ100_TCCGCGCGTGAG	2047	1117	0.195408	8.59795	CAPD14r100	CTRL	d14	Infection1	Pv_C4	1.85908	Hypnozoite	EEF	0.492102	AP2Gneg	AP2Gneg_Hypnozoite	0.28631	day1	0.193351	day11	5.34905	5.43607	5.57926
D14SEQ100_TCCGCGCGTGCG	195	166	0.512821	4.10256	CAPD14r100	CTRL	d14	Infection1	Pv_C4	1.89487	Hypnozoite	Ring	0.256638	AP2Gneg	AP2Gneg_Hypnozoite	0.29199	day5	0.236261	hz	5.44161	5.46812	5.43984
D14SEQ100_TCCGCGGGTGAG	522	419	0	1.53257	CAPD14r100	CTRL	d14	Infection1	Pv_C4	1.4118	Hypnozoite	EEF	0.358313	AP2Gneg	AP2Gneg_Hypnozoite	0.442854	day5	0.135569	day5	4.99686	5.2501	5.21354
D14SEQ100_TCCGCGTGTGAG	348	300	0	2.58621	CAPD14r100	CTRL	d14	Infection1	Pv_C4	1.23885	Hypnozoite	Trophozoite	0.303396	AP2Gneg	AP2Gneg_Hypnozoite	0.427473	day5	0.0699177	day11	5.18606	5.13701	5.29402
D14SEQ100_TCCGCTAGTGAG	565	449	0	2.83186	CAPD14r100	CTRL	d14	Infection1	Pv_C4	1.58286	Hypnozoite	Trophozoite	0.341293	AP2Gneg	AP2Gneg_Hypnozoite	0.426647	day5	0.211528	day1	5.24801	5.27756	5.47563
D14SEQ100_TCCGGGAGTGAG	445	365	0.224719	2.02247	CAPD14r100	CTRL	d14	Infection1	Pv_C4	2.12252	Hypnozoite	EEF	0.32438	AP2Gneg	AP2Gneg_Hypnozoite	0.414101	day5	0.16355	day8	5.12788	5.23539	5.33995
D14SEQ100_TCCGTGAGTGAG	380	323	0	2.63158	CAPD14r100	CTRL	d14	Infection1	Pv_C4	1.76639	Hypnozoite	Trophozoite	0.280672	AP2Gneg	AP2Gneg_Hypnozoite	0.383306	day5	0.228423	day5	5.25277	5.415	5.58012
D14SEQ100_TCCGTGGGGAGG	156	62	0	15.3846	CAPD14r100	CTRL	d14	Infection1	Pv_C2	0.0665648	Replicative	Schizont	0.178132	AP2Gneg	AP2Gneg_Replicative	0.220647	day11	0.192264	day11	1.68859	8.30668	6.45423
D14SEQ100_TCCTCGAGTGAG	494	387	0	1.61943	CAPD14r100	CTRL	d14	Infection1	Pv_C4	1.40403	Hypnozoite	EEF	0.345328	AP2Gneg	AP2Gneg_Hypnozoite	0.41625	day5	0.206728	day5	5.23297	5.18978	5.39222
D14SEQ100_TCGGCGAGTGAG	434	345	0	1.6129	CAPD14r100	CTRL	d14	Infection1	Pv_C4	1.90734	Hypnozoite	EEF	0.307161	AP2Gneg	AP2Gneg_Hypnozoite	0.396539	day5	0.262892	day1	5.38582	5.27181	5.54531
D14SEQ100_TCTGCGAGTGAG	958	661	0	4.17537	CAPD14r100	CTRL	d14	Infection1	Pv_C4	1.59419	Hypnozoite	EEF	0.457563	AP2Gneg	AP2Gneg_Hypnozoite	0.465292	day1	0.199514	day1	5.32721	5.19022	5.42454
D14SEQ100_TGCGCGAGTGAG	155	141	0	1.93548	CAPD14r100	CTRL	d14	Infection1	Pv_C4	0.382913	Replicative	Trophozoite	0.23818	AP2Gneg	AP2Gneg_Replicative	0.263423	day8	0.194685	day5	5.82855	5.5174	5.416
D14SEQ100_TTCGCGAGTGAG	233	203	0.429185	2.57511	CAPD14r100	CTRL	d14	Infection1	Pv_C4	1.81477	Hypnozoite	EEF	0.274918	AP2Gneg	AP2Gneg_Hypnozoite	0.299291	day5	0.169945	day8	5.44784	5.4605	5.36119
D1SEQ100_AACCAGACCAGG	578	492	0	0.519031	CAPD1r100	CTRL	d1	Infection1	Pv_C5	-0.654733	Replicative	EEF	0.252061	AP2Gneg	AP2Gneg_Replicative	0.0556952	day1	0.0297291	day11	6.85609	6.25359	8.41485
D1SEQ100_AACCGTTCACTC	241	219	0	0.829876	CAPD1r100	CTRL	d1	Infection1	Pv_C5	-0.352065	Replicative	Merozoite	0.158945	AP2Gneg	AP2Gneg_Replicative	0.0769753	day1	-0.0319192	day1	6.43938	6.36494	8.52854
D1SEQ100_AACTTATCCTGA	147	115	0	2.72109	CAPD1r100	CTRL	d1	Infection1	Pv_C5	0.689152	Replicative	Ring	0.117163	AP2Gneg	AP2Gneg_Replicative	0.0661518	day1	0.0213866	day1	6.93497	6.56163	8.21329
D1SEQ100_AAGATAGATATG	195	184	0	1.53846	CAPD1r100	CTRL	d1	Infection1	Pv_C5	0.069052	Replicative	EEF	0.15676	AP2Gneg	AP2Gneg_Replicative	0.0279676	day1	-0.00908563	day11	6.74664	6.55967	8.7866
D1SEQ100_AATACAGCCATT	198	174	0	2.0202	CAPD1r100	CTRL	d1	Infection1	Pv_C5	-0.302078	Replicative	Merozoite	0.177765	AP2Gneg	AP2Gneg_Replicative	0.0482435	day8	-0.0200836	day8	7.05514	6.39669	8.32623
D1SEQ100_AATACATTCAAA	239	219	0	1.25523	CAPD1r100	CTRL	d1	Infection1	Pv_C5	-0.312168	Replicative	Merozoite	0.181894	AP2Gneg	AP2Gneg_Replicative	0.0435233	day1	-0.0344265	day11	6.72672	6.38866	8.39169
D1SEQ100_AATCGGATATAG	183	152	0	1.63934	CAPD1r100	CTRL	d1	Infection1	Pv_C5	0.124601	Replicative	Female	0.175576	AP2Gneg	AP2Gneg_Replicative	0.0576488	day1	-0.036422	day1	6.8546	6.72671	8.72673
D1SEQ100_ACCAGAAGGCTC	107	98	0	3.73832	CAPD1r100	CTRL	d1	Infection1	Pv_C5	0.326127	Replicative	Trophozoite	0.127597	AP2Gneg	AP2Gneg_Replicative	0.0274003	day1	-0.0346251	day1	6.99216	6.23734	8.752
D1SEQ100_ACCAGATGACTA	166	158	0	1.80723	CAPD1r100	CTRL	d1	Infection1	Pv_C5	-0.267524	Replicative	Schizont	0.148229	AP2Gpos	AP2Gpos_Replicative	0.0415688	day1	-0.030371	day1	6.76505	6.65937	8.62634
D1SEQ100_ACCGAGTAAAAG	173	166	0	1.7341	CAPD1r100	CTRL	d1	Infection1	Pv_C5	-0.316639	Replicative	Male	0.123113	AP2Gneg	AP2Gneg_Replicative	0.083198	day1	0.0681022	hz	6.8278	6.15373	8.54599
D1SEQ100_ACCTTATAGCTG	123	119	0	1.62602	CAPD1r100	CTRL	d1	Infection1	Pv_C5	0.233119	Replicative	EEF	0.139047	AP2Gneg	AP2Gneg_Replicative	0.023947	day1	-0.0365969	hz	6.99552	6.72628	8.75991
D1SEQ100_ACGGCGGTTGGC	310	225	0.322581	2.25806	CAPD1r100	CTRL	d1	Infection1	Pv_C5	0.994933	Hypnozoite	Male	0.230506	AP2Gneg	AP2Gneg_Hypnozoite	0.0433421	day1	-0.0290461	day1	7.06846	6.41953	8.19441
D1SEQ100_ACTACCTACGCC	85	84	0	2.35294	CAPD1r100	CTRL	d1	Infection1	Pv_C5	-0.19655	Replicative	Male	0.162765	AP2Gneg	AP2Gneg_Replicative	0.0522805	day1	0.0246879	day1	6.92151	6.18069	8.78444
D1SEQ100_ACTACTAACTCG	97	95	0	2.06186	CAPD1r100	CTRL	d1	Infection1	Pv_C5	0.831563	Hypnozoite	Female	0.127456	AP2Gneg	AP2Gneg_Hypnozoite	0.0323068	day1	0.00836302	day8	6.98973	6.48498	8.65008
D1SEQ100_ACTATGCTTACC	113	105	0	2.65487	CAPD1r100	CTRL	d1	Infection1	Pv_C5	0.332489	Replicative	EEF	0.158545	AP2Gneg	AP2Gneg_Replicative	0.0290223	day8	-0.0345635	day8	6.5042	6.51062	8.61053
D1SEQ100_ACTCATGAAACG	1053	824	0.0949668	0.569801	CAPD1r100	CTRL	d1	Infection1	Pv_C5	-0.282947	Replicative	Female	0.301886	AP2Gpos	AP2Gpos_Replicative	0.163575	day1	0.0382651	day1	6.57709	6.37381	8.6112
D1SEQ100_AGCCTCCAAGCT	105	102	0	1.90476	CAPD1r100	CTRL	d1	Infection1	Pv_C5	-0.292715	Replicative	Male	0.164119	AP2Gneg	AP2Gneg_Replicative	0.0724506	day1	-0.00701101	day11	7.02538	6.37393	8.72815
D1SEQ100_AGCGGGCTTGCA	113	108	0.884956	2.65487	CAPD1r100	CTRL	d1	Infection1	Pv_C5	-0.203441	Replicative	Merozoite	0.115122	AP2Gneg	AP2Gneg_Replicative	0.011823	day11	0.0470086	hz	6.50718	6.46857	8.80857
D1SEQ100_AGCTAAGTGCAT	121	105	0	2.47934	CAPD1r100	CTRL	d1	Infection1	Pv_C5	0.255408	Replicative	Schizont	0.175155	AP2Gneg	AP2Gneg_Replicative	-0.0414504	day1	-0.0531496	day11	6.53076	6.35114	8.5007
D1SEQ100_AGCTATATCGCG	743	490	0	1.21131	CAPD1r100	CTRL	d1	Infection1	Pv_C5	-0.191999	Replicative	Female	0.253118	AP2Gneg	AP2Gneg_Replicative	0.0583682	day1	-0.0398487	day1	6.73839	6.31312	8.5085
D1SEQ100_AGCTGGGGGCCA	208	192	0	1.44231	CAPD1r100	CTRL	d1	Infection1	Pv_C5	-0.319458	Replicative	EEF	0.182571	AP2Gneg	AP2Gneg_Replicative	0.0355819	day1	-0.0317716	day1	7.03491	6.51745	8.69772
D1SEQ100_AGCTTATTGCAG	2235	1323	0	1.16331	CAPD1r100	CTRL	d1	Infection1	Pv_C4	1.92668	Hypnozoite	EEF	0.511904	AP2Gneg	AP2Gneg_Hypnozoite	0.247753	hz	0.177084	day8	6.07698	5.35405	5.73716
D1SEQ100_AGCTTATTGCCG	140	129	0	3.57143	CAPD1r100	CTRL	d1	Infection1	Pv_C4	1.29504	Hypnozoite	Ring	0.22074	AP2Gneg	AP2Gneg_Hypnozoite	0.247666	day5	0.156739	day3	5.09245	5.247	5.2958
D1SEQ100_AGCTTCTTGCAG	140	130	0	2.14286	CAPD1r100	CTRL	d1	Infection1	Pv_C4	0.540692	Replicative	Ring	0.219071	AP2Gneg	AP2Gneg_Replicative	0.231945	day8	0.08748	day3	5.99032	5.48781	5.42764
D1SEQ100_AGGATTTTGGCG	407	365	0	0.737101	CAPD1r100	CTRL	d1	Infection1	Pv_C5	0.301378	Replicative	EEF	0.214751	AP2Gneg	AP2Gneg_Replicative	0.0131857	day1	-0.0635772	day11	6.70691	6.48548	8.5327
D1SEQ100_AGGGTGCCGCCG	116	110	0	1.72414	CAPD1r100	CTRL	d1	Infection1	Pv_C5	-0.252481	Replicative	Schizont	0.112863	AP2Gneg	AP2Gneg_Replicative	0.0676695	day1	-0.0406082	day1	6.90552	6.52813	8.96191
D1SEQ100_AGTCATCCTCCG	98	93	0	3.06122	CAPD1r100	CTRL	d1	Infection1	Pv_C5	-0.250217	Replicative	Male	0.113314	AP2Gneg	AP2Gneg_Replicative	0.0489323	day1	-0.0274444	day8	6.84614	6.2259	8.44067
D1SEQ100_AGTCATCGGCTG	133	110	0	2.25564	CAPD1r100	CTRL	d1	Infection1	Pv_C5	-0.235862	Replicative	Ring	0.134452	AP2Gneg	AP2Gneg_Replicative	0.0214345	day1	-0.0157759	day1	6.65943	6.1968	8.26077
D1SEQ100_AGTCGCCCTCCT	112	107	0	1.78571	CAPD1r100	CTRL	d1	Infection1	Pv_C5	0.292248	Replicative	Merozoite	0.098759	AP2Gneg	AP2Gneg_Replicative	0.0493498	day1	-0.0438435	day1	6.58785	6.47942	8.80941
D1SEQ100_AGTCGTTCATGG	326	289	0	1.22699	CAPD1r100	CTRL	d1	Infection1	Pv_C5	-0.369458	Replicative	Male	0.219557	AP2Gpos	AP2Gpos_Replicative	-0.000682075	day5	-0.0670892	day1	7.12955	6.46032	8.41066
D1SEQ100_ATACTACAGCGC	395	318	0	1.26582	CAPD1r100	CTRL	d1	Infection1	Pv_C5	-0.435021	Replicative	Female	0.195282	AP2Gneg	AP2Gneg_Replicative	0.0799508	day8	0.03938	day1	6.77953	6.421	8.8916
D1SEQ100_ATCATAGCTTCA	98	85	0	4.08163	CAPD1r100	CTRL	d1	Infection1	Pv_C5	-0.182666	Replicative	EEF	0.136187	AP2Gneg	AP2Gneg_Replicative	0.0534076	day1	-0.00943899	day11	6.97629	6.56086	8.83506
D1SEQ100_ATCTTCAATGCC	101	98	0	1.9802	CAPD1r100	CTRL	d1	Infection1	Pv_C5	0.822984	Hypnozoite	Merozoite	0.131045	AP2Gneg	AP2Gneg_Hypnozoite	0.0194983	day1	-0.0048597	hz	7.0501	6.3733	8.32629
D1SEQ100_ATGCAATGAGCC	197	192	0	1.01523	CAPD1r100	CTRL	d1	Infection1	Pv_C5	-0.368243	Replicative	Male	0.175372	AP2Gpos	AP2Gpos_Replicative	0.0554503	day1	-0.014047	day11	6.96903	6.61473	8.83091
D1SEQ100_ATGCTTTATTTT	135	128	0	2.22222	CAPD1r100	CTRL	d1	Infection1	Pv_C5	-0.278283	Replicative	Male	0.1929	AP2Gneg	AP2Gneg_Replicative	0.0355077	day1	-0.0419462	day1	6.62419	6.46179	8.63932
D1SEQ100_ATTCGGCTGGTT	455	314	0	1.31868	CAPD1r100	CTRL	d1	Infection1	Pv_C5	-0.373945	Replicative	EEF	0.178878	AP2Gneg	AP2Gneg_Replicative	0.0718377	day5	0.0386253	hz	6.77314	6.2816	8.29704
D1SEQ100_ATTCTTAATACG	185	176	0.540541	1.08108	CAPD1r100	CTRL	d1	Infection1	Pv_C5	-0.276392	Replicative	Trophozoite	0.171006	AP2Gneg	AP2Gneg_Replicative	0.04278	day1	-0.0157895	day1	6.65838	6.36668	8.79378
D1SEQ100_ATTTCAGCTAGC	185	160	0	2.16216	CAPD1r100	CTRL	d1	Infection1	Pv_C5	0.196907	Replicative	Male	0.155166	AP2Gneg	AP2Gneg_Replicative	-0.0237908	day11	-0.0409865	day8	6.87801	6.64652	8.44351
D1SEQ100_CAACGATCTGCT	330	263	0	1.21212	CAPD1r100	CTRL	d1	Infection1	Pv_C5	-0.463407	Replicative	Merozoite	0.174704	AP2Gneg	AP2Gneg_Replicative	0.0288799	day11	-0.0567239	day11	7.11418	6.32173	8.48661
D1SEQ100_CACACTTGCCCT	102	97	0	1.96078	CAPD1r100	CTRL	d1	Infection1	Pv_C5	-0.193363	Replicative	Schizont	0.141105	AP2Gneg	AP2Gneg_Replicative	0.0103385	day3	-0.041781	day1	6.70539	6.04743	8.4229
D1SEQ100_CACCGGGTGTGA	171	159	0	1.75439	CAPD1r100	CTRL	d1	Infection1	Pv_C5	-0.29229	Replicative	Schizont	0.147512	AP2Gneg	AP2Gneg_Replicative	0.00605311	day11	-0.039701	day8	7.06986	6.4598	8.18981
D1SEQ100_CACCTCCAAGCT	173	162	0	1.15607	CAPD1r100	CTRL	d1	Infection1	Pv_C5	-0.317219	Replicative	Male	0.130758	AP2Gpos	AP2Gpos_Replicative	0.034024	day11	-0.044473	day8	6.93212	6.8012	8.71911
D1SEQ100_CACGGCGCATAC	102	101	0	1.96078	CAPD1r100	CTRL	d1	Infection1	Pv_C5	-0.218899	Replicative	Merozoite	0.134515	AP2Gneg	AP2Gneg_Replicative	0.0151263	day1	-0.00293499	day8	6.79464	6.2622	8.84665
D1SEQ100_CACTTGCTACCC	96	93	0	2.08333	CAPD1r100	CTRL	d1	Infection1	Pv_C5	-0.221741	Replicative	Male	0.143002	AP2Gpos	AP2Gpos_Replicative	0.044501	day1	-0.0252324	day5	6.78869	6.20147	8.72897
D1SEQ100_CAGAGCCGGGGT	114	104	0	2.63158	CAPD1r100	CTRL	d1	Infection1	Pv_C5	-0.198891	Replicative	EEF	0.163709	AP2Gneg	AP2Gneg_Replicative	0.00781899	day11	-0.00206991	day11	6.44478	6.19194	8.61448
D1SEQ100_CAGATGGTCGGA	111	104	0	1.8018	CAPD1r100	CTRL	d1	Infection1	Pv_C5	0.274264	Replicative	Merozoite	0.150501	AP2Gneg	AP2Gneg_Replicative	0.0700082	day1	0.0523957	hz	7.01535	6.29842	8.52744
D1SEQ100_CAGCCTCCCCGA	134	108	0	2.98507	CAPD1r100	CTRL	d1	Infection1	Pv_C5	-0.186739	Replicative	Merozoite	0.151543	AP2Gneg	AP2Gneg_Replicative	0.0149843	day1	-0.0508955	day5	6.4141	6.25076	8.5083
D1SEQ100_CATCGAGTTGGG	359	305	0.278552	1.39276	CAPD1r100	CTRL	d1	Infection1	Pv_C5	-0.379182	Replicative	EEF	0.202523	AP2Gneg	AP2Gneg_Replicative	-0.0143539	day5	-0.0672787	day1	6.43733	6.18748	8.37914
D1SEQ100_CATCTATCGATC	166	153	0	1.80723	CAPD1r100	CTRL	d1	Infection1	Pv_C5	0.140287	Replicative	Male	0.123995	AP2Gneg	AP2Gneg_Replicative	0.0580927	day1	0.00323372	day11	6.9033	6.47101	8.35836
D1SEQ100_CATTCCTTTAGG	119	86	0	4.20168	CAPD1r100	CTRL	d1	Infection1	Pv_C5	0.473798	Replicative	Schizont	0.158825	AP2Gneg	AP2Gneg_Replicative	0.00667335	day11	0.107289	hz	7.06784	6.46037	8.50862
D1SEQ100_CCACGGCTCTGC	103	64	0	17.4757	CAPD1r100	CTRL	d1	Infection1	Pv_C4	0.840039	Hypnozoite	Ring	0.153324	AP2Gneg	AP2Gneg_Hypnozoite	0.138728	day5	0.162345	day3	5.96885	5.19135	5.2136
D1SEQ100_CCAGCTGTCGCG	116	100	0.862069	3.44828	CAPD1r100	CTRL	d1	Infection1	Pv_C5	0.374119	Replicative	Female	0.13089	AP2Gneg	AP2Gneg_Replicative	-0.0100411	day1	-0.0385726	day8	6.81429	6.18642	8.5212
D1SEQ100_CCATATTCCCAC	210	198	0	1.90476	CAPD1r100	CTRL	d1	Infection1	Pv_C5	-0.307903	Replicative	Male	0.16282	AP2Gneg	AP2Gneg_Replicative	0.0388068	day1	-0.0344709	day1	6.7103	6.26948	8.8036
D1SEQ100_CCCAGATGACTA	114	112	0	1.75439	CAPD1r100	CTRL	d1	Infection1	Pv_C5	0.37699	Replicative	Male	0.141578	AP2Gneg	AP2Gneg_Replicative	0.00848113	day1	-0.0252209	day5	6.58717	6.1741	8.26107
D1SEQ100_CCCCACCAGCTT	136	125	0	2.20588	CAPD1r100	CTRL	d1	Infection1	Pv_C5	-0.203048	Replicative	EEF	0.123087	AP2Gneg	AP2Gneg_Replicative	0.0255768	day1	0.0292186	hz	6.44996	6.11571	8.30738
D1SEQ100_CCCGCCCCCAGA	111	105	0	1.8018	CAPD1r100	CTRL	d1	Infection1	Pv_C5	-0.177804	Replicative	EEF	0.146627	AP2Gneg	AP2Gneg_Replicative	0.0606825	day8	0.0128577	day8	6.69409	6.3577	8.01474
D1SEQ100_CCGGTCTTCAAC	130	111	0	2.30769	CAPD1r100	CTRL	d1	Infection1	Pv_C5	-0.215689	Replicative	Ring	0.16446	AP2Gneg	AP2Gneg_Replicative	0.0593065	day1	-0.0232845	day8	6.72028	6.19643	8.52801
D1SEQ100_CCGTCGCTAACA	1831	1184	0	0.819224	CAPD1r100	CTRL	d1	Infection1	Pv_C5	-0.13588	Replicative	Female	0.342918	AP2Gpos	AP2Gpos_Replicative	0.0842771	day11	0.00895576	day11	6.84489	6.46585	8.86007
D1SEQ100_CCTGTATAAATA	102	98	0	1.96078	CAPD1r100	CTRL	d1	Infection1	Pv_C5	-0.26097	Replicative	EEF	0.152086	AP2Gpos	AP2Gpos_Replicative	0.0102603	day1	-0.0384924	day1	6.49116	6.05241	8.23322
D1SEQ100_CGAACGGTACTG	163	147	0	2.45399	CAPD1r100	CTRL	d1	Infection1	Pv_C5	0.167253	Replicative	Merozoite	0.162338	AP2Gneg	AP2Gneg_Replicative	0.0339857	day1	-0.0108236	day1	6.94565	6.67194	8.76125
D1SEQ100_CGATTCACAGAG	127	101	0	3.14961	CAPD1r100	CTRL	d1	Infection1	Pv_C5	-0.14222	Replicative	Female	0.130365	AP2Gneg	AP2Gneg_Replicative	-0.0187929	day1	-0.0224425	day1	6.85619	6.13999	8.80242
D1SEQ100_CGCCCCAGTCAG	105	102	0	1.90476	CAPD1r100	CTRL	d1	Infection1	Pv_C5	-0.208144	Replicative	Ring	0.124139	AP2Gpos	AP2Gpos_Replicative	0.0582782	day1	-0.000625403	day11	6.93684	6.73036	8.70439
D1SEQ100_CGCCGACAGTTG	107	79	0	3.73832	CAPD1r100	CTRL	d1	Infection1	Pv_C5	-0.102327	Replicative	EEF	0.106383	AP2Gneg	AP2Gneg_Replicative	-0.00893002	day1	-0.0452255	day8	6.49741	6.1262	8.29878
D1SEQ100_CGCCGGTAGTAC	363	277	0	1.92837	CAPD1r100	CTRL	d1	Infection1	Pv_C5	-0.311968	Replicative	Male	0.203045	AP2Gneg	AP2Gneg_Replicative	0.0292988	day1	-0.0495365	day1	6.74379	6.48865	8.42278
D1SEQ100_CGCCTGCCCTTT	198	187	0	1.51515	CAPD1r100	CTRL	d1	Infection1	Pv_C5	-0.338981	Replicative	Ring	0.164455	AP2Gneg	AP2Gneg_Replicative	0.00671206	day1	0.00685299	hz	6.48911	6.20961	8.45266
D1SEQ100_CGCGCCTCGACC	96	85	0	3.125	CAPD1r100	CTRL	d1	Infection1	Pv_C5	-0.185671	Replicative	Schizont	0.144082	AP2Gneg	AP2Gneg_Replicative	0.00687354	day11	-0.0378673	day11	7.08493	6.54092	8.20685
D1SEQ100_CGCGTGCTCTAA	490	412	0	1.02041	CAPD1r100	CTRL	d1	Infection1	Pv_C5	-0.476474	Replicative	EEF	0.235198	AP2Gneg	AP2Gneg_Replicative	0.0387579	day1	-0.0288282	day1	6.59079	6.11077	8.47739
D1SEQ100_CGCTCAACGGTC	103	82	0	2.91262	CAPD1r100	CTRL	d1	Infection1	Pv_C5	0.293455	Replicative	EEF	0.0976661	AP2Gneg	AP2Gneg_Replicative	0.0381202	day1	-0.0270213	day1	5.69306	5.46563	6.16348
D1SEQ100_CGGCATGCTGGA	101	95	0	1.9802	CAPD1r100	CTRL	d1	Infection1	Pv_C5	-0.222193	Replicative	EEF	0.136089	AP2Gneg	AP2Gneg_Replicative	0.0379271	day8	-0.0123937	day1	6.72306	6.43461	8.91594
D1SEQ100_CGGCTCGGTTCG	133	125	0	1.50376	CAPD1r100	CTRL	d1	Infection1	Pv_C5	-0.200391	Replicative	Female	0.137236	AP2Gneg	AP2Gneg_Replicative	0.0411232	day1	-0.0415126	day1	6.45172	6.30342	8.7261
D1SEQ100_CGTCCCAGTCAG	1266	916	0.236967	0.473934	CAPD1r100	CTRL	d1	Infection1	Pv_C5	-0.152408	Replicative	EEF	0.319321	AP2Gpos	AP2Gpos_Replicative	0.0908869	day1	-0.00623709	day11	6.95997	6.48549	8.70895
D1SEQ100_CTAACATTGTTA	129	123	0	1.55039	CAPD1r100	CTRL	d1	Infection1	Pv_C5	-0.290125	Replicative	Male	0.128767	AP2Gneg	AP2Gneg_Replicative	0.0217035	day1	-0.0525783	day1	7.12181	6.41164	8.3914
D1SEQ100_CTAGGTACTGTC	194	185	0	1.54639	CAPD1r100	CTRL	d1	Infection1	Pv_C5	-0.335624	Replicative	EEF	0.169807	AP2Gneg	AP2Gneg_Replicative	0.0173781	day1	-0.0157312	day1	6.80987	6.61425	8.76942
D1SEQ100_CTAGTGTTCGTC	523	418	0	1.14723	CAPD1r100	CTRL	d1	Infection1	Pv_C5	-0.316244	Replicative	Male	0.22293	AP2Gneg	AP2Gneg_Replicative	0.0711974	day1	7.98e-05	day11	6.59692	6.20604	8.46323
D1SEQ100_CTATCTCAAGGA	100	90	0	3	CAPD1r100	CTRL	d1	Infection1	Pv_C5	-0.177425	Replicative	Female	0.129323	AP2Gneg	AP2Gneg_Replicative	-0.00629312	day1	-0.0387334	day1	6.92782	6.36814	8.64392
D1SEQ100_CTCGGTTGTTCG	2280	1354	0.0438596	0.482456	CAPD1r100	CTRL	d1	Infection1	Pv_C5	-0.687233	Replicative	EEF	0.363827	AP2Gneg	AP2Gneg_Replicative	0.00345153	day11	-0.0290468	hz	6.86421	6.39064	8.72871
D1SEQ100_CTGCTCGTGGAC	234	203	0	1.7094	CAPD1r100	CTRL	d1	Infection1	Pv_C5	-0.27695	Replicative	Merozoite	0.17967	AP2Gneg	AP2Gneg_Replicative	0.00263614	day8	-0.0522669	day11	6.59019	6.24538	8.27489
D1SEQ100_CTGGCACACAGC	107	99	0	2.80374	CAPD1r100	CTRL	d1	Infection1	Pv_C5	0.326127	Replicative	Female	0.172038	AP2Gneg	AP2Gneg_Replicative	0.0233788	day1	-0.00437244	day8	6.91028	6.36498	8.83032
D1SEQ100_CTGTACTGTTCT	121	114	0	2.47934	CAPD1r100	CTRL	d1	Infection1	Pv_C5	-0.256443	Replicative	Male	0.176524	AP2Gneg	AP2Gneg_Replicative	0.000556673	day1	-0.0354658	day11	7.12664	6.44141	8.47363
D1SEQ100_CTGTTCTTTTCG	119	117	0	1.68067	CAPD1r100	CTRL	d1	Infection1	Pv_C5	-0.164557	Replicative	Ring	0.153249	AP2Gneg	AP2Gneg_Replicative	-0.00241226	day11	-0.0336363	day8	7.01957	6.56377	8.27685
D1SEQ100_CTTCTGCGCGCC	204	157	0	2.94118	CAPD1r100	CTRL	d1	Infection1	Pv_C5	0.192793	Replicative	EEF	0.154857	AP2Gneg	AP2Gneg_Replicative	-0.00592279	day11	0.000131064	hz	6.8944	6.55891	8.35481
D1SEQ100_CTTGCCCCCGCG	113	81	0	5.30973	CAPD1r100	CTRL	d1	Infection1	Pv_C5	-0.128949	Replicative	Male	0.118915	AP2Gneg	AP2Gneg_Replicative	0.0147695	day5	-0.0224422	day8	7.09915	6.47564	8.31814
D1SEQ100_CTTTATCCGGTC	103	83	0.970874	2.91262	CAPD1r100	CTRL	d1	Infection1	Pv_C5	-0.166904	Replicative	Male	0.146482	AP2Gneg	AP2Gneg_Replicative	0.029599	day1	-0.0273641	hz	7.00582	6.86743	8.66402
D1SEQ100_CTTTGAATAAGC	489	414	0	1.02249	CAPD1r100	CTRL	d1	Infection1	Pv_C5	-0.100742	Replicative	EEF	0.230776	AP2Gneg	AP2Gneg_Replicative	0.0473764	day1	-0.0574137	day1	6.64257	6.21901	8.50002
D1SEQ100_GAAACATTGTTA	163	160	0	1.22699	CAPD1r100	CTRL	d1	Infection1	Pv_C5	0.646275	Replicative	Merozoite	0.132987	AP2Gneg	AP2Gneg_Replicative	0.0238609	day1	-0.0417834	day1	6.89899	6.46568	8.9486
D1SEQ100_GAACGGTCAAGA	254	226	0.393701	1.1811	CAPD1r100	CTRL	d1	Infection1	Pv_C5	-0.386858	Replicative	EEF	0.152234	AP2Gneg	AP2Gneg_Replicative	0.0292212	day11	-0.0498512	day11	7.13235	6.36605	8.60277
D1SEQ100_GAAGACGAATCA	209	188	0	1.91388	CAPD1r100	CTRL	d1	Infection1	Pv_C5	-0.407924	Replicative	Male	0.155363	AP2Gneg	AP2Gneg_Replicative	0.055718	day1	-0.0403864	day1	6.853	6.47145	8.67135
D1SEQ100_GAAGTAGCCGCC	542	433	0	0.922509	CAPD1r100	CTRL	d1	Infection1	Pv_C5	0.305335	Replicative	EEF	0.217827	AP2Gpos	AP2Gpos_Replicative	0.031119	day1	-0.0465013	day8	6.98258	6.72589	8.78915
D1SEQ100_GACACTGCGGAG	428	371	0	0.934579	CAPD1r100	CTRL	d1	Infection1	Pv_C5	-0.520151	Replicative	EEF	0.222813	AP2Gneg	AP2Gneg_Replicative	0.0584495	day1	0.0141142	day11	6.7107	6.20701	8.40234
D1SEQ100_GACCAGACCAGG	186	173	0	1.07527	CAPD1r100	CTRL	d1	Infection1	Pv_C5	0.593293	Replicative	Merozoite	0.153099	AP2Gneg	AP2Gneg_Replicative	0.0316001	day1	-0.0435922	day1	7.02016	6.48658	8.258
D1SEQ100_GACCATATGAAC	155	142	0	3.22581	CAPD1r100	CTRL	d1	Infection1	Pv_C5	0.24815	Replicative	Male	0.188759	AP2Gneg	AP2Gneg_Replicative	0.00323898	day1	-0.0419194	day1	6.71281	6.2671	8.25668
D1SEQ100_GACGCTGATCGC	589	466	0	1.01868	CAPD1r100	CTRL	d1	Infection1	Pv_C5	0.12819	Replicative	Male	0.21524	AP2Gneg	AP2Gneg_Replicative	0.05363	day8	-0.00953099	day11	6.42557	6.2418	8.39904
D1SEQ100_GACTCTCATTAC	301	257	0	1.3289	CAPD1r100	CTRL	d1	Infection1	Pv_C5	-0.00108399	Replicative	EEF	0.190956	AP2Gneg	AP2Gneg_Replicative	0.0669901	day1	-0.0252076	day5	6.50071	6.28689	8.68042
D1SEQ100_GAGATCCATCGC	724	568	0	0.690608	CAPD1r100	CTRL	d1	Infection1	Pv_C5	-0.648273	Replicative	EEF	0.264391	AP2Gneg	AP2Gneg_Replicative	0.0950818	day1	-0.0110416	day11	6.61653	6.24603	8.44184
D1SEQ100_GAGTGGCATTGC	114	103	0	2.63158	CAPD1r100	CTRL	d1	Infection1	Pv_C5	-0.15133	Replicative	Schizont	0.146014	AP2Gneg	AP2Gneg_Replicative	0.0179944	day1	-0.0263521	day1	7.10659	6.50204	8.4455
D1SEQ100_GATAGTCATAGG	125	112	0.8	2.4	CAPD1r100	CTRL	d1	Infection1	Pv_C5	-0.170071	Replicative	Schizont	0.12356	AP2Gpos	AP2Gpos_Replicative	0.00369261	day11	-0.00745665	day8	6.79294	6.17886	8.67138
D1SEQ100_GATATGTTTGCC	145	111	0	2.06897	CAPD1r100	CTRL	d1	Infection1	Pv_C5	-0.228646	Replicative	Trophozoite	0.119285	AP2Gneg	AP2Gneg_Replicative	0.0145141	day1	-0.0376858	day1	7.02479	6.61573	8.50099
D1SEQ100_GATCAAAAACCA	180	170	0	1.11111	CAPD1r100	CTRL	d1	Infection1	Pv_C5	-0.229811	Replicative	EEF	0.163493	AP2Gneg	AP2Gneg_Replicative	0.0496165	day1	-0.00694961	day1	6.87743	6.45544	8.45636
D1SEQ100_GATGCTGTCAGC	132	123	0	2.27273	CAPD1r100	CTRL	d1	Infection1	Pv_C5	0.182491	Replicative	Ring	0.179806	AP2Gneg	AP2Gneg_Replicative	0.0639587	day1	-0.0410821	day1	6.8284	6.15268	8.77655
D1SEQ100_GCATGTAAATGA	111	106	0	1.8018	CAPD1r100	CTRL	d1	Infection1	Pv_C5	0.30636	Replicative	EEF	0.125739	AP2Gneg	AP2Gneg_Replicative	0.00299075	day1	-0.0414748	day1	6.7554	6.33362	8.51715
D1SEQ100_GCATGTAAATGG	166	150	0	1.80723	CAPD1r100	CTRL	d1	Infection1	Pv_C5	-0.308438	Replicative	Merozoite	0.159406	AP2Gneg	AP2Gneg_Replicative	0.0197848	day1	-0.0347985	day1	6.65626	6.51779	8.73856
D1SEQ100_GCCAGAACGATC	254	227	0	1.1811	CAPD1r100	CTRL	d1	Infection1	Pv_C5	-0.399276	Replicative	EEF	0.176312	AP2Gneg	AP2Gneg_Replicative	0.0093138	day1	0.0211946	day1	6.87881	6.67026	8.84975
D1SEQ100_GCCAGCTGACTA	525	464	0	0.761905	CAPD1r100	CTRL	d1	Infection1	Pv_C5	-0.59487	Replicative	EEF	0.221841	AP2Gneg	AP2Gneg_Replicative	0.0322599	day11	0.0108076	day8	6.81257	6.09232	8.44038
D1SEQ100_GCCCGATGACTA	614	545	0	0.488599	CAPD1r100	CTRL	d1	Infection1	Pv_C5	-0.024446	Replicative	EEF	0.248974	AP2Gneg	AP2Gneg_Replicative	0.0920384	day1	-0.0527555	day1	6.63723	6.28539	8.53582
D1SEQ100_GCGCCCTCTACC	139	106	0	3.59712	CAPD1r100	CTRL	d1	Infection1	Pv_C5	-0.169838	Replicative	Merozoite	0.0980545	AP2Gneg	AP2Gneg_Replicative	-0.0156441	day5	-0.035964	day1	6.87025	6.69271	8.7716
D1SEQ100_GCGCTCGGTTAC	118	111	0	2.54237	CAPD1r100	CTRL	d1	Infection1	Pv_C5	-0.215735	Replicative	EEF	0.107852	AP2Gneg	AP2Gneg_Replicative	0.0299263	day1	-0.0335584	day1	6.63575	6.36053	8.51188
D1SEQ100_GCGGGATGCACG	141	127	0	2.12766	CAPD1r100	CTRL	d1	Infection1	Pv_C5	0.205492	Replicative	Male	0.135414	AP2Gneg	AP2Gneg_Replicative	-0.0183935	day1	-0.0597241	day11	6.45092	6.18437	8.54224
D1SEQ100_GCTCAACAATAG	1631	1023	0	0.980993	CAPD1r100	CTRL	d1	Infection1	Pv_C5	-0.26751	Replicative	EEF	0.323853	AP2Gpos	AP2Gpos_Replicative	0.0666425	day11	-0.0137252	day1	6.81637	6.20092	8.61243
D1SEQ100_GCTCAACAATCG	105	98	0	2.85714	CAPD1r100	CTRL	d1	Infection1	Pv_C5	-0.260205	Replicative	EEF	0.142516	AP2Gneg	AP2Gneg_Replicative	0.0456869	day8	-0.0434212	hz	6.39188	6.28162	8.53953
D1SEQ100_GCTGCCGCCTTG	297	221	0	2.6936	CAPD1r100	CTRL	d1	Infection1	Pv_C5	-0.292403	Replicative	Female	0.145508	AP2Gneg	AP2Gneg_Replicative	-0.00176929	day1	-0.0303892	day1	6.98213	6.5523	8.36345
D1SEQ100_GCTGTGCGGAGT	131	124	0	2.29008	CAPD1r100	CTRL	d1	Infection1	Pv_C5	-0.229569	Replicative	Female	0.147216	AP2Gneg	AP2Gneg_Replicative	0.0503525	day1	0.00554585	day1	6.97505	6.57416	8.50099
D1SEQ100_GGAATCACCACA	136	115	0	3.67647	CAPD1r100	CTRL	d1	Infection1	Pv_C5	0.186683	Replicative	Male	0.188264	AP2Gneg	AP2Gneg_Replicative	0.0192599	day1	-0.0286509	day1	7.05492	6.89569	8.61316
D1SEQ100_GGAGAACGGAGT	558	466	0	0.896057	CAPD1r100	CTRL	d1	Infection1	Pv_C5	-0.290417	Replicative	Male	0.245635	AP2Gneg	AP2Gneg_Replicative	0.0935724	day1	0.0238599	hz	6.89661	6.22588	8.67264
D1SEQ100_GGATGATTAGTT	127	114	0	2.3622	CAPD1r100	CTRL	d1	Infection1	Pv_C5	-0.267768	Replicative	EEF	0.148908	AP2Gpos	AP2Gpos_Replicative	0.0538045	day1	0.00439347	day11	6.64841	6.65805	8.75472
D1SEQ100_GGCCACTTCGTA	193	163	0	2.07254	CAPD1r100	CTRL	d1	Infection1	Pv_C5	-0.347554	Replicative	Female	0.166785	AP2Gneg	AP2Gneg_Replicative	0.0590108	day1	-0.0251221	day8	6.99381	6.26757	8.32286
D1SEQ100_GGCCTCCAAGCT	133	126	0	1.50376	CAPD1r100	CTRL	d1	Infection1	Pv_C5	-0.303146	Replicative	Male	0.178578	AP2Gpos	AP2Gpos_Replicative	0.0386379	day1	-0.0074733	day1	6.89765	6.50219	8.85723
D1SEQ100_GGGAGGAATTAC	145	128	0	2.06897	CAPD1r100	CTRL	d1	Infection1	Pv_C5	0.234861	Replicative	Ring	0.145519	AP2Gneg	AP2Gneg_Replicative	0.00418585	day8	-0.0194574	day8	6.48428	6.23001	8.25293
D1SEQ100_GGGCATGCTGGA	296	271	0	1.01351	CAPD1r100	CTRL	d1	Infection1	Pv_C5	-0.476581	Replicative	EEF	0.16153	AP2Gneg	AP2Gneg_Replicative	0.115043	day1	0.0356884	day8	6.87808	6.13578	8.32048
D1SEQ100_GGGGTAAGAAGT	212	177	0	1.41509	CAPD1r100	CTRL	d1	Infection1	Pv_C5	-0.307055	Replicative	Merozoite	0.172341	AP2Gneg	AP2Gneg_Replicative	0.0239513	day8	-0.0425478	day8	6.71318	6.39366	8.38297
D1SEQ100_GGTAGTTCATGG	100	95	1	2	CAPD1r100	CTRL	d1	Infection1	Pv_C5	0.299628	Replicative	Schizont	0.162869	AP2Gneg	AP2Gneg_Replicative	0.0121427	day11	-0.0204828	hz	7.00949	6.16383	8.71998
D1SEQ100_GGTCTGATGAGC	117	110	0	1.7094	CAPD1r100	CTRL	d1	Infection1	Pv_C5	0.28023	Replicative	Male	0.168445	AP2Gneg	AP2Gneg_Replicative	0.0163127	day1	0.0834718	hz	6.75785	6.13487	8.5357
D1SEQ100_GGTGCCCGGGAN	853	705	0	0.586166	CAPD1r100	CTRL	d1	Infection1	Pv_C5	-0.195763	Replicative	Merozoite	0.281993	AP2Gneg	AP2Gneg_Replicative	0.067016	day1	-0.0396297	day1	6.77762	6.2402	8.42369
D1SEQ100_GGTGCCCGGGCN	905	717	0.110497	0.662983	CAPD1r100	CTRL	d1	Infection1	Pv_C5	-0.159689	Replicative	Merozoite	0.260979	AP2Gneg	AP2Gneg_Replicative	0.0682737	day1	0.00417166	day11	6.52837	6.19839	8.5248
D1SEQ100_GGTGCCCGGGGG	1492	984	0	0.603217	CAPD1r100	CTRL	d1	Infection1	Pv_C5	0.00320271	Replicative	Merozoite	0.328435	AP2Gneg	AP2Gneg_Replicative	0.111292	day1	-0.00821209	day1	6.7877	6.13259	8.3501
D1SEQ100_GGTGCCCGGGGN	934	740	0.214133	0.642398	CAPD1r100	CTRL	d1	Infection1	Pv_C5	-0.135273	Replicative	EEF	0.294029	AP2Gneg	AP2Gneg_Replicative	0.0807984	day1	0.0483563	day1	6.91894	6.34221	8.5227
D1SEQ100_GGTGCCCGGGTN	325	301	0	0.923077	CAPD1r100	CTRL	d1	Infection1	Pv_C5	0.305472	Replicative	EEF	0.210147	AP2Gneg	AP2Gneg_Replicative	0.016454	day1	0.0257299	day8	6.98032	6.14584	8.47341
D1SEQ100_GTAACATAGATG	902	637	0	0.886918	CAPD1r100	CTRL	d1	Infection1	Pv_C5	0.180954	Replicative	Male	0.245452	AP2Gpos	AP2Gpos_Replicative	0.103402	day1	-0.0270683	day5	6.89475	6.25407	8.24169
D1SEQ100_GTAACATTCTTA	108	105	0	2.77778	CAPD1r100	CTRL	d1	Infection1	Pv_C5	-0.226392	Replicative	EEF	0.139335	AP2Gneg	AP2Gneg_Replicative	-0.0199859	day5	-0.0243099	day8	6.60671	6.60709	8.81731
D1SEQ100_GTAACATTGTTT	119	114	0.840336	1.68067	CAPD1r100	CTRL	d1	Infection1	Pv_C5	-0.258806	Replicative	Male	0.184969	AP2Gneg	AP2Gneg_Replicative	0.0359279	day1	0.0379362	day5	7.01349	6.24219	8.75123
D1SEQ100_GTAACCTTGTTA	763	643	0	0.655308	CAPD1r100	CTRL	d1	Infection1	Pv_C5	-0.71572	Replicative	EEF	0.278682	AP2Gneg	AP2Gneg_Replicative	0.0782822	day1	-0.012753	hz	6.79681	6.16919	8.56484
D1SEQ100_GTACCATTGTTA	1091	825	0	0.549954	CAPD1r100	CTRL	d1	Infection1	Pv_C5	-0.577338	Replicative	EEF	0.327455	AP2Gpos	AP2Gpos_Replicative	0.122281	day1	0.0159067	day11	6.77307	6.28932	8.70316
D1SEQ100_GTAGACGCTTCC	1069	706	0.0935454	1.40318	CAPD1r100	CTRL	d1	Infection1	Pv_C5	-0.354448	Replicative	Merozoite	0.273598	AP2Gneg	AP2Gneg_Replicative	0.102629	day1	0.00968228	hz	6.64073	6.1912	8.29905
D1SEQ100_GTAGGAGCTCAC	154	140	0	1.94805	CAPD1r100	CTRL	d1	Infection1	Pv_C5	-0.27141	Replicative	Merozoite	0.115687	AP2Gneg	AP2Gneg_Replicative	0.00257316	day1	-0.0495039	day1	6.76789	6.72351	8.77318
D1SEQ100_GTCTATCTGGGC	147	131	0	2.04082	CAPD1r100	CTRL	d1	Infection1	Pv_C5	-0.329438	Replicative	EEF	0.124605	AP2Gneg	AP2Gneg_Replicative	0.0256252	day1	-0.0106044	day11	6.57844	6.38868	8.43532
D1SEQ100_GTCTTGCTCCCC	99	97	0	2.0202	CAPD1r100	CTRL	d1	Infection1	Pv_C5	-0.180816	Replicative	Schizont	0.14108	AP2Gneg	AP2Gneg_Replicative	0.0455686	day1	-0.0373357	day1	6.80071	6.53772	8.90349
D1SEQ100_GTGCAAGCCGCT	1970	1220	0.0507614	0.558376	CAPD1r100	CTRL	d1	Infection1	Pv_C5	-0.0439025	Replicative	EEF	0.345343	AP2Gpos	AP2Gpos_Replicative	0.037764	day1	-0.00884252	day11	6.86027	6.43273	8.7527
D1SEQ100_GTGCACGCCGCT	132	126	0	2.27273	CAPD1r100	CTRL	d1	Infection1	Pv_C5	0.181078	Replicative	EEF	0.100444	AP2Gneg	AP2Gneg_Replicative	0.0683242	day1	-0.00708351	day11	7.00682	6.1104	8.35901
D1SEQ100_GTGCTAGTTCAC	111	90	0	2.7027	CAPD1r100	CTRL	d1	Infection1	Pv_C5	-0.182879	Replicative	EEF	0.120894	AP2Gneg	AP2Gneg_Replicative	0.00227904	day1	-0.0449305	day1	6.92273	6.56817	8.82866
D1SEQ100_GTGTAGTTGGGG	122	113	0	2.45902	CAPD1r100	CTRL	d1	Infection1	Pv_C5	0.311716	Replicative	Male	0.147979	AP2Gneg	AP2Gneg_Replicative	0.0122089	day1	-0.0219477	day8	6.58203	6.40683	8.64872
D1SEQ100_GTGTCTTGACGG	182	132	0	2.1978	CAPD1r100	CTRL	d1	Infection1	Pv_C5	0.195909	Replicative	EEF	0.155077	AP2Gneg	AP2Gneg_Replicative	-0.0170239	day1	-0.0153104	day11	6.8103	6.24291	8.8405
D1SEQ100_GTGTTGGTCCGA	156	133	0	3.20513	CAPD1r100	CTRL	d1	Infection1	Pv_C5	-0.244822	Replicative	EEF	0.163581	AP2Gneg	AP2Gneg_Replicative	0.037349	day5	-0.00462124	day1	6.81213	6.47431	8.1071
D1SEQ100_GTTAGCACGTTG	153	114	0	3.92157	CAPD1r100	CTRL	d1	Infection1	Pv_C5	-0.110152	Replicative	Male	0.151861	AP2Gneg	AP2Gneg_Replicative	-0.0669816	day1	-0.0436578	day5	7.00019	6.24497	8.2754
D1SEQ100_GTTCATAAGTAT	103	86	0	3.8835	CAPD1r100	CTRL	d1	Infection1	Pv_C5	-0.267762	Replicative	Merozoite	0.147051	AP2Gneg	AP2Gneg_Replicative	0.0995458	day1	0.0425394	day1	7.14133	6.31378	8.48654
D1SEQ100_GTTCCCGGAAAA	645	530	0	0.620155	CAPD1r100	CTRL	d1	Infection1	Pv_C5	-0.578235	Replicative	Merozoite	0.278779	AP2Gneg	AP2Gneg_Replicative	0.110457	day1	-0.0567002	day1	6.7883	6.55586	8.74275
D1SEQ100_GTTGTCAACCCC	112	91	0	3.57143	CAPD1r100	CTRL	d1	Infection1	Pv_C5	-0.146061	Replicative	Schizont	0.113596	AP2Gneg	AP2Gneg_Replicative	0.0168208	day1	-0.0322261	day1	6.79091	6.60203	8.6414
D1SEQ100_TAAGCGCCGACT	302	277	0	1.3245	CAPD1r100	CTRL	d1	Infection1	Pv_C5	-0.390506	Replicative	Merozoite	0.179242	AP2Gpos	AP2Gpos_Replicative	0.0194739	day1	-0.0530824	day1	6.66348	6.4848	8.86329
D1SEQ100_TACAAGACCAGG	102	100	0	1.96078	CAPD1r100	CTRL	d1	Infection1	Pv_C5	-0.304001	Replicative	Ring	0.125303	AP2Gneg	AP2Gneg_Replicative	0.0128183	day1	-0.0318231	day11	7.07632	6.5483	8.44027
D1SEQ100_TACCAACCAGGG	119	101	0.840336	2.52101	CAPD1r100	CTRL	d1	Infection1	Pv_C5	-0.131647	Replicative	Trophozoite	0.14841	AP2Gneg	AP2Gneg_Replicative	-0.00494619	day5	-0.0363677	day11	6.99563	6.61885	8.33239
D1SEQ100_TACCAGACAAGG	317	291	0	0.946372	CAPD1r100	CTRL	d1	Infection1	Pv_C5	-0.50484	Replicative	EEF	0.196328	AP2Gneg	AP2Gneg_Replicative	0.0350985	day1	-0.0101231	day11	6.96482	6.10044	8.50462
D1SEQ100_TACCAGACCAGC	115	110	0	1.73913	CAPD1r100	CTRL	d1	Infection1	Pv_C5	-0.205484	Replicative	EEF	0.108453	AP2Gneg	AP2Gneg_Replicative	0.00199564	day1	-0.0335061	day1	7.01158	6.46793	8.4009
D1SEQ100_TACCAGCCCAGG	423	372	0	0.945626	CAPD1r100	CTRL	d1	Infection1	Pv_C5	-0.167712	Replicative	EEF	0.191467	AP2Gneg	AP2Gneg_Replicative	0.0355049	day1	-0.0642599	day1	6.94831	6.09299	8.48108
D1SEQ100_TACGAGGCACCC	171	153	0.584795	1.75439	CAPD1r100	CTRL	d1	Infection1	Pv_C5	0.179891	Replicative	Male	0.15163	AP2Gneg	AP2Gneg_Replicative	0.0364395	day1	-0.0264079	hz	6.9717	6.3015	8.45688
D1SEQ100_TACGCACGTGCA	279	237	0	1.43369	CAPD1r100	CTRL	d1	Infection1	Pv_C5	0.0118306	Replicative	Merozoite	0.137257	AP2Gneg	AP2Gneg_Replicative	0.00667743	day8	-0.0378806	day8	6.96952	6.71066	8.52024
D1SEQ100_TAGAAGCCTGAC	830	618	0	0.843373	CAPD1r100	CTRL	d1	Infection1	Pv_C5	0.0124658	Replicative	EEF	0.266634	AP2Gneg	AP2Gneg_Replicative	0.0576949	day1	-0.0566098	day1	6.59489	6.45439	8.61559
D1SEQ100_TAGCTCACGGGT	159	148	0	1.25786	CAPD1r100	CTRL	d1	Infection1	Pv_C5	-0.259438	Replicative	Male	0.182238	AP2Gneg	AP2Gneg_Replicative	0.0381894	day1	-0.025089	day8	6.99255	6.81531	8.69685
D1SEQ100_TAGTTGTCAACA	115	112	0	1.73913	CAPD1r100	CTRL	d1	Infection1	Pv_C5	-0.20407	Replicative	Trophozoite	0.143572	AP2Gneg	AP2Gneg_Replicative	0.0443396	day3	0.0283458	day3	6.82019	6.36093	8.33585
D1SEQ100_TATCAGACGGAT	955	685	0	0.837696	CAPD1r100	CTRL	d1	Infection1	Pv_C5	-0.41153	Replicative	EEF	0.276801	AP2Gneg	AP2Gneg_Replicative	0.0541942	day1	-0.0413942	day1	6.67077	6.24567	8.60202
D1SEQ100_TATCCGCATAGG	143	130	0.699301	2.7972	CAPD1r100	CTRL	d1	Infection1	Pv_C5	-0.208751	Replicative	EEF	0.143178	AP2Gneg	AP2Gneg_Replicative	-0.0399665	day11	-0.0502646	day11	6.65808	6.65278	8.63858
D1SEQ100_TATCCTCAGTCG	158	152	0	1.26582	CAPD1r100	CTRL	d1	Infection1	Pv_C5	-0.248435	Replicative	Merozoite	0.187604	AP2Gneg	AP2Gneg_Replicative	0.0372588	day11	-0.0314711	day5	6.9928	6.36268	8.27663
D1SEQ100_TCAGGGCGCATG	139	127	0	2.15827	CAPD1r100	CTRL	d1	Infection1	Pv_C5	-0.201243	Replicative	Trophozoite	0.133387	AP2Gneg	AP2Gneg_Replicative	0.0470591	day1	0.0063041	day1	7.07641	6.21146	8.65203
D1SEQ100_TCGATATGTTAG	258	208	0	1.93798	CAPD1r100	CTRL	d1	Infection1	Pv_C5	-0.25477	Replicative	Female	0.190177	AP2Gneg	AP2Gneg_Replicative	-0.022437	day1	-0.00337681	hz	6.94903	6.15689	8.53237
D1SEQ100_TCGTATACGGAC	111	98	0	2.7027	CAPD1r100	CTRL	d1	Infection1	Pv_C5	-0.160652	Replicative	Ring	0.0963164	AP2Gneg	AP2Gneg_Replicative	0.0384432	day8	-0.0202588	day1	6.62327	6.2735	8.32508
D1SEQ100_TCTGTAGCACTT	639	533	0	0.782473	CAPD1r100	CTRL	d1	Infection1	Pv_C5	-0.184562	Replicative	Merozoite	0.218943	AP2Gpos	AP2Gpos_Replicative	0.0776673	day1	-0.0235358	day5	6.65896	6.48395	8.76355
D1SEQ100_TCTTTCCGTGGT	97	91	0	3.09278	CAPD1r100	CTRL	d1	Infection1	Pv_C5	-0.267629	Replicative	Merozoite	0.14392	AP2Gneg	AP2Gneg_Replicative	0.0337628	day1	-0.0153507	day1	6.98285	6.59973	8.48857
D1SEQ100_TGAGATCCCTCC	183	152	0	2.18579	CAPD1r100	CTRL	d1	Infection1	Pv_C5	0.647807	Replicative	EEF	0.176786	AP2Gneg	AP2Gneg_Replicative	0.0670776	day1	-0.00509987	day1	6.58571	6.11125	8.29846
D1SEQ100_TGATCGAAATGG	88	80	0	2.27273	CAPD1r100	CTRL	d1	Infection1	Pv_C5	-0.139429	Replicative	Male	0.101622	AP2Gneg	AP2Gneg_Replicative	0.0112322	day1	-0.00578755	day8	6.86509	6.04497	8.61352
D1SEQ100_TGATTCGTAAGC	1882	1263	0	0.63762	CAPD1r100	CTRL	d1	Infection1	Pv_C5	-0.256152	Replicative	Male	0.362387	AP2Gpos	AP2Gpos_Replicative	0.057505	day11	0.0102238	day11	6.82729	6.33732	8.54378
D1SEQ100_TGCAGAGTTATG	117	108	0	3.4188	CAPD1r100	CTRL	d1	Infection1	Pv_C5	-0.204718	Replicative	EEF	0.103463	AP2Gneg	AP2Gneg_Replicative	0.0287771	day1	-0.0285107	day11	7.10921	6.41468	8.63975
D1SEQ100_TGCCAGACCAGG	224	214	0	1.33929	CAPD1r100	CTRL	d1	Infection1	Pv_C5	-0.343673	Replicative	EEF	0.157	AP2Gneg	AP2Gneg_Replicative	0.0778852	day1	0.00520708	day11	6.71866	6.44914	8.36617
D1SEQ100_TGCCAGTTTCCA	322	274	0.310559	0.931677	CAPD1r100	CTRL	d1	Infection1	Pv_C5	0.0967516	Replicative	EEF	0.199551	AP2Gneg	AP2Gneg_Replicative	0.0384573	day1	-0.00189647	day5	6.61587	6.05899	8.13163
D1SEQ100_TGCCAGTTTCCC	264	234	0	1.51515	CAPD1r100	CTRL	d1	Infection1	Pv_C5	-0.384466	Replicative	EEF	0.189047	AP2Gneg	AP2Gneg_Replicative	0.0457629	day1	-0.00471213	day1	6.63207	6.04518	8.42559
D1SEQ100_TGCCAGTTTCCG	571	436	0	0.875657	CAPD1r100	CTRL	d1	Infection1	Pv_C5	-0.173983	Replicative	EEF	0.231993	AP2Gneg	AP2Gneg_Replicative	0.0680029	day1	0.0075064	day5	6.62537	6.07406	8.28253
D1SEQ100_TGCCCAAGTCGG	160	142	0	1.875	CAPD1r100	CTRL	d1	Infection1	Pv_C5	0.220496	Replicative	Male	0.17571	AP2Gneg	AP2Gneg_Replicative	0.0467842	day1	-0.0420329	day1	7.03717	6.59827	8.25797
D1SEQ100_TGCCCAGTGATG	188	163	0	2.12766	CAPD1r100	CTRL	d1	Infection1	Pv_C5	-0.313808	Replicative	Schizont	0.154831	AP2Gneg	AP2Gneg_Replicative	0.0186822	day11	-0.0223038	day8	6.67083	6.58705	8.70963
D1SEQ100_TGCCTCCAAGCT	173	161	0	1.15607	CAPD1r100	CTRL	d1	Infection1	Pv_C5	0.131313	Replicative	Ring	0.142057	AP2Gneg	AP2Gneg_Replicative	0.0591346	day1	0.0644867	day1	6.80289	6.46655	8.9855
D1SEQ100_TGCGAAGTTTCT	457	363	0	1.09409	CAPD1r100	CTRL	d1	Infection1	Pv_C5	-0.142853	Replicative	Merozoite	0.211275	AP2Gpos	AP2Gpos_Replicative	0.0130756	day1	-0.060709	day1	6.78188	6.56235	8.41986
D1SEQ100_TGCGGCAGGGTA	203	178	0	1.47783	CAPD1r100	CTRL	d1	Infection1	Pv_C5	-0.28054	Replicative	Merozoite	0.170753	AP2Gneg	AP2Gneg_Replicative	-0.00137989	day8	-0.0259823	day8	6.83456	6.47393	8.26246
D1SEQ100_TGCTTTTGTCAG	102	93	0.980392	2.94118	CAPD1r100	CTRL	d1	Infection1	Pv_C5	0.421848	Replicative	Merozoite	0.151833	AP2Gneg	AP2Gneg_Replicative	-0.0617947	day1	-0.0479103	day5	6.98038	6.1003	8.55787
D1SEQ100_TGGCACTCATAA	828	685	0.241546	0.603865	CAPD1r100	CTRL	d1	Infection1	Pv_C5	-0.165192	Replicative	EEF	0.263006	AP2Gneg	AP2Gneg_Replicative	0.107031	day1	-0.000346467	day8	6.62151	6.31668	8.74246
D1SEQ100_TGGCATGCTGGA	113	111	0	1.76991	CAPD1r100	CTRL	d1	Infection1	Pv_C5	0.203441	Replicative	Male	0.145985	AP2Gpos	AP2Gpos_Replicative	0.0331279	day11	0.077637	day8	6.81959	6.48472	8.30239
D1SEQ100_TGGGCCACGAAT	157	136	0	2.54777	CAPD1r100	CTRL	d1	Infection1	Pv_C5	-0.206039	Replicative	Female	0.162818	AP2Gpos	AP2Gpos_Replicative	0.00120387	day1	-0.0463795	day1	7.01434	6.65274	8.68056
D1SEQ100_TGGTCTCTACGG	187	142	0	2.6738	CAPD1r100	CTRL	d1	Infection1	Pv_C5	-0.223619	Replicative	Merozoite	0.127904	AP2Gneg	AP2Gneg_Replicative	-0.0111018	day1	-0.0438463	day8	6.91986	6.3663	8.22598
D1SEQ100_TGTGCTGAGTGA	877	557	0	1.48233	CAPD1r100	CTRL	d1	Infection1	Pv_C5	1.04012	Hypnozoite	Female	0.262157	AP2Gpos	AP2Gpos_Hypnozoite	0.10377	day1	0.00157165	day11	7.06264	6.8357	8.51033
D1SEQ100_TGTGGCTAGTTG	206	162	0	1.94175	CAPD1r100	CTRL	d1	Infection1	Pv_C5	-0.354491	Replicative	Merozoite	0.186444	AP2Gneg	AP2Gneg_Replicative	0.0165629	day1	0.0507669	hz	6.98461	6.39833	8.13605
D1SEQ100_TTAGCCAAGGAT	765	598	0	0.653595	CAPD1r100	CTRL	d1	Infection1	Pv_C5	0.26699	Replicative	Female	0.270624	AP2Gneg	AP2Gneg_Replicative	0.0914414	day1	-0.00114376	day8	6.89954	6.46283	8.74789
D1SEQ100_TTCCGGGTTGTC	313	231	0.319489	2.23642	CAPD1r100	CTRL	d1	Infection1	Pv_C5	0.13669	Replicative	Female	0.142459	AP2Gneg	AP2Gneg_Replicative	0.00942644	day1	-0.0530544	day11	7.04851	6.62963	8.40243
D1SEQ100_TTCTGGGGGAGC	146	124	0	2.73973	CAPD1r100	CTRL	d1	Infection1	Pv_C5	-0.221571	Replicative	Schizont	0.151822	AP2Gneg	AP2Gneg_Replicative	-0.00187712	day1	-0.0532307	day11	6.73782	6.04292	8.4901
D1SEQ100_TTCTTCCGGCGT	106	78	0	6.60377	CAPD1r100	CTRL	d1	Infection1	Pv_C5	-0.112939	Replicative	Male	0.139762	AP2Gneg	AP2Gneg_Replicative	0.0589233	day1	0.0420721	hz	6.65009	6.39457	8.29046
D1SEQ100_TTGACGATAGGG	365	301	0	1.09589	CAPD1r100	CTRL	d1	Infection1	Pv_C5	-0.366145	Replicative	Merozoite	0.203236	AP2Gneg	AP2Gneg_Replicative	0.00561977	day5	-0.040287	hz	6.54533	6.26419	8.53205
D1SEQ100_TTGGTGCCAGCA	261	199	0.383142	2.29885	CAPD1r100	CTRL	d1	Infection1	Pv_C5	-0.277871	Replicative	Merozoite	0.151889	AP2Gneg	AP2Gneg_Replicative	0.0285968	day1	-0.045905	day1	6.87255	6.54709	8.33211
D1SEQ100_TTTCGGCACAAC	138	82	0	15.942	CAPD1r100	CTRL	d1	Infection1	Pv_C1	-0.352897	Replicative	Merozoite	0.205651	AP2Gneg	AP2Gneg_Replicative	0.269673	day1	0.178234	day1	4.43629	4.92542	4.88614
D1SEQ100_TTTCTCCATGTT	192	180	0	1.04167	CAPD1r100	CTRL	d1	Infection1	Pv_C5	-0.340702	Replicative	Male	0.181236	AP2Gneg	AP2Gneg_Replicative	0.0496848	day1	-0.0372047	day1	6.56435	6.17528	8.40505
D1SEQ100_TTTGAGTCCTCC	84	83	0	2.38095	CAPD1r100	CTRL	d1	Infection1	Pv_C5	0.394065	Replicative	EEF	0.151854	AP2Gneg	AP2Gneg_Replicative	0.0587339	day1	0.0192628	day1	6.75687	6.48615	8.77143
D5SEQ100_AACGGCGACAAG	156	129	0.641026	6.41026	CAPD5r100	CTRL	d5	Infection1	Pv_C1	0.0298929	Replicative	Merozoite	0.240862	AP2Gneg	AP2Gneg_Replicative	0.225823	day8	0.220382	day3	4.23921	5.199	4.21997
D5SEQ100_AACTTGGTAGCA	154	119	0	5.84416	CAPD5r100	CTRL	d5	Infection1	Pv_C1	-0.484594	Replicative	EEF	0.229638	AP2Gneg	AP2Gneg_Replicative	0.289643	day8	0.257127	day5	3.74059	5.39445	3.6104
D5SEQ100_AAGCGCGACAAG	118	97	0	9.32203	CAPD5r100	CTRL	d5	Infection1	Pv_C1	-0.305923	Replicative	Trophozoite	0.246473	AP2Gneg	AP2Gneg_Replicative	0.212882	day8	0.175229	day5	3.69101	4.67077	4.31596
D5SEQ100_AAGGCACTGCAA	89	68	0	8.98876	CAPD5r100	CTRL	d5	Infection1	Pv_C1	-0.255153	Replicative	EEF	0.151485	AP2Gneg	AP2Gneg_Replicative	0.182499	day8	0.102681	day8	3.72462	4.89685	4.5372
D5SEQ100_AAGGCACTGCAC	104	71	0	13.4615	CAPD5r100	CTRL	d5	Infection1	Pv_C1	-0.310311	Replicative	EEF	0.138264	AP2Gneg	AP2Gneg_Replicative	0.174519	day1	0.082998	day1	4.71307	5.10973	5.0827
D5SEQ100_AAGGCACTGCAG	122	85	0	13.9344	CAPD5r100	CTRL	d5	Infection1	Pv_C1	-0.365672	Replicative	EEF	0.178314	AP2Gneg	AP2Gneg_Replicative	0.217182	day8	0.100291	day8	4.0458	5.2304	3.93051
D5SEQ100_AAGGCCGACAAG	118	79	0	11.8644	CAPD5r100	CTRL	d5	Infection1	Pv_C1	0.162215	Replicative	Merozoite	0.224243	AP2Gneg	AP2Gneg_Replicative	0.188392	day1	0.196404	hz	4.10126	4.9635	4.5082
D5SEQ100_AAGGCGACAAGA	123	77	0	17.0732	CAPD5r100	CTRL	d5	Infection1	Pv_C1	-0.304435	Replicative	Ring	0.217945	AP2Gneg	AP2Gneg_Replicative	0.167636	day5	0.142111	day8	3.71865	5.12804	5.17906
D5SEQ100_AAGGCGACAAGC	183	122	0	11.4754	CAPD5r100	CTRL	d5	Infection1	Pv_C1	0.012781	Replicative	Schizont	0.231694	AP2Gneg	AP2Gneg_Replicative	0.244851	day8	0.177339	day5	3.94335	5.24344	4.50061
D5SEQ100_AAGGCGACAAGG	221	149	0	10.8597	CAPD5r100	CTRL	d5	Infection1	Pv_C1	-0.485044	Replicative	EEF	0.208899	AP2Gneg	AP2Gneg_Replicative	0.262033	day8	0.182738	day5	4.11628	5.23892	4.09186
D5SEQ100_AAGGCGACAAGT	99	74	0	10.101	CAPD5r100	CTRL	d5	Infection1	Pv_C1	-0.312156	Replicative	Ring	0.21831	AP2Gneg	AP2Gneg_Replicative	0.226416	day8	0.192818	day8	3.83051	5.05217	4.97567
D5SEQ100_AAGGGAGACAAG	146	132	0	3.42466	CAPD5r100	CTRL	d5	Infection1	Pv_C1	-0.441618	Replicative	Merozoite	0.214317	AP2Gneg	AP2Gneg_Replicative	0.209551	day5	0.193244	day8	4.69571	5.30804	4.81935
D5SEQ100_AAGGGCAACAAG	183	137	0	8.74317	CAPD5r100	CTRL	d5	Infection1	Pv_C1	-0.0383608	Replicative	Ring	0.196063	AP2Gneg	AP2Gneg_Replicative	0.240806	day5	0.188666	day3	4.17122	5.22656	4.07403
D5SEQ100_AAGGGCCACAAG	295	197	0	8.81356	CAPD5r100	CTRL	d5	Infection1	Pv_C1	0.180208	Replicative	EEF	0.280855	AP2Gneg	AP2Gneg_Replicative	0.28913	day8	0.246339	day8	3.95335	5.45867	3.90483
D5SEQ100_AAGGGCGACAAA	162	128	0	8.02469	CAPD5r100	CTRL	d5	Infection1	Pv_C1	-0.0200358	Replicative	Trophozoite	0.185989	AP2Gneg	AP2Gneg_Replicative	0.223423	day8	0.208428	day8	3.78453	4.70931	4.01798
D5SEQ100_AAGGGCGACAAC	304	199	0	9.86842	CAPD5r100	CTRL	d5	Infection1	Pv_C1	-0.634803	Replicative	EEF	0.304796	AP2Gneg	AP2Gneg_Replicative	0.266284	day1	0.225419	day1	3.70793	4.63473	4.25509
D5SEQ100_AAGGGCGACAAT	110	93	0	8.18182	CAPD5r100	CTRL	d5	Infection1	Pv_C1	-0.384953	Replicative	EEF	0.202173	AP2Gneg	AP2Gneg_Replicative	0.23822	day8	0.270667	day8	3.8502	4.86106	4.0334
D5SEQ100_AAGGGCGACACG	1856	883	0	9.69828	CAPD5r100	CTRL	d5	Infection1	Pv_C1	0.158089	Replicative	EEF	0.493027	AP2Gneg	AP2Gneg_Replicative	0.395494	day1	0.231979	day8	4.15946	5.21609	4.13449
D5SEQ100_AAGGGCGACAGG	147	104	0	9.52381	CAPD5r100	CTRL	d5	Infection1	Pv_C1	0.00178497	Replicative	Ring	0.214979	AP2Gneg	AP2Gneg_Replicative	0.216736	day8	0.222538	day5	4.02504	4.84184	4.78265
D5SEQ100_AAGGGCGCCAAG	188	154	0	4.78723	CAPD5r100	CTRL	d5	Infection1	Pv_C1	-0.182282	Replicative	Ring	0.238472	AP2Gneg	AP2Gneg_Replicative	0.250439	day8	0.202342	day5	4.1633	5.18456	4.05569
D5SEQ100_AAGTCTTGTCCT	692	263	0.144509	18.0636	CAPD5r100	CTRL	d5	Infection1	Pv_C1	0.610536	Replicative	EEF	0.303465	AP2Gneg	AP2Gneg_Replicative	0.370878	day8	0.233753	day5	3.75838	4.76197	4.40886
D5SEQ100_ACATTGGTAGCA	797	494	0	5.14429	CAPD5r100	CTRL	d5	Infection1	Pv_C1	-0.423589	Replicative	EEF	0.396699	AP2Gneg	AP2Gneg_Replicative	0.485244	day8	0.0670316	day8	4.0687	5.25669	3.945
D5SEQ100_ACCATGGTAGCA	659	416	0	5.00759	CAPD5r100	CTRL	d5	Infection1	Pv_C1	-0.052704	Replicative	Trophozoite	0.376609	AP2Gneg	AP2Gneg_Replicative	0.468488	day5	0.251267	day5	3.95139	5.28856	4.02344
D5SEQ100_ACCTAGGTAGCA	768	472	0.130208	5.85938	CAPD5r100	CTRL	d5	Infection1	Pv_C1	0.392412	Replicative	EEF	0.39328	AP2Gneg	AP2Gneg_Replicative	0.466896	day8	0.241521	day5	4.08892	5.24547	4.04118
D5SEQ100_ACCTGTGACACT	4971	1230	0.100583	11.889	CAPD5r100	CTRL	d5	Infection1	Pv_C1	-0.33971	Replicative	EEF	0.551492	AP2Gneg	AP2Gneg_Replicative	0.174299	day1	0.185225	day8	3.94673	5.2762	4.08558
D5SEQ100_ACCTTAGTAGCA	380	176	0	16.5789	CAPD5r100	CTRL	d5	Infection1	Pv_C1	-0.546229	Replicative	EEF	0.27713	AP2Gneg	AP2Gneg_Replicative	0.322057	day8	0.31473	day8	3.75	4.95857	5.05416
D5SEQ100_ACCTTCGTAGCA	536	315	0	13.2463	CAPD5r100	CTRL	d5	Infection1	Pv_C1	0.272953	Replicative	Trophozoite	0.320162	AP2Gneg	AP2Gneg_Replicative	0.41536	day5	0.255033	day5	3.93847	5.30559	4.33981
D5SEQ100_ACCTTGATAGCA	317	164	0	15.4574	CAPD5r100	CTRL	d5	Infection1	Pv_C1	-0.494922	Replicative	Trophozoite	0.27231	AP2Gneg	AP2Gneg_Replicative	0.343352	day8	0.289523	day8	3.84497	4.79517	4.73518
D5SEQ100_ACCTTGCTAGCA	477	259	0	13.2075	CAPD5r100	CTRL	d5	Infection1	Pv_C1	-0.634998	Replicative	EEF	0.335393	AP2Gneg	AP2Gneg_Replicative	0.362695	day8	0.0958291	day8	3.8124	5.18125	4.10983
D5SEQ100_ACCTTGGAAGCA	402	265	0	6.96517	CAPD5r100	CTRL	d5	Infection1	Pv_C1	-0.0639074	Replicative	Ring	0.325993	AP2Gneg	AP2Gneg_Replicative	0.423384	day5	0.259763	day5	3.90814	5.15048	3.67092
D5SEQ100_ACCTTGGTAACA	545	247	0	19.8165	CAPD5r100	CTRL	d5	Infection1	Pv_C1	-0.334906	Replicative	EEF	0.347603	AP2Gneg	AP2Gneg_Replicative	0.389383	day8	0.265241	day5	3.7023	4.98855	4.97318
D5SEQ100_ACCTTGGTACCA	607	267	0.164745	19.9341	CAPD5r100	CTRL	d5	Infection1	Pv_C1	-0.311096	Replicative	Ring	0.313145	AP2Gneg	AP2Gneg_Replicative	0.401896	day5	0.28245	day5	3.80048	4.8357	4.855
D5SEQ100_ACCTTGGTAGAA	331	231	0	6.64653	CAPD5r100	CTRL	d5	Infection1	Pv_C1	-0.36117	Replicative	EEF	0.294054	AP2Gneg	AP2Gneg_Replicative	0.379401	day5	0.254187	day5	3.91697	5.28082	4.1868
D5SEQ100_ACCTTGGTAGCC	235	126	0	20	CAPD5r100	CTRL	d5	Infection1	Pv_C1	-0.459337	Replicative	Ring	0.267634	AP2Gneg	AP2Gneg_Replicative	0.297705	day8	0.240592	day5	3.70662	4.86101	4.81978
D5SEQ100_ACCTTGGTAGCG	210	130	0	12.381	CAPD5r100	CTRL	d5	Infection1	Pv_C1	-0.0546432	Replicative	Ring	0.216459	AP2Gneg	AP2Gneg_Replicative	0.291364	day5	0.26404	day5	3.79225	4.96593	4.63753
D5SEQ100_ACCTTGGTAGCT	246	168	0	11.3821	CAPD5r100	CTRL	d5	Infection1	Pv_C1	0.28432	Replicative	EEF	0.227675	AP2Gneg	AP2Gneg_Replicative	0.337522	day8	0.286437	day8	4.00373	4.88096	4.79142
D5SEQ100_ACCTTGGTAGTA	114	83	0	11.4035	CAPD5r100	CTRL	d5	Infection1	Pv_C1	-0.290734	Replicative	Merozoite	0.19979	AP2Gneg	AP2Gneg_Replicative	0.24439	day3	0.206424	hz	3.91395	5.27119	4.38107
D5SEQ100_ACCTTGGTATCA	211	150	0	9.00474	CAPD5r100	CTRL	d5	Infection1	Pv_C1	0.369197	Replicative	EEF	0.241927	AP2Gneg	AP2Gneg_Replicative	0.309845	day8	0.244831	day5	4.03521	5.12416	4.18724
D5SEQ100_ACCTTGGTGGCA	110	82	0	17.2727	CAPD5r100	CTRL	d5	Infection1	Pv_C1	0.178937	Replicative	Schizont	0.190982	AP2Gneg	AP2Gneg_Replicative	0.241524	day5	0.224419	day5	4.00653	5.00224	4.7396
D5SEQ100_ACCTTGTTAGCA	160	116	0	8.75	CAPD5r100	CTRL	d5	Infection1	Pv_C1	0.0726098	Replicative	Ring	0.22062	AP2Gneg	AP2Gneg_Replicative	0.291574	day5	0.212389	day5	3.92137	4.99681	4.42672
D5SEQ100_ACCTTTGTAGCA	197	142	0	6.59898	CAPD5r100	CTRL	d5	Infection1	Pv_C1	-0.0707077	Replicative	Merozoite	0.281117	AP2Gneg	AP2Gneg_Replicative	0.327426	day8	0.283699	day3	3.82002	5.03199	4.3093
D5SEQ100_ACGGGCGACAAG	122	99	0	8.19672	CAPD5r100	CTRL	d5	Infection1	Pv_C1	-0.445214	Replicative	Trophozoite	0.201902	AP2Gneg	AP2Gneg_Replicative	0.169905	day8	0.2097	day5	3.86687	5.64475	3.50059
D5SEQ100_ACTAGGACATCA	239	205	0	4.60251	CAPD5r100	CTRL	d5	Infection1	Pv_C4	1.25458	Hypnozoite	Trophozoite	0.240088	AP2Gneg	AP2Gneg_Hypnozoite	0.240596	day1	0.111476	day3	5.85592	5.00587	5.46905
D5SEQ100_AGAAGGACGCTT	1032	640	0	4.65116	CAPD5r100	CTRL	d5	Infection1	Pv_C1	-0.42605	Replicative	EEF	0.437266	AP2Gneg	AP2Gneg_Replicative	0.472161	day8	0.175652	day5	3.96187	5.35053	3.51572
D5SEQ100_AGGGCGACAAGA	108	82	0	9.25926	CAPD5r100	CTRL	d5	Infection1	Pv_C1	0.0949396	Replicative	EEF	0.215858	AP2Gneg	AP2Gneg_Replicative	0.220594	day8	0.217124	day8	4.20705	5.00999	4.74272
D5SEQ100_AGGGCGACAAGC	115	85	0	11.3043	CAPD5r100	CTRL	d5	Infection1	Pv_C1	0.617718	Replicative	Ring	0.196454	AP2Gneg	AP2Gneg_Replicative	0.225569	day8	0.22001	day5	3.85961	5.10857	5.06347
D5SEQ100_AGGGCGACAAGG	166	116	0	13.253	CAPD5r100	CTRL	d5	Infection1	Pv_C1	0.0483212	Replicative	Ring	0.212891	AP2Gneg	AP2Gneg_Replicative	0.236893	day5	0.181019	day8	3.7083	4.85161	4.68142
D5SEQ100_AGGGGCGACAAG	279	220	0	3.22581	CAPD5r100	CTRL	d5	Infection1	Pv_C1	0.101068	Replicative	Ring	0.302397	AP2Gneg	AP2Gneg_Replicative	0.306316	day8	0.219869	day5	3.99259	5.56764	3.72387
D5SEQ100_ATGGGCGACAAG	152	122	0	5.92105	CAPD5r100	CTRL	d5	Infection1	Pv_C1	0.405872	Replicative	EEF	0.217083	AP2Gneg	AP2Gneg_Replicative	0.245041	day1	0.205149	day5	3.97235	4.90176	4.16868
D5SEQ100_ATGTAAACCTGT	2390	826	0.209205	13.0544	CAPD5r100	CTRL	d5	Infection1	Pv_C1	-0.615978	Replicative	EEF	0.508052	AP2Gneg	AP2Gneg_Replicative	0.39977	day8	0.220379	day8	3.99846	4.93875	4.29423
D5SEQ100_ATGTAACCCTGT	133	98	0	10.5263	CAPD5r100	CTRL	d5	Infection1	Pv_C1	-0.401734	Replicative	EEF	0.202634	AP2Gneg	AP2Gneg_Replicative	0.242316	day8	0.194909	day1	4.0348	5.05681	4.91482
D5SEQ100_ATGTACACCTGT	128	86	0	14.0625	CAPD5r100	CTRL	d5	Infection1	Pv_C1	-0.264069	Replicative	Merozoite	0.188048	AP2Gneg	AP2Gneg_Replicative	0.232986	day8	0.188722	hz	3.72879	5.01954	4.8896
D5SEQ100_ATGTGGGCAGGC	620	269	0	12.0968	CAPD5r100	CTRL	d5	Infection1	Pv_C1	-0.677487	Replicative	EEF	0.281374	AP2Gneg	AP2Gneg_Replicative	0.296488	day8	0.183468	day5	3.80543	4.76868	4.36378
D5SEQ100_ATTAATTGTTAT	761	339	0	12.2208	CAPD5r100	CTRL	d5	Infection1	Pv_C1	-0.748288	Replicative	EEF	0.315003	AP2Gneg	AP2Gneg_Replicative	0.420084	day5	0.225287	day5	3.79246	4.89063	4.43731
D5SEQ100_CAAATTGACCCC	154	121	0	7.79221	CAPD5r100	CTRL	d5	Infection1	Pv_C1	0.492535	Replicative	EEF	0.215856	AP2Gneg	AP2Gneg_Replicative	0.298554	day8	0.268103	day5	3.94434	5.31682	4.25671
D5SEQ100_CACGTAGGTGCG	376	166	0.265957	13.5638	CAPD5r100	CTRL	d5	Infection1	Pv_C1	-0.0597331	Replicative	Merozoite	0.161322	AP2Gneg	AP2Gneg_Replicative	0.295125	day8	0.214695	day8	3.98256	4.75539	4.89243
D5SEQ100_CAGAACGCCACG	253	100	0	15.8103	CAPD5r100	CTRL	d5	Infection1	Pv_C1	0.0231671	Replicative	Ring	0.235977	AP2Gneg	AP2Gneg_Replicative	0.220818	day8	0.189272	day8	3.87941	4.91287	5.09791
D5SEQ100_CAGCCCTTAGCT	401	177	0.249377	16.2095	CAPD5r100	CTRL	d5	Infection1	Pv_C1	0.292212	Replicative	Trophozoite	0.295656	AP2Gneg	AP2Gneg_Replicative	0.403143	day5	0.223046	day5	3.68553	4.97114	4.9364
D5SEQ100_CAGGGGCGAGTT	277	143	0	12.9964	CAPD5r100	CTRL	d5	Infection1	Pv_C1	-0.0499452	Replicative	Ring	0.241847	AP2Gneg	AP2Gneg_Replicative	0.257265	day5	0.207035	day5	4.22667	5.01196	4.874
D5SEQ100_CATCGAAGTATG	521	222	0	11.9002	CAPD5r100	CTRL	d5	Infection1	Pv_C1	-0.176769	Replicative	Trophozoite	0.308576	AP2Gneg	AP2Gneg_Replicative	0.446522	day5	0.342972	day1	3.67959	4.66109	4.66601
D5SEQ100_CCCTTGGTAGCA	334	237	0	9.58084	CAPD5r100	CTRL	d5	Infection1	Pv_C1	0.0596737	Replicative	Trophozoite	0.307984	AP2Gneg	AP2Gneg_Replicative	0.43	day8	0.275195	day5	3.75811	5.07003	4.32167
D5SEQ100_CCGCTACCTGTA	597	245	0	14.2379	CAPD5r100	CTRL	d5	Infection1	Pv_C1	-0.565469	Replicative	EEF	0.280726	AP2Gneg	AP2Gneg_Replicative	0.395312	day5	0.236381	day5	3.90972	5.34449	4.29903
D5SEQ100_CCGTCTATACAA	571	203	0	18.2137	CAPD5r100	CTRL	d5	Infection1	Pv_C1	-0.517271	Replicative	Ring	0.341849	AP2Gneg	AP2Gneg_Replicative	0.398871	day5	0.300219	day1	3.83609	5.02319	4.77748
D5SEQ100_CCTTATACGTCC	137	48	0	19.708	CAPD5r100	CTRL	d5	Infection1	Pv_C1	-0.196373	Replicative	EEF	0.155412	AP2Gneg	AP2Gneg_Replicative	0.221746	day8	0.190902	day8	3.80742	4.88935	5.11891
D5SEQ100_CCTTGGTAGCAA	349	159	0	20.9169	CAPD5r100	CTRL	d5	Infection1	Pv_C1	-0.0952894	Replicative	Ring	0.253298	AP2Gneg	AP2Gneg_Replicative	0.324863	day8	0.26844	day5	3.70133	4.95546	5.10222
D5SEQ100_CCTTGGTAGCAC	429	196	0	18.8811	CAPD5r100	CTRL	d5	Infection1	Pv_C1	-0.13557	Replicative	EEF	0.25835	AP2Gneg	AP2Gneg_Replicative	0.36408	day8	0.263233	day8	3.86149	4.98262	5.07714
D5SEQ100_CCTTGGTAGCAG	445	193	0	20.4494	CAPD5r100	CTRL	d5	Infection1	Pv_C1	0.0995996	Replicative	Ring	0.306367	AP2Gneg	AP2Gneg_Replicative	0.363732	day5	0.296815	day1	3.89697	4.97152	4.97933
D5SEQ100_CCTTGGTAGCAT	486	210	0	22.2222	CAPD5r100	CTRL	d5	Infection1	Pv_C1	-0.22166	Replicative	Trophozoite	0.277627	AP2Gneg	AP2Gneg_Replicative	0.351808	day8	0.272924	day8	3.87264	4.7218	4.80965
D5SEQ100_CGAAGGGAAACT	200	66	0	24	CAPD5r100	CTRL	d5	Infection1	Pv_C1	-0.214974	Replicative	EEF	0.127054	AP2Gneg	AP2Gneg_Replicative	0.179543	day5	0.181736	day8	3.78884	4.99726	5.1832
D5SEQ100_CGAGGATAGGAA	407	197	0.2457	14.4963	CAPD5r100	CTRL	d5	Infection1	Pv_C1	-0.280237	Replicative	EEF	0.287936	AP2Gneg	AP2Gneg_Replicative	0.335572	day8	0.245726	day5	3.77893	4.97619	4.39921
D5SEQ100_CGAGGATAGGAC	464	254	0	13.7931	CAPD5r100	CTRL	d5	Infection1	Pv_C1	-0.386536	Replicative	EEF	0.318677	AP2Gneg	AP2Gneg_Replicative	0.411569	day5	0.2199	day8	3.83245	4.9881	4.55305
D5SEQ100_CGAGGATAGGAG	606	286	0	13.6964	CAPD5r100	CTRL	d5	Infection1	Pv_C1	-0.408683	Replicative	EEF	0.338297	AP2Gneg	AP2Gneg_Replicative	0.433544	day8	0.204758	day8	3.91108	4.96243	4.82866
D5SEQ100_CGAGGATAGGAT	226	121	0	18.1416	CAPD5r100	CTRL	d5	Infection1	Pv_C1	-0.418949	Replicative	Ring	0.220744	AP2Gneg	AP2Gneg_Replicative	0.26169	day5	0.215559	day5	3.83003	5.09269	4.68948
D5SEQ100_CGCGCCGTTCTT	332	64	0	13.8554	CAPD5r100	CTRL	d5	Infection1	Pv_C1	0.288958	Replicative	Ring	0.21571	AP2Gneg	AP2Gneg_Replicative	0.175282	day8	0.217162	day8	4.03937	4.84457	4.978
D5SEQ100_CTAATTGACACC	141	110	0	5.67376	CAPD5r100	CTRL	d5	Infection1	Pv_C1	-0.418403	Replicative	Trophozoite	0.199883	AP2Gneg	AP2Gneg_Replicative	0.285927	day5	0.258361	day3	3.96793	4.92304	4.83158
D5SEQ100_CTAATTGCCCCC	180	127	0	12.7778	CAPD5r100	CTRL	d5	Infection1	Pv_C1	-0.424841	Replicative	Trophozoite	0.248174	AP2Gneg	AP2Gneg_Replicative	0.287237	day8	0.243095	day3	3.94808	4.99026	4.11979
D5SEQ100_CTACTTGACCCC	729	327	0.274348	20.439	CAPD5r100	CTRL	d5	Infection1	Pv_C1	-0.325267	Replicative	EEF	0.350982	AP2Gneg	AP2Gneg_Replicative	0.458821	day5	0.275197	day5	3.83545	4.90735	5.11736
D5SEQ100_CTAGGGTAAGGG	1482	396	0.0674764	16.7341	CAPD5r100	CTRL	d5	Infection1	Pv_C1	-0.241561	Replicative	Trophozoite	0.400415	AP2Gneg	AP2Gneg_Replicative	0.478578	day8	0.26637	day5	3.86232	4.87184	5.10753
D5SEQ100_CTATACATTCCC	2177	545	0	20.441	CAPD5r100	CTRL	d5	Infection1	Pv_C1	-0.0822686	Replicative	EEF	0.390662	AP2Gneg	AP2Gneg_Replicative	0.494758	day8	0.222325	day8	3.85504	4.75365	4.83371
D5SEQ100_CTATACCTTCCC	130	61	0	20	CAPD5r100	CTRL	d5	Infection1	Pv_C1	-0.325333	Replicative	Ring	0.221619	AP2Gneg	AP2Gneg_Replicative	0.216611	day8	0.21798	day5	3.76812	4.83083	4.9288
D5SEQ100_GAAGGACGCTTG	98	68	1.02041	9.18367	CAPD5r100	CTRL	d5	Infection1	Pv_C1	-0.304708	Replicative	Male	0.100214	AP2Gneg	AP2Gneg_Replicative	0.220746	day8	0.138832	day8	3.93535	4.93224	4.37399
D5SEQ100_GACACCTTAAGC	2760	725	0	16.4855	CAPD5r100	CTRL	d5	Infection1	Pv_C1	-0.67754	Replicative	EEF	0.47222	AP2Gneg	AP2Gneg_Replicative	0.400742	day8	0.228853	day5	3.93153	4.82215	4.78635
D5SEQ100_GACCCCTTAAGC	173	98	0.578035	15.6069	CAPD5r100	CTRL	d5	Infection1	Pv_C1	0.101472	Replicative	EEF	0.200867	AP2Gneg	AP2Gneg_Replicative	0.275028	day8	0.291746	day5	3.79527	5.04673	4.77557
D5SEQ100_GACTGTGGTCGT	976	334	0.102459	16.0861	CAPD5r100	CTRL	d5	Infection1	Pv_C1	-0.589967	Replicative	Ring	0.421647	AP2Gneg	AP2Gneg_Replicative	0.47069	day5	0.226137	day8	3.86546	4.96736	4.7282
D5SEQ100_GAGGGCGACAAG	1187	687	0.084246	3.87532	CAPD5r100	CTRL	d5	Infection1	Pv_C1	0.102045	Replicative	EEF	0.419712	AP2Gneg	AP2Gneg_Replicative	0.399957	day8	0.193777	day5	3.96904	5.60341	3.33019
D5SEQ100_GAGTACGAATAA	3166	1260	0.0631712	5.93809	CAPD5r100	CTRL	d5	Infection1	Pv_C4	1.4846	Hypnozoite	EEF	0.513676	AP2Gpos	AP2Gpos_Hypnozoite	0.146886	hz	0.138803	day5	5.90024	5.14818	5.72729
D5SEQ100_GAGTACGAATCA	179	138	0.558659	7.26257	CAPD5r100	CTRL	d5	Infection1	Pv_C4	0.0751017	Replicative	Ring	0.231335	AP2Gneg	AP2Gneg_Replicative	0.226737	day1	0.196131	day5	5.60135	5.32564	5.48157
D5SEQ100_GATCTTTCGAAT	288	84	0	21.5278	CAPD5r100	CTRL	d5	Infection1	Pv_C1	-0.260576	Replicative	Trophozoite	0.215058	AP2Gneg	AP2Gneg_Replicative	0.281764	day3	0.307978	day3	3.81225	4.98696	5.14804
D5SEQ100_GCCTGTGACACT	629	380	0	8.26709	CAPD5r100	CTRL	d5	Infection1	Pv_C1	-0.192376	Replicative	Schizont	0.326027	AP2Gneg	AP2Gneg_Replicative	0.392042	day8	0.208578	day5	3.9983	5.35665	3.74043
D5SEQ100_GGAAGGACGCTT	624	424	0	5.44872	CAPD5r100	CTRL	d5	Infection1	Pv_C1	-0.567293	Replicative	EEF	0.349037	AP2Gneg	AP2Gneg_Replicative	0.451176	day8	0.205768	day5	3.72713	5.34444	3.45375
D5SEQ100_GGGCACCCCGTC	856	382	0.116822	13.3178	CAPD5r100	CTRL	d5	Infection1	Pv_C1	-0.113647	Replicative	EEF	0.393985	AP2Gneg	AP2Gneg_Replicative	0.449278	day5	0.276418	day1	3.98006	5.11064	3.95543
D5SEQ100_GGTACACACACA	448	254	0	16.7411	CAPD5r100	CTRL	d5	Infection1	Pv_C1	-0.634552	Replicative	EEF	0.351402	AP2Gneg	AP2Gneg_Replicative	0.404676	day8	0.286875	day1	3.84716	4.80977	4.54299
D5SEQ100_GGTACACACACC	530	273	0	16.4151	CAPD5r100	CTRL	d5	Infection1	Pv_C1	-0.666851	Replicative	Ring	0.310385	AP2Gneg	AP2Gneg_Replicative	0.383203	day8	0.263235	day5	3.76249	4.93689	4.64971
D5SEQ100_GGTACACACACG	747	365	0	14.4578	CAPD5r100	CTRL	d5	Infection1	Pv_C1	-0.168512	Replicative	Trophozoite	0.360822	AP2Gneg	AP2Gneg_Replicative	0.447665	day5	0.236343	day5	3.72489	4.94507	4.24946
D5SEQ100_GGTACACACACT	309	174	0	18.4466	CAPD5r100	CTRL	d5	Infection1	Pv_C1	-0.0988528	Replicative	Trophozoite	0.254789	AP2Gneg	AP2Gneg_Replicative	0.31352	day8	0.22082	day5	3.77782	4.9809	4.85566
D5SEQ100_GGTCGCGCTACA	525	186	0.190476	16.9524	CAPD5r100	CTRL	d5	Infection1	Pv_C1	-0.121542	Replicative	EEF	0.286482	AP2Gneg	AP2Gneg_Replicative	0.363275	day8	0.25554	day5	3.83204	4.9351	4.91891
D5SEQ100_GTAGGTCACCAG	1100	376	0	14.4545	CAPD5r100	CTRL	d5	Infection1	Pv_C1	-0.815055	Replicative	EEF	0.374983	AP2Gneg	AP2Gneg_Replicative	0.418557	day8	0.205631	day5	3.60899	5.0648	3.62996
D5SEQ100_TAAAGGACGCTT	146	112	0	10.274	CAPD5r100	CTRL	d5	Infection1	Pv_C1	-0.431714	Replicative	EEF	0.213716	AP2Gneg	AP2Gneg_Replicative	0.28512	day5	0.172806	day8	3.86502	5.55082	3.754
D5SEQ100_TAATTGACCCCC	134	78	0	19.403	CAPD5r100	CTRL	d5	Infection1	Pv_C1	0.166669	Replicative	Ring	0.216982	AP2Gneg	AP2Gneg_Replicative	0.228596	day5	0.211267	day8	3.74798	4.98758	4.95688
D5SEQ100_TAATTGACCCCG	144	77	0.694444	19.4444	CAPD5r100	CTRL	d5	Infection1	Pv_C1	0.123164	Replicative	Ring	0.2505	AP2Gneg	AP2Gneg_Replicative	0.251994	day1	0.283211	day8	3.73699	5.06907	5.19593
D5SEQ100_TAGGGCGACAAG	235	185	0	4.68085	CAPD5r100	CTRL	d5	Infection1	Pv_C1	0.197288	Replicative	EEF	0.252991	AP2Gneg	AP2Gneg_Replicative	0.272134	day1	0.175625	day8	3.96857	5.69188	3.3676
D5SEQ100_TATACTGGTTGT	131	81	0	10.687	CAPD5r100	CTRL	d5	Infection1	Pv_C1	-0.390574	Replicative	Ring	0.193633	AP2Gneg	AP2Gneg_Replicative	0.291744	day5	0.269152	day5	3.84818	5.03286	4.56181
D5SEQ100_TCAAGGACGCTT	307	219	0	7.81759	CAPD5r100	CTRL	d5	Infection1	Pv_C1	-0.233662	Replicative	Trophozoite	0.294546	AP2Gneg	AP2Gneg_Replicative	0.379114	day8	0.235542	day3	3.81442	5.28261	3.97448
D5SEQ100_TCCACTCAGGGC	153	66	0	19.6078	CAPD5r100	CTRL	d5	Infection1	Pv_C1	0.300811	Replicative	Ring	0.187489	AP2Gneg	AP2Gneg_Replicative	0.189723	day8	0.162483	day8	4.21378	4.95691	4.91576
D5SEQ100_TCCAGATCCGAA	138	61	0	21.7391	CAPD5r100	CTRL	d5	Infection1	Pv_C1	-0.199973	Replicative	Trophozoite	0.197217	AP2Gneg	AP2Gneg_Replicative	0.190574	day5	0.202481	day8	3.81789	4.76341	4.86269
D5SEQ100_TCCAGATCCGAC	200	79	0.5	19.5	CAPD5r100	CTRL	d5	Infection1	Pv_C1	-0.236205	Replicative	Schizont	0.155206	AP2Gneg	AP2Gneg_Replicative	0.206397	day8	0.178274	day8	3.87021	4.79182	4.84065
D5SEQ100_TCCAGATCCGAG	208	89	0	17.7885	CAPD5r100	CTRL	d5	Infection1	Pv_C1	-0.335736	Replicative	Ring	0.197666	AP2Gneg	AP2Gneg_Replicative	0.216861	day8	0.220405	day5	3.98536	5.01414	4.9287
D5SEQ100_TCCAGATCCGAT	103	50	0	20.3883	CAPD5r100	CTRL	d5	Infection1	Pv_C1	-0.21185	Replicative	Ring	0.154364	AP2Gneg	AP2Gneg_Replicative	0.160876	day8	0.225245	day8	3.95231	4.98189	4.96669
D5SEQ100_TCCTTGGTAGCA	102	76	0	12.7451	CAPD5r100	CTRL	d5	Infection1	Pv_C1	-0.34857	Replicative	Ring	0.216285	AP2Gneg	AP2Gneg_Replicative	0.261389	day8	0.208172	day1	3.90952	5.05918	4.77118
D5SEQ100_TCTAGGCCATCA	363	242	0	10.4683	CAPD5r100	CTRL	d5	Infection1	Pv_C1	1.3148	Hypnozoite	Trophozoite	0.252719	AP2Gneg	AP2Gneg_Hypnozoite	0.312897	day5	0.203808	day1	4.72159	5.14337	5.05202
D5SEQ100_TCTCGGACATCA	472	312	0	9.32203	CAPD5r100	CTRL	d5	Infection1	Pv_C4	1.92189	Hypnozoite	Trophozoite	0.268455	AP2Gneg	AP2Gneg_Hypnozoite	0.317021	day5	0.159422	day5	5.44517	5.32609	5.44218
D5SEQ100_TCTTCGAGATCC	692	254	0.144509	16.474	CAPD5r100	CTRL	d5	Infection1	Pv_C1	0.00940671	Replicative	EEF	0.303491	AP2Gneg	AP2Gneg_Replicative	0.403213	day5	0.29079	day1	3.97496	4.81243	5.01007
D5SEQ100_TGAACGACGCTT	114	86	0	9.64912	CAPD5r100	CTRL	d5	Infection1	Pv_C1	-0.342089	Replicative	Ring	0.169875	AP2Gneg	AP2Gneg_Replicative	0.237266	day8	0.228812	day8	3.78596	4.68922	4.51959
D5SEQ100_TGAAGCACGCTT	107	85	0	7.47664	CAPD5r100	CTRL	d5	Infection1	Pv_C1	-0.346206	Replicative	Ring	0.196222	AP2Gneg	AP2Gneg_Replicative	0.245744	day5	0.218338	day5	3.85431	4.9736	4.21569
D5SEQ100_TGAAGGAAGCTT	132	119	0	3.78788	CAPD5r100	CTRL	d5	Infection1	Pv_C1	-0.361385	Replicative	EEF	0.224449	AP2Gneg	AP2Gneg_Replicative	0.229468	day8	0.207743	day5	3.98913	5.50079	3.47261
D5SEQ100_TGAAGGACACTT	168	127	0	7.14286	CAPD5r100	CTRL	d5	Infection1	Pv_C1	-0.427408	Replicative	EEF	0.205778	AP2Gneg	AP2Gneg_Replicative	0.265566	day8	0.183597	day8	4.02623	5.24932	4.31144
D5SEQ100_TGAAGGACCCTT	147	103	0	8.84354	CAPD5r100	CTRL	d5	Infection1	Pv_C1	0.0873121	Replicative	Schizont	0.213733	AP2Gneg	AP2Gneg_Replicative	0.184148	day5	0.178292	day3	3.72149	5.57942	3.70026
D5SEQ100_TGAAGGACGATT	114	99	0	6.14035	CAPD5r100	CTRL	d5	Infection1	Pv_C1	-0.431453	Replicative	Ring	0.214236	AP2Gneg	AP2Gneg_Replicative	0.217707	day5	0.181066	day8	3.83402	4.99723	3.54441
D5SEQ100_TGAAGGACGCAT	180	152	0	3.88889	CAPD5r100	CTRL	d5	Infection1	Pv_C1	-0.54337	Replicative	Trophozoite	0.268539	AP2Gneg	AP2Gneg_Replicative	0.274367	day8	0.239745	hz	3.71963	5.77076	3.57429
D5SEQ100_TGAAGGACGCTA	235	187	0	8.08511	CAPD5r100	CTRL	d5	Infection1	Pv_C1	-0.200741	Replicative	Ring	0.295223	AP2Gneg	AP2Gneg_Replicative	0.325216	day5	0.173516	day8	4.08401	5.11334	4.14316
D5SEQ100_TGAAGGCCGCTT	1465	751	0	10.0341	CAPD5r100	CTRL	d5	Infection1	Pv_C1	0.201605	Replicative	EEF	0.475072	AP2Gneg	AP2Gneg_Replicative	0.442462	day8	0.19362	day5	3.94247	5.0239	4.13817
D5SEQ100_TGACGGACGCTT	1812	837	0	11.0375	CAPD5r100	CTRL	d5	Infection1	Pv_C1	-0.815884	Replicative	EEF	0.466678	AP2Gneg	AP2Gneg_Replicative	0.421543	day8	0.216272	day8	3.89665	5.38896	4.12866
D5SEQ100_TGGCAGCTCAGC	1103	370	0	17.7697	CAPD5r100	CTRL	d5	Infection1	Pv_C1	-0.556177	Replicative	Trophozoite	0.364076	AP2Gneg	AP2Gneg_Replicative	0.425307	day8	0.255082	day5	4.02899	4.81719	4.94012
D5SEQ100_TTAAGGACGCTT	201	163	0	5.97015	CAPD5r100	CTRL	d5	Infection1	Pv_C1	-0.519906	Replicative	Schizont	0.286504	AP2Gneg	AP2Gneg_Replicative	0.292378	day5	0.172916	day5	3.93488	5.26746	3.49859
D5SEQ100_TTTCAGTGCGTT	245	98	0	12.6531	CAPD5r100	CTRL	d5	Infection1	Pv_C1	-0.394627	Replicative	Trophozoite	0.177899	AP2Gneg	AP2Gneg_Replicative	0.250674	day3	0.175279	day3	4.01847	5.0134	4.97094
D5SEQ100_TTTTTGAGAAAT	286	155	0	13.2867	CAPD5r100	CTRL	d5	Infection1	Pv_C1	-0.531128	Replicative	Ring	0.287709	AP2Gneg	AP2Gneg_Replicative	0.293547	day8	0.265283	hz	3.74287	4.86475	4.5591
D5SEQ50_AAAAGAATGTTA	1366	243	4.39239	26.8668	CAPD5r50	CTRL	d5	Infection1	Pv_C1	0.0190359	Replicative	EEF	0.268332	AP2Gneg	AP2Gneg_Replicative	0.353507	day8	0.0702014	day8	3.72326	4.92087	5.18506
D5SEQ50_AAACTGGCTGGA	1492	877	0.0670241	4.82574	CAPD5r50	CTRL	d5	Infection1	Pv_C1	-0.595284	Replicative	EEF	0.509046	AP2Gneg	AP2Gneg_Replicative	0.405708	day8	0.187286	day5	3.58731	5.0581	3.29967
D5SEQ50_AACTGGCTGGAC	128	99	0	10.1562	CAPD5r50	CTRL	d5	Infection1	Pv_C1	-0.223672	Replicative	EEF	0.189558	AP2Gneg	AP2Gneg_Replicative	0.23901	day5	0.227234	day5	3.51992	4.87098	3.34068
D5SEQ50_AACTGGCTGGAG	150	126	0	4	CAPD5r50	CTRL	d5	Infection1	Pv_C1	-0.367728	Replicative	Ring	0.258641	AP2Gneg	AP2Gneg_Replicative	0.273306	day5	0.269723	day3	3.83339	4.93827	4.21362
D5SEQ50_AAGCGGTAGAGA	459	342	0	2.39651	CAPD5r50	CTRL	d5	Infection1	Pv_C6	1.13786	Hypnozoite	EEF	0.31535	AP2Gneg	AP2Gneg_Hypnozoite	0.42127	day1	0.252829	day1	6.47933	4.01783	3.63198
D5SEQ50_AAGCGGTAGAGC	469	355	0	2.55864	CAPD5r50	CTRL	d5	Infection1	Pv_C6	1.44255	Hypnozoite	EEF	0.332665	AP2Gneg	AP2Gneg_Hypnozoite	0.376687	day5	0.244307	day8	6.49535	3.88138	3.53427
D5SEQ50_AAGCGGTAGAGG	561	414	0	2.49554	CAPD5r50	CTRL	d5	Infection1	Pv_C6	1.18096	Hypnozoite	EEF	0.377425	AP2Gneg	AP2Gneg_Hypnozoite	0.416281	day5	0.244772	day8	6.95751	4.2265	3.10245
D5SEQ50_AAGCGGTAGAGT	437	323	0	1.83066	CAPD5r50	CTRL	d5	Infection1	Pv_C6	1.63712	Hypnozoite	Trophozoite	0.349501	AP2Gneg	AP2Gneg_Hypnozoite	0.408136	day5	0.218343	day5	6.36921	4.17535	3.75234
D5SEQ50_ACGGTACACAGA	222	159	0	2.7027	CAPD5r50	CTRL	d5	Infection1	Pv_C5	-0.250467	Replicative	Merozoite	0.166556	AP2Gpos	AP2Gpos_Replicative	-0.00518843	day1	-0.0192358	day1	7.01938	6.30605	8.20237
D5SEQ50_AGTCCTTACGAA	192	87	0	5.20833	CAPD5r50	CTRL	d5	Infection1	Pv_C5	-0.192252	Replicative	EEF	0.183478	AP2Gneg	AP2Gneg_Replicative	0.160085	day3	0.17542	day8	6.17646	5.93994	7.76081
D5SEQ50_ATAATTGTACCC	241	135	0	3.73444	CAPD5r50	CTRL	d5	Infection1	Pv_C1	0.138756	Replicative	Trophozoite	0.226913	AP2Gneg	AP2Gneg_Replicative	0.272113	day5	0.190767	day8	3.5201	4.22256	3.78304
D5SEQ50_ATACGGTAGAGG	101	98	0	1.9802	CAPD5r50	CTRL	d5	Infection1	Pv_C6	0.602207	Replicative	Ring	0.211977	AP2Gneg	AP2Gneg_Replicative	0.219008	day11	0.208471	day3	6.92692	4.2383	3.0907
D5SEQ50_ATACTCCGATAG	1585	931	0	4.16404	CAPD5r50	CTRL	d5	Infection1	Pv_C1	-0.191441	Replicative	EEF	0.526577	AP2Gneg	AP2Gneg_Replicative	0.37521	day8	0.0401141	day8	3.66402	5.71455	3.34374
D5SEQ50_ATCCGGTAGAGA	121	110	0	3.30579	CAPD5r50	CTRL	d5	Infection1	Pv_C6	1.18916	Hypnozoite	Merozoite	0.216157	AP2Gneg	AP2Gneg_Hypnozoite	0.238639	day1	0.155413	day5	6.40018	4.06889	3.67793
D5SEQ50_ATCCGGTAGAGC	108	98	0	2.77778	CAPD5r50	CTRL	d5	Infection1	Pv_C6	1.15981	Hypnozoite	EEF	0.211006	AP2Gneg	AP2Gneg_Hypnozoite	0.248978	day1	0.217015	day1	6.52681	3.87863	3.56572
D5SEQ50_ATCCGGTAGAGG	122	109	0	3.27869	CAPD5r50	CTRL	d5	Infection1	Pv_C6	0.0682626	Replicative	EEF	0.250299	AP2Gneg	AP2Gneg_Replicative	0.254053	day5	0.207136	day5	6.932	4.27924	3.05699
D5SEQ50_ATGAGGTAGAGA	186	161	0	2.68817	CAPD5r50	CTRL	d5	Infection1	Pv_C6	0.392703	Replicative	Trophozoite	0.229188	AP2Gneg	AP2Gneg_Replicative	0.288831	day5	0.200861	day5	6.489	4.04925	3.58716
D5SEQ50_ATGAGGTAGAGC	171	151	0	1.75439	CAPD5r50	CTRL	d5	Infection1	Pv_C6	1.89246	Hypnozoite	Trophozoite	0.244113	AP2Gneg	AP2Gneg_Hypnozoite	0.298366	day3	0.202237	day8	6.47099	3.88118	3.61085
D5SEQ50_ATGAGGTAGAGG	225	185	0	1.77778	CAPD5r50	CTRL	d5	Infection1	Pv_C6	1.18959	Hypnozoite	Merozoite	0.299727	AP2Gneg	AP2Gneg_Hypnozoite	0.353409	day1	0.269101	day8	6.92713	4.26791	3.05688
D5SEQ50_ATGAGGTAGAGT	175	151	0	2.85714	CAPD5r50	CTRL	d5	Infection1	Pv_C6	1.05362	Hypnozoite	EEF	0.25074	AP2Gneg	AP2Gneg_Hypnozoite	0.308502	day5	0.230576	day8	6.31825	4.20223	3.81975
D5SEQ50_ATGCAGTAGAGC	125	108	0	4	CAPD5r50	CTRL	d5	Infection1	Pv_C6	2.13777	Hypnozoite	Schizont	0.194402	AP2Gneg	AP2Gneg_Hypnozoite	0.248602	hz	0.214208	day8	6.40889	4.0228	3.6462
D5SEQ50_ATGCAGTAGAGG	152	129	0	3.94737	CAPD5r50	CTRL	d5	Infection1	Pv_C6	0.953851	Hypnozoite	EEF	0.253426	AP2Gneg	AP2Gneg_Hypnozoite	0.260628	day5	0.229071	day5	6.95063	4.25334	3.06305
D5SEQ50_ATGCAGTAGAGT	116	105	0	3.44828	CAPD5r50	CTRL	d5	Infection1	Pv_C6	-0.432831	Replicative	Trophozoite	0.210058	AP2Gneg	AP2Gneg_Replicative	0.216984	day1	0.181763	day3	6.34851	4.21738	3.7803
D5SEQ50_ATGCCGTAGAGA	101	84	0	5.94059	CAPD5r50	CTRL	d5	Infection1	Pv_C6	0.715882	Replicative	Schizont	0.186119	AP2Gneg	AP2Gneg_Replicative	0.211526	day5	0.17944	day8	6.35999	4.11894	3.75663
D5SEQ50_ATGCCGTAGAGC	102	85	0	2.94118	CAPD5r50	CTRL	d5	Infection1	Pv_C6	1.31765	Hypnozoite	EEF	0.169239	AP2Gneg	AP2Gneg_Hypnozoite	0.221057	day3	0.181231	day3	6.46823	4.00382	3.59182
D5SEQ50_ATGCCGTAGAGG	133	114	0	3.00752	CAPD5r50	CTRL	d5	Infection1	Pv_C6	1.15739	Hypnozoite	Ring	0.227844	AP2Gneg	AP2Gneg_Hypnozoite	0.203908	day8	0.175371	day5	6.95631	4.20329	3.13915
D5SEQ50_ATGCGATAGAGC	97	91	0	3.09278	CAPD5r50	CTRL	d5	Infection1	Pv_C6	0.13546	Replicative	Ring	0.232105	AP2Gneg	AP2Gneg_Replicative	0.240507	day5	0.203542	day3	6.48554	3.85718	3.55622
D5SEQ50_ATGCGCTAGAGA	141	115	0	2.83688	CAPD5r50	CTRL	d5	Infection1	Pv_C6	0.68585	Replicative	Male	0.17738	AP2Gneg	AP2Gneg_Replicative	0.252111	day5	0.154497	day1	6.50364	3.97579	3.55213
D5SEQ50_ATGCGCTAGAGC	132	111	0	2.27273	CAPD5r50	CTRL	d5	Infection1	Pv_C6	2.1553	Hypnozoite	EEF	0.18449	AP2Gneg	AP2Gneg_Hypnozoite	0.239701	day1	0.167356	day3	6.45216	3.91503	3.57604
D5SEQ50_ATGCGCTAGAGG	149	124	0	3.3557	CAPD5r50	CTRL	d5	Infection1	Pv_C6	1.03747	Hypnozoite	EEF	0.21683	AP2Gneg	AP2Gneg_Hypnozoite	0.263864	day8	0.188928	day5	6.90065	4.25655	3.1143
D5SEQ50_ATGCGCTAGAGT	121	104	0	3.30579	CAPD5r50	CTRL	d5	Infection1	Pv_C6	0.782864	Hypnozoite	Trophozoite	0.18716	AP2Gneg	AP2Gneg_Hypnozoite	0.255586	day1	0.18129	day3	6.26329	4.22638	3.8728
D5SEQ50_ATGCGGAAGAGA	194	163	0	2.57732	CAPD5r50	CTRL	d5	Infection1	Pv_C6	1.34239	Hypnozoite	Ring	0.214077	AP2Gneg	AP2Gneg_Hypnozoite	0.296421	day1	0.196308	day8	6.50973	3.97415	3.62684
D5SEQ50_ATGCGGAAGAGC	194	168	0	2.06186	CAPD5r50	CTRL	d5	Infection1	Pv_C6	1.29424	Hypnozoite	EEF	0.265014	AP2Gneg	AP2Gneg_Hypnozoite	0.293467	day3	0.263072	day8	6.51486	3.90137	3.5389
D5SEQ50_ATGCGGAAGAGG	239	207	0	1.25523	CAPD5r50	CTRL	d5	Infection1	Pv_C6	1.05284	Hypnozoite	EEF	0.300009	AP2Gneg	AP2Gneg_Hypnozoite	0.319781	day8	0.232681	day8	6.95288	4.24598	3.07042
D5SEQ50_ATGCGGAAGAGT	177	147	0	2.25989	CAPD5r50	CTRL	d5	Infection1	Pv_C6	1.02354	Hypnozoite	EEF	0.246727	AP2Gneg	AP2Gneg_Hypnozoite	0.309882	day1	0.21932	day5	6.30898	4.19903	3.84604
D5SEQ50_ATGCGGGAGAGG	109	99	0	2.75229	CAPD5r50	CTRL	d5	Infection1	Pv_C6	0.700561	Replicative	EEF	0.194624	AP2Gneg	AP2Gneg_Replicative	0.231317	day5	0.214493	day5	6.90829	4.22056	3.1262
D5SEQ50_ATGCGGTAGAGA	2146	923	0.0465983	11.9758	CAPD5r50	CTRL	d5	Infection1	Pv_C6	1.1748	Hypnozoite	EEF	0.477545	AP2Gneg	AP2Gneg_Hypnozoite	0.335761	day1	0.215779	day8	6.49865	4.06864	3.5974
D5SEQ50_ATGCGGTAGAGC	2133	914	0.0937647	11.2518	CAPD5r50	CTRL	d5	Infection1	Pv_C6	1.56419	Hypnozoite	EEF	0.49726	AP2Gneg	AP2Gneg_Hypnozoite	0.332803	day1	0.181916	day5	6.49972	3.98063	3.56678
D5SEQ50_ATGCGGTAGAGG	2544	1050	0.0393082	10.8884	CAPD5r50	CTRL	d5	Infection1	Pv_C6	1.24856	Hypnozoite	EEF	0.513981	AP2Gneg	AP2Gneg_Hypnozoite	0.216769	day1	0.251982	day5	6.85912	4.22954	3.179
D5SEQ50_ATGCGGTAGAGT	2199	906	0.0454752	11.96	CAPD5r50	CTRL	d5	Infection1	Pv_C6	1.19786	Hypnozoite	EEF	0.493394	AP2Gneg	AP2Gneg_Hypnozoite	0.358688	day1	0.190005	day5	6.5573	4.15605	3.52661
D5SEQ50_ATGCGGTAGCGA	142	103	0	13.3803	CAPD5r50	CTRL	d5	Infection1	Pv_C6	1.27443	Hypnozoite	Ring	0.22726	AP2Gneg	AP2Gneg_Hypnozoite	0.271369	day5	0.172441	day8	6.28046	4.15652	3.81354
D5SEQ50_ATGCGGTAGCGC	287	216	0	8.01394	CAPD5r50	CTRL	d5	Infection1	Pv_C6	2.0384	Hypnozoite	EEF	0.278052	AP2Gneg	AP2Gneg_Hypnozoite	0.316071	day5	0.206096	day1	6.45447	3.93796	3.63929
D5SEQ50_ATGCGGTAGCGG	168	122	0	14.2857	CAPD5r50	CTRL	d5	Infection1	Pv_C6	0.973413	Hypnozoite	Trophozoite	0.241737	AP2Gneg	AP2Gneg_Hypnozoite	0.255234	day5	0.236993	day8	6.40059	4.04534	3.70261
D5SEQ50_ATGCGGTAGCGT	142	106	0	10.5634	CAPD5r50	CTRL	d5	Infection1	Pv_C6	0.494626	Replicative	Ring	0.192181	AP2Gneg	AP2Gneg_Replicative	0.228861	day1	0.186383	day5	6.43049	3.96848	3.68174
D5SEQ50_ATGCTGTAGAGA	106	91	0	2.83019	CAPD5r50	CTRL	d5	Infection1	Pv_C6	0.874391	Hypnozoite	Merozoite	0.127352	AP2Gneg	AP2Gneg_Hypnozoite	0.213223	day1	0.143821	day3	6.48797	3.94947	3.6103
D5SEQ50_ATGCTGTAGAGG	104	97	0	2.88462	CAPD5r50	CTRL	d5	Infection1	Pv_C6	0.669758	Replicative	Ring	0.266902	AP2Gneg	AP2Gneg_Replicative	0.238893	day1	0.204647	day3	6.91754	4.21486	3.07372
D5SEQ50_ATGTGGTAGAGC	103	92	0	3.8835	CAPD5r50	CTRL	d5	Infection1	Pv_C6	0.084444	Replicative	Trophozoite	0.191045	AP2Gneg	AP2Gneg_Replicative	0.223189	hz	0.164463	day8	6.4972	3.8528	3.57433
D5SEQ50_ATGTGGTAGAGG	124	115	0	3.22581	CAPD5r50	CTRL	d5	Infection1	Pv_C6	1.12964	Hypnozoite	Merozoite	0.238132	AP2Gneg	AP2Gneg_Hypnozoite	0.284149	day8	0.252498	day5	6.81612	4.21804	3.22182
D5SEQ50_ATTCGCATAGGA	105	56	0	5.71429	CAPD5r50	CTRL	d5	Infection1	Pv_C1	-0.144882	Replicative	Merozoite	0.144093	AP2Gneg	AP2Gneg_Replicative	0.169555	day5	0.175025	day8	3.92894	4.9386	4.56153
D5SEQ50_ATTCGGTAGAGA	119	101	0	3.36134	CAPD5r50	CTRL	d5	Infection1	Pv_C6	0.643108	Replicative	Ring	0.16237	AP2Gneg	AP2Gneg_Replicative	0.238474	day1	0.17258	day3	6.47469	3.92328	3.61925
D5SEQ50_ATTCGGTAGAGC	105	90	0	3.80952	CAPD5r50	CTRL	d5	Infection1	Pv_C6	1.24685	Hypnozoite	Trophozoite	0.184109	AP2Gneg	AP2Gneg_Hypnozoite	0.23061	day3	0.205087	day5	6.4674	3.88902	3.54439
D5SEQ50_ATTCGGTAGAGG	134	114	0	2.98507	CAPD5r50	CTRL	d5	Infection1	Pv_C6	1.57912	Hypnozoite	Ring	0.221764	AP2Gneg	AP2Gneg_Hypnozoite	0.240162	day5	0.221872	day5	6.90881	4.21493	3.09498
D5SEQ50_ATTCGGTAGAGT	113	96	0	2.65487	CAPD5r50	CTRL	d5	Infection1	Pv_C6	1.22994	Hypnozoite	Trophozoite	0.193971	AP2Gneg	AP2Gneg_Hypnozoite	0.206578	day5	0.222208	hz	6.26731	4.24492	3.91358
D5SEQ50_CAAAGGATGTCG	336	209	0	3.57143	CAPD5r50	CTRL	d5	Infection1	Pv_C1	0.599524	Replicative	Merozoite	0.285656	AP2Gneg	AP2Gneg_Replicative	0.296746	day5	0.221292	day8	4.80183	5.27687	4.98238
D5SEQ50_CAACAGGCTGGA	139	121	0	4.31655	CAPD5r50	CTRL	d5	Infection1	Pv_C1	0.00985359	Replicative	Ring	0.224196	AP2Gneg	AP2Gneg_Replicative	0.281157	day8	0.215972	hz	3.81824	4.95795	3.54244
D5SEQ50_CAACTCCGATAG	300	249	0.333333	4	CAPD5r50	CTRL	d5	Infection1	Pv_C1	-0.369511	Replicative	EEF	0.3196	AP2Gneg	AP2Gneg_Replicative	0.391053	day5	0.266219	day5	3.8767	5.74426	3.20197
D5SEQ50_CAACTGGCTGGA	3170	1353	0.126183	5.07886	CAPD5r50	CTRL	d5	Infection1	Pv_C1	-0.537049	Replicative	EEF	0.594801	AP2Gneg	AP2Gneg_Replicative	0.301913	day8	0.255392	day8	3.60919	4.74867	3.31616
D5SEQ50_CAAGCTACCGAC	138	101	0	3.62319	CAPD5r50	CTRL	d5	Infection1	Pv_C1	0.215395	Replicative	Ring	0.218535	AP2Gneg	AP2Gneg_Replicative	0.276115	day8	0.267045	day5	3.8208	4.75943	4.19906
D5SEQ50_CACGGATAATTA	850	370	0	6.58824	CAPD5r50	CTRL	d5	Infection1	Pv_C1	0.045016	Replicative	EEF	0.38586	AP2Gneg	AP2Gneg_Replicative	0.415548	day8	0.224543	day5	3.70602	4.66912	3.71906
D5SEQ50_CATAAGAGCGCN	150	123	0	6	CAPD5r50	CTRL	d5	Infection1	Pv_C1	-0.3915	Replicative	Ring	0.267908	AP2Gneg	AP2Gneg_Replicative	0.288152	day8	0.260407	day3	3.55124	4.36773	3.7619
D5SEQ50_CATAAGAGCGGN	148	123	0	3.37838	CAPD5r50	CTRL	d5	Infection1	Pv_C1	-0.00965347	Replicative	Ring	0.277687	AP2Gneg	AP2Gneg_Replicative	0.327874	day5	0.263973	day3	3.60168	4.43878	3.70542
D5SEQ50_CCCACTCCCTGT	757	317	0	8.05812	CAPD5r50	CTRL	d5	Infection1	Pv_C1	-0.383409	Replicative	Trophozoite	0.380125	AP2Gneg	AP2Gneg_Replicative	0.434261	day8	0.304164	day8	3.39536	4.17912	4.43913
D5SEQ50_CCCCCTCCCTGT	111	79	0	5.40541	CAPD5r50	CTRL	d5	Infection1	Pv_C1	-0.340299	Replicative	Ring	0.226183	AP2Gneg	AP2Gneg_Replicative	0.189238	day5	0.217285	day8	3.57458	4.43724	4.1877
D5SEQ50_CCGAAGCATCAG	112	79	0	3.57143	CAPD5r50	CTRL	d5	Infection1	Pv_C1	-0.336257	Replicative	Ring	0.247229	AP2Gneg	AP2Gneg_Replicative	0.276125	day5	0.289748	day1	4.01697	5.21274	4.61518
D5SEQ50_CCGAAGCATCTG	911	306	0	12.5137	CAPD5r50	CTRL	d5	Infection1	Pv_C1	-0.353447	Replicative	EEF	0.357124	AP2Gneg	AP2Gneg_Replicative	0.468483	day5	0.281403	day1	3.95962	5.05561	4.82609
D5SEQ50_CGCTCACTCTAG	139	58	0	12.2302	CAPD5r50	CTRL	d5	Infection1	Pv_C1	-0.203223	Replicative	Schizont	0.179953	AP2Gneg	AP2Gneg_Replicative	0.256809	day5	0.296803	day5	3.98229	4.82808	4.86898
D5SEQ50_CGGGGTCGCGGC	2540	923	0.0393701	11.9685	CAPD5r50	CTRL	d5	Infection1	Pv_C4	1.79872	Hypnozoite	EEF	0.454545	AP2Gneg	AP2Gneg_Hypnozoite	0.259852	day5	0.142942	day5	5.14744	5.20082	5.37702
D5SEQ50_CTACACCGATAG	175	144	0	6.85714	CAPD5r50	CTRL	d5	Infection1	Pv_C1	0.316871	Replicative	Ring	0.340642	AP2Gneg	AP2Gneg_Replicative	0.38274	day8	0.287308	day1	3.54044	4.75341	3.4829
D5SEQ50_CTACCGCACGGA	116	68	0	6.03448	CAPD5r50	CTRL	d5	Infection1	Pv_C1	-0.295513	Replicative	EEF	0.18391	AP2Gneg	AP2Gneg_Replicative	0.147683	day8	0.212508	day8	3.93924	5.47451	4.06962
D5SEQ50_CTACTCCGATAG	3217	1386	0.0932546	3.85452	CAPD5r50	CTRL	d5	Infection1	Pv_C1	-0.366108	Replicative	EEF	0.586103	AP2Gneg	AP2Gneg_Replicative	0.318746	day8	0.269003	day8	3.73646	5.73699	3.29675
D5SEQ50_CTACTCCGATCG	158	133	0	6.96203	CAPD5r50	CTRL	d5	Infection1	Pv_C1	-0.0437618	Replicative	EEF	0.255244	AP2Gneg	AP2Gneg_Replicative	0.290178	day5	0.213061	day8	3.78445	5.60108	3.73275
D5SEQ50_CTGAAAGCTAGT	104	55	0	16.3462	CAPD5r50	CTRL	d5	Infection1	Pv_C1	-0.245947	Replicative	Ring	0.217852	AP2Gneg	AP2Gneg_Replicative	0.238976	day1	0.267901	day1	4.22397	4.88838	4.9275
D5SEQ50_GAAAAGAGCGCN	165	129	0	7.27273	CAPD5r50	CTRL	d5	Infection1	Pv_C1	-0.403548	Replicative	Schizont	0.279587	AP2Gneg	AP2Gneg_Replicative	0.297519	day5	0.253178	day5	3.57963	4.4131	3.76995
D5SEQ50_GAAAAGAGCGGN	198	158	0	4.54545	CAPD5r50	CTRL	d5	Infection1	Pv_C1	-0.124786	Replicative	Ring	0.268762	AP2Gneg	AP2Gneg_Replicative	0.358546	day5	0.280034	day1	3.58804	4.40021	3.70525
D5SEQ50_GAAATGGCTGGA	936	600	0.106838	4.48718	CAPD5r50	CTRL	d5	Infection1	Pv_C1	-0.306281	Replicative	EEF	0.446738	AP2Gneg	AP2Gneg_Replicative	0.508505	day8	0.187136	day8	3.56337	4.99315	3.25873
D5SEQ50_GAACACCGATAG	333	262	0	3.9039	CAPD5r50	CTRL	d5	Infection1	Pv_C1	-0.0123791	Replicative	EEF	0.335777	AP2Gneg	AP2Gneg_Replicative	0.363623	day8	0.256328	day8	3.82274	5.77902	3.49295
D5SEQ50_GAACAGGCTCGA	115	102	0	4.34783	CAPD5r50	CTRL	d5	Infection1	Pv_C1	0.0999278	Replicative	Trophozoite	0.230198	AP2Gneg	AP2Gneg_Replicative	0.254591	day8	0.203064	day5	3.73902	4.75482	3.78433
D5SEQ50_GAACAGGCTGGA	3050	1327	0.0983607	4.09836	CAPD5r50	CTRL	d5	Infection1	Pv_C1	-0.266288	Replicative	EEF	0.58763	AP2Gneg	AP2Gneg_Replicative	0.346401	day8	0.253822	day8	3.66086	4.74618	3.36876
D5SEQ50_GAACCGGCTGGA	290	235	0.344828	4.13793	CAPD5r50	CTRL	d5	Infection1	Pv_C1	-0.236447	Replicative	EEF	0.298122	AP2Gneg	AP2Gneg_Replicative	0.419696	day5	0.192383	day8	3.6993	4.94485	3.44833
D5SEQ50_GAACGGGCTGGA	401	331	0.249377	4.2394	CAPD5r50	CTRL	d5	Infection1	Pv_C1	-0.887785	Replicative	Schizont	0.373475	AP2Gneg	AP2Gneg_Replicative	0.449991	day5	0.244266	day5	3.73037	4.83863	3.53393
D5SEQ50_GAACTAGCTGGA	494	357	0.202429	4.8583	CAPD5r50	CTRL	d5	Infection1	Pv_C1	-0.194778	Replicative	EEF	0.363509	AP2Gneg	AP2Gneg_Replicative	0.446033	day8	0.290759	day1	3.67571	4.89201	3.3968
D5SEQ50_GAACTCCGATCG	227	191	0	2.64317	CAPD5r50	CTRL	d5	Infection1	Pv_C1	-0.230108	Replicative	Ring	0.295997	AP2Gneg	AP2Gneg_Replicative	0.369625	day8	0.283461	day5	3.69758	5.47382	3.75074
D5SEQ50_GAACTCGCTGGA	1141	704	0.262927	4.11919	CAPD5r50	CTRL	d5	Infection1	Pv_C1	-0.593787	Replicative	EEF	0.470667	AP2Gneg	AP2Gneg_Replicative	0.505793	day8	0.193776	day8	3.63667	4.7859	3.38917
D5SEQ50_GAACTGACTGGA	1041	662	0.192123	5.37944	CAPD5r50	CTRL	d5	Infection1	Pv_C1	-0.768999	Replicative	EEF	0.450262	AP2Gneg	AP2Gneg_Replicative	0.496936	day8	0.20076	day5	3.59146	4.72597	3.31058
D5SEQ50_GAACTGCCTGGA	710	483	0.140845	4.50704	CAPD5r50	CTRL	d5	Infection1	Pv_C1	-0.411935	Replicative	EEF	0.40147	AP2Gneg	AP2Gneg_Replicative	0.504143	day5	0.245194	day5	3.53154	4.92126	3.26183
D5SEQ50_GAACTGGATGGA	1188	723	0.0841751	5.30303	CAPD5r50	CTRL	d5	Infection1	Pv_C1	-0.264247	Replicative	EEF	0.488691	AP2Gneg	AP2Gneg_Replicative	0.477868	day8	0.201681	day1	3.56716	4.67935	3.39526
D5SEQ50_GAACTGGCAGGA	1512	840	0.0661376	5.42328	CAPD5r50	CTRL	d5	Infection1	Pv_C1	-0.318288	Replicative	EEF	0.504319	AP2Gneg	AP2Gneg_Replicative	0.432484	day8	0.0447178	day8	3.65442	4.8708	3.34686
D5SEQ50_GAACTGGCCGGA	495	374	0.20202	4.64646	CAPD5r50	CTRL	d5	Infection1	Pv_C1	-0.668684	Replicative	EEF	0.384153	AP2Gneg	AP2Gneg_Replicative	0.513224	day5	0.246198	day5	3.68265	4.78029	3.66453
D5SEQ50_GAACTGGCGGGA	173	146	0	6.35838	CAPD5r50	CTRL	d5	Infection1	Pv_C1	-0.519996	Replicative	Ring	0.23755	AP2Gneg	AP2Gneg_Replicative	0.322906	day5	0.24824	day5	3.60106	4.5517	3.54145
D5SEQ50_GAACTGGCTAGA	488	355	0.204918	6.14754	CAPD5r50	CTRL	d5	Infection1	Pv_C1	-0.225398	Replicative	EEF	0.383214	AP2Gneg	AP2Gneg_Replicative	0.46391	day5	0.27734	day1	3.65962	5.09748	3.4533
D5SEQ50_GAACTGGCTCGA	1303	762	0.076746	4.6815	CAPD5r50	CTRL	d5	Infection1	Pv_C1	-0.620019	Replicative	EEF	0.487535	AP2Gneg	AP2Gneg_Replicative	0.437233	day8	0.24813	day1	3.6373	4.70104	3.45708
D5SEQ50_GAACTGGCTGAA	395	315	0.253165	5.31646	CAPD5r50	CTRL	d5	Infection1	Pv_C1	-0.402012	Replicative	Trophozoite	0.343342	AP2Gneg	AP2Gneg_Replicative	0.42617	day8	0.241977	day5	3.57764	4.78197	3.47776
D5SEQ50_GAACTGGCTGCA	646	459	0	5.10836	CAPD5r50	CTRL	d5	Infection1	Pv_C1	-0.149036	Replicative	EEF	0.38248	AP2Gneg	AP2Gneg_Replicative	0.488243	day5	0.283538	day1	3.60767	4.90965	3.42028
D5SEQ50_GAACTGGCTGGC	376	271	0	2.92553	CAPD5r50	CTRL	d5	Infection1	Pv_C1	-0.130331	Replicative	EEF	0.345833	AP2Gneg	AP2Gneg_Replicative	0.419762	day5	0.282728	day1	3.69685	4.85405	3.32082
D5SEQ50_GAACTGGCTGGG	689	481	0	5.95065	CAPD5r50	CTRL	d5	Infection1	Pv_C1	-0.670361	Replicative	Schizont	0.421349	AP2Gneg	AP2Gneg_Replicative	0.527438	day8	0.255252	day5	3.5756	4.74741	3.52065
D5SEQ50_GAACTGGCTGGT	390	293	0	4.10256	CAPD5r50	CTRL	d5	Infection1	Pv_C1	-0.361434	Replicative	Ring	0.321529	AP2Gneg	AP2Gneg_Replicative	0.443776	day8	0.290924	day1	3.67236	4.74501	3.5982
D5SEQ50_GAACTGGCTGTA	491	348	0	4.48065	CAPD5r50	CTRL	d5	Infection1	Pv_C1	-0.986548	Replicative	EEF	0.362886	AP2Gneg	AP2Gneg_Replicative	0.449177	day8	0.209613	day8	3.59051	4.73967	3.35969
D5SEQ50_GAACTGGCTTGA	495	358	0.20202	4.64646	CAPD5r50	CTRL	d5	Infection1	Pv_C1	-0.439665	Replicative	Trophozoite	0.377508	AP2Gneg	AP2Gneg_Replicative	0.459827	day8	0.250385	day5	3.62864	5.33586	3.54872
D5SEQ50_GAACTGGGTGGA	162	139	0	5.55556	CAPD5r50	CTRL	d5	Infection1	Pv_C1	-0.434476	Replicative	EEF	0.259773	AP2Gneg	AP2Gneg_Replicative	0.27773	day8	0.198303	day5	3.80348	4.97992	3.45632
D5SEQ50_GAACTGGTTGGA	421	328	0	4.038	CAPD5r50	CTRL	d5	Infection1	Pv_C1	-0.456611	Replicative	EEF	0.338744	AP2Gneg	AP2Gneg_Replicative	0.429057	day8	0.284425	day1	3.66842	5.14195	3.2378
D5SEQ50_GAACTGTCTGGA	793	535	0.126103	4.66583	CAPD5r50	CTRL	d5	Infection1	Pv_C1	-0.386995	Replicative	EEF	0.417367	AP2Gneg	AP2Gneg_Replicative	0.527841	day5	0.223833	day5	3.61573	4.65973	3.40334
D5SEQ50_GAACTTGCTGGA	421	305	0.23753	5.70071	CAPD5r50	CTRL	d5	Infection1	Pv_C1	0.194273	Replicative	EEF	0.341306	AP2Gneg	AP2Gneg_Replicative	0.423258	day8	0.244963	day5	3.62532	4.80427	3.41588
D5SEQ50_GAAGCTACAGAC	133	88	0	6.01504	CAPD5r50	CTRL	d5	Infection1	Pv_C1	0.0852516	Replicative	Ring	0.228319	AP2Gneg	AP2Gneg_Replicative	0.264684	day8	0.211498	day5	3.7456	4.865	3.98598
D5SEQ50_GAAGCTACCGAC	932	309	0.429185	15.4506	CAPD5r50	CTRL	d5	Infection1	Pv_C1	-0.0384406	Replicative	EEF	0.318082	AP2Gneg	AP2Gneg_Replicative	0.411835	day5	0.258005	day5	3.76949	4.71124	4.35696
D5SEQ50_GAAGCTACCGCC	152	94	0.657895	7.23684	CAPD5r50	CTRL	d5	Infection1	Pv_C1	-0.375835	Replicative	EEF	0.258444	AP2Gneg	AP2Gneg_Replicative	0.271045	day8	0.270695	day5	3.76477	4.80291	3.98411
D5SEQ50_GAATTGGCTGGA	193	163	0	6.21762	CAPD5r50	CTRL	d5	Infection1	Pv_C1	-0.168544	Replicative	EEF	0.254643	AP2Gneg	AP2Gneg_Replicative	0.337356	day8	0.226493	day5	3.63043	4.60271	3.55476
D5SEQ50_GACCTGGCTGGA	151	134	0.662252	4.63576	CAPD5r50	CTRL	d5	Infection1	Pv_C1	-0.0161013	Replicative	Ring	0.22559	AP2Gneg	AP2Gneg_Replicative	0.317264	day5	0.270418	day8	3.78823	5.15705	3.82676
D5SEQ50_GAGCTGGCTGGA	595	426	0.168067	6.89076	CAPD5r50	CTRL	d5	Infection1	Pv_C1	-0.672916	Replicative	EEF	0.432177	AP2Gneg	AP2Gneg_Replicative	0.502342	day8	0.242261	day5	3.57567	4.87292	3.40385
D5SEQ50_GATAAGAGCGAN	623	356	0	4.6549	CAPD5r50	CTRL	d5	Infection1	Pv_C1	-0.437791	Replicative	Trophozoite	0.367943	AP2Gneg	AP2Gneg_Replicative	0.444346	day5	0.271757	day1	3.64129	4.53606	3.65842
D5SEQ50_GATAAGAGCGCN	860	437	0.116279	4.18605	CAPD5r50	CTRL	d5	Infection1	Pv_C1	-0.844378	Replicative	Ring	0.423846	AP2Gneg	AP2Gneg_Replicative	0.477637	day5	0.24138	day5	3.5888	4.39933	3.78851
D5SEQ50_GATAAGAGCGGN	995	473	0	4.72362	CAPD5r50	CTRL	d5	Infection1	Pv_C1	0.263214	Replicative	EEF	0.399216	AP2Gneg	AP2Gneg_Replicative	0.490859	day5	0.231106	day5	3.57615	4.34582	3.74705
D5SEQ50_GATAAGAGCGTN	231	155	0	7.35931	CAPD5r50	CTRL	d5	Infection1	Pv_C1	-0.0272785	Replicative	Ring	0.26324	AP2Gneg	AP2Gneg_Replicative	0.314319	day5	0.212557	day3	3.6695	4.53364	3.79847
D5SEQ50_GATCTGGCTGGA	308	244	0.324675	6.81818	CAPD5r50	CTRL	d5	Infection1	Pv_C1	-0.0617738	Replicative	EEF	0.312926	AP2Gneg	AP2Gneg_Replicative	0.406003	day5	0.257233	day5	3.57005	4.62305	3.45851
D5SEQ50_GATTTGACCTCT	445	128	0	21.3483	CAPD5r50	CTRL	d5	Infection1	Pv_C1	0.173565	Replicative	EEF	0.235712	AP2Gneg	AP2Gneg_Replicative	0.316437	day5	0.31912	day8	3.93721	4.79909	4.77936
D5SEQ50_GATTTGCCCTCT	102	48	0	11.7647	CAPD5r50	CTRL	d5	Infection1	Pv_C1	0.414735	Replicative	Ring	0.18829	AP2Gneg	AP2Gneg_Replicative	0.213977	day1	0.257747	day5	3.83597	4.71754	4.57715
D5SEQ50_GCACTCCGATAG	332	252	0	3.31325	CAPD5r50	CTRL	d5	Infection1	Pv_C1	-0.426788	Replicative	Trophozoite	0.33702	AP2Gneg	AP2Gneg_Replicative	0.411191	day5	0.262253	day5	3.71063	5.26439	3.80932
D5SEQ50_GCACTGGCTGGA	226	182	0	4.86726	CAPD5r50	CTRL	d5	Infection1	Pv_C1	-0.601063	Replicative	EEF	0.284831	AP2Gneg	AP2Gneg_Replicative	0.373494	day8	0.274262	day5	3.65557	5.2193	3.76817
D5SEQ50_GGACTCCGATAG	404	307	0	4.70297	CAPD5r50	CTRL	d5	Infection1	Pv_C1	-0.541395	Replicative	Trophozoite	0.366442	AP2Gneg	AP2Gneg_Replicative	0.467675	day8	0.229677	day5	3.78934	5.25534	3.29836
D5SEQ50_GGACTGGCTGGA	646	454	0.154799	5.57276	CAPD5r50	CTRL	d5	Infection1	Pv_C1	0.0112712	Replicative	EEF	0.358905	AP2Gneg	AP2Gneg_Replicative	0.497742	day8	0.207085	day5	3.59544	4.60419	3.46802
D5SEQ50_GGGCGCAAAGCT	258	116	0.775194	5.81395	CAPD5r50	CTRL	d5	Infection1	Pv_C1	0.493525	Replicative	Trophozoite	0.242911	AP2Gneg	AP2Gneg_Replicative	0.292322	day5	0.262872	day8	4.04169	5.02359	4.90578
D5SEQ50_GGTCCTTACGAA	118	69	0	7.62712	CAPD5r50	CTRL	d5	Infection1	Pv_C5	-0.151283	Replicative	EEF	0.15967	AP2Gneg	AP2Gneg_Replicative	0.133507	day3	0.172451	day8	6.1828	5.94645	7.77225
D5SEQ50_GTAATCCGATAG	618	443	0	4.36893	CAPD5r50	CTRL	d5	Infection1	Pv_C1	-0.326903	Replicative	EEF	0.393777	AP2Gneg	AP2Gneg_Replicative	0.483987	day8	0.266965	day5	3.72128	5.66166	3.44072
D5SEQ50_GTAATTGTACCC	123	82	0	3.25203	CAPD5r50	CTRL	d5	Infection1	Pv_C1	-0.301855	Replicative	Ring	0.251865	AP2Gneg	AP2Gneg_Replicative	0.231131	day1	0.225222	day8	3.5198	4.21939	3.76376
D5SEQ50_GTACACCGATAG	1931	1014	0	4.6608	CAPD5r50	CTRL	d5	Infection1	Pv_C1	-0.607724	Replicative	EEF	0.559381	AP2Gneg	AP2Gneg_Replicative	0.280587	day8	0.250177	day8	3.67283	5.62632	3.36775
D5SEQ50_GTACACCGATCG	102	95	0	2.94118	CAPD5r50	CTRL	d5	Infection1	Pv_C1	-0.356358	Replicative	Merozoite	0.21597	AP2Gneg	AP2Gneg_Replicative	0.255064	day8	0.218763	day3	3.9777	5.14656	4.09547
D5SEQ50_GTACCCCGATAG	340	261	0	6.47059	CAPD5r50	CTRL	d5	Infection1	Pv_C1	-0.0672823	Replicative	EEF	0.347499	AP2Gneg	AP2Gneg_Replicative	0.419284	day5	0.0849079	day8	3.7399	5.3068	3.14087
D5SEQ50_GTACGCCGATAG	447	327	0	6.26398	CAPD5r50	CTRL	d5	Infection1	Pv_C1	0.282442	Replicative	EEF	0.358385	AP2Gneg	AP2Gneg_Replicative	0.454891	day8	0.251334	day1	3.71784	5.52041	3.2848
D5SEQ50_GTACTACGATAG	1579	882	0	5.19316	CAPD5r50	CTRL	d5	Infection1	Pv_C1	-0.561457	Replicative	EEF	0.521967	AP2Gneg	AP2Gneg_Replicative	0.435126	day8	0.227534	day5	3.74975	5.82362	3.39054
D5SEQ50_GTACTCAGATAG	1966	1021	0.0508647	4.98474	CAPD5r50	CTRL	d5	Infection1	Pv_C1	-0.534723	Replicative	EEF	0.534113	AP2Gneg	AP2Gneg_Replicative	0.246416	day8	0.273963	day8	3.79915	5.73208	3.31961
D5SEQ50_GTACTCAGATCG	101	92	0	4.9505	CAPD5r50	CTRL	d5	Infection1	Pv_C1	0.124288	Replicative	EEF	0.228176	AP2Gneg	AP2Gneg_Replicative	0.259648	day8	0.270663	hz	3.73931	4.89687	3.6219
D5SEQ50_GTACTCCAATAG	476	357	0	3.78151	CAPD5r50	CTRL	d5	Infection1	Pv_C1	-0.602421	Replicative	EEF	0.364197	AP2Gneg	AP2Gneg_Replicative	0.454041	day5	0.218367	day5	3.67909	5.41774	3.22585
D5SEQ50_GTACTCCCATAG	592	411	0	6.58784	CAPD5r50	CTRL	d5	Infection1	Pv_C1	-0.634849	Replicative	EEF	0.351969	AP2Gneg	AP2Gneg_Replicative	0.450697	day5	0.0678433	day8	3.77737	5.71162	3.65426
D5SEQ50_GTACTCCGAAAG	947	621	0	4.01267	CAPD5r50	CTRL	d5	Infection1	Pv_C1	-0.47257	Replicative	EEF	0.459872	AP2Gneg	AP2Gneg_Replicative	0.507293	day8	0.216309	day5	3.72424	5.78591	3.50266
D5SEQ50_GTACTCCGACAG	246	207	0	2.43902	CAPD5r50	CTRL	d5	Infection1	Pv_C1	0.102089	Replicative	Trophozoite	0.303003	AP2Gneg	AP2Gneg_Replicative	0.394593	day5	0.260233	day3	3.85252	5.57516	3.77973
D5SEQ50_GTACTCCGAGAG	219	182	0	4.10959	CAPD5r50	CTRL	d5	Infection1	Pv_C1	-0.110926	Replicative	EEF	0.270598	AP2Gneg	AP2Gneg_Replicative	0.375438	day8	0.0955068	day8	3.82321	5.67827	3.62545
D5SEQ50_GTACTCCGATAA	333	253	0	4.5045	CAPD5r50	CTRL	d5	Infection1	Pv_C1	-0.172805	Replicative	Trophozoite	0.288164	AP2Gneg	AP2Gneg_Replicative	0.42918	day8	0.310818	day5	3.94956	5.5265	3.6273
D5SEQ50_GTACTCCGATAC	680	462	0	5.58824	CAPD5r50	CTRL	d5	Infection1	Pv_C1	-0.325307	Replicative	EEF	0.416042	AP2Gneg	AP2Gneg_Replicative	0.493539	day5	0.232703	day5	3.61971	5.68077	3.34811
D5SEQ50_GTACTCCGATAT	407	316	0	3.4398	CAPD5r50	CTRL	d5	Infection1	Pv_C1	-0.174818	Replicative	Trophozoite	0.368831	AP2Gneg	AP2Gneg_Replicative	0.433077	day8	0.23066	day5	3.76476	5.67376	3.22983
D5SEQ50_GTACTCCGATCG	2954	1276	0.0338524	8.73392	CAPD5r50	CTRL	d5	Infection1	Pv_C1	-0.417723	Replicative	EEF	0.569941	AP2Gneg	AP2Gneg_Replicative	0.301373	day1	0.294014	day8	3.78917	5.447	3.76695
D5SEQ50_GTACTCCGATGG	292	230	0	5.13699	CAPD5r50	CTRL	d5	Infection1	Pv_C1	-0.216084	Replicative	Merozoite	0.285345	AP2Gneg	AP2Gneg_Replicative	0.356353	day5	0.152659	day5	3.88241	5.57005	3.74616
D5SEQ50_GTACTCCGATTG	252	207	0	5.95238	CAPD5r50	CTRL	d5	Infection1	Pv_C1	-0.27747	Replicative	EEF	0.335719	AP2Gneg	AP2Gneg_Replicative	0.370815	day8	0.252573	day5	3.95585	5.46359	3.56092
D5SEQ50_GTACTCCGGTAG	201	171	0	2.98507	CAPD5r50	CTRL	d5	Infection1	Pv_C1	-0.211091	Replicative	Ring	0.321557	AP2Gneg	AP2Gneg_Replicative	0.363707	day5	0.214109	day8	3.73144	5.44154	3.22772
D5SEQ50_GTACTCCGTTAG	302	238	0	7.28477	CAPD5r50	CTRL	d5	Infection1	Pv_C1	-0.347005	Replicative	EEF	0.327306	AP2Gneg	AP2Gneg_Replicative	0.40436	day5	0.256583	day5	3.70233	5.53628	3.46472
D5SEQ50_GTACTCCTATAG	667	460	0	4.49775	CAPD5r50	CTRL	d5	Infection1	Pv_C1	0.299601	Replicative	EEF	0.407762	AP2Gneg	AP2Gneg_Replicative	0.49611	day8	0.24493	day5	3.61623	5.64674	3.35066
D5SEQ50_GTACTCGGATAG	342	276	0	2.63158	CAPD5r50	CTRL	d5	Infection1	Pv_C1	-0.0166348	Replicative	Ring	0.331576	AP2Gneg	AP2Gneg_Replicative	0.430724	day5	0.0772138	day1	3.7356	5.83051	3.4902
D5SEQ50_GTACTCTGATAG	327	261	0	3.66972	CAPD5r50	CTRL	d5	Infection1	Pv_C1	0.779005	Hypnozoite	EEF	0.32736	AP2Gneg	AP2Gneg_Hypnozoite	0.387406	day8	0.25523	day5	3.91292	5.41629	3.51084
D5SEQ50_GTACTGCGATAG	145	132	0	4.82759	CAPD5r50	CTRL	d5	Infection1	Pv_C1	0.441242	Replicative	EEF	0.256987	AP2Gneg	AP2Gneg_Replicative	0.325804	day8	0.224562	day8	3.90714	5.41599	3.65038
D5SEQ50_GTACTGGCTGGA	379	293	0.263852	3.95778	CAPD5r50	CTRL	d5	Infection1	Pv_C1	-0.056605	Replicative	EEF	0.322352	AP2Gneg	AP2Gneg_Replicative	0.405168	day8	0.235862	day1	3.5654	5.0266	3.2441
D5SEQ50_GTACTTCGATAG	154	130	0	6.49351	CAPD5r50	CTRL	d5	Infection1	Pv_C1	-0.450006	Replicative	Trophozoite	0.266276	AP2Gneg	AP2Gneg_Replicative	0.320413	day8	0.279297	day5	3.7365	5.6387	3.55047
D5SEQ50_GTAGTCCGATAG	113	96	0	6.19469	CAPD5r50	CTRL	d5	Infection1	Pv_C1	0.0214413	Replicative	EEF	0.236517	AP2Gneg	AP2Gneg_Replicative	0.264963	day5	0.235419	day8	3.61686	5.22619	3.67473
D5SEQ50_GTATTCCGATAG	169	141	0	4.14201	CAPD5r50	CTRL	d5	Infection1	Pv_C1	-0.546649	Replicative	EEF	0.246613	AP2Gneg	AP2Gneg_Replicative	0.344964	day5	0.235727	day5	3.92025	5.53804	3.54497
D5SEQ50_GTCCTCCGATAG	166	139	0	6.62651	CAPD5r50	CTRL	d5	Infection1	Pv_C1	-0.0545404	Replicative	Ring	0.270887	AP2Gneg	AP2Gneg_Replicative	0.324264	day5	0.226959	day5	3.86406	5.21654	3.75846
D5SEQ50_GTGCGGTAGAGA	383	289	0	5.22193	CAPD5r50	CTRL	d5	Infection1	Pv_C6	0.974091	Hypnozoite	Trophozoite	0.290118	AP2Gneg	AP2Gneg_Hypnozoite	0.37328	day1	0.252272	day1	6.48673	3.96347	3.59308
D5SEQ50_GTGCGGTAGAGC	473	337	0	6.55391	CAPD5r50	CTRL	d5	Infection1	Pv_C6	1.15344	Hypnozoite	EEF	0.338815	AP2Gneg	AP2Gneg_Hypnozoite	0.389411	day5	0.236295	day8	6.53415	3.84859	3.57287
D5SEQ50_GTGCGGTAGAGG	536	388	0	4.47761	CAPD5r50	CTRL	d5	Infection1	Pv_C6	1.35368	Hypnozoite	EEF	0.366272	AP2Gneg	AP2Gneg_Hypnozoite	0.393191	day5	0.248921	day8	6.96927	4.2078	3.11406
D5SEQ50_GTGCGGTAGAGT	407	305	0	3.4398	CAPD5r50	CTRL	d5	Infection1	Pv_C6	1.03794	Hypnozoite	EEF	0.309237	AP2Gneg	AP2Gneg_Hypnozoite	0.366416	day5	0.223023	day8	6.32237	4.1946	3.84073
D5SEQ50_GTGCTCCGATAG	479	354	0	3.75783	CAPD5r50	CTRL	d5	Infection1	Pv_C1	0.424251	Replicative	EEF	0.396024	AP2Gneg	AP2Gneg_Replicative	0.474122	day5	0.259294	day1	3.6727	5.32612	3.13539
D5SEQ50_GTTCTCCGATAG	191	156	0	5.75916	CAPD5r50	CTRL	d5	Infection1	Pv_C1	-0.579327	Replicative	Trophozoite	0.291116	AP2Gneg	AP2Gneg_Replicative	0.343419	day8	0.301638	day8	3.63099	5.53744	3.48811
D5SEQ50_TAAATTGTACCC	171	110	0	2.92398	CAPD5r50	CTRL	d5	Infection1	Pv_C1	0.0653823	Replicative	Ring	0.218428	AP2Gneg	AP2Gneg_Replicative	0.256425	day5	0.181476	day1	3.50429	4.20395	3.80722
D5SEQ50_TAACTCCGATAG	123	113	0	3.25203	CAPD5r50	CTRL	d5	Infection1	Pv_C1	-0.435007	Replicative	EEF	0.25638	AP2Gneg	AP2Gneg_Replicative	0.316935	day5	0.289661	day3	3.63676	5.47401	3.33378
D5SEQ50_TAACTGGCTGGA	1955	1020	0.153453	5.31969	CAPD5r50	CTRL	d5	Infection1	Pv_C1	-0.17215	Replicative	EEF	0.515106	AP2Gneg	AP2Gneg_Replicative	0.282116	hz	0.267076	day8	3.62441	4.87192	3.29499
D5SEQ50_TACTCCGATAGC	101	77	0	11.8812	CAPD5r50	CTRL	d5	Infection1	Pv_C1	-0.253328	Replicative	Ring	0.215374	AP2Gneg	AP2Gneg_Replicative	0.224265	day5	0.243811	day8	3.86005	5.48125	3.79008
D5SEQ50_TACTCCGATAGG	99	76	0	10.101	CAPD5r50	CTRL	d5	Infection1	Pv_C1	-0.349147	Replicative	Trophozoite	0.213358	AP2Gneg	AP2Gneg_Replicative	0.205705	day5	0.242395	day8	3.7769	4.82475	4.54118
D5SEQ50_TATTTCTCCGAT	189	127	0	3.7037	CAPD5r50	CTRL	d5	Infection1	Pv_C5	0.362135	Replicative	Schizont	0.13355	AP2Gpos	AP2Gpos_Replicative	0.0163535	day11	-0.0254661	day1	6.95533	6.23784	8.13039
D5SEQ50_TCAATTTACCGG	385	194	0	4.93506	CAPD5r50	CTRL	d5	Infection1	Pv_C1	-0.512417	Replicative	Trophozoite	0.300564	AP2Gneg	AP2Gneg_Replicative	0.398972	day5	0.188558	day8	3.92562	4.87625	4.56127
D5SEQ50_TCTGGTCCTAGT	136	53	0	8.82353	CAPD5r50	CTRL	d5	Infection1	Pv_C1	-0.223641	Replicative	Ring	0.149194	AP2Gneg	AP2Gneg_Replicative	0.215438	day5	0.188278	day8	3.93899	4.82581	4.92384
D5SEQ50_TGACCTTACGAA	128	67	0	7.03125	CAPD5r50	CTRL	d5	Infection1	Pv_C5	-0.179793	Replicative	EEF	0.151372	AP2Gneg	AP2Gneg_Replicative	0.119764	day3	0.175758	day8	6.18517	5.93815	7.77802
D5SEQ50_TGAGGTATTGTC	287	191	0	3.13589	CAPD5r50	CTRL	d5	Infection1	Pv_C5	-0.31488	Replicative	Merozoite	0.198495	AP2Gneg	AP2Gneg_Replicative	0.0152625	day5	0.0256349	day8	6.49968	6.34559	8.73947
D5SEQ50_TGTCATTACGAA	119	63	0	6.72269	CAPD5r50	CTRL	d5	Infection1	Pv_C5	-0.131011	Replicative	Male	0.151802	AP2Gneg	AP2Gneg_Replicative	0.112752	day3	0.173773	day8	6.20037	5.94612	7.78807
D5SEQ50_TGTCCTTACGAA	728	220	0	8.79121	CAPD5r50	CTRL	d5	Infection1	Pv_C5	-0.444342	Replicative	Ring	0.278459	AP2Gneg	AP2Gneg_Replicative	0.266354	day5	0.227077	day5	6.17543	5.9242	7.73202
D5SEQ50_TGTCTGATTTTC	135	108	0	3.7037	CAPD5r50	CTRL	d5	Infection1	Pv_C5	-0.233915	Replicative	Schizont	0.139853	AP2Gpos	AP2Gpos_Replicative	0.0561081	day1	0.0177381	day8	6.91587	6.58227	8.18558
D5SEQ50_TTAATTGTACAC	147	108	0	4.08163	CAPD5r50	CTRL	d5	Infection1	Pv_C1	0.12905	Replicative	Ring	0.242251	AP2Gneg	AP2Gneg_Replicative	0.244087	day5	0.194016	day8	3.51969	4.22154	3.76269
D5SEQ50_TTAATTGTACCC	642	283	0	4.20561	CAPD5r50	CTRL	d5	Infection1	Pv_C1	-0.228467	Replicative	EEF	0.326448	AP2Gneg	AP2Gneg_Replicative	0.403066	day5	0.26345	day8	3.52558	4.2464	3.77983
D5SEQ50_TTACTCCGATAG	1816	979	0.110132	5.01101	CAPD5r50	CTRL	d5	Infection1	Pv_C1	-0.357797	Replicative	EEF	0.543364	AP2Gneg	AP2Gneg_Replicative	0.332229	hz	0.235597	day8	3.68357	5.773	3.31138
D5SEQ50_TTGCGGTAGAGC	106	95	0	2.83019	CAPD5r50	CTRL	d5	Infection1	Pv_C6	2.1114	Hypnozoite	Ring	0.20195	AP2Gneg	AP2Gneg_Hypnozoite	0.253052	day3	0.216059	day3	6.42944	3.94999	3.59425
D5SEQ50_TTGCGGTAGAGG	141	128	0	2.83688	CAPD5r50	CTRL	d5	Infection1	Pv_C6	1.57432	Hypnozoite	Ring	0.225166	AP2Gneg	AP2Gneg_Hypnozoite	0.270867	day5	0.134519	day3	6.89076	4.21722	3.17071
D11pSeq2_AACAATCATATG	3510	577	0.02849	12.1083	SEQ11p2	PI4K	d11	Infection2	Pv_C3	-0.441895	Replicative	Schizont	0.476124	AP2Gpos	AP2Gpos_Replicative	0.570886	day11	0.327728	day11	2.45692	2.62722	4.76102
D11pSeq2_ACTATCGCATAT	11972	1405	0.275643	16.1961	SEQ11p2	PI4K	d11	Infection2	Pv_C1	-0.811411	Replicative	EEF	0.623165	AP2Gneg	AP2Gneg_Replicative	0.151951	day11	0.325667	day8	3.71223	5.13071	3.98163
D11pSeq2_AGCCGGGCATGC	1092	802	0.18315	2.74725	SEQ11p2	PI4K	d11	Infection2	Pv_C4	2.15667	Hypnozoite	EEF	0.426404	AP2Gneg	AP2Gneg_Hypnozoite	0.351344	day1	0.151183	day5	6.12071	5.01453	5.71989
D11pSeq2_AGCGGTATATCG	509	408	0	1.17878	SEQ11p2	PI4K	d11	Infection2	Pv_C5	-0.144071	Replicative	Male	0.211984	AP2Gneg	AP2Gneg_Replicative	0.0689886	day1	-0.0672812	day8	6.97612	6.45769	8.47481
D11pSeq2_ATGCATGCCGAC	1957	711	0	3.5769	SEQ11p2	PI4K	d11	Infection2	Pv_C3	-1.00472	Replicative	Schizont	0.507747	AP2Gpos	AP2Gpos_Replicative	0.492749	day11	0.283145	day11	2.23205	2.34491	4.44077
D11pSeq2_CAAGGATAAACA	7167	603	0.111623	26.3569	SEQ11p2	PI4K	d11	Infection2	Pv_C3	-0.76758	Replicative	Schizont	0.499727	AP2Gpos	AP2Gpos_Replicative	0.54739	day11	0.341341	day11	2.63856	3.02481	4.81968
D11pSeq2_CAGCATGCCGAC	5924	1255	0.033761	3.00473	SEQ11p2	PI4K	d11	Infection2	Pv_C3	-0.73427	Replicative	Schizont	0.566712	AP2Gpos	AP2Gpos_Replicative	0.284203	day11	0.326201	day11	2.25074	2.27912	4.48001
D11pSeq2_CATCACCGGGTA	5365	618	0.0186393	17.9683	SEQ11p2	PI4K	d11	Infection2	Pv_C3	-0.824214	Replicative	Schizont	0.489843	AP2Gpos	AP2Gpos_Replicative	0.562194	day11	0.306551	day11	2.53444	2.74106	4.70831
D11pSeq2_CCAGAGCGTGAG	1946	746	1.28469	5.49846	SEQ11p2	PI4K	d11	Infection2	Pv_C5	-0.64625	Replicative	EEF	0.307396	AP2Gneg	AP2Gneg_Replicative	0.0578618	hz	0.0212198	day11	6.82225	6.48298	8.64737
D11pSeq2_CCGAGATTACTA	736	342	0	5.16304	SEQ11p2	PI4K	d11	Infection2	Pv_C3	-0.941474	Replicative	Schizont	0.430058	AP2Gneg	AP2Gneg_Replicative	0.509448	day11	0.292049	day11	2.13647	2.42508	4.43748
D11pSeq2_CCGCATGCCGAC	1482	587	0.134953	3.4413	SEQ11p2	PI4K	d11	Infection2	Pv_C3	-0.892424	Replicative	Schizont	0.500689	AP2Gpos	AP2Gpos_Replicative	0.53551	day11	0.294185	day11	2.21172	2.40378	4.43375
D11pSeq2_CCGGTGAGAGTA	5502	818	0.0727008	19.1021	SEQ11p2	PI4K	d11	Infection2	Pv_C3	-0.944562	Replicative	EEF	0.512563	AP2Gpos	AP2Gpos_Replicative	0.409861	day11	0.285578	day11	2.51859	2.56859	4.76214
D11pSeq2_CGCCGGGCATGC	846	638	0	2.83688	SEQ11p2	PI4K	d11	Infection2	Pv_C4	2.19335	Hypnozoite	EEF	0.401887	AP2Gneg	AP2Gneg_Hypnozoite	0.427507	day5	0.170862	day5	6.0278	5.31728	5.78699
D11pSeq2_CGGCATGCCGAC	553	311	0	3.61664	SEQ11p2	PI4K	d11	Infection2	Pv_C3	-0.196028	Replicative	Schizont	0.451239	AP2Gpos	AP2Gpos_Replicative	0.486342	day11	0.267276	day11	2.21051	2.55104	4.44551
D11pSeq2_CGGGAACACTCT	16694	1109	0.0838625	19.8814	SEQ11p2	PI4K	d11	Infection2	Pv_C3	-0.860221	Replicative	Schizont	0.540946	AP2Gpos	AP2Gpos_Replicative	0.22995	day11	0.329286	day11	2.62497	2.8492	4.61384
D11pSeq2_CGGGACCACTCT	526	259	0	14.0684	SEQ11p2	PI4K	d11	Infection2	Pv_C3	-0.742313	Replicative	EEF	0.394529	AP2Gneg	AP2Gneg_Replicative	0.469131	day11	0.281391	day11	2.67304	3.01027	4.69012
D11pSeq2_CTACATGCCGAC	2648	858	0.0377644	3.70091	SEQ11p2	PI4K	d11	Infection2	Pv_C3	-0.556603	Replicative	Schizont	0.524132	AP2Gpos	AP2Gpos_Replicative	0.42732	day11	0.301138	day11	2.39798	2.35643	4.48848
D11pSeq2_CTCCATGCCGAC	1681	624	0	6.48424	SEQ11p2	PI4K	d11	Infection2	Pv_C3	-0.73855	Replicative	Schizont	0.528005	AP2Gpos	AP2Gpos_Replicative	0.505362	day11	0.281799	day11	2.30653	2.35818	4.58591
D11pSeq2_CTCGGCGAGGTN	644	229	0.15528	25.7764	SEQ11p2	PI4K	d11	Infection2	Pv_C3	-0.450112	Replicative	Schizont	0.309028	AP2Gneg	AP2Gneg_Replicative	0.358378	day11	0.0936619	day11	2.30493	2.53997	5.05448
D11pSeq2_CTGAATGCCGAC	1461	595	0	3.35387	SEQ11p2	PI4K	d11	Infection2	Pv_C3	-0.715493	Replicative	Schizont	0.483683	AP2Gneg	AP2Gneg_Replicative	0.528593	day11	0.271382	day11	2.30132	2.33076	4.52284
D11pSeq2_CTGCAAGCCGAC	2373	794	0	2.78129	SEQ11p2	PI4K	d11	Infection2	Pv_C3	-1.10673	Replicative	Schizont	0.537631	AP2Gpos	AP2Gpos_Replicative	0.458022	day11	0.292359	day11	2.34401	2.34464	4.49251
D11pSeq2_CTGCAGGCCGAC	522	311	0.191571	4.40613	SEQ11p2	PI4K	d11	Infection2	Pv_C3	-0.871075	Replicative	Schizont	0.46887	AP2Gneg	AP2Gneg_Replicative	0.452594	day11	0.235033	day11	2.07828	2.491	4.46211
D11pSeq2_CTGCATACCGAC	750	389	0.133333	5.06667	SEQ11p2	PI4K	d11	Infection2	Pv_C3	-0.447046	Replicative	Schizont	0.446326	AP2Gpos	AP2Gpos_Replicative	0.480463	day11	0.253868	day11	2.11865	2.34076	4.49894
D11pSeq2_CTGCATCCCGAC	1138	472	0.0878735	7.02988	SEQ11p2	PI4K	d11	Infection2	Pv_C3	-0.827451	Replicative	Schizont	0.50891	AP2Gpos	AP2Gpos_Replicative	0.516645	day11	0.287965	day11	2.33672	2.55764	4.49256
D11pSeq2_CTGCATGACGAC	1107	497	0	3.07136	SEQ11p2	PI4K	d11	Infection2	Pv_C3	-0.523928	Replicative	Schizont	0.488995	AP2Gpos	AP2Gpos_Replicative	0.518147	day11	0.262776	day11	2.25934	2.45374	4.46603
D11pSeq2_CTGCATGCAGAC	1634	639	0.0611995	3.54957	SEQ11p2	PI4K	d11	Infection2	Pv_C3	-0.78634	Replicative	EEF	0.503849	AP2Gneg	AP2Gneg_Replicative	0.547353	day11	0.270767	day11	2.36123	2.4068	4.49855
D11pSeq2_CTGCATGCCAAC	1055	495	0.0947867	5.0237	SEQ11p2	PI4K	d11	Infection2	Pv_C3	-1.06731	Replicative	Schizont	0.487665	AP2Gpos	AP2Gpos_Replicative	0.542293	day11	0.287135	day11	2.33831	2.45325	4.56663
D11pSeq2_CTGCATGCCCAC	895	406	0	8.49162	SEQ11p2	PI4K	d11	Infection2	Pv_C3	-0.999264	Replicative	Schizont	0.461603	AP2Gpos	AP2Gpos_Replicative	0.515253	day11	0.286168	day11	2.03869	2.44082	4.58924
D11pSeq2_CTGCATGCCGAA	728	363	0	3.98352	SEQ11p2	PI4K	d11	Infection2	Pv_C3	-0.604928	Replicative	Schizont	0.439522	AP2Gpos	AP2Gpos_Replicative	0.472381	day11	0.275598	day11	2.28693	2.31079	4.5651
D11pSeq2_CTGCATGCCGAT	510	299	0	7.05882	SEQ11p2	PI4K	d11	Infection2	Pv_C3	-0.80074	Replicative	Schizont	0.429295	AP2Gpos	AP2Gpos_Replicative	0.425223	day11	0.247051	day11	2.13771	2.46129	4.47576
D11pSeq2_CTGCATGCCGCC	9689	1343	0.0722469	13.6856	SEQ11p2	PI4K	d11	Infection2	Pv_C3	-0.63512	Replicative	Schizont	0.589643	AP2Gpos	AP2Gpos_Replicative	0.296446	day11	0.346615	day11	2.18328	2.35197	4.48561
D11pSeq2_CTGCATGCCTAC	863	418	0	4.28737	SEQ11p2	PI4K	d11	Infection2	Pv_C3	-0.998762	Replicative	Schizont	0.491223	AP2Gpos	AP2Gpos_Replicative	0.540836	day11	0.287284	day11	2.11664	2.44796	4.53416
D11pSeq2_CTGCATGCTGAC	793	421	0	4.66583	SEQ11p2	PI4K	d11	Infection2	Pv_C3	-1.01868	Replicative	Schizont	0.424228	AP2Gpos	AP2Gpos_Replicative	0.473887	day11	0.271331	day11	2.09727	2.363	4.52361
D11pSeq2_CTGCATGTCGAC	1240	553	0.0806452	3.87097	SEQ11p2	PI4K	d11	Infection2	Pv_C3	-0.797236	Replicative	Schizont	0.526176	AP2Gneg	AP2Gneg_Replicative	0.555679	day11	0.26373	day11	2.34804	2.46779	4.40731
D11pSeq2_CTGCATTCCGAC	627	335	0	3.50877	SEQ11p2	PI4K	d11	Infection2	Pv_C3	-0.643282	Replicative	Schizont	0.409044	AP2Gneg	AP2Gneg_Replicative	0.470236	day11	0.263991	day11	2.25654	2.36247	4.72151
D11pSeq2_CTGCGTGCCGAC	1792	683	0.0558036	3.73884	SEQ11p2	PI4K	d11	Infection2	Pv_C3	-0.799512	Replicative	Schizont	0.521354	AP2Gpos	AP2Gpos_Replicative	0.503811	day11	0.280713	day11	2.38304	2.44599	4.43696
D11pSeq2_CTGGATGCCGAC	1729	668	0.0578369	3.18103	SEQ11p2	PI4K	d11	Infection2	Pv_C3	-1.03823	Replicative	Schizont	0.503804	AP2Gpos	AP2Gpos_Replicative	0.527915	day11	0.286253	day11	2.3585	2.4225	4.40517
D11pSeq2_CTGTATGCCGAC	590	311	0	5.42373	SEQ11p2	PI4K	d11	Infection2	Pv_C3	-0.898531	Replicative	Schizont	0.439193	AP2Gneg	AP2Gneg_Replicative	0.437023	day11	0.272856	day11	2.34383	2.51798	4.67605
D11pSeq2_CTTCATGCCGAC	788	411	0	3.80711	SEQ11p2	PI4K	d11	Infection2	Pv_C3	-0.427249	Replicative	Schizont	0.415325	AP2Gpos	AP2Gpos_Replicative	0.505213	day11	0.271839	day11	2.33525	2.56688	4.38963
D11pSeq2_GACCGGGCATGC	1555	1031	0.0643087	3.21543	SEQ11p2	PI4K	d11	Infection2	Pv_C4	1.91363	Hypnozoite	EEF	0.504956	AP2Gneg	AP2Gneg_Hypnozoite	0.198347	hz	0.175291	day5	6.04147	5.05526	5.80353
D11pSeq2_GCCCGGGCATGC	518	414	0	3.66795	SEQ11p2	PI4K	d11	Infection2	Pv_C4	2.25533	Hypnozoite	EEF	0.309737	AP2Gneg	AP2Gneg_Hypnozoite	0.379367	day5	0.185142	day5	5.72175	5.46889	5.65554
D11pSeq2_GCGAGCTTACTA	1001	388	0.0999001	8.69131	SEQ11p2	PI4K	d11	Infection2	Pv_C3	-0.657514	Replicative	Schizont	0.477667	AP2Gpos	AP2Gpos_Replicative	0.513949	day11	0.315514	day11	2.05508	2.52523	4.53456
D11pSeq2_GCGCGATTACTA	2777	526	0.0360101	10.5149	SEQ11p2	PI4K	d11	Infection2	Pv_C3	-0.730525	Replicative	Schizont	0.453601	AP2Gpos	AP2Gpos_Replicative	0.529297	day11	0.307461	day11	2.17941	2.54346	4.47612
D11pSeq2_GCTATCGCATAT	1045	470	0.0956938	8.70813	SEQ11p2	PI4K	d11	Infection2	Pv_C1	-0.612686	Replicative	Trophozoite	0.425511	AP2Gneg	AP2Gneg_Replicative	0.484207	day8	0.246362	day8	3.75113	4.79303	4.59204
D11pSeq2_GGCCGGACATGC	1021	753	0.195886	2.54652	SEQ11p2	PI4K	d11	Infection2	Pv_C4	2.27641	Hypnozoite	EEF	0.395387	AP2Gneg	AP2Gneg_Hypnozoite	0.373427	day5	0.104073	day8	6.3748	5.14994	5.58434
D11pSeq2_GGCCTGGCATGC	521	429	0	3.07102	SEQ11p2	PI4K	d11	Infection2	Pv_C4	1.82044	Hypnozoite	EEF	0.309385	AP2Gneg	AP2Gneg_Hypnozoite	0.394206	day5	0.214083	day1	6.40136	5.33115	5.56534
D11pSeq2_GGCGGGGCATGC	502	422	0	2.19124	SEQ11p2	PI4K	d11	Infection2	Pv_C4	1.25782	Hypnozoite	EEF	0.308629	AP2Gneg	AP2Gneg_Hypnozoite	0.371878	day5	0.161587	day1	6.13267	5.16226	5.39499
D11pSeq2_GGGCGGGCATGC	833	636	0.120048	3.2413	SEQ11p2	PI4K	d11	Infection2	Pv_C4	2.41605	Hypnozoite	EEF	0.381374	AP2Gneg	AP2Gneg_Hypnozoite	0.417592	day5	0.180688	day5	6.29254	5.31607	5.60166
D11pSeq2_GGTCGGGCATGC	553	444	0	3.25497	SEQ11p2	PI4K	d11	Infection2	Pv_C4	1.73186	Hypnozoite	EEF	0.33851	AP2Gneg	AP2Gneg_Hypnozoite	0.387223	day5	0.22695	day1	6.30573	5.22978	5.6887
D11pSeq2_GTCCGGGCATGC	674	524	0.148368	3.56083	SEQ11p2	PI4K	d11	Infection2	Pv_C4	2.45042	Hypnozoite	EEF	0.386034	AP2Gneg	AP2Gneg_Hypnozoite	0.386256	day5	0.169384	day5	6.25237	5.18744	5.69456
D11pSeq2_GTGCATGCCGAC	1295	547	0	4.6332	SEQ11p2	PI4K	d11	Infection2	Pv_C3	-0.596911	Replicative	Schizont	0.459197	AP2Gpos	AP2Gpos_Replicative	0.5424	day11	0.27466	day11	2.33908	2.57808	4.45049
D11pSeq2_TGCCGGGCATGC	1122	801	0.178253	2.76292	SEQ11p2	PI4K	d11	Infection2	Pv_C4	2.20284	Hypnozoite	EEF	0.409536	AP2Gneg	AP2Gneg_Hypnozoite	0.349874	day5	0.145693	day5	6.30047	5.11876	5.70494
D11pSeq2_TGCGGTATATCG	3154	1274	0.317058	1.1097	SEQ11p2	PI4K	d11	Infection2	Pv_C5	-0.262268	Replicative	EEF	0.382096	AP2Gpos	AP2Gpos_Replicative	-0.037658	day1	-0.0331244	day11	6.90512	6.45076	8.59673
D11pSeq2_TTGCATGCCGAC	634	337	0	5.20505	SEQ11p2	PI4K	d11	Infection2	Pv_C3	-0.561519	Replicative	EEF	0.470677	AP2Gpos	AP2Gpos_Replicative	0.449508	day11	0.266572	day11	2.02922	2.44976	4.64018
D11Seq1_ACCGCAGCCACA	2462	217	0	22.7051	SEQ11r1	CTRL	d11	Infection2	Pv_C8	-0.433644	Replicative	Schizont	0.378223	AP2Gneg	AP2Gneg_Replicative	0.0865912	day11	0.166993	day11	1.48015	2.72379	6.8503
D11Seq1_ACGTGACACACG	920	144	0.108696	29.4565	SEQ11r1	CTRL	d11	Infection2	Pv_C8	-0.328125	Replicative	Schizont	0.322401	AP2Gneg	AP2Gneg_Replicative	0.0408342	day1	0.167734	day11	1.45604	2.76733	6.93465
D11Seq1_ACTATGTGTGGC	896	178	1.89732	23.6607	SEQ11r1	CTRL	d11	Infection2	Pv_C8	0.0224545	Replicative	Schizont	0.294529	AP2Gneg	AP2Gneg_Replicative	-0.0233998	day5	0.0909004	day11	1.46246	2.78183	6.965
D11Seq1_ATTAAGCAGGCC	4187	301	0.62097	29.5199	SEQ11r1	CTRL	d11	Infection2	Pv_C8	-0.467489	Replicative	Schizont	0.404378	AP2Gneg	AP2Gneg_Replicative	0.0561795	day11	0.0459244	day11	1.41593	2.68016	6.8772
D11Seq1_CAAGTGTCTTAC	15319	1209	4.01462	19.1657	SEQ11r1	CTRL	d11	Infection2	Pv_C8	-0.436194	Replicative	Schizont	0.523895	AP2Gneg	AP2Gneg_Replicative	0.0563958	day11	0.103263	day11	1.40721	2.62248	6.89132
D11Seq1_CCGGATTGGTTA	18230	1012	0.0329128	21.7718	SEQ11r1	CTRL	d11	Infection2	Pv_C3	-0.739617	Replicative	Schizont	0.530537	AP2Gpos	AP2Gpos_Replicative	0.229542	day11	0.297614	day11	2.41363	2.51673	4.71093
D11Seq1_CGCTGGCAGAGT	2448	193	0	29.0441	SEQ11r1	CTRL	d11	Infection2	Pv_C8	-0.33882	Replicative	Schizont	0.414111	AP2Gneg	AP2Gneg_Replicative	0.0773767	day11	0.193037	day11	1.46207	2.67341	6.80497
D11Seq1_CGTACGCCGTGG	1579	231	4.68651	28.5624	SEQ11r1	CTRL	d11	Infection2	Pv_C8	-0.38785	Replicative	Schizont	0.330424	AP2Gneg	AP2Gneg_Replicative	0.0179346	day1	0.15375	day11	1.44475	2.77622	6.92356
D11Seq1_CGTCGCATTACA	4183	367	2.94047	22.6632	SEQ11r1	CTRL	d11	Infection2	Pv_C8	-0.476263	Replicative	Schizont	0.426644	AP2Gneg	AP2Gneg_Replicative	0.0457946	day11	0.0525667	hz	1.4155	2.6735	6.87303
D11Seq1_CGTTCTGCCGCA	394	138	0	7.1066	SEQ11r1	CTRL	d11	Infection2	Pv_C2	-0.227662	Replicative	Male	0.158621	AP2Gneg	AP2Gneg_Replicative	0.00204249	day8	0.0619175	day11	0.775072	7.49354	5.81492
D11Seq1_CTCTGTGCCTAG	1074	139	0	23.9292	SEQ11r1	CTRL	d11	Infection2	Pv_C8	-0.290954	Replicative	Schizont	0.364951	AP2Gneg	AP2Gneg_Replicative	0.101072	day11	0.191784	day11	1.47936	2.7047	6.81182
D11Seq1_GATGTCCGTAGC	887	197	2.48027	23.9008	SEQ11r1	CTRL	d11	Infection2	Pv_C2	0.313397	Replicative	Schizont	0.250934	AP2Gneg	AP2Gneg_Replicative	0.0380414	day11	0.0971567	day11	0.733363	7.71744	5.93171
D11Seq1_GCAGCAATGTAC	745	118	0	27.3826	SEQ11r1	CTRL	d11	Infection2	Pv_C8	-0.292574	Replicative	Schizont	0.295593	AP2Gneg	AP2Gneg_Replicative	0.0755743	day11	0.168481	day11	1.47272	2.74212	6.87776
D11Seq1_GGAGCCCATGTT	1231	122	0	26.8075	SEQ11r1	CTRL	d11	Infection2	Pv_C8	-0.312745	Replicative	Schizont	0.31521	AP2Gneg	AP2Gneg_Replicative	0.0800222	day11	0.178082	day11	1.45826	2.7398	6.90909
D11Seq1_GGATCTAGATAC	681	164	0.881057	17.4743	SEQ11r1	CTRL	d11	Infection2	Pv_C2	-0.401964	Replicative	Schizont	0.242866	AP2Gneg	AP2Gneg_Replicative	0.0780466	day1	0.0787052	day11	1.45982	2.80726	6.97499
D11Seq1_GGCAGCGCAGAG	2203	243	0	19.655	SEQ11r1	CTRL	d11	Infection2	Pv_C8	-0.469601	Replicative	Schizont	0.39184	AP2Gneg	AP2Gneg_Replicative	0.0944422	day11	0.187067	day11	1.41394	2.60007	6.82747
D11Seq1_GGTCCCCGGGTG	803	183	3.23786	28.6426	SEQ11r1	CTRL	d11	Infection2	Pv_C3	-0.554877	Replicative	Schizont	0.31613	AP2Gneg	AP2Gneg_Replicative	0.289303	day11	0.239752	day11	1.98572	2.47325	5.51023
D11Seq1_GGTCGCAGCCGG	1675	248	0.298507	29.0746	SEQ11r1	CTRL	d11	Infection2	Pv_C3	-0.596131	Replicative	Schizont	0.338957	AP2Gneg	AP2Gneg_Replicative	0.391655	day11	0.292889	day11	2.07097	2.58302	5.40796
D11Seq1_GTACACCTGTTG	11269	585	3.45195	21.3062	SEQ11r1	CTRL	d11	Infection2	Pv_C8	-0.452653	Replicative	Schizont	0.490919	AP2Gneg	AP2Gneg_Replicative	0.107932	day11	0.0796009	day11	1.45607	2.69098	6.8793
D11Seq1_GTCAAGATTACC	1429	174	0	20.154	SEQ11r1	CTRL	d11	Infection2	Pv_C8	-0.414636	Replicative	Schizont	0.39264	AP2Gneg	AP2Gneg_Replicative	0.088609	day11	0.170107	day11	1.46113	2.5993	6.77494
D11Seq1_GTTAGGGTGTAG	912	342	0.109649	4.71491	SEQ11r1	CTRL	d11	Infection2	Pv_C5	-0.0807479	Replicative	Male	0.226637	AP2Gneg	AP2Gneg_Replicative	0.0712034	day8	0.0122468	day5	6.92041	6.40028	8.57529
D11Seq1_TTGGTTAGGCAG	452	149	1.10619	10.177	SEQ11r1	CTRL	d11	Infection2	Pv_C2	0.177129	Replicative	Male	0.143323	AP2Gneg	AP2Gneg_Replicative	0.0168748	day1	0.0586248	hz	0.716237	7.42591	5.77649
D11Seq1_TTTCCATAGAAC	1934	144	0	28.9038	SEQ11r1	CTRL	d11	Infection2	Pv_C8	-0.374208	Replicative	Schizont	0.374424	AP2Gneg	AP2Gneg_Replicative	0.110621	day11	0.214406	day11	1.48138	2.72018	6.79328
D4Seq1_AAAACTCAAGTA	1296	779	0.0771605	3.93519	SEQ4r1	CTRL	d4	Infection2	Pv_C1	-0.116835	Replicative	EEF	0.481066	AP2Gneg	AP2Gneg_Replicative	0.492471	day5	0.226705	day8	3.71766	5.31776	3.22829
D4Seq1_AAACATCAAGTA	1948	1103	0.154004	2.82341	SEQ4r1	CTRL	d4	Infection2	Pv_C1	-0.330866	Replicative	EEF	0.553852	AP2Gneg	AP2Gneg_Replicative	0.345406	day1	0.366708	day8	3.88189	5.66373	3.15081
D4Seq1_AAACCACAAGTA	2443	1217	0.0818666	2.7016	SEQ4r1	CTRL	d4	Infection2	Pv_C1	-0.289036	Replicative	EEF	0.580413	AP2Gneg	AP2Gneg_Replicative	0.309222	day8	0.338546	day8	3.9285	5.63533	3.18128
D4Seq1_AAACCTAAAGTA	1532	894	0.0652742	3.13316	SEQ4r1	CTRL	d4	Infection2	Pv_C1	-0.593907	Replicative	EEF	0.520885	AP2Gpos	AP2Gpos_Replicative	0.436473	day8	0.244192	day5	3.77822	5.53495	3.23361
D4Seq1_AAACCTCAACTA	1488	874	0.0672043	3.83065	SEQ4r1	CTRL	d4	Infection2	Pv_C1	-0.591311	Replicative	EEF	0.485346	AP2Gneg	AP2Gneg_Replicative	0.444072	day8	0.251251	day5	3.72308	5.37359	3.16816
D4Seq1_AAACCTCAAGAA	1852	969	0.0539957	3.18575	SEQ4r1	CTRL	d4	Infection2	Pv_C1	-0.842652	Replicative	EEF	0.535261	AP2Gneg	AP2Gneg_Replicative	0.376682	hz	0.320175	day5	3.81156	5.75672	3.19311
D4Seq1_AAACCTCAATTA	660	453	0	3.93939	SEQ4r1	CTRL	d4	Infection2	Pv_C1	-0.726809	Replicative	Trophozoite	0.432121	AP2Gneg	AP2Gneg_Replicative	0.483095	day8	0.23833	day5	3.68507	5.66196	3.51289
D4Seq1_AAACCTCGAGTA	524	389	0	2.67176	SEQ4r1	CTRL	d4	Infection2	Pv_C1	0.0926421	Replicative	EEF	0.35662	AP2Gneg	AP2Gneg_Replicative	0.443176	day8	0.282015	day1	3.62954	5.13934	3.52093
D4Seq1_AAACGTCAAGTA	997	651	0.100301	2.80843	SEQ4r1	CTRL	d4	Infection2	Pv_C1	-0.690925	Replicative	EEF	0.411963	AP2Gneg	AP2Gneg_Replicative	0.518248	day8	0.231324	day5	3.82035	5.357	3.27531
D4Seq1_AAAGCTCAAGTA	990	649	0.10101	3.53535	SEQ4r1	CTRL	d4	Infection2	Pv_C1	0.3258	Replicative	Trophozoite	0.464556	AP2Gneg	AP2Gneg_Replicative	0.493244	day5	0.238819	day5	3.76177	5.7586	3.46742
D4Seq1_AACCCTCAAGTA	732	494	0	3.68852	SEQ4r1	CTRL	d4	Infection2	Pv_C1	0.0255816	Replicative	Trophozoite	0.419357	AP2Gneg	AP2Gneg_Replicative	0.522861	day5	0.247078	day5	3.86247	5.18425	3.67766
D4Seq1_AAGCCTCAAGTA	1545	914	0.194175	2.52427	SEQ4r1	CTRL	d4	Infection2	Pv_C1	0.169945	Replicative	EEF	0.503622	AP2Gneg	AP2Gneg_Replicative	0.421172	day8	0.262778	day8	3.83879	5.40976	3.17125
D4Seq1_AATCTGCCGGGT	2547	1335	0.0392619	4.08324	SEQ4r1	CTRL	d4	Infection2	Pv_C1	0.119343	Replicative	EEF	0.573347	AP2Gneg	AP2Gneg_Replicative	0.256811	day1	0.293306	day8	3.94492	5.73303	3.11827
D4Seq1_ACGCGCCGTGGT	808	500	0.371287	7.42574	SEQ4r1	CTRL	d4	Infection2	Pv_C1	0.0555561	Replicative	EEF	0.314874	AP2Gneg	AP2Gneg_Replicative	0.375494	day8	0.168475	day5	3.92035	5.7643	3.34862
D4Seq1_ACTGAGTTTCGG	2122	1096	0.141376	7.30443	SEQ4r1	CTRL	d4	Infection2	Pv_C1	-0.551826	Replicative	EEF	0.565714	AP2Gneg	AP2Gneg_Replicative	0.307918	day1	0.348745	day8	3.70693	5.77487	3.40779
D4Seq1_ATACTGCCGGGT	1051	703	0	3.6156	SEQ4r1	CTRL	d4	Infection2	Pv_C1	-0.318769	Replicative	EEF	0.413788	AP2Gneg	AP2Gneg_Replicative	0.430341	day5	0.219727	day5	3.85501	5.64943	3.11325
D4Seq1_ATATCACTGGCT	553	377	0	11.5732	SEQ4r1	CTRL	d4	Infection2	Pv_C1	-0.0164678	Replicative	Trophozoite	0.337327	AP2Gneg	AP2Gneg_Replicative	0.365451	day8	0.188381	day5	3.97955	5.14355	4.2189
D4Seq1_ATGACGGGCAGA	2606	745	0.38373	10.5142	SEQ4r1	CTRL	d4	Infection2	Pv_C5	-0.0521555	Replicative	EEF	0.389456	AP2Gpos	AP2Gpos_Replicative	0.219361	day1	0.125248	day1	6.8375	6.58627	8.6653
D4Seq1_ATGCTGCCGGGT	901	603	0.221976	3.44062	SEQ4r1	CTRL	d4	Infection2	Pv_C1	-0.154017	Replicative	Trophozoite	0.393024	AP2Gneg	AP2Gneg_Replicative	0.419167	day5	0.191781	day8	3.86872	5.75997	3.24079
D4Seq1_ATTATGCCGGGT	633	485	0	3.47551	SEQ4r1	CTRL	d4	Infection2	Pv_C1	-0.205651	Replicative	EEF	0.396148	AP2Gneg	AP2Gneg_Replicative	0.434297	day8	0.195672	day5	3.84469	5.80944	3.28599
D4Seq1_ATTCAGCCGGGT	919	641	0	3.48205	SEQ4r1	CTRL	d4	Infection2	Pv_C1	-0.0497387	Replicative	EEF	0.442305	AP2Gneg	AP2Gneg_Replicative	0.46634	day8	0.202791	day5	3.81056	5.53687	3.13283
D4Seq1_ATTCGGCCGGGT	780	547	0	3.33333	SEQ4r1	CTRL	d4	Infection2	Pv_C1	-0.197828	Replicative	EEF	0.396617	AP2Gneg	AP2Gneg_Replicative	0.442148	day8	0.177175	day8	3.87609	5.67605	3.20886
D4Seq1_ATTCTGACGGGT	528	387	0	3.2197	SEQ4r1	CTRL	d4	Infection2	Pv_C1	0.16836	Replicative	EEF	0.341797	AP2Gneg	AP2Gneg_Replicative	0.409264	day8	0.237793	day5	3.69719	5.71109	3.55832
D4Seq1_ATTCTGCCCGGT	592	436	0.506757	5.91216	SEQ4r1	CTRL	d4	Infection2	Pv_C1	-0.644283	Replicative	Trophozoite	0.350955	AP2Gneg	AP2Gneg_Replicative	0.408861	day8	0.23397	day5	4.04707	5.21443	4.0199
D4Seq1_ATTCTGCCGCGT	605	447	0	4.95868	SEQ4r1	CTRL	d4	Infection2	Pv_C1	0.385995	Replicative	Trophozoite	0.358079	AP2Gneg	AP2Gneg_Replicative	0.444613	day5	0.217157	day5	3.782	5.48523	3.52901
D4Seq1_ATTCTGCCGGCT	594	426	0.16835	6.22896	SEQ4r1	CTRL	d4	Infection2	Pv_C1	-0.28356	Replicative	EEF	0.355718	AP2Gneg	AP2Gneg_Replicative	0.427431	day8	0.24426	day5	3.69931	5.24112	3.94008
D4Seq1_ATTCTGCCGGGG	524	375	0	4.19847	SEQ4r1	CTRL	d4	Infection2	Pv_C1	-0.0718914	Replicative	EEF	0.3399	AP2Gneg	AP2Gneg_Replicative	0.361864	day8	0.206607	day1	3.88745	5.75317	3.26695
D4Seq1_ATTCTGTCGGGT	502	380	0.398406	3.78486	SEQ4r1	CTRL	d4	Infection2	Pv_C1	-0.623366	Replicative	Merozoite	0.325148	AP2Gneg	AP2Gneg_Replicative	0.409896	day8	0.22362	day5	3.75278	5.30685	3.22859
D4Seq1_ATTGTGCCGGGT	710	517	0.28169	4.3662	SEQ4r1	CTRL	d4	Infection2	Pv_C1	-0.287757	Replicative	EEF	0.39749	AP2Gneg	AP2Gneg_Replicative	0.459415	day8	0.210363	day5	3.74528	5.43076	3.12247
D4Seq1_CAATTTAGTATC	761	288	0.131406	18.7911	SEQ4r1	CTRL	d4	Infection2	Pv_C1	-0.58689	Replicative	Trophozoite	0.341143	AP2Gneg	AP2Gneg_Replicative	0.381287	day5	0.206592	day8	3.73744	4.88779	5.05315
D4Seq1_CCTGAGTTTCGG	1860	988	0.268817	5.69892	SEQ4r1	CTRL	d4	Infection2	Pv_C1	0.0444351	Replicative	EEF	0.54096	AP2Gneg	AP2Gneg_Replicative	0.31921	day8	0.348254	day8	3.72664	5.30306	3.13374
D4Seq1_CGGCCTAGACAG	545	293	0	10.8257	SEQ4r1	CTRL	d4	Infection2	Pv_C1	-0.693324	Replicative	EEF	0.339951	AP2Gneg	AP2Gneg_Replicative	0.332112	day8	0.192091	day5	3.75157	4.9882	5.18302
D4Seq1_GAACCTCAAGTA	2832	1331	0.176554	4.41384	SEQ4r1	CTRL	d4	Infection2	Pv_C1	0.132762	Replicative	EEF	0.588119	AP2Gpos	AP2Gpos_Replicative	0.326177	day1	0.325218	day8	3.92736	5.75198	3.18357
D4Seq1_GATGAGTTTCGG	830	555	0	5.78313	SEQ4r1	CTRL	d4	Infection2	Pv_C1	-0.644847	Replicative	EEF	0.440542	AP2Gneg	AP2Gneg_Replicative	0.505231	day5	0.242636	day5	3.53167	5.06042	3.30208
D4Seq1_GCAGAGTTTCGG	2525	1232	0.039604	4.11881	SEQ4r1	CTRL	d4	Infection2	Pv_C1	-0.296634	Replicative	EEF	0.588074	AP2Gneg	AP2Gneg_Replicative	0.310071	day1	0.357506	day8	3.74055	5.73305	3.2278
D4Seq1_GCCGAGTTTCGG	818	549	0	5.62347	SEQ4r1	CTRL	d4	Infection2	Pv_C1	-0.907182	Replicative	EEF	0.431276	AP2Gneg	AP2Gneg_Replicative	0.535815	day8	0.246547	day5	3.73305	5.12328	3.45587
D4Seq1_GCGCGACGTGGT	1666	835	0.120048	7.503	SEQ4r1	CTRL	d4	Infection2	Pv_C1	0.0392	Replicative	EEF	0.405772	AP2Gneg	AP2Gneg_Replicative	0.301867	day8	0.119789	day8	3.9672	5.71252	3.14527
D4Seq1_GCGGAGTTTCGG	1621	929	0.0616903	4.07156	SEQ4r1	CTRL	d4	Infection2	Pv_C1	-0.63319	Replicative	Trophozoite	0.541659	AP2Gneg	AP2Gneg_Replicative	0.407728	day8	0.0525281	day8	3.76752	5.32447	3.16268
D4Seq1_GCTAAGTTTCGG	822	528	0.121655	7.17762	SEQ4r1	CTRL	d4	Infection2	Pv_C1	-0.127881	Replicative	Trophozoite	0.442139	AP2Gneg	AP2Gneg_Replicative	0.527521	day5	0.0749461	day8	3.64659	4.98866	3.83488
D4Seq1_GCTCAGTTTCGG	926	577	0	7.88337	SEQ4r1	CTRL	d4	Infection2	Pv_C1	-0.151366	Replicative	Trophozoite	0.417896	AP2Gneg	AP2Gneg_Replicative	0.510915	day5	0.23426	day8	3.6319	4.96611	3.70952
D4Seq1_GCTGAATTTCGG	620	405	0	10.8065	SEQ4r1	CTRL	d4	Infection2	Pv_C1	-0.0940828	Replicative	EEF	0.409863	AP2Gneg	AP2Gneg_Replicative	0.482143	day5	0.259677	day5	3.65346	4.93083	3.93971
D4Seq1_GCTGACTTTCGG	565	384	0	6.90265	SEQ4r1	CTRL	d4	Infection2	Pv_C1	-0.947894	Replicative	EEF	0.395293	AP2Gneg	AP2Gneg_Replicative	0.500297	day5	0.26306	day5	3.58784	4.88633	3.73574
D4Seq1_GCTGAGATTCGG	1119	719	0	3.57462	SEQ4r1	CTRL	d4	Infection2	Pv_C1	-0.674923	Replicative	Trophozoite	0.497482	AP2Gneg	AP2Gneg_Replicative	0.5336	day5	0.26904	day5	3.81212	5.32885	3.42668
D4Seq1_GCTGAGTATCGG	992	646	0	5.14113	SEQ4r1	CTRL	d4	Infection2	Pv_C1	0.102273	Replicative	EEF	0.454818	AP2Gneg	AP2Gneg_Replicative	0.527004	day8	0.246462	day5	3.73636	5.1573	3.22513
D4Seq1_GCTGAGTTACGG	584	393	0	5.13699	SEQ4r1	CTRL	d4	Infection2	Pv_C1	-0.496737	Replicative	EEF	0.397306	AP2Gneg	AP2Gneg_Replicative	0.471735	day8	0.274297	day5	3.58116	4.87769	3.4727
D4Seq1_GCTGAGTTTAGG	883	573	0	3.51076	SEQ4r1	CTRL	d4	Infection2	Pv_C1	-0.242456	Replicative	EEF	0.475687	AP2Gneg	AP2Gneg_Replicative	0.539508	day8	0.245866	day5	3.61115	5.08639	3.27611
D4Seq1_GCTGAGTTTCAG	1085	623	0.0921659	9.40092	SEQ4r1	CTRL	d4	Infection2	Pv_C1	0.0345859	Replicative	EEF	0.466291	AP2Gneg	AP2Gneg_Replicative	0.5017	day5	0.216544	day8	3.84727	5.30956	3.50823
D4Seq1_GCTGAGTTTCCG	1396	799	0.143266	11.533	SEQ4r1	CTRL	d4	Infection2	Pv_C1	-0.224183	Replicative	Trophozoite	0.492504	AP2Gneg	AP2Gneg_Replicative	0.468873	day8	0.220197	day8	3.65083	5.25812	3.60445
D4Seq1_GCTGAGTTTCGA	1129	685	0.177148	10.186	SEQ4r1	CTRL	d4	Infection2	Pv_C1	-0.730517	Replicative	Trophozoite	0.479993	AP2Gneg	AP2Gneg_Replicative	0.506169	day8	0.240682	day5	3.79717	5.0529	3.73794
D4Seq1_GCTGAGTTTCGC	1644	908	0.182482	10.5231	SEQ4r1	CTRL	d4	Infection2	Pv_C1	-0.375264	Replicative	EEF	0.487939	AP2Gneg	AP2Gneg_Replicative	0.371611	day8	0.0527559	day8	3.67626	5.1903	3.26492
D4Seq1_GCTGAGTTTCGT	1026	664	0	7.9922	SEQ4r1	CTRL	d4	Infection2	Pv_C1	-0.373729	Replicative	Trophozoite	0.464722	AP2Gneg	AP2Gneg_Replicative	0.525869	day8	0.226766	day5	3.85329	5.31253	3.75787
D4Seq1_GCTGAGTTTCTG	852	556	0.234742	4.22535	SEQ4r1	CTRL	d4	Infection2	Pv_C1	-0.66817	Replicative	EEF	0.420198	AP2Gneg	AP2Gneg_Replicative	0.525334	day8	0.229374	day5	3.65511	4.98766	3.34387
D4Seq1_GCTGAGTTTTGG	536	381	0	6.71642	SEQ4r1	CTRL	d4	Infection2	Pv_C1	-0.607754	Replicative	EEF	0.373697	AP2Gneg	AP2Gneg_Replicative	0.506507	day8	0.26266	day5	3.59548	5.01903	3.68304
D4Seq1_GCTGGGTTTCGG	962	609	0	4.3659	SEQ4r1	CTRL	d4	Infection2	Pv_C1	-0.557573	Replicative	EEF	0.443776	AP2Gneg	AP2Gneg_Replicative	0.513923	day8	0.242873	day5	3.73486	5.51517	3.38816
D4Seq1_GGACCGGAATGT	8419	1609	0.178168	12.7331	SEQ4r1	CTRL	d4	Infection2	Pv_C1	-0.663022	Replicative	EEF	0.597834	AP2Gneg	AP2Gneg_Replicative	0.108178	day1	0.157427	day11	3.96954	5.69277	3.16709
D4Seq1_GGAGCCCGTCCT	549	394	0	3.82514	SEQ4r1	CTRL	d4	Infection2	Pv_C1	-0.472326	Replicative	EEF	0.335533	AP2Gneg	AP2Gneg_Replicative	0.407066	day8	0.22539	day1	3.79832	5.19662	3.51013
D4Seq1_GGGCCGGAATGT	536	363	0	7.27612	SEQ4r1	CTRL	d4	Infection2	Pv_C1	-0.328682	Replicative	Trophozoite	0.316165	AP2Gneg	AP2Gneg_Replicative	0.350159	day8	0.135112	day8	3.67961	5.11071	3.61408
D4Seq1_GGTGAGTTTCGG	1154	702	0	5.80589	SEQ4r1	CTRL	d4	Infection2	Pv_C1	-0.113835	Replicative	EEF	0.486105	AP2Gpos	AP2Gpos_Replicative	0.507218	day8	0.225707	day5	3.73319	5.25663	3.21586
D4Seq1_GTATCAATGGCT	707	455	0	4.66761	SEQ4r1	CTRL	d4	Infection2	Pv_C1	0.406109	Replicative	EEF	0.346011	AP2Gneg	AP2Gneg_Replicative	0.43874	day8	0.22592	day1	3.80153	5.16081	3.28298
D4Seq1_TAACCTCAAGTA	655	476	0.152672	4.58015	SEQ4r1	CTRL	d4	Infection2	Pv_C1	-0.0425842	Replicative	Trophozoite	0.399296	AP2Gneg	AP2Gneg_Replicative	0.497382	day8	0.248388	day5	3.60948	5.12604	3.5976
D4Seq1_TCTGAGTTTCGG	1335	788	0.224719	5.39326	SEQ4r1	CTRL	d4	Infection2	Pv_C1	-0.227783	Replicative	EEF	0.500012	AP2Gpos	AP2Gpos_Replicative	0.506965	day5	0.235445	day8	3.93536	5.20961	3.74842
D4Seq1_TTTCTGCCGGGT	837	582	0.119474	3.34528	SEQ4r1	CTRL	d4	Infection2	Pv_C1	-0.0751355	Replicative	EEF	0.408517	AP2Gneg	AP2Gneg_Replicative	0.432537	day8	0.222749	day5	3.83202	5.68096	3.19838
D4Seq2_ACGTCCTTTCAT	922	609	0	3.36226	SEQ4r2	CTRL	d4	Infection2	Pv_C1	0.448781	Replicative	EEF	0.395701	AP2Gneg	AP2Gneg_Replicative	0.432069	day5	0.212722	day1	3.97178	5.51574	3.34448
D4Seq2_AGGTAGCAGCCA	3163	984	0.252924	12.3933	SEQ4r2	CTRL	d4	Infection2	Pv_C1	-0.179487	Replicative	Trophozoite	0.547877	AP2Gneg	AP2Gneg_Replicative	0.308115	day1	0.304031	day5	3.71204	5.15658	3.95525
D4Seq2_AGGTATTCGCGC	571	438	0.350263	2.8021	SEQ4r2	CTRL	d4	Infection2	Pv_C4	0.580695	Replicative	EEF	0.375883	AP2Gneg	AP2Gneg_Replicative	0.46492	day5	0.217717	day5	5.57603	5.14537	5.4907
D4Seq2_CACAGGTTGTAC	565	408	0.176991	3.53982	SEQ4r2	CTRL	d4	Infection2	Pv_C1	0.0760404	Replicative	EEF	0.394279	AP2Gneg	AP2Gneg_Replicative	0.462877	day5	0.236203	day5	3.74088	4.9356	3.57322
D4Seq2_CACTGGTTGTCC	6665	1618	0.180045	14.3436	SEQ4r2	CTRL	d4	Infection2	Pv_C1	-0.279495	Replicative	EEF	0.620881	AP2Gneg	AP2Gneg_Replicative	0.311508	day1	0.316546	day8	3.90201	5.37954	3.35814
D4Seq2_CGCTCCTTCGGA	1484	578	0	9.50135	SEQ4r2	CTRL	d4	Infection2	Pv_C4	1.77366	Hypnozoite	Trophozoite	0.427011	AP2Gneg	AP2Gneg_Hypnozoite	0.467809	day5	0.203921	day5	5.5446	5.39465	5.44486
D4Seq2_GAAGGCGAGCGT	830	571	0.120482	4.09639	SEQ4r2	CTRL	d4	Infection2	Pv_C4	0.866877	Hypnozoite	Trophozoite	0.403408	AP2Gneg	AP2Gneg_Hypnozoite	0.4596	day5	0.207604	day5	5.79519	5.47215	5.63875
D4Seq2_GCGTCCTTTCAT	679	464	0	4.56554	SEQ4r2	CTRL	d4	Infection2	Pv_C1	1.14774	Hypnozoite	Trophozoite	0.361344	AP2Gneg	AP2Gneg_Hypnozoite	0.446008	day5	0.269788	day8	4.54963	5.23091	4.64406
D4Seq2_GCTGAGTTTCGG	1686	606	0.237248	22.0047	SEQ4r2	CTRL	d4	Infection2	Pv_C1	-0.749598	Replicative	EEF	0.431261	AP2Gneg	AP2Gneg_Replicative	0.488971	day8	0.215152	day8	3.7773	4.89717	5.18025
D4Seq2_GCTTGACTAGGT	2595	937	0.115607	11.1368	SEQ4r2	CTRL	d4	Infection2	Pv_C1	-0.0606361	Replicative	EEF	0.546786	AP2Gpos	AP2Gpos_Replicative	0.278044	day1	0.239649	day8	3.91358	5.63163	3.53269
D4Seq2_GCTTGCATAGGT	2487	903	0.0402091	10.6554	SEQ4r2	CTRL	d4	Infection2	Pv_C1	0.217955	Replicative	EEF	0.498278	AP2Gneg	AP2Gneg_Replicative	0.338564	day5	0.199308	day8	3.93841	5.37831	3.82537
D4Seq2_GGACTGTTATCT	2906	1045	0.103235	12.044	SEQ4r2	CTRL	d4	Infection2	Pv_C1	0.152764	Replicative	EEF	0.559861	AP2Gneg	AP2Gneg_Replicative	0.296994	day1	0.31507	day8	3.77178	5.17985	4.03
D4Seq2_GGCGCACATTTN	4173	1374	0.239636	8.62689	SEQ4r2	CTRL	d4	Infection2	Pv_C4	1.41268	Hypnozoite	EEF	0.549739	AP2Gneg	AP2Gneg_Hypnozoite	0.233134	day1	0.15657	day5	5.90279	5.14075	5.78973
D4Seq2_GGGTAGAAGCCA	1172	724	0	5.9727	SEQ4r2	CTRL	d4	Infection2	Pv_C1	-0.87334	Replicative	EEF	0.501102	AP2Gneg	AP2Gneg_Replicative	0.492222	day8	0.229778	day1	3.77852	5.42448	3.21372
D4Seq2_GGGTATTCGCGC	584	448	0	3.08219	SEQ4r2	CTRL	d4	Infection2	Pv_C4	2.42381	Hypnozoite	EEF	0.37083	AP2Gneg	AP2Gneg_Hypnozoite	0.474191	day5	0.204177	day5	5.38343	5.33734	5.44875
D4Seq2_GTACTCCACAGG	1332	497	0.15015	15.1652	SEQ4r2	CTRL	d4	Infection2	Pv_C1	1.03942	Hypnozoite	EEF	0.405398	AP2Gneg	AP2Gneg_Hypnozoite	0.455412	day8	0.224323	day5	4.0487	4.94359	5.05063
D4Seq2_TCGTCCTTTCCT	5193	1015	0.0577701	26.3817	SEQ4r2	CTRL	d4	Infection2	Pv_C1	0.573596	Replicative	EEF	0.504362	AP2Gneg	AP2Gneg_Replicative	0.193286	day1	0.181672	day5	4.04601	4.85197	4.96027
D8pSeq1_AAATACCAAAAG	554	420	0	2.88809	SEQ8pr1	PI4K	d8	Infection2	Pv_C4	1.4725	Hypnozoite	Merozoite	0.317283	AP2Gneg	AP2Gneg_Hypnozoite	0.354429	day5	0.177181	day8	6.42283	5.27447	5.64397
D8pSeq1_AATTTCGGCTAA	3876	1324	0.206398	7.84314	SEQ8pr1	PI4K	d8	Infection2	Pv_C4	1.33178	Hypnozoite	EEF	0.522561	AP2Gneg	AP2Gneg_Hypnozoite	0.170782	day1	0.108097	day8	6.12661	5.08425	5.77383
D8pSeq1_AATTTCGGCTAC	4615	1462	0.0866739	8.36403	SEQ8pr1	PI4K	d8	Infection2	Pv_C4	1.39619	Hypnozoite	EEF	0.561878	AP2Gneg	AP2Gneg_Hypnozoite	0.18886	day1	0.182626	day5	6.23634	5.01892	5.73964
D8pSeq1_AATTTCGGCTAT	2260	919	0.132743	8.31858	SEQ8pr1	PI4K	d8	Infection2	Pv_C4	1.51606	Hypnozoite	EEF	0.431988	AP2Gneg	AP2Gneg_Hypnozoite	0.265426	day1	0.152512	day5	6.16046	5.04322	5.78705
D8pSeq1_ACACGGCTCTGC	1107	771	0	2.16802	SEQ8pr1	PI4K	d8	Infection2	Pv_C4	1.82229	Hypnozoite	EEF	0.430473	AP2Gpos	AP2Gpos_Hypnozoite	0.362618	day1	0.126558	day5	6.50551	5.28814	5.52051
D8pSeq1_CAAAACCAAAAG	1146	735	0	3.0541	SEQ8pr1	PI4K	d8	Infection2	Pv_C4	1.66181	Hypnozoite	EEF	0.418899	AP2Gneg	AP2Gneg_Hypnozoite	0.321189	day5	0.13201	day5	6.42272	5.14437	5.67851
D8pSeq1_CAACGGCTCTGC	1561	989	0.0640615	1.40935	SEQ8pr1	PI4K	d8	Infection2	Pv_C4	1.46654	Hypnozoite	EEF	0.431171	AP2Gpos	AP2Gpos_Hypnozoite	0.245278	day1	0.158675	day8	6.48492	5.16884	5.56382
D8pSeq1_CAATACAAAAAG	887	603	0	1.69109	SEQ8pr1	PI4K	d8	Infection2	Pv_C4	1.88375	Hypnozoite	EEF	0.363804	AP2Gneg	AP2Gneg_Hypnozoite	0.357868	day5	0.149586	day5	6.44887	5.25827	5.64385
D8pSeq1_CCAAGGCTCTGC	715	546	0	1.25874	SEQ8pr1	PI4K	d8	Infection2	Pv_C4	1.55723	Hypnozoite	EEF	0.369548	AP2Gpos	AP2Gpos_Hypnozoite	0.382574	day1	0.145217	day5	6.51262	5.28542	5.37724
D8pSeq1_CCACAGCTCTGC	637	506	0	2.04082	SEQ8pr1	PI4K	d8	Infection2	Pv_C4	1.32644	Hypnozoite	EEF	0.366388	AP2Gpos	AP2Gpos_Hypnozoite	0.399557	day8	0.180926	day8	6.39392	5.42539	5.29105
D8pSeq1_CCACGACTCTGC	599	460	0	2.17028	SEQ8pr1	PI4K	d8	Infection2	Pv_C4	2.22891	Hypnozoite	EEF	0.290494	AP2Gpos	AP2Gpos_Hypnozoite	0.371963	day5	0.129713	day8	6.23542	5.30182	5.45019
D8pSeq1_CCACGCCTCTGC	533	423	0	1.87617	SEQ8pr1	PI4K	d8	Infection2	Pv_C4	1.16053	Hypnozoite	Trophozoite	0.305337	AP2Gpos	AP2Gpos_Hypnozoite	0.367197	day8	0.158011	day5	6.43582	5.24145	5.30601
D8pSeq1_CCACGGATCTGC	628	483	0	2.2293	SEQ8pr1	PI4K	d8	Infection2	Pv_C4	1.53286	Hypnozoite	Trophozoite	0.346234	AP2Gneg	AP2Gneg_Hypnozoite	0.360063	day5	0.162058	day5	6.16504	5.17362	5.55289
D8pSeq1_CCACGGCACTGC	700	524	0.142857	2.57143	SEQ8pr1	PI4K	d8	Infection2	Pv_C4	1.6107	Hypnozoite	EEF	0.31182	AP2Gpos	AP2Gpos_Hypnozoite	0.388678	day5	0.0445184	day8	6.26834	5.20929	5.42169
D8pSeq1_CCACGGCTATGC	890	671	0.11236	1.57303	SEQ8pr1	PI4K	d8	Infection2	Pv_C4	1.71769	Hypnozoite	EEF	0.352334	AP2Gneg	AP2Gneg_Hypnozoite	0.385087	day1	0.123976	day8	6.53702	5.39852	5.45083
D8pSeq1_CCACGGCTCAGC	996	682	0	2.91165	SEQ8pr1	PI4K	d8	Infection2	Pv_C4	1.65519	Hypnozoite	EEF	0.367874	AP2Gneg	AP2Gneg_Hypnozoite	0.369006	day1	0.117575	day5	6.41544	5.15472	5.50095
D8pSeq1_CCACGGCTCGGC	632	486	0	1.58228	SEQ8pr1	PI4K	d8	Infection2	Pv_C4	1.65683	Hypnozoite	Trophozoite	0.339281	AP2Gneg	AP2Gneg_Hypnozoite	0.376719	day1	0.148982	day5	6.49291	5.22071	5.29462
D8pSeq1_CCACGGCTCTAC	575	477	0.173913	2.08696	SEQ8pr1	PI4K	d8	Infection2	Pv_C4	1.71971	Hypnozoite	EEF	0.314567	AP2Gneg	AP2Gneg_Hypnozoite	0.368979	day5	0.0515291	day8	5.88082	5.16924	5.50571
D8pSeq1_CCACGGCTCTCC	694	526	0	3.45821	SEQ8pr1	PI4K	d8	Infection2	Pv_C4	1.63875	Hypnozoite	EEF	0.364367	AP2Gpos	AP2Gpos_Hypnozoite	0.40889	day8	0.149228	day5	5.8793	5.39618	5.72072
D8pSeq1_CCACGGCTCTGA	768	588	0	1.69271	SEQ8pr1	PI4K	d8	Infection2	Pv_C4	2.05716	Hypnozoite	Merozoite	0.326566	AP2Gneg	AP2Gneg_Hypnozoite	0.378997	day1	0.166043	day5	6.41939	5.13779	5.55372
D8pSeq1_CCACGGCTCTGT	565	442	0.176991	2.65487	SEQ8pr1	PI4K	d8	Infection2	Pv_C4	2.33994	Hypnozoite	EEF	0.331972	AP2Gneg	AP2Gneg_Hypnozoite	0.362254	day1	0.124463	day5	6.10346	5.26886	5.53118
D8pSeq1_CCAGGGCTCTGC	1234	836	0.162075	1.78282	SEQ8pr1	PI4K	d8	Infection2	Pv_C4	1.31907	Hypnozoite	Trophozoite	0.427185	AP2Gpos	AP2Gpos_Hypnozoite	0.350888	day1	0.123627	day5	6.516	5.25203	5.51747
D8pSeq1_CCATGGCTCTGC	573	458	0	1.7452	SEQ8pr1	PI4K	d8	Infection2	Pv_C4	2.28655	Hypnozoite	EEF	0.329954	AP2Gneg	AP2Gneg_Hypnozoite	0.34259	day5	0.155571	day5	6.43621	5.17854	5.37191
D8pSeq1_CCCCGGCTCTGC	2065	1212	0.145278	2.61501	SEQ8pr1	PI4K	d8	Infection2	Pv_C4	1.68906	Hypnozoite	EEF	0.502329	AP2Gpos	AP2Gpos_Hypnozoite	0.192738	day1	0.14718	day8	6.37535	5.07672	5.69702
D8pSeq1_CCGCGGCTCTGC	2360	1320	0.0847458	2.16102	SEQ8pr1	PI4K	d8	Infection2	Pv_C4	1.68964	Hypnozoite	EEF	0.526248	AP2Gpos	AP2Gpos_Hypnozoite	0.184276	day1	0.115233	day11	6.48314	5.1595	5.59983
D8pSeq1_CCTCGGCTCTGC	743	587	0	2.15343	SEQ8pr1	PI4K	d8	Infection2	Pv_C4	1.56426	Hypnozoite	EEF	0.373908	AP2Gpos	AP2Gpos_Hypnozoite	0.357033	day1	0.0469554	day11	6.37583	5.10025	5.43713
D8pSeq1_CTACGGCTCTGC	771	577	0	2.72374	SEQ8pr1	PI4K	d8	Infection2	Pv_C4	1.98255	Hypnozoite	EEF	0.33037	AP2Gneg	AP2Gneg_Hypnozoite	0.387805	day1	0.149198	day5	6.27362	5.12207	5.49556
D8pSeq1_GCACGGCTCTGC	506	418	0	1.77866	SEQ8pr1	PI4K	d8	Infection2	Pv_C4	0.943293	Hypnozoite	EEF	0.299049	AP2Gneg	AP2Gneg_Hypnozoite	0.352955	day8	0.0573822	day8	6.43273	5.24882	5.26418
D8Seq1_AATTCTCCATAT	3800	424	0.552632	29.3158	SEQ8r1	CTRL	d8	Infection2	Pv_C2	1.17863	Hypnozoite	EEF	0.302563	AP2Gneg	AP2Gneg_Hypnozoite	0.361599	day5	0.201986	day5	0.753982	7.43212	5.79268
D8Seq1_ACGTAGCCGGAA	1083	673	0.277008	3.50877	SEQ8r1	CTRL	d8	Infection2	Pv_C1	-0.865594	Replicative	Trophozoite	0.45343	AP2Gneg	AP2Gneg_Replicative	0.502843	day8	0.208629	day8	3.78659	5.31299	3.26535
D8Seq1_AGGGGCAGAGGA	787	600	0	2.03304	SEQ8r1	CTRL	d8	Infection2	Pv_C4	1.84378	Hypnozoite	EEF	0.359916	AP2Gpos	AP2Gpos_Hypnozoite	0.364595	day8	0.105987	day11	6.20612	5.14788	5.71118
D8Seq1_ATCACTCCCAAA	9560	1493	0.271967	14.5711	SEQ8r1	CTRL	d8	Infection2	Pv_C1	-0.427528	Replicative	EEF	0.624815	AP2Gneg	AP2Gneg_Replicative	0.227092	day1	0.352714	day8	3.69705	5.44069	3.63418
D8Seq1_CTGGATTTTCAT	502	195	0	11.9522	SEQ8r1	CTRL	d8	Infection2	Pv_C1	-0.495839	Replicative	Ring	0.352654	AP2Gneg	AP2Gneg_Replicative	0.408766	day8	0.298716	day5	3.71543	4.9765	5.18771
D8Seq1_CTTTTGTATTAG	511	315	0	11.9374	SEQ8r1	CTRL	d8	Infection2	Pv_C1	-0.342549	Replicative	EEF	0.301864	AP2Gneg	AP2Gneg_Replicative	0.405034	day8	0.222481	day5	3.84996	4.73213	4.72875
D8Seq1_GCAATTGTATTA	742	511	0	3.77358	SEQ8r1	CTRL	d8	Infection2	Pv_C1	-0.492634	Replicative	EEF	0.403597	AP2Gneg	AP2Gneg_Replicative	0.492785	day8	0.201717	day5	3.56519	4.86007	3.3329
D8Seq1_GCCTTTGTATTA	2873	1317	0.0348068	4.31605	SEQ8r1	CTRL	d8	Infection2	Pv_C1	-0.634567	Replicative	EEF	0.565848	AP2Gneg	AP2Gneg_Replicative	0.31122	day8	0.326881	day8	3.8265	5.60911	3.41024
D8Seq1_GCTCTTGTATTA	1168	674	0	5.7363	SEQ8r1	CTRL	d8	Infection2	Pv_C1	-0.415231	Replicative	EEF	0.439783	AP2Gneg	AP2Gneg_Replicative	0.540443	day8	0.221592	day8	3.6206	5.4611	3.43834
D8Seq1_GCTTCTGTATTA	1271	738	0.157356	5.27144	SEQ8r1	CTRL	d8	Infection2	Pv_C1	-0.748236	Replicative	Trophozoite	0.442814	AP2Gneg	AP2Gneg_Replicative	0.481264	day8	0.218562	day8	3.6217	5.4718	3.36689
D8Seq1_GCTTTCGTATTA	1354	791	0.0738552	4.9483	SEQ8r1	CTRL	d8	Infection2	Pv_C1	-0.0131523	Replicative	EEF	0.480968	AP2Gneg	AP2Gneg_Replicative	0.477394	day8	0.216111	day8	3.79461	5.36972	3.38323
D8Seq1_GCTTTGGTATTA	1213	721	0	3.46249	SEQ8r1	CTRL	d8	Infection2	Pv_C1	-0.455378	Replicative	EEF	0.448742	AP2Gneg	AP2Gneg_Replicative	0.485017	day8	0.209463	day8	3.85925	5.63667	3.48025
D8Seq1_GCTTTGTATTAA	859	516	0.232829	8.96391	SEQ8r1	CTRL	d8	Infection2	Pv_C1	-0.490186	Replicative	EEF	0.411003	AP2Gneg	AP2Gneg_Replicative	0.520976	day8	0.240874	day5	3.81442	4.90606	4.31761
D8Seq1_GCTTTGTATTAC	1095	651	0.182648	7.67123	SEQ8r1	CTRL	d8	Infection2	Pv_C1	-0.590582	Replicative	EEF	0.433526	AP2Gneg	AP2Gneg_Replicative	0.467773	day8	0.200168	day5	3.76574	4.9565	3.76323
D8Seq1_GCTTTGTATTAG	2209	779	0.0905387	14.8031	SEQ8r1	CTRL	d8	Infection2	Pv_C1	-0.553261	Replicative	EEF	0.493718	AP2Gneg	AP2Gneg_Replicative	0.403873	day8	0.209005	day8	3.84464	4.8487	4.53857
D8Seq1_GCTTTGTATTAT	597	374	0	9.88275	SEQ8r1	CTRL	d8	Infection2	Pv_C1	-0.891236	Replicative	EEF	0.337201	AP2Gneg	AP2Gneg_Replicative	0.415392	day8	0.0765479	day8	3.74782	5.09673	4.17652
D8Seq1_GCTTTTATATTA	4847	1370	0.206313	14.0912	SEQ8r1	CTRL	d8	Infection2	Pv_C1	-0.604523	Replicative	EEF	0.570799	AP2Gneg	AP2Gneg_Replicative	0.267118	day8	0.33334	day8	3.80032	5.37849	3.86688
D8Seq1_GCTTTTGCATTA	2290	993	0.0436681	7.33624	SEQ8r1	CTRL	d8	Infection2	Pv_C1	-0.473441	Replicative	EEF	0.513096	AP2Gneg	AP2Gneg_Replicative	0.24028	day11	0.334379	day8	3.76097	5.743	3.62912
D8Seq1_GCTTTTGGATTA	1186	727	0	3.54132	SEQ8r1	CTRL	d8	Infection2	Pv_C1	-0.0919005	Replicative	Trophozoite	0.443451	AP2Gneg	AP2Gneg_Replicative	0.492764	day8	0.208252	day8	3.84308	5.43172	3.52425
D8Seq1_GCTTTTGTACTA	1099	668	0.181984	5.73248	SEQ8r1	CTRL	d8	Infection2	Pv_C1	-0.33905	Replicative	EEF	0.432586	AP2Gneg	AP2Gneg_Replicative	0.499933	day8	0.0580307	day8	3.87887	5.13433	3.68386
D8Seq1_GCTTTTGTAGTA	2077	1051	0.0481464	4.04429	SEQ8r1	CTRL	d8	Infection2	Pv_C1	-0.269203	Replicative	EEF	0.493203	AP2Gneg	AP2Gneg_Replicative	0.269797	day11	0.330516	day8	3.79921	5.59553	3.20806
D8Seq1_GCTTTTGTATAA	4474	1508	0.0447027	10.371	SEQ8r1	CTRL	d8	Infection2	Pv_C1	-0.412691	Replicative	EEF	0.591488	AP2Gneg	AP2Gneg_Replicative	0.293713	day8	0.298252	day8	3.88797	5.47432	3.30774
D8Seq1_GCTTTTGTATAC	621	410	0	8.53462	SEQ8r1	CTRL	d8	Infection2	Pv_C1	-0.371367	Replicative	EEF	0.313614	AP2Gneg	AP2Gneg_Replicative	0.448533	day8	0.225607	day5	3.73994	5.19205	3.97942
D8Seq1_GCTTTTGTATAG	924	607	0	4.97835	SEQ8r1	CTRL	d8	Infection2	Pv_C1	-0.643226	Replicative	EEF	0.455545	AP2Gneg	AP2Gneg_Replicative	0.468889	day8	0.199296	day5	3.79385	5.06165	3.57327
D8Seq1_GCTTTTGTATCA	1719	931	0.0581734	5.87551	SEQ8r1	CTRL	d8	Infection2	Pv_C1	-0.560335	Replicative	EEF	0.513781	AP2Gneg	AP2Gneg_Replicative	0.358964	day8	0.263444	day8	3.73273	5.28263	3.29085
D8Seq1_GCTTTTGTATGA	530	379	0	6.22642	SEQ8r1	CTRL	d8	Infection2	Pv_C1	-0.857619	Replicative	EEF	0.314484	AP2Gneg	AP2Gneg_Replicative	0.414272	day8	0.192896	hz	3.93257	5.25791	4.36798
D8Seq1_GCTTTTGTATTC	3911	1058	0.0255689	16.0573	SEQ8r1	CTRL	d8	Infection2	Pv_C1	-0.874292	Replicative	EEF	0.513847	AP2Gneg	AP2Gneg_Replicative	0.206024	day1	0.269823	day8	3.77046	4.99129	4.52803
D8Seq1_GCTTTTGTATTG	3769	1324	0.0795967	9.76386	SEQ8r1	CTRL	d8	Infection2	Pv_C1	-0.777784	Replicative	EEF	0.566377	AP2Gneg	AP2Gneg_Replicative	0.202148	day8	0.285951	day8	3.90119	5.62001	3.36029
D8Seq1_GCTTTTGTATTT	5347	1547	0.0187021	9.68768	SEQ8r1	CTRL	d8	Infection2	Pv_C1	-0.730512	Replicative	EEF	0.609159	AP2Gneg	AP2Gneg_Replicative	0.249979	day11	0.316807	day8	3.90181	5.46625	3.35386
D8Seq1_GCTTTTGTCTTA	629	382	0.158983	11.9237	SEQ8r1	CTRL	d8	Infection2	Pv_C1	-0.173797	Replicative	EEF	0.323948	AP2Gneg	AP2Gneg_Replicative	0.421537	day8	0.227979	day5	3.93253	4.90668	4.8665
D8Seq1_GCTTTTGTGTTA	1504	865	0.0664894	3.59043	SEQ8r1	CTRL	d8	Infection2	Pv_C1	0.276316	Replicative	EEF	0.468287	AP2Gneg	AP2Gneg_Replicative	0.413402	day1	0.215187	day8	3.68059	5.64135	3.38938
D8Seq1_GCTTTTGTTTTA	1524	866	0	5.05249	SEQ8r1	CTRL	d8	Infection2	Pv_C1	-0.638467	Replicative	EEF	0.480014	AP2Gneg	AP2Gneg_Replicative	0.403931	day1	0.221254	day8	3.74216	5.22859	3.33573
D8Seq1_GCTTTTTATTAG	561	353	0.356506	11.5865	SEQ8r1	CTRL	d8	Infection2	Pv_C1	-0.581339	Replicative	EEF	0.324998	AP2Gneg	AP2Gneg_Replicative	0.42305	day8	0.221336	day5	3.87546	4.92421	4.85855
D8Seq1_GCTTTTTTATTA	2325	1154	0.172043	4.34409	SEQ8r1	CTRL	d8	Infection2	Pv_C1	-0.611015	Replicative	EEF	0.572749	AP2Gneg	AP2Gneg_Replicative	0.270877	day8	0.338114	day8	3.75188	5.79727	3.36697
D8Seq1_GTTTTTGTATTA	1755	903	0.17094	6.83761	SEQ8r1	CTRL	d8	Infection2	Pv_C1	-0.649656	Replicative	EEF	0.515627	AP2Gneg	AP2Gneg_Replicative	0.382128	day8	0.260611	day8	3.78565	5.53588	3.65545
D8Seq1_TCGTAGCCGGCA	581	334	0.172117	14.8021	SEQ8r1	CTRL	d8	Infection2	Pv_C1	-0.678849	Replicative	Trophozoite	0.354959	AP2Gneg	AP2Gneg_Replicative	0.439584	day8	0.255572	day5	3.75555	4.9228	5.11547
D8Seq1_TGGGGCAGAGGA	922	670	0	2.60304	SEQ8r1	CTRL	d8	Infection2	Pv_C4	2.41778	Hypnozoite	Trophozoite	0.405388	AP2Gpos	AP2Gpos_Hypnozoite	0.408403	day5	0.2034	day1	5.97756	5.21076	5.64204

## Sheet: Host_cell_info
	QC metrics														Experimental information						Cluster assignment Figure 4	Hypnozoite state assignment		AP2-G expression	ifna_b_score		UMAP cell embeddings
Cell	nCount_RNA	nFeature_RNA	nCount_RNA_hs	nCount_RNA_mm	nCount_RNA_pviv	nFeature_RNA_hs	nFeature_RNA_mm	nFeature_RNA_pviv	hm_ratio	nCount_hs_mito	nCount_mm_mito	nCount_pv_mito	nCount_mm_mito_pct	nCount_hs_mito_pct	orig.ident	Day	Treatment	Sample	Infection_call	Infection	Clusters	Hypnozoite_score	State	AP2G	ifna_b_score	ifna_b_score_log10	UMAP_1	UMAP_2
D11Seq1_AAAAGTGACGGA	1117	856	1034	80	3	799	54	3	1.10646	40	28	0	0.0250671	0.0358102	d11inf1	d11	CTRL	Infected	0	NonInf	H_C2	-0.0127024	Other	AP2Gneg	44.7628	1.66051	8.09433	4.96845
D11Seq2_AAAATAGGGATG	333	266	327	6	0	260	6	0	1.67078	10	0	0	0	0.03003	d11inf1	d11	CTRL	Infected	0	NonInf	H_C1	-0.00719362	Other	AP2Gneg	90.0901	1.95947	11.1511	3.99476
D11Mock_AAAATAGGGCGA	338	288	333	5	0	283	5	0	1.7456	5	0	0	0	0.0147929	d11inf1	d11	CTRL	Infected	0	NonInf	H_C2	0	Other	AP2Gneg	29.5858	1.48552	9.53554	4.65884
D11pSeq1_AAAATAGGGGAN	580	462	572	8	0	454	8	0	1.80391	5	1	0	0.00172414	0.00862069	d11inf1	d11	CTRL	Infected	0	NonInf	H_C1	-0.00912155	Other	AP2Gneg	68.9655	1.84488	11.2057	5.11508
D11pSeq2_AAAATAGGGGGA	703	526	693	10	0	519	7	0	1.79997	13	1	0	0.00142248	0.0184922	d11inf1	d11	CTRL	Infected	0	NonInf	H_C1	-0.00924453	Other	AP2Gneg	71.1238	1.85808	11.4713	4.15887
D11pMock_AAAATAGGGGGC	597	472	588	9	0	464	8	0	1.77012	4	2	0	0.00335008	0.00670017	d11inf1	d11	CTRL	Infected	0	NonInf	H_C2	-0.00903584	Other	AP2Gneg	50.2513	1.7097	9.53239	4.42837
D11pUnf_AAAATAGGGGGG	1041	736	1024	15	2	720	14	2	1.8066	14	1	0	0.000960615	0.0134486	d11inf1	d11	CTRL	Infected	0	NonInf	H_C2	-0.00494541	Other	AP2Gneg	67.243	1.83406	10.7989	5.19944
D11Unf_AAAATAGGGGGN	423	350	419	4	0	346	4	0	1.92428	6	0	0	0	0.0141844	d11inf1	d11	CTRL	Infected	0	NonInf	H_C1	-0.0100662	Other	AP2Gneg	47.2813	1.68378	11.4442	4.00442
D1Seq1_AAAATAGGGTGC	327	268	323	4	0	264	4	0	1.81158	2	0	0	0	0.00611621	d11inf1	d11	CTRL	Infected	0	NonInf	H_C2	-0.0108457	Other	AP2Gneg	61.1621	1.79353	9.72858	6.2751
D1Seq2_AAAATCTCATGT	1088	750	1085	3	0	747	3	0	2.43377	52	2	0	0.00183824	0.0477941	d11inf1	d11	CTRL	Infected	0	NonInf	H_C2	-0.00486183	Other	AP2Gneg	73.5294	1.87233	6.52449	3.22158
D1Mock_AAAATTGGTGAC	1723	1189	1620	102	1	1101	87	1	1.19695	159	10	0	0.00580383	0.0922809	d11inf1	d11	CTRL	Infected	0	NonInf	H_C2	-0.00803135	Other	AP2Gneg	58.0383	1.77113	8.8726	4.19922
D1Unf_AAACACTCATGT	1945	1269	1938	7	0	1263	6	0	2.38449	77	2	0	0.00102828	0.0395887	d11inf1	d11	CTRL	Infected	0	NonInf	H_C2	0	Other	AP2Gneg	97.6864	1.99426	8.80153	1.48381
D4Seq1_AAACTCACATGT	1610	1102	1606	3	1	1098	3	1	2.60396	72	0	0	0	0.0447205	d11inf1	d11	CTRL	Infected	0	NonInf	H_C2	-0.00413745	Other	AP2Gneg	68.323	1.84088	7.89456	1.82143
D4Seq2_AAACTCTCAAGT	896	665	895	1	0	664	1	0	2.65128	35	0	0	0	0.0390625	d11inf1	d11	CTRL	Infected	0	NonInf	H_C2	-0.00523185	Other	AP2Gneg	55.8036	1.75438	7.03803	3.64275
D4Mock_AAACTCTCAGGT	570	448	569	1	0	447	1	0	2.45484	28	0	0	0	0.0491228	d11inf1	d11	CTRL	Infected	0	NonInf	H_C2	0	Other	AP2Gneg	87.7193	1.94802	8.4878	2.76508
D4Unf_AAACTCTCATCT	960	736	957	3	0	733	3	0	2.37931	37	1	0	0.00104167	0.0385417	d11inf1	d11	CTRL	Infected	0	NonInf	H_C2	-0.00509963	Other	AP2Gneg	104.167	2.02188	7.68628	4.26905
D5Seq1_AAACTCTCATGA	917	670	913	4	0	666	4	0	2.26198	51	0	0	0	0.0556161	d11inf1	d11	CTRL	Infected	0	NonInf	H_C2	0	Other	AP2Gneg	119.956	2.08263	7.96658	3.04232
D5Seq2_AAACTCTCATGG	468	384	465	3	0	381	3	0	2.06633	25	0	0	0	0.0534188	d11inf1	d11	CTRL	Infected	0	NonInf	H_C2	-0.00650808	Other	AP2Gneg	128.205	2.11128	7.85409	2.90494
D5Mock_AAACTCTCATGT	92593	9781	91554	994	45	9169	599	13	1.96386	2574	127	0	0.00137159	0.0277991	d11inf1	d11	CTRL	Infected	1	Inf	H_C3	-0.0138121	Other	AP2Gneg	77.1117	1.89272	11.9844	-1.73924
D5Unf_AAACTTGGTTAA	1152	853	1149	3	0	850	3	0	2.45864	20	0	0	0	0.0173611	d11inf1	d11	CTRL	Infected	0	NonInf	H_C3	0	Other	AP2Gneg	86.8056	1.94352	7.22134	0.91684
D8Seq1_AAAGACACGACT	590	384	549	35	6	359	22	3	1.18406	56	13	0	0.0220339	0.0949153	d11inf1	d11	CTRL	Infected	0	NonInf	H_C2	-0.00604721	Other	AP2Gneg	50.8475	1.71473	8.80805	5.4613
D8Seq2_AAAGACCCCAAC	2485	1536	2386	96	3	1448	85	3	1.39108	57	12	1	0.00482897	0.0229376	d11inf1	d11	CTRL	Infected	0	NonInf	H_C3	-0.0101419	Other	AP2Gneg	48.2897	1.69276	7.63063	0.25885
D8Mock_AAAGAGGACTAT	83113	9504	82221	850	42	8925	567	12	1.98506	1226	89	0	0.00107083	0.014751	d11inf1	d11	CTRL	Infected	1	Inf	H_C1	-0.0124793	Other	AP2Gneg	71.7096	1.86159	13.8078	3.66362
D8pSeq1_AAAGAGGACTCT	5277	2780	5228	47	2	2736	42	2	2.03718	93	3	0	0.000568505	0.0176236	d11inf1	d11	CTRL	Infected	0	NonInf	H_C1	-0.00445232	Other	AP2Gneg	81.4857	1.91638	13.3401	3.10157
D8pSeq2_AAAGCAGAGCCT	1713	948	1679	31	3	919	27	2	1.72016	203	5	0	0.00291886	0.118506	d11inf1	d11	CTRL	Infected	0	NonInf	H_C1	-0.00909512	Other	AP2Gneg	46.7017	1.67853	11.2945	2.50898
D8pMock_AAAGCTCTCATA	2867	1507	2830	36	1	1476	30	1	1.88374	168	5	0	0.00174398	0.0585978	d11inf1	d11	CTRL	Infected	0	NonInf	H_C2	-0.00314429	Other	AP2Gneg	34.8797	1.55485	9.57891	4.59052
D8pUnf_AAAGTCTCATGT	4385	2257	4360	25	0	2234	23	0	2.22461	200	4	0	0.000912201	0.04561	d11inf1	d11	CTRL	Infected	0	NonInf	H_C3	-0.00248795	Other	AP2Gneg	100.342	2.00579	9.0914	1.02908
D8Unf_AAAGTTCACTGA	11384	3560	11221	153	10	3441	114	5	1.86255	1344	19	0	0.00166901	0.11806	d11inf1	d11	CTRL	Infected	0	NonInf	H_C1	-0.0078066	Other	AP2Gneg	47.435	1.68516	13.8429	1.32354
D11Seq1_AAATGATCAGCC	597	346	582	13	2	333	11	2	1.61954	133	2	0	0.00335008	0.222781	d11inf1	d11	CTRL	Infected	0	NonInf	H_C2	-0.00671978	Other	AP2Gneg	33.5008	1.53783	8.72707	5.4248
D11Seq1_AACAATCCTTAT	491	396	488	3	0	394	2	0	2.08725	39	3	0	0.00610998	0.0794297	d11inf1	d11	CTRL	Infected	0	NonInf	H_C2	-0.00641221	Other	AP2Gneg	40.7332	1.62048	9.47859	5.29615
D11Seq1_AACAATCGTTAT	49422	7995	48912	487	23	7643	343	9	2.001	2270	83	0	0.00167941	0.045931	d11inf1	d11	CTRL	Infected	1	Inf	H_C1	-0.01236	Other	AP2Gneg	51.7988	1.72262	13.6363	1.60898
D11Seq1_AACAATCGTTCT	3333	1943	3308	25	0	1922	21	0	2.10472	268	3	0	0.00090009	0.080408	d11inf1	d11	CTRL	Infected	0	NonInf	H_C1	-0.00725848	Other	AP2Gneg	57.0057	1.76347	13.297	1.29307
D11Seq1_AACACACTCGAC	4505	1488	4439	61	5	1443	42	3	1.85499	1032	16	0	0.00355161	0.229079	d11inf1	d11	CTRL	Infected	0	NonInf	H_C3	-0.0134684	Other	AP2Gneg	73.2519	1.87071	9.0831	0.605785
D11Seq1_AACACTACTCTA	504	437	500	4	0	433	4	0	2.00087	9	0	0	0	0.0178571	d11inf1	d11	CTRL	Infected	0	NonInf	H_C2	0	Other	AP2Gneg	39.6825	1.60941	10.245	5.02593
D11Seq1_AACAGGCAATTC	379	203	282	39	58	171	25	7	0.849726	93	14	0	0.0369393	0.245383	d11inf1	d11	CTRL	Infected	1	Inf	H_C6	-0.00346597	Other	AP2Gneg	26.3852	1.43752	4.60303	4.41414
D11Seq1_AACATAGCCTAA	18494	4522	18276	209	9	4375	141	6	1.93969	2746	40	0	0.00216286	0.148481	d11inf1	d11	CTRL	Infected	0	NonInf	H_C1	-0.00829097	Other	AP2Gneg	40.013	1.61292	12.9883	-0.205796
D11Seq1_AACATAGCCTCA	1201	742	1184	17	0	727	15	0	1.81845	218	4	0	0.00333056	0.181515	d11inf1	d11	CTRL	Infected	0	NonInf	H_C1	0	Other	AP2Gneg	74.9376	1.88046	11.675	0.39485
D11Seq1_AACATCGCCTAA	1194	754	1181	13	0	744	10	0	1.92649	213	5	0	0.0041876	0.178392	d11inf1	d11	CTRL	Infected	0	NonInf	H_C1	-0.00234353	Other	AP2Gneg	33.5008	1.53783	11.7133	1.2274
D11Seq1_AACCAACCAGAG	823	466	802	16	5	451	11	4	1.67427	51	5	0	0.00607533	0.0619684	d11inf1	d11	CTRL	Infected	0	NonInf	H_C6	-0.00269788	Other	AP2Gneg	60.7533	1.79066	5.71088	4.70322
D11Seq1_AACCATAACCTC	1349	1008	1294	54	1	961	46	1	1.37191	42	8	0	0.00593032	0.0311342	d11inf1	d11	CTRL	Infected	0	NonInf	H_C1	-0.017841	Other	AP2Gneg	14.8258	1.19937	10.7104	1.07703
D11Seq1_AACCATCGTTAT	3329	1924	3295	33	1	1896	27	1	1.98651	251	5	0	0.00150195	0.075398	d11inf1	d11	CTRL	Infected	0	NonInf	H_C1	-0.00581056	Other	AP2Gneg	48.0625	1.69075	13.1832	2.20962
D11Seq1_AACCATTCGTCT	412	359	408	4	0	355	4	0	1.91275	16	0	0	0	0.038835	d11inf1	d11	CTRL	Infected	0	NonInf	H_C2	-0.00676375	Other	AP2Gneg	97.0874	1.99161	8.7226	4.76424
D11Seq1_AACCATTGCTCT	382	338	380	2	0	336	2	0	2.1038	9	0	0	0	0.0235602	d11inf1	d11	CTRL	Infected	0	NonInf	H_C2	0	Other	AP2Gneg	26.178	1.43422	6.92593	6.17291
D11Seq1_AACCATTGGTCT	56108	8067	55559	518	31	7680	374	13	2.02959	1765	73	0	0.00130106	0.0314572	d11inf1	d11	CTRL	Infected	1	Inf	H_C1	-0.011502	Other	AP2Gneg	60.5974	1.78956	13.3227	1.88967
D11Seq1_AACCCCGTCGAG	1246	933	1241	5	0	928	5	0	2.31597	0	0	0	0	0	d11inf1	d11	CTRL	Infected	0	NonInf	H_C2	-0.00230374	Other	AP2Gneg	80.2568	1.90986	10.827	5.53577
D11Seq1_AACCCCTTAGGA	1174	868	1161	12	1	856	11	1	1.95126	13	2	0	0.00170358	0.0110733	d11inf1	d11	CTRL	Infected	0	NonInf	H_C2	0	Other	AP2Gneg	25.5537	1.42412	9.92907	2.47452
D11Seq1_AACCCCTTAGGC	1168	845	1159	9	0	836	9	0	2.06446	11	1	0	0.000856164	0.00941781	d11inf1	d11	CTRL	Infected	0	NonInf	H_C2	-0.00472829	Other	AP2Gneg	17.1233	1.25824	9.35048	2.93706
D11Seq1_AACCCCTTAGGG	1787	1171	1764	23	0	1153	18	0	1.86653	13	6	0	0.00335758	0.00727476	d11inf1	d11	CTRL	Infected	0	NonInf	H_C2	-0.00197535	Other	AP2Gneg	55.9597	1.75557	9.52536	3.21419
D11Seq1_AACCCCTTAGGT	677	542	666	9	2	531	9	2	1.82413	6	2	0	0.00295421	0.00886263	d11inf1	d11	CTRL	Infected	0	NonInf	H_C2	-0.00288814	Other	AP2Gneg	29.5421	1.4849	7.51211	4.01575
D11Seq1_AACCTAGCCTAA	1248	760	1232	15	1	747	12	1	1.88684	217	4	0	0.00320513	0.173878	d11inf1	d11	CTRL	Infected	0	NonInf	H_C1	0	Other	AP2Gneg	32.0513	1.51919	11.4908	0.720702
D11Seq1_AACCTATGACTG	428	246	405	23	0	230	16	0	1.22831	86	7	0	0.0163551	0.200935	d11inf1	d11	CTRL	Infected	0	NonInf	H_C1	0	Other	AP2Gneg	23.3645	1.38676	9.90117	3.80975
D11Seq1_AACGAGGGAGAG	1248	938	1197	50	1	894	43	1	1.37089	42	9	0	0.00721154	0.0336538	d11inf1	d11	CTRL	Infected	0	NonInf	H_C1	-0.00690675	Other	AP2Gneg	40.0641	1.61346	10.0162	2.10315
D11Seq1_AACGATGCTACC	2694	1246	2652	38	4	1209	36	1	1.83267	250	4	0	0.00148478	0.0927988	d11inf1	d11	CTRL	Infected	0	NonInf	H_C2	-0.00649258	Other	AP2Gneg	40.8315	1.6215	9.10624	6.0918
D11Seq1_AACGCCTCGCGG	817	516	809	8	0	508	8	0	1.95424	90	1	0	0.00122399	0.110159	d11inf1	d11	CTRL	Infected	0	NonInf	H_C2	-0.00540992	Other	AP2Gneg	85.6793	1.93792	7.78209	5.48268
D11Seq1_AACGTGGTAGCA	2426	1567	2343	83	0	1495	72	0	1.44568	140	11	0	0.00453421	0.0577082	d11inf1	d11	CTRL	Infected	0	NonInf	H_C3	-0.0136842	Other	AP2Gneg	74.1962	1.8762	6.74549	2.99878
D11Seq1_AACTCTCATGTC	302	261	302	0	0	261	0	0	2.48144	15	0	0	0	0.0496689	d11inf1	d11	CTRL	Infected	0	NonInf	H_C2	0	Other	AP2Gneg	66.2252	1.82753	8.23954	6.98905
D11Seq1_AACTCTCATGTG	435	356	433	2	0	354	2	0	2.16037	24	1	0	0.00229885	0.0551724	d11inf1	d11	CTRL	Infected	0	NonInf	H_C2	-0.0033273	Other	AP2Gneg	91.954	1.96827	6.89802	5.40928
D11Seq1_AACTCTTTGCGA	413	287	392	20	1	272	14	1	1.27217	21	3	0	0.00726392	0.0508475	d11inf1	d11	CTRL	Infected	0	NonInf	H_C2	0	Other	AP2Gneg	72.6392	1.86711	5.92305	5.9178
D11Seq1_AACTGGAAGCCT	417	247	357	28	32	230	13	4	1.09149	56	9	0	0.0215827	0.134293	d11inf1	d11	CTRL	Infected	1	Inf	H_C6	0	Other	AP2Gneg	0	0	4.85625	4.44142
D11Seq1_AACTGTATTTAT	669	409	647	21	1	388	20	1	1.46915	31	2	0	0.00298954	0.0463378	d11inf1	d11	CTRL	Infected	0	NonInf	H_C3	-0.0028998	Other	AP2Gneg	74.7384	1.87932	8.12987	0.197303
D11Seq1_AAGAAGGCCGAT	1174	814	1168	6	0	808	6	0	2.22272	44	1	0	0.000851789	0.0374787	d11inf1	d11	CTRL	Infected	0	NonInf	H_C2	0	Other	AP2Gneg	59.6252	1.78265	8.08923	2.9343
D11Seq1_AAGACAACTCTA	1080	855	1071	8	1	846	8	1	2.07595	3	1	0	0.000925926	0.00277778	d11inf1	d11	CTRL	Infected	0	NonInf	H_C2	0	Other	AP2Gneg	64.8148	1.81832	8.63591	4.0829
D11Seq1_AAGACTACTCTA	87548	9712	86895	631	22	9251	450	11	2.13828	263	78	0	0.00089094	0.00300407	d11inf1	d11	CTRL	Infected	1	Inf	H_C1	-0.0129763	Other	AP2Gneg	70.0187	1.85137	13.4443	1.38911
D11Seq1_AAGACTCCTCTA	5071	2735	5039	30	2	2708	25	2	2.21107	13	6	0	0.0011832	0.0025636	d11inf1	d11	CTRL	Infected	0	NonInf	H_C1	-0.00684336	Other	AP2Gneg	61.1319	1.79331	12.0171	4.14862
D11Seq1_AAGACTTTGTTG	492	407	484	8	0	401	6	0	1.7315	37	4	0	0.00813008	0.0752033	d11inf1	d11	CTRL	Infected	0	NonInf	H_C4	-0.0128163	Other	AP2Gneg	121.951	2.08973	13.7035	5.36183
D11Seq1_AAGAGCTCACTT	321	288	320	1	0	287	1	0	2.20548	9	0	0	0	0.0280374	d11inf1	d11	CTRL	Infected	0	NonInf	H_C2	-0.00363403	Other	AP2Gneg	0	0	6.87814	5.0322
D11Seq1_AAGCCTACTCTA	6385	3112	6328	55	2	3062	48	2	2.05315	23	8	0	0.00125294	0.00360219	d11inf1	d11	CTRL	Infected	0	NonInf	H_C1	-0.00592093	Other	AP2Gneg	67.3453	1.83471	11.3968	1.27445
D11Seq1_AAGCCTCCTCTA	395	356	394	0	1	355	0	1	2.5966	1	0	0	0	0.00253165	d11inf1	d11	CTRL	Infected	0	NonInf	H_C2	0	Other	AP2Gneg	25.3165	1.42023	8.92026	5.67152
D11Seq1_AAGCTAATGGGT	4656	1918	4598	57	1	1870	47	1	1.89924	521	8	0	0.00171821	0.111899	d11inf1	d11	CTRL	Infected	0	NonInf	H_C1	-0.0113171	Other	AP2Gneg	36.512	1.57417	10.2227	0.873275
D11Seq1_AAGCTCTCGGAT	938	717	930	7	1	710	6	1	2.06586	36	0	0	0	0.0383795	d11inf1	d11	CTRL	Infected	0	NonInf	H_C1	-0.00771596	Other	AP2Gneg	95.9488	1.98654	12.3347	-0.194169
D11Seq1_AAGCTGCACCAC	25246	6002	24849	380	17	5711	285	6	1.8144	93	36	0	0.00142597	0.00368375	d11inf1	d11	CTRL	Infected	0	NonInf	H_C4	-0.0150012	Other	AP2Gneg	76.4478	1.88901	14.0379	6.59424
D11Seq1_AAGCTGCACCCC	1648	1189	1634	13	1	1176	12	1	2.06739	4	2	0	0.00121359	0.00242718	d11inf1	d11	CTRL	Infected	0	NonInf	H_C1	-0.00409544	Other	AP2Gneg	91.0194	1.96388	12.1822	6.16219
D11Seq1_AAGCTGGGAGAG	1635	854	1340	286	9	682	168	4	0.669547	245	34	0	0.0207951	0.149847	d11inf1	d11	CTRL	Infected	0	NonInf	H_C2	-0.0272562	Other	AP2Gneg	24.4648	1.40594	9.71881	4.1221
D11Seq1_AAGCTTCGCGTA	8361	3391	8284	67	10	3340	45	6	2.08578	52	17	0	0.00203325	0.00621935	d11inf1	d11	CTRL	Infected	0	NonInf	H_C1	-0.00750029	Other	AP2Gneg	47.8412	1.68879	11.4543	3.85924
D11Seq1_AAGGAGCGGCGT	1595	1179	1566	29	0	1152	27	0	1.71795	10	5	0	0.0031348	0.00626959	d11inf1	d11	CTRL	Infected	0	NonInf	H_C3	-0.00415435	Other	AP2Gneg	56.4263	1.75911	5.62645	3.08811
D11Seq1_AAGGATCCCCAC	1044	824	1041	3	0	821	3	0	2.41581	11	0	0	0	0.0105364	d11inf1	d11	CTRL	Infected	0	NonInf	H_C2	-0.00246998	Other	AP2Gneg	47.8927	1.68924	10.1243	6.42571
D11Seq1_AAGGCTCTGGTG	724	444	696	22	6	424	15	5	1.4815	69	7	0	0.00966851	0.0953039	d11inf1	d11	CTRL	Infected	0	NonInf	H_C6	-0.00282246	Other	AP2Gneg	13.8122	1.17062	5.47336	4.08288
D11Seq1_AAGGGACGGCCT	1428	1019	1421	6	1	1012	6	1	2.3078	94	0	0	0	0.0658263	d11inf1	d11	CTRL	Infected	0	NonInf	H_C2	-0.00871117	Other	AP2Gneg	35.014	1.55647	8.25418	4.70333
D11Seq1_AAGGGATCATTC	1788	1245	1780	7	1	1237	7	1	2.34757	11	1	0	0.000559284	0.00615213	d11inf1	d11	CTRL	Infected	0	NonInf	H_C1	-0.00789941	Other	AP2Gneg	67.1141	1.83324	11.8241	5.44488
D11Seq1_AAGGGCTGTAGT	368	223	356	12	0	211	12	0	1.43872	81	2	0	0.00543478	0.220109	d11inf1	d11	CTRL	Infected	0	NonInf	H_C2	-0.0034957	Other	AP2Gneg	54.3478	1.7431	7.37452	6.849
D11Seq1_AAGGGGCTCAGA	982	785	962	20	0	765	20	0	1.66141	11	2	0	0.00203666	0.0112016	d11inf1	d11	CTRL	Infected	0	NonInf	H_C2	0	Other	AP2Gneg	81.4664	1.91628	9.11878	6.42431
D11Seq1_AAGGGTCGAGCG	11791	4005	11685	99	7	3922	78	5	2.06767	292	14	0	0.00118735	0.0247647	d11inf1	d11	CTRL	Infected	0	NonInf	H_C1	-0.0132575	Other	AP2Gneg	78.8737	1.9024	12.7655	2.90507
D11Seq1_AAGGTGGAACTT	1823	929	1791	25	7	906	19	4	1.83836	213	2	0	0.00109709	0.11684	d11inf1	d11	CTRL	Infected	0	NonInf	H_C1	-0.0127827	Other	AP2Gneg	76.7965	1.89096	10.2985	1.04805
D11Seq1_AAGGTTAGCCCG	6958	264	76	59	6823	62	30	172	0.108339	19	9	0	0.00129348	0.00273067	d11inf1	d11	CTRL	Infected	1	Inf	H_C6	-0.0175056	Other	AP2Gneg	0	0	-0.970449	6.44491
D11Seq1_AAGTAGATAATA	2826	1686	2716	107	3	1594	89	3	1.40067	90	11	0	0.00389243	0.0318471	d11inf1	d11	CTRL	Infected	0	NonInf	H_C3	-0.0126711	Other	AP2Gneg	46.0014	1.67211	9.33449	-0.133444
D11Seq1_AAGTAGGCCAAT	398	318	398	0	0	318	0	0	2.60097	14	0	0	0	0.0351759	d11inf1	d11	CTRL	Infected	0	NonInf	H_C2	0	Other	AP2Gneg	75.3769	1.88296	7.41915	3.93323
D11Seq1_AAGTAGGCCCAT	755	560	746	9	0	551	9	0	1.87332	30	0	0	0	0.0397351	d11inf1	d11	CTRL	Infected	0	NonInf	H_C2	0	Other	AP2Gneg	39.7351	1.60997	7.6581	6.02209
D11Seq1_AAGTAGGCCGAT	88570	9192	87632	895	43	8574	609	9	1.99036	2653	108	1	0.00121937	0.0299537	d11inf1	d11	CTRL	Infected	1	Inf	H_C3	-0.0112135	Other	AP2Gneg	59.501	1.78176	9.85037	-0.260722
D11Seq1_AAGTAGGCCGCT	5871	2684	5799	66	6	2621	61	2	1.93735	243	5	0	0.000851644	0.0413899	d11inf1	d11	CTRL	Infected	0	NonInf	H_C3	-0.00937196	Other	AP2Gneg	54.5052	1.74433	8.91406	0.327865
D11Seq1_AAGTATCGGTGC	367	255	329	26	12	234	19	2	1.08715	40	4	0	0.0108992	0.108992	d11inf1	d11	CTRL	Infected	0	NonInf	H_C2	-0.00349845	Other	AP2Gneg	108.992	2.04136	7.3668	6.23415
D11Seq1_AAGTGATCTTAT	32811	5833	32530	267	14	5653	176	4	2.08416	1786	50	0	0.00152388	0.054433	d11inf1	d11	CTRL	Infected	0	NonInf	H_C4	-0.00759071	Other	AP2Gneg	77.7178	1.89607	14.184	6.48645
D11Seq1_AAGTTAGTTCTA	699	412	592	35	72	386	22	4	1.21675	42	8	0	0.0114449	0.0600858	d11inf1	d11	CTRL	Infected	1	Inf	H_C6	-0.00571362	Other	AP2Gneg	71.5308	1.86052	5.09533	4.40119
D11Seq1_AAGTTTATCAGT	395	271	395	0	0	271	0	0	2.5977	77	0	0	0	0.194937	d11inf1	d11	CTRL	Infected	0	NonInf	H_C1	0	Other	AP2Gneg	25.3165	1.42023	9.82504	0.495984
D11Seq1_AAGTTTATGAGT	41926	7106	41605	302	19	6907	189	10	2.13771	4504	82	0	0.00195583	0.107427	d11inf1	d11	CTRL	Infected	1	Inf	H_C1	-0.0108554	Other	AP2Gneg	52.7119	1.73007	11.9791	-1.98644
D11Seq1_AAGTTTCTGAGT	3177	1571	3163	14	0	1561	10	0	2.32415	574	5	0	0.00157381	0.180674	d11inf1	d11	CTRL	Infected	0	NonInf	H_C1	-0.00297913	Other	AP2Gneg	50.362	1.71064	11.755	-1.50694
D11Seq1_AATAACTACGTA	2373	1333	2336	36	1	1300	32	1	1.80046	17	3	0	0.00126422	0.00716393	d11inf1	d11	CTRL	Infected	0	NonInf	H_C3	-0.0069167	Other	AP2Gneg	33.7126	1.54049	6.92206	1.13856
D11Seq1_AATATCAACTCT	22391	5592	22125	243	23	5405	179	8	1.95751	746	36	1	0.00160779	0.033317	d11inf1	d11	CTRL	Infected	1	Inf	H_C1	-0.00967749	Other	AP2Gneg	73.6903	1.87326	12.6684	3.8326
D11Seq1_AATATCCACTCT	1097	844	1085	11	1	832	11	1	1.95665	34	0	0	0	0.0309936	d11inf1	d11	CTRL	Infected	0	NonInf	H_C2	-0.00484627	Other	AP2Gneg	45.5789	1.66819	8.19765	6.03148
D11Seq1_AATCACGGCATG	3103	1969	2937	160	6	1830	136	3	1.26123	63	23	0	0.00741218	0.0203029	d11inf1	d11	CTRL	Infected	0	NonInf	H_C1	-0.00964393	Other	AP2Gneg	32.2269	1.52149	10.3026	4.18932
D11Seq1_AATCCAACGGAN	2812	1663	2785	26	1	1641	21	1	2.01362	98	7	0	0.00248933	0.0348506	d11inf1	d11	CTRL	Infected	0	NonInf	H_C1	-0.00476383	Other	AP2Gneg	28.4495	1.46908	10.5819	3.26993
D11Seq1_AATCCAACGGCN	3344	1874	3310	33	1	1845	28	1	1.98848	126	3	0	0.000897129	0.0376794	d11inf1	d11	CTRL	Infected	0	NonInf	H_C1	-0.0150767	Other	AP2Gneg	17.9426	1.27744	10.9775	4.12497
D11Seq1_AATCCAACGGGN	6177	2792	6116	55	6	2744	44	4	2.03835	214	6	0	0.000971345	0.0346446	d11inf1	d11	CTRL	Infected	0	NonInf	H_C1	-0.0115933	Other	AP2Gneg	33.9971	1.54403	12.4879	3.25542
D11Seq1_AATCCAACGGTN	1020	741	1008	12	0	730	11	0	1.88995	32	2	0	0.00196078	0.0313725	d11inf1	d11	CTRL	Infected	0	NonInf	H_C2	-0.00249205	Other	AP2Gneg	29.4118	1.48304	9.46083	4.27776
D11Seq1_AATCTCAACTCT	1586	1110	1565	20	1	1091	18	1	1.87257	59	3	0	0.00189155	0.0372005	d11inf1	d11	CTRL	Infected	0	NonInf	H_C1	-0.00416457	Other	AP2Gneg	113.493	2.05878	11.6721	4.00565
D11Seq1_AATGCGTAGTGA	424	271	407	15	2	257	12	2	1.40654	23	4	0	0.00943396	0.0542453	d11inf1	d11	CTRL	Infected	0	NonInf	H_C2	-0.00335302	Other	AP2Gneg	23.5849	1.39067	5.94934	5.81786
D11Seq1_AATGTAGTCGGG	1324	985	1276	46	2	939	44	2	1.43409	21	3	0	0.00226586	0.015861	d11inf1	d11	CTRL	Infected	0	NonInf	H_C3	-0.0022474	Other	AP2Gneg	37.7644	1.58843	7.61007	0.991051
D11Seq1_AATGTTTAACCC	503	204	482	20	1	193	10	1	1.36173	88	7	0	0.0139165	0.17495	d11inf1	d11	CTRL	Infected	0	NonInf	H_C2	-0.00318202	Other	AP2Gneg	79.5229	1.90592	8.00906	1.84132
D11Seq1_AATTAGCCTATC	1113	861	1076	36	1	826	34	1	1.46401	16	4	0	0.00359389	0.0143756	d11inf1	d11	CTRL	Infected	0	NonInf	H_C1	-0.00481897	Other	AP2Gneg	62.8931	1.80545	12.8094	4.38233
D11Seq1_AATTCACAGCCA	1107	796	1101	6	0	790	6	0	2.19708	54	0	0	0	0.0487805	d11inf1	d11	CTRL	Infected	0	NonInf	H_C2	-0.00241458	Other	AP2Gneg	45.1671	1.66433	9.41242	2.38123
D11Seq1_AATTCCACCGCG	1154	900	1152	2	0	898	2	0	2.58471	3	0	0	0	0.00259965	d11inf1	d11	CTRL	Infected	0	NonInf	H_C2	-0.00712638	Other	AP2Gneg	34.662	1.55221	8.88236	6.76075
D11Seq1_AATTGGTCTCCG	545	349	501	31	13	320	21	8	1.19555	39	4	0	0.00733945	0.0715596	d11inf1	d11	CTRL	Infected	0	NonInf	H_C6	-0.0124089	Other	AP2Gneg	18.3486	1.28665	4.97749	4.45775
D11Seq1_ACAAACGGAAGA	35084	7152	34713	354	17	6887	257	8	1.99028	965	39	0	0.00111162	0.0275054	d11inf1	d11	CTRL	Infected	0	NonInf	H_C4	-0.0158332	Other	AP2Gneg	76.3881	1.88867	15.0581	6.03738
D11Seq1_ACAAACGTTCAG	4875	2792	4740	132	3	2677	113	2	1.55202	98	16	0	0.00328205	0.0201026	d11inf1	d11	CTRL	Infected	0	NonInf	H_C1	-0.0105131	Other	AP2Gneg	57.4359	1.76668	13.0236	1.97503
D11Seq1_ACAAAGAGCCTC	621	280	474	65	82	237	31	12	0.85715	118	24	0	0.0386473	0.190016	d11inf1	d11	CTRL	Infected	1	Inf	H_C6	-0.00891913	Other	AP2Gneg	16.1031	1.23307	4.01173	4.50057
D11Seq1_ACAACGGAAGAG	319	277	316	3	0	274	3	0	1.899	12	0	0	0	0.0376176	d11inf1	d11	CTRL	Infected	0	NonInf	H_C4	-0.00364037	Other	AP2Gneg	94.0439	1.97792	8.90947	7.71268
D11Seq1_ACAAGAGTCGAC	1133	862	1131	2	0	860	2	0	2.57673	57	0	0	0	0.0503089	d11inf1	d11	CTRL	Infected	0	NonInf	H_C1	-0.00717815	Other	AP2Gneg	79.4351	1.90545	11.5762	4.50172
D11Seq1_ACAATCTCCGAT	2272	1409	2188	82	2	1337	70	2	1.42117	98	12	0	0.00528169	0.0431338	d11inf1	d11	CTRL	Infected	0	NonInf	H_C3	-0.00706454	Other	AP2Gneg	61.6197	1.79671	10.0284	0.835704
D11Seq1_ACACACGGAAGA	2232	1477	2211	21	0	1458	19	0	2.00236	94	3	0	0.00134409	0.0421147	d11inf1	d11	CTRL	Infected	0	NonInf	H_C1	-0.00890658	Other	AP2Gneg	85.1254	1.93513	11.7305	0.480878
D11Seq1_ACACAGCCTGAG	352	217	292	46	14	187	25	5	0.79477	84	4	0	0.0113636	0.238636	d11inf1	d11	CTRL	Infected	0	NonInf	H_C6	-0.00708126	Other	AP2Gneg	28.4091	1.46848	4.84129	4.39009
D11Seq1_ACACGCCAATAA	18656	4517	18436	212	8	4368	145	4	1.93731	1251	27	0	0.00144726	0.0670562	d11inf1	d11	CTRL	Infected	0	NonInf	H_C4	-0.00671025	Other	AP2Gneg	65.9305	1.82562	13.183	6.16841
D11Seq1_ACACGCCAATCA	1108	753	1095	13	0	741	12	0	1.89368	72	2	0	0.00180505	0.0649819	d11inf1	d11	CTRL	Infected	0	NonInf	H_C2	-0.00482745	Other	AP2Gneg	63.1769	1.80738	9.15895	6.21996
D11Seq1_ACACGTGGACAT	2652	1675	2555	96	1	1589	85	1	1.42079	98	14	0	0.00527903	0.0369532	d11inf1	d11	CTRL	Infected	0	NonInf	H_C5	-0.00981676	Other	AP2Gneg	75.4148	1.88318	11.177	-2.42771
D11Seq1_ACACGTTTTAGA	10503	4285	10371	123	9	4176	101	8	1.92244	43	13	0	0.00123774	0.00409407	d11inf1	d11	CTRL	Infected	0	NonInf	H_C3	-0.0133082	Other	AP2Gneg	43.797	1.65125	10.3967	3.43588
D11Seq1_ACACGTTTTAGC	11542	4529	11423	117	2	4429	98	2	1.98594	42	14	0	0.00121296	0.00363888	d11inf1	d11	CTRL	Infected	0	NonInf	H_C3	-0.0121608	Other	AP2Gneg	63.2473	1.80785	11.0394	4.22791
D11Seq1_ACACGTTTTAGG	18403	5735	18237	155	11	5601	127	7	2.06785	82	18	0	0.000978101	0.0044558	d11inf1	d11	CTRL	Infected	0	NonInf	H_C3	-0.0143878	Other	AP2Gneg	54.8824	1.74727	11.0197	3.58778
D11Seq1_ACACGTTTTAGT	6455	3291	6373	80	2	3226	64	1	1.89593	30	10	0	0.00154919	0.00464756	d11inf1	d11	CTRL	Infected	0	NonInf	H_C3	-0.00783895	Other	AP2Gneg	58.8691	1.7772	10.1345	3.34188
D11Seq1_ACACGTTTTCGA	637	547	627	10	0	538	9	0	1.75657	0	3	0	0.00470958	0	d11inf1	d11	CTRL	Infected	0	NonInf	H_C2	0	Other	AP2Gneg	78.4929	1.90033	8.84084	7.63134
D11Seq1_ACACGTTTTCGC	810	689	800	10	0	679	10	0	1.86224	3	0	0	0	0.0037037	d11inf1	d11	CTRL	Infected	0	NonInf	H_C2	0	Other	AP2Gneg	49.3827	1.70228	7.03079	5.9429
D11Seq1_ACACGTTTTCGG	1091	871	1082	8	1	862	8	1	2.08039	3	1	0	0.00091659	0.00274977	d11inf1	d11	CTRL	Infected	0	NonInf	H_C2	-0.00242831	Other	AP2Gneg	45.8295	1.67052	8.07705	5.01049
D11Seq1_ACACGTTTTCGT	383	355	379	4	0	351	4	0	1.88081	3	0	0	0	0.0078329	d11inf1	d11	CTRL	Infected	0	NonInf	H_C2	-0.0103661	Other	AP2Gneg	52.2193	1.72607	7.46232	6.86644
D11Seq1_ACACTTGGGGCC	5576	2182	5456	95	25	2112	62	8	1.75468	772	12	0	0.00215208	0.138451	d11inf1	d11	CTRL	Infected	1	Inf	H_C2	-0.00589761	Other	AP2Gneg	64.5624	1.81665	5.53837	4.44889
D11Seq1_ACACTTTGTAAG	5583	2189	5533	44	6	2146	40	3	2.08983	130	6	0	0.00107469	0.023285	d11inf1	d11	CTRL	Infected	0	NonInf	H_C4	-0.00644893	Other	AP2Gneg	96.7222	1.98999	9.63332	7.23994
D11Seq1_ACAGAAGCCCCG	471	285	388	69	14	239	44	2	0.744852	95	21	0	0.044586	0.201699	d11inf1	d11	CTRL	Infected	0	NonInf	H_C6	-0.0111469	Other	AP2Gneg	21.2314	1.34697	6.70843	5.00163
D11Seq1_ACAGGATGACTG	13821	4220	13663	151	7	4098	118	4	1.95373	81	21	0	0.00151943	0.00586065	d11inf1	d11	CTRL	Infected	0	NonInf	H_C1	-0.017632	Other	AP2Gneg	102.742	2.01596	12.3664	3.64428
D11Seq1_ACAGGATTTGTG	22778	5503	22499	270	9	5299	200	4	1.91921	1717	47	0	0.00206339	0.0753798	d11inf1	d11	CTRL	Infected	0	NonInf	H_C1	-0.0137508	Other	AP2Gneg	57.5116	1.76724	12.0952	-0.207896
D11Seq1_ACAGGCTGACTG	739	604	730	9	0	595	9	0	1.86392	10	0	0	0	0.0135318	d11inf1	d11	CTRL	Infected	0	NonInf	H_C2	-0.00280245	Other	AP2Gneg	81.1908	1.91482	10.2874	5.96177
D11Seq1_ACAGGCTTTGTG	1482	996	1464	18	0	980	16	0	1.88708	206	4	0	0.00269906	0.139001	d11inf1	d11	CTRL	Infected	0	NonInf	H_C1	-0.00643159	Other	AP2Gneg	40.4858	1.6179	12.236	1.15766
D11Seq1_ACATAATTCTCT	1310	954	1308	2	0	952	2	0	2.63982	61	0	0	0	0.0465649	d11inf1	d11	CTRL	Infected	0	NonInf	H_C1	-0.00225724	Other	AP2Gneg	38.1679	1.59293	11.9246	4.58709
D11Seq1_ACATCCGTCATC	667	416	640	23	4	390	22	4	1.42665	8	3	0	0.00449775	0.011994	d11inf1	d11	CTRL	Infected	0	NonInf	H_C2	-0.00290274	Other	AP2Gneg	254.873	2.40802	9.21566	5.63212
D11Seq1_ACATCGCTCCTA	363	240	333	26	4	226	12	2	1.09238	17	8	0	0.0220386	0.046832	d11inf1	d11	CTRL	Infected	0	NonInf	H_C6	0	Other	AP2Gneg	0	0	5.85433	5.14251
D11Seq1_ACATCTGCCCTC	5078	2328	4973	93	12	2244	75	9	1.72358	35	10	0	0.00196928	0.00689248	d11inf1	d11	CTRL	Infected	0	NonInf	H_C1	-0.0107891	Other	AP2Gneg	55.1398	1.74927	14.3525	4.30294
D11Seq1_ACATGGAGGCTA	801	638	792	9	0	630	8	0	1.89927	27	0	0	0	0.0337079	d11inf1	d11	CTRL	Infected	0	NonInf	H_C2	-0.00272412	Other	AP2Gneg	74.9064	1.88028	8.03262	7.17084
D11Seq1_ACATTTTGGCGA	1180	822	1177	3	0	820	2	0	2.46909	121	2	0	0.00169492	0.102542	d11inf1	d11	CTRL	Infected	0	NonInf	H_C2	-0.00470914	Other	AP2Gneg	118.644	2.07789	8.60789	4.51634
D11Seq1_ACCAAAAGAGTC	377	263	307	56	14	209	44	10	0.732676	50	9	0	0.0238727	0.132626	d11inf1	d11	CTRL	Infected	0	NonInf	H_C6	-0.0173566	Other	AP2Gneg	26.5252	1.43973	5.91232	4.68165
D11Seq1_ACCAGAACGGTC	363	267	350	13	0	256	11	0	1.39918	63	4	0	0.0110193	0.173554	d11inf1	d11	CTRL	Infected	0	NonInf	H_C1	-0.00701905	Other	AP2Gneg	27.5482	1.45558	10.9025	2.69649
D11Seq1_ACCAGAACGGTG	461	318	447	13	1	305	12	1	1.50515	87	1	0	0.0021692	0.18872	d11inf1	d11	CTRL	Infected	0	NonInf	H_C2	0	Other	AP2Gneg	21.692	1.35587	10.0301	3.60669
D11Seq1_ACCATGAATCCG	1858	1247	1788	65	5	1189	55	3	1.43307	85	11	0	0.00592034	0.0457481	d11inf1	d11	CTRL	Infected	0	NonInf	H_C2	-0.011645	Other	AP2Gneg	48.4392	1.69407	8.14992	4.93152
D11Seq1_ACCCCATCCGGT	1604	1179	1598	6	0	1173	6	0	2.35875	15	2	0	0.00124688	0.00935162	d11inf1	d11	CTRL	Infected	0	NonInf	H_C1	-0.00828837	Other	AP2Gneg	87.2818	1.94587	10.0862	3.85316
D11Seq1_ACCCCGTCGAAN	994	774	983	10	1	764	9	1	1.9516	3	2	0	0.00201207	0.00301811	d11inf1	d11	CTRL	Infected	0	NonInf	H_C2	0	Other	AP2Gneg	30.1811	1.49389	8.82441	6.70526
D11Seq1_ACCCCGTCGACN	1009	803	1002	7	0	796	7	0	2.09821	0	0	0	0	0	d11inf1	d11	CTRL	Infected	0	NonInf	H_C2	-0.00500472	Other	AP2Gneg	29.7324	1.4876	10.2939	6.25188
D11Seq1_ACCCCGTCGAGN	2118	1399	2094	22	2	1378	19	2	1.95946	4	3	0	0.00141643	0.00188857	d11inf1	d11	CTRL	Infected	0	NonInf	H_C1	0	Other	AP2Gneg	94.4287	1.97968	11.1961	5.92867
D11Seq1_ACCCCGTCGATN	320	299	318	1	1	297	1	1	2.20276	1	0	0	0	0.003125	d11inf1	d11	CTRL	Infected	0	NonInf	H_C2	0	Other	AP2Gneg	31.25	1.50853	8.47676	6.91216
D11Seq1_ACCCGAGAAGGA	4351	2383	4304	45	2	2341	40	2	1.97122	20	7	0	0.00160883	0.00459664	d11inf1	d11	CTRL	Infected	0	NonInf	H_C1	-0.00805156	Other	AP2Gneg	34.4748	1.54992	13.5739	3.90936
D11Seq1_ACCCGAGAAGGC	4146	2367	4098	44	4	2326	39	2	1.95947	11	4	0	0.000964785	0.00265316	d11inf1	d11	CTRL	Infected	0	NonInf	H_C1	-0.00771071	Other	AP2Gneg	62.711	1.80421	13.6272	4.46174
D11Seq1_ACCCGAGAAGGG	6511	3128	6436	74	1	3061	66	1	1.93362	16	7	0	0.0010751	0.00245738	d11inf1	d11	CTRL	Infected	0	NonInf	H_C1	-0.0102397	Other	AP2Gneg	44.54	1.65839	13.6169	3.89309
D11Seq1_ACCCGAGAAGGT	2619	1694	2596	23	0	1672	22	0	2.03426	7	2	0	0.00076365	0.00267278	d11inf1	d11	CTRL	Infected	0	NonInf	H_C1	-0.0016465	Other	AP2Gneg	11.4548	1.09534	13.1617	3.85365
D11Seq1_ACCCGCGAAGGG	431	369	425	6	0	363	6	0	1.78431	4	1	0	0.00232019	0.00928074	d11inf1	d11	CTRL	Infected	0	NonInf	H_C1	0	Other	AP2Gneg	23.2019	1.38385	11.3849	5.76378
D11Seq1_ACCCGGTCCCTC	4962	1890	4790	119	53	1845	39	6	1.60124	132	66	0	0.0133011	0.0266022	d11inf1	d11	CTRL	Infected	1	Inf	H_C2	-0.00346357	Other	AP2Gneg	56.4289	1.75913	6.15639	4.26019
D11Seq1_ACCCTATTGACG	1680	1160	1609	70	1	1097	62	1	1.35557	54	7	0	0.00416667	0.0321429	d11inf1	d11	CTRL	Infected	0	NonInf	H_C3	-0.00812182	Other	AP2Gneg	35.7143	1.56484	6.39989	1.08271
D11Seq1_ACCCTTAAACGT	1723	1211	1633	86	4	1135	73	3	1.27373	78	15	0	0.00870575	0.0452699	d11inf1	d11	CTRL	Infected	0	NonInf	H_C3	-0.0100392	Other	AP2Gneg	29.0192	1.4774	9.26465	0.0445444
D11Seq1_ACCCTTATGTAG	1165	829	1084	80	1	761	67	1	1.12694	106	12	0	0.0103004	0.0909871	d11inf1	d11	CTRL	Infected	0	NonInf	H_C2	0	Other	AP2Gneg	25.7511	1.42734	9.76143	4.12473
D11Seq1_ACCGACGGAAAT	707	533	705	2	0	531	2	0	2.37168	44	0	0	0	0.0622348	d11inf1	d11	CTRL	Infected	0	NonInf	H_C2	0	Other	AP2Gneg	28.2885	1.4667	9.64325	6.09232
D11Seq1_ACCGACGTTTCG	11166	4080	10853	309	4	3846	232	2	1.54423	387	46	0	0.00411965	0.0346588	d11inf1	d11	CTRL	Infected	0	NonInf	H_C5	-0.0133931	Other	AP2Gneg	59.108	1.77893	9.21343	-2.84176
D11Seq1_ACCGCAGCCACA	1566	338	120	85	1361	83	63	192	0.148287	34	13	0	0.0083014	0.0217114	d11inf1	d11	CTRL	Infected	1	Inf	H_C6	-0.0678599	Other	AP2Gneg	0	0	2.17916	5.17538
D11Seq1_ACCGCAGCTTAG	17944	5302	17715	220	9	5130	169	3	1.90397	73	26	0	0.00144895	0.00406821	d11inf1	d11	CTRL	Infected	0	NonInf	H_C1	-0.0239792	Other	AP2Gneg	74.1195	1.87575	12.3446	3.24181
D11Seq1_ACCGCAGCTTCG	1168	900	1151	16	1	883	16	1	1.831	5	2	0	0.00171233	0.00428082	d11inf1	d11	CTRL	Infected	0	NonInf	H_C2	-0.00945658	Other	AP2Gneg	59.9315	1.78484	10.1294	4.39036
D11Seq1_ACCGCCGCTTAG	1216	937	1197	18	1	919	17	1	1.7997	3	2	0	0.00164474	0.00246711	d11inf1	d11	CTRL	Infected	0	NonInf	H_C1	-0.0116323	Other	AP2Gneg	82.2368	1.92032	11.7353	3.85709
D11Seq1_ACCGGCAGGGCT	787	559	751	36	0	529	30	0	1.30802	57	4	0	0.00508259	0.0724269	d11inf1	d11	CTRL	Infected	0	NonInf	H_C2	-0.00274122	Other	AP2Gneg	127.065	2.10743	7.76905	6.38033
D11Seq1_ACCGTACTCATA	1029	663	1003	25	1	644	18	1	1.58676	15	5	0	0.00485909	0.0145773	d11inf1	d11	CTRL	Infected	0	NonInf	H_C4	0	Other	AP2Gneg	174.927	2.24533	11.7142	7.78588
D11Seq1_ACCTCAGAGACA	1430	1029	1371	58	1	978	50	1	1.3665	52	9	0	0.00629371	0.0363636	d11inf1	d11	CTRL	Infected	0	NonInf	H_C2	-0.00652953	Other	AP2Gneg	55.9441	1.75545	10.4097	4.8455
D11Seq1_ACCTGGAGGCTA	873	694	865	8	0	688	6	0	1.98328	30	0	0	0	0.0343643	d11inf1	d11	CTRL	Infected	0	NonInf	H_C2	-0.00264094	Other	AP2Gneg	68.7285	1.84341	6.58092	3.31992
D11Seq1_ACCTTAACGCAT	6651	2589	6562	75	14	2512	68	9	1.93629	48	5	0	0.000751767	0.00721696	d11inf1	d11	CTRL	Infected	0	NonInf	H_C1	-0.0104597	Other	AP2Gneg	64.6519	1.81725	13.397	4.41685
D11Seq1_ACCTTAACGCCT	392	331	388	3	1	327	3	1	1.98789	2	0	0	0	0.00510204	d11inf1	d11	CTRL	Infected	0	NonInf	H_C2	-0.00343197	Other	AP2Gneg	76.5306	1.88947	10.7758	6.26606
D11Seq1_ACCTTCACGCAT	368	298	365	3	0	295	3	0	1.96142	4	0	0	0	0.0108696	d11inf1	d11	CTRL	Infected	0	NonInf	H_C2	-0.0034957	Other	AP2Gneg	27.1739	1.44985	6.16496	6.65744
D11Seq1_ACCTTGAGTTAC	936	589	871	63	2	555	33	1	1.13434	31	31	0	0.0331197	0.0331197	d11inf1	d11	CTRL	Infected	0	NonInf	H_C2	-0.0180182	Other	AP2Gneg	85.4701	1.93687	8.22768	5.94577
D11Seq1_ACGAAGCAGAAA	1319	867	1254	65	0	815	52	0	1.2791	77	14	0	0.0106141	0.0583776	d11inf1	d11	CTRL	Infected	0	NonInf	H_C2	-0.0112545	Other	AP2Gneg	68.2335	1.84032	8.65126	3.45625
D11Seq1_ACGACCCATAAA	2472	1595	2463	8	1	1586	8	1	2.4374	195	0	0	0	0.0788835	d11inf1	d11	CTRL	Infected	0	NonInf	H_C1	-0.00847361	Other	AP2Gneg	64.7249	1.81773	11.1898	2.48483
D11Seq1_ACGAGGAGGCTA	2563	1618	2554	9	0	1609	9	0	2.40739	64	2	0	0.000780336	0.0249707	d11inf1	d11	CTRL	Infected	0	NonInf	H_C3	-0.00499344	Other	AP2Gneg	54.6235	1.74526	7.50062	2.94869
D11Seq1_ACGCAAGAAATA	2138	1397	1987	146	5	1277	118	2	1.1311	130	26	0	0.0121609	0.0608045	d11inf1	d11	CTRL	Infected	0	NonInf	H_C2	-0.0145463	Other	AP2Gneg	42.0954	1.63443	9.31745	4.76259
D11Seq1_ACGCCCCTAAAC	15438	5008	15373	63	2	4963	44	1	2.38061	530	15	0	0.000971628	0.0343309	d11inf1	d11	CTRL	Infected	0	NonInf	H_C1	-0.00749261	Other	AP2Gneg	33.6831	1.54012	11.0595	4.65347
D11Seq1_ACGCGGAGCCGC	1293	1047	1291	2	0	1045	2	0	2.63414	27	0	0	0	0.0208817	d11inf1	d11	CTRL	Infected	0	NonInf	H_C2	-0.00226934	Other	AP2Gneg	54.1377	1.74145	10.8181	4.88013
D11Seq1_ACGCTACGTGAC	738	377	715	21	2	361	14	2	1.51249	148	8	0	0.0108401	0.200542	d11inf1	d11	CTRL	Infected	0	NonInf	H_C6	-0.00280377	Other	AP2Gneg	81.3008	1.9154	6.76982	5.57348
D11Seq1_ACGCTTTAACAA	10432	3804	10352	75	5	3743	58	3	2.13425	621	19	0	0.00182132	0.0595284	d11inf1	d11	CTRL	Infected	0	NonInf	H_C1	-0.00604836	Other	AP2Gneg	48.888	1.698	12.2249	1.32381
D11Seq1_ACGCTTTAACAC	13161	4344	13060	93	8	4264	75	5	2.14285	737	16	0	0.00121571	0.0559988	d11inf1	d11	CTRL	Infected	0	NonInf	H_C1	-0.00710214	Other	AP2Gneg	45.5892	1.66829	13.2332	0.788444
D11Seq1_ACGCTTTAACAG	14478	4553	14368	104	6	4477	74	2	2.13624	884	19	0	0.00131234	0.0610582	d11inf1	d11	CTRL	Infected	0	NonInf	H_C1	-0.00915692	Other	AP2Gneg	50.4213	1.71114	11.9521	0.43935
D11Seq1_ACGCTTTAACAT	11342	4008	11268	70	4	3950	55	3	2.20063	677	15	0	0.00132252	0.0596896	d11inf1	d11	CTRL	Infected	0	NonInf	H_C1	-0.00794343	Other	AP2Gneg	52.019	1.72443	12.2095	0.74188
D11Seq1_ACGGAGTGCACG	4719	2525	4454	257	8	2322	199	4	1.23723	229	32	0	0.0067811	0.0485272	d11inf1	d11	CTRL	Infected	0	NonInf	H_C1	-0.0142937	Other	AP2Gneg	42.3819	1.63731	12.0192	-1.94598
D11Seq1_ACGGATGTCCTG	2031	944	1970	41	20	905	28	11	1.67144	541	12	0	0.00590842	0.266371	d11inf1	d11	CTRL	Infected	1	Inf	H_C1	-0.0118102	Other	AP2Gneg	44.3131	1.65622	10.8132	3.12507
D11Seq1_ACGGGAAAGACA	1121	796	1090	29	2	771	23	2	1.5607	65	8	1	0.00713649	0.0579839	d11inf1	d11	CTRL	Infected	0	NonInf	H_C3	-0.00240274	Other	AP2Gneg	62.4442	1.80239	6.97861	1.03829
D11Seq1_ACGGGGCATGTA	508	319	477	28	3	292	24	3	1.21703	97	2	0	0.00393701	0.190945	d11inf1	d11	CTRL	Infected	0	NonInf	H_C2	-0.00387234	Other	AP2Gneg	0	0	6.21966	6.22703
D11Seq1_ACGGTCTGGAGT	26154	6122	25231	897	26	5833	281	8	1.44868	868	546	1	0.0208763	0.033188	d11inf1	d11	CTRL	Infected	1	Inf	H_C1	-0.0162621	Other	AP2Gneg	55.0585	1.74864	12.2674	2.59907
D11Seq1_ACGTAGAGGCTA	486	413	482	4	0	409	4	0	1.98498	17	1	0	0.00205761	0.0349794	d11inf1	d11	CTRL	Infected	0	NonInf	H_C2	-0.00321632	Other	AP2Gneg	82.3045	1.92067	8.98987	5.45069
D11Seq1_ACGTCCCGCGAC	1319	689	1229	79	11	651	31	7	1.18682	182	19	1	0.0144049	0.137983	d11inf1	d11	CTRL	Infected	0	NonInf	H_C2	0	Other	AP2Gneg	37.9075	1.59003	7.43486	5.52009
D11Seq1_ACGTCGAGGCTA	823	654	813	9	1	644	9	1	1.91062	32	0	0	0	0.0388821	d11inf1	d11	CTRL	Infected	0	NonInf	H_C3	0	Other	AP2Gneg	60.7533	1.79066	7.92956	3.11478
D11Seq1_ACGTCGCCACAT	1031	807	1029	1	1	805	1	1	2.71181	17	0	0	0	0.0164888	d11inf1	d11	CTRL	Infected	0	NonInf	H_C4	0	Other	AP2Gneg	116.392	2.06964	12.5417	7.9897
D11Seq1_ACGTCTAGGCCC	2380	208	111	58	2211	45	27	136	0.278366	75	2	1	0.000840336	0.0315126	d11inf1	d11	CTRL	Infected	1	Inf	H_C6	-0.0256472	Other	AP2Gneg	0	0	2.1987	5.18075
D11Seq1_ACGTGAACCTAA	389	220	367	20	2	205	13	2	1.24363	106	8	0	0.0205656	0.272494	d11inf1	d11	CTRL	Infected	0	NonInf	H_C2	0	Other	AP2Gneg	51.4139	1.71945	7.52001	5.17341
D11Seq1_ACGTGAAGGCTA	438	370	437	1	0	369	1	0	2.34044	10	0	0	0	0.0228311	d11inf1	d11	CTRL	Infected	0	NonInf	H_C2	0	Other	AP2Gneg	45.6621	1.66896	9.6699	6.86107
D11Seq1_ACGTGCAGGCTA	606	497	601	3	2	492	3	2	2.17754	24	0	1	0	0.039604	d11inf1	d11	CTRL	Infected	0	NonInf	H_C1	0	Other	AP2Gneg	16.5017	1.24308	8.906	2.26521
D11Seq1_ACGTGGAAGCTA	436	377	433	2	1	374	2	1	2.16037	8	0	0	0	0.0183486	d11inf1	d11	CTRL	Infected	0	NonInf	H_C2	-0.003325	Other	AP2Gneg	22.9358	1.37905	6.91301	3.2952
D11Seq1_ACGTGGACGCTA	917	722	908	8	1	713	8	1	2.00432	28	1	0	0.00109051	0.0305344	d11inf1	d11	CTRL	Infected	0	NonInf	H_C2	-0.00259368	Other	AP2Gneg	76.3359	1.88838	9.52999	6.95405
D11Seq1_ACGTGGAGACTA	603	502	595	7	1	494	7	1	1.87216	21	1	0	0.00165837	0.0348259	d11inf1	d11	CTRL	Infected	0	NonInf	H_C2	-0.00600414	Other	AP2Gneg	66.335	1.82824	8.63775	4.38689
D11Seq1_ACGTGGAGCCTA	1051	779	1043	8	0	771	8	0	2.06446	36	1	0	0.000951475	0.0342531	d11inf1	d11	CTRL	Infected	0	NonInf	H_C2	-0.00492729	Other	AP2Gneg	76.118	1.88716	7.44021	7.18094
D11Seq1_ACGTGGAGGCAA	910	676	905	5	0	672	4	0	2.17898	28	0	0	0	0.0307692	d11inf1	d11	CTRL	Infected	0	NonInf	H_C2	0	Other	AP2Gneg	54.9451	1.74776	7.11547	3.31386
D11Seq1_ACGTGGAGGCTA	156110	11362	154299	1723	88	10296	1042	24	1.95183	3635	183	0	0.00117225	0.0232849	d11inf1	d11	CTRL	Infected	1	Inf	H_C3	-0.0117537	Other	AP2Gneg	47.7228	1.68773	10.2397	-0.937773
D11Seq1_ACGTGGAGGCTC	1684	1187	1678	5	1	1181	5	1	2.4469	44	1	0	0.000593824	0.0261283	d11inf1	d11	CTRL	Infected	0	NonInf	H_C2	-0.00202832	Other	AP2Gneg	53.4442	1.73595	8.05101	2.93055
D11Seq1_ACGTGGCGGCTA	7975	3505	7897	78	0	3442	63	0	1.99989	238	12	0	0.0015047	0.0298433	d11inf1	d11	CTRL	Infected	0	NonInf	H_C3	-0.00425482	Other	AP2Gneg	46.395	1.67573	10.0689	1.25856
D11Seq1_ACGTTACTAGAG	5411	2696	5336	73	2	2636	58	2	1.85807	181	10	0	0.00184809	0.0334504	d11inf1	d11	CTRL	Infected	0	NonInf	H_C1	-0.00767176	Other	AP2Gneg	70.2273	1.85265	12.0977	0.751324
D11Seq1_ACGTTCACGCGA	437	245	403	26	8	221	21	3	1.17502	71	6	0	0.01373	0.162471	d11inf1	d11	CTRL	Infected	0	NonInf	H_C6	-0.0033227	Other	AP2Gneg	68.6499	1.84292	5.29383	4.67866
D11Seq1_ACGTTTTGGCAG	12219	4219	12102	105	12	4133	79	7	2.05759	723	17	0	0.00139128	0.0591701	d11inf1	d11	CTRL	Infected	0	NonInf	H_C1	-0.0122856	Other	AP2Gneg	63.835	1.81181	13.1161	2.63224
D11Seq1_ACGTTTTGGCCG	738	571	733	4	1	566	4	1	2.16673	60	1	0	0.00135501	0.0813008	d11inf1	d11	CTRL	Infected	0	NonInf	H_C2	-0.00280377	Other	AP2Gneg	13.5501	1.16287	9.14545	5.17238
D11Seq1_ACTAATAAGCCA	2698	1706	2571	125	2	1604	100	2	1.3099	89	26	0	0.00963677	0.0329874	d11inf1	d11	CTRL	Infected	0	NonInf	H_C1	-0.0081096	Other	AP2Gneg	66.7161	1.83069	11.9139	-1.6205
D11Seq1_ACTACCGGGTGC	1983	1379	1894	87	2	1306	71	2	1.33313	64	13	0	0.00655572	0.0322743	d11inf1	d11	CTRL	Infected	0	NonInf	H_C1	-0.00753457	Other	AP2Gneg	40.3429	1.6164	11.6699	4.00417
D11Seq1_ACTACTCTCAGC	977	655	955	19	3	637	16	2	1.67943	21	1	0	0.00102354	0.0214944	d11inf1	d11	CTRL	Infected	0	NonInf	H_C2	-0.00506612	Other	AP2Gneg	92.1187	1.96904	7.41035	5.44688
D11Seq1_ACTAGAGTCGAC	21305	5900	20918	372	15	5625	271	4	1.74883	978	45	0	0.00211218	0.0459047	d11inf1	d11	CTRL	Infected	0	NonInf	H_C1	-0.0104772	Other	AP2Gneg	55.3861	1.75117	13.4425	3.26122
D11Seq1_ACTAGAGTCGCC	1504	1109	1479	24	1	1086	22	1	1.77232	59	2	0	0.00132979	0.0392287	d11inf1	d11	CTRL	Infected	0	NonInf	H_C1	-0.0127826	Other	AP2Gneg	39.8936	1.61166	12.3065	4.00277
D11Seq1_ACTAGCGTCGAC	1114	866	1093	20	1	848	17	1	1.7168	54	5	0	0.00448833	0.048474	d11inf1	d11	CTRL	Infected	0	NonInf	H_C1	-0.00240864	Other	AP2Gneg	44.8833	1.66165	11.9401	4.54569
D11Seq1_ACTCACTTGTGA	8318	3074	8159	155	4	2948	123	3	1.71857	152	15	0	0.00180332	0.0182736	d11inf1	d11	CTRL	Infected	0	NonInf	H_C1	-0.00624277	Other	AP2Gneg	34.8642	1.55466	10.0624	4.45973
D11Seq1_ACTCCCACGCAT	484	320	469	12	3	309	9	2	1.55815	2	4	0	0.00826446	0.00413223	d11inf1	d11	CTRL	Infected	0	NonInf	H_C2	-0.00322044	Other	AP2Gneg	0	0	9.27713	5.86985
D11Seq1_ACTCCGTTATAA	10932	3949	10757	169	6	3813	133	3	1.80128	217	23	0	0.00210392	0.01985	d11inf1	d11	CTRL	Infected	0	NonInf	H_C1	-0.0174578	Other	AP2Gneg	50.311	1.71021	14.0833	3.50484
D11Seq1_ACTCCGTTATAC	13758	4493	13577	176	5	4350	140	3	1.88486	262	26	0	0.00188981	0.0190435	d11inf1	d11	CTRL	Infected	0	NonInf	H_C1	-0.0125849	Other	AP2Gneg	41.4304	1.62768	13.9478	3.36451
D11Seq1_ACTCCGTTATAG	21003	5591	20721	268	14	5378	206	7	1.88668	423	23	0	0.00109508	0.02014	d11inf1	d11	CTRL	Infected	0	NonInf	H_C1	-0.0149708	Other	AP2Gneg	51.8973	1.72343	14.0595	3.3944
D11Seq1_ACTCCGTTATAT	6542	2876	6487	49	6	2831	41	4	2.11314	152	5	0	0.000764292	0.0232345	d11inf1	d11	CTRL	Infected	0	NonInf	H_C1	-0.0121516	Other	AP2Gneg	53.5005	1.7364	14.0955	3.6022
D11Seq1_ACTCGAGTCGAC	1581	1129	1555	25	1	1110	18	1	1.77704	86	8	0	0.00506009	0.054396	d11inf1	d11	CTRL	Infected	0	NonInf	H_C1	-0.00625542	Other	AP2Gneg	75.9013	1.88593	11.628	4.55348
D11Seq1_ACTGTTGTGCGC	940	587	904	33	3	570	15	2	1.42517	19	12	0	0.012766	0.0202128	d11inf1	d11	CTRL	Infected	0	NonInf	H_C2	0	Other	AP2Gneg	74.4681	1.87776	6.59565	2.43816
D11Seq1_ACTTAGCTGCCC	1228	810	1224	4	0	806	4	0	2.38917	171	0	0	0	0.139251	d11inf1	d11	CTRL	Infected	0	NonInf	H_C2	-0.00802301	Other	AP2Gneg	57.0033	1.76345	10.6753	5.84998
D11Seq1_ACTTAGGCGCAT	2750	1610	2617	126	7	1506	102	2	1.31417	86	17	0	0.00618182	0.0312727	d11inf1	d11	CTRL	Infected	0	NonInf	H_C3	-0.00642484	Other	AP2Gneg	50.9091	1.71524	9.10627	0.234507
D11Seq1_ACTTCAATTAGA	2709	1221	2675	32	2	1196	23	2	1.90897	249	11	0	0.00406054	0.0919158	d11inf1	d11	CTRL	Infected	0	NonInf	H_C4	-0.00323713	Other	AP2Gneg	84.9022	1.934	12.8124	6.01346
D11Seq1_ACTTCATAAGTG	1133	827	1102	31	0	800	27	0	1.53743	54	6	0	0.00529568	0.0476611	d11inf1	d11	CTRL	Infected	0	NonInf	H_C2	0	Other	AP2Gneg	35.3045	1.55996	6.88199	5.88952
D11Seq1_AGAAGATGAAGA	1279	762	1217	56	6	711	45	6	1.32977	53	10	0	0.00781861	0.0414386	d11inf1	d11	CTRL	Infected	0	NonInf	H_C2	-0.00227944	Other	AP2Gneg	93.8233	1.97692	6.39631	6.24859
D11Seq1_AGAAGCTACAGT	1131	875	1103	27	1	853	21	1	1.59581	40	6	0	0.00530504	0.0353669	d11inf1	d11	CTRL	Infected	0	NonInf	H_C1	-0.00478876	Other	AP2Gneg	79.5756	1.9062	10.8345	2.54187
D11Seq1_AGAATCGCCTTA	799	599	790	8	1	591	7	1	1.94393	31	0	0	0	0.0387985	d11inf1	d11	CTRL	Infected	0	NonInf	H_C2	0	Other	AP2Gneg	62.5782	1.80331	8.79253	5.17788
D11Seq1_AGAATCGCCTTC	1089	770	1066	23	0	751	19	0	1.64795	45	4	0	0.00367309	0.0413223	d11inf1	d11	CTRL	Infected	0	NonInf	H_C2	0	Other	AP2Gneg	91.8274	1.96768	10.8133	4.40666
D11Seq1_AGAATCGCCTTG	919	647	909	9	1	637	9	1	1.95904	37	1	0	0.00108814	0.0402612	d11inf1	d11	CTRL	Infected	0	NonInf	H_C1	-0.0025916	Other	AP2Gneg	65.2884	1.82144	10.6548	1.86638
D11Seq1_AGAATCGCCTTT	960	687	948	6	6	676	6	5	2.13217	42	0	0	0	0.04375	d11inf1	d11	CTRL	Infected	0	NonInf	H_C2	-0.00254982	Other	AP2Gneg	83.3333	1.926	6.55683	4.65065
D11Seq1_AGACACACCCCG	1286	878	1267	19	0	870	8	0	1.80209	19	15	0	0.0116641	0.0147745	d11inf1	d11	CTRL	Infected	0	NonInf	H_C1	0	Other	AP2Gneg	69.9844	1.85116	12.2388	5.12743
D11Seq1_AGACACCACCGA	323	212	271	17	35	194	13	5	1.1793	8	3	0	0.00928793	0.0247678	d11inf1	d11	CTRL	Infected	1	Inf	H_C6	-0.00796475	Other	AP2Gneg	61.9195	1.79879	4.51025	4.47
D11Seq1_AGACCGGCGGCG	26488	5540	26035	434	19	5296	237	7	1.77709	2836	68	0	0.0025672	0.107067	d11inf1	d11	CTRL	Infected	1	Inf	H_C3	-0.00997976	Other	AP2Gneg	66.4452	1.82895	9.70884	0.491047
D11Seq1_AGACCTAACTAC	491	292	463	23	5	276	12	4	1.28631	67	8	0	0.0162933	0.136456	d11inf1	d11	CTRL	Infected	0	NonInf	H_C2	-0.0032061	Other	AP2Gneg	40.7332	1.62048	8.7505	2.77376
D11Seq1_AGACTCTCGGAT	588	460	583	5	0	455	5	0	1.98826	26	1	0	0.00170068	0.0442177	d11inf1	d11	CTRL	Infected	0	NonInf	H_C1	-0.00908089	Other	AP2Gneg	170.068	2.23317	11.149	1.50187
D11Seq1_AGACTGATAGCC	38324	6776	37961	343	20	6517	251	8	2.04279	646	44	0	0.00114811	0.0168563	d11inf1	d11	CTRL	Infected	1	Inf	H_C1	-0.00819098	Other	AP2Gneg	62.363	1.80184	13.9211	3.84708
D11Seq1_AGACTGCTAGCC	1950	1270	1936	14	0	1257	13	0	2.11104	47	1	0	0.000512821	0.0241026	d11inf1	d11	CTRL	Infected	0	NonInf	H_C1	-0.00569498	Other	AP2Gneg	66.6667	1.83037	12.1962	5.19881
D11Seq1_AGAGATTACTAT	17666	4606	17539	122	5	4509	93	4	2.15412	132	9	0	0.000509453	0.00747198	d11inf1	d11	CTRL	Infected	0	NonInf	H_C1	-0.00957046	Other	AP2Gneg	35.6617	1.56421	14.4347	4.2618
D11Seq1_AGAGATTACTCT	841	653	836	5	0	648	5	0	2.14457	5	3	0	0.00356718	0.0059453	d11inf1	d11	CTRL	Infected	0	NonInf	H_C1	0	Other	AP2Gneg	35.6718	1.56433	13.3475	4.6044
D11Seq1_AGAGCTCAAGAA	1855	1257	1756	96	3	1172	82	3	1.258	45	15	0	0.00808625	0.0242588	d11inf1	d11	CTRL	Infected	0	NonInf	H_C2	-0.00776907	Other	AP2Gneg	48.5175	1.69476	8.06455	2.66563
D11Seq1_AGAGCTCAGAAG	1034	785	989	45	0	747	38	0	1.33288	11	9	0	0.00870406	0.0106383	d11inf1	d11	CTRL	Infected	0	NonInf	H_C2	-0.00495821	Other	AP2Gneg	58.0271	1.77105	11.4002	5.82379
D11Seq1_AGAGGACGCATA	630	503	629	1	0	502	1	0	2.49831	28	0	0	0	0.0444444	d11inf1	d11	CTRL	Infected	0	NonInf	H_C4	-0.00295886	Other	AP2Gneg	47.619	1.68681	11.5262	7.75384
D11Seq1_AGAGTGGTTAGA	9099	3442	9016	77	6	3382	55	5	2.06297	756	17	0	0.00186834	0.0830861	d11inf1	d11	CTRL	Infected	0	NonInf	H_C1	-0.0133044	Other	AP2Gneg	50.555	1.71227	12.3679	-1.41213
D11Seq1_AGATCACCTGAA	5607	1885	5562	42	3	1851	33	1	2.11184	331	8	0	0.00142679	0.0590334	d11inf1	d11	CTRL	Infected	0	NonInf	H_C3	-0.00535971	Other	AP2Gneg	49.9376	1.70704	9.60431	0.40094
D11Seq1_AGATCGAACGAG	1714	1207	1658	55	1	1157	49	1	1.47166	23	7	0	0.00408401	0.0134189	d11inf1	d11	CTRL	Infected	0	NonInf	H_C2	-0.00603755	Other	AP2Gneg	81.6803	1.9174	7.05207	6.68328
D11Seq1_AGATGTCTTCAC	4120	2130	3990	125	5	2021	105	4	1.50071	263	13	0	0.00315534	0.063835	d11inf1	d11	CTRL	Infected	0	NonInf	H_C3	-0.00902845	Other	AP2Gneg	58.2524	1.77271	9.02293	-1.39612
D11Seq1_AGATTTACAGGG	1294	726	1220	70	4	663	59	4	1.23546	294	15	0	0.011592	0.227202	d11inf1	d11	CTRL	Infected	0	NonInf	H_C2	-0.00907449	Other	AP2Gneg	100.464	2.00631	6.94241	6.39329
D11Seq1_AGCAAAACACTA	1241	919	1228	12	1	906	12	1	1.97561	7	1	0	0.000805802	0.00564061	d11inf1	d11	CTRL	Infected	0	NonInf	H_C4	-0.00230749	Other	AP2Gneg	40.2901	1.61585	11.2202	6.57997
D11Seq1_AGCAAAACACTC	1560	1100	1541	17	2	1086	12	2	1.93281	6	4	0	0.0025641	0.00384615	d11inf1	d11	CTRL	Infected	0	NonInf	H_C1	-0.00419448	Other	AP2Gneg	19.2308	1.30601	11.7095	5.64715
D11Seq1_AGCAAAACACTG	2345	1471	2319	22	4	1449	20	2	2.00376	8	0	0	0	0.00341151	d11inf1	d11	CTRL	Infected	0	NonInf	H_C1	-0.00695692	Other	AP2Gneg	55.4371	1.75156	10.5976	6.36459
D11Seq1_AGCAAAACACTT	912	715	903	9	0	706	9	0	1.95617	7	0	0	0	0.00767544	d11inf1	d11	CTRL	Infected	0	NonInf	H_C1	-0.00519786	Other	AP2Gneg	43.8596	1.65186	11.7601	4.55966
D11Seq1_AGCAACACTTCT	3450	1727	3358	85	7	1652	72	3	1.59171	538	10	0	0.00289855	0.155942	d11inf1	d11	CTRL	Infected	0	NonInf	H_C1	-0.0148293	Other	AP2Gneg	37.6812	1.5875	11.5879	2.91918
D11Seq1_AGCACACGGATG	2690	1327	2547	143	0	1265	62	0	1.24784	354	58	0	0.0215613	0.131599	d11inf1	d11	CTRL	Infected	0	NonInf	H_C1	-0.0054816	Other	AP2Gneg	100.372	2.00592	11.8962	3.66668
D11Seq1_AGCAGGATCCCT	303	265	294	9	0	256	9	0	1.46982	18	2	0	0.00660066	0.0594059	d11inf1	d11	CTRL	Infected	0	NonInf	H_C2	0	Other	AP2Gneg	66.0066	1.82612	7.79251	7.55034
D11Seq1_AGCAGGCTCGCT	1359	959	1323	34	2	932	25	2	1.57782	67	9	0	0.00662252	0.049301	d11inf1	d11	CTRL	Infected	0	NonInf	H_C2	-0.00889324	Other	AP2Gneg	51.5085	1.72023	5.35573	2.80733
D11Seq1_AGCATCGTGACC	1735	726	1700	29	6	699	23	4	1.75358	432	6	0	0.00345821	0.248991	d11inf1	d11	CTRL	Infected	0	NonInf	H_C2	-0.00200164	Other	AP2Gneg	23.0548	1.3812	7.81036	3.45139
D11Seq1_AGCCACAACTGA	30817	6773	30223	567	27	6355	411	7	1.726	1130	56	0	0.00181718	0.0366681	d11inf1	d11	CTRL	Infected	1	Inf	H_C1	-0.0168555	Other	AP2Gneg	73.6606	1.87309	13.9734	1.62113
D11Seq1_AGCCACCACTGA	1607	1092	1570	32	5	1059	31	2	1.67766	94	2	0	0.00124456	0.0584941	d11inf1	d11	CTRL	Infected	0	NonInf	H_C1	-0.00414082	Other	AP2Gneg	56.005	1.75591	10.7091	4.34205
D11Seq1_AGCCGAGACGAG	6985	2763	6878	96	11	2694	60	9	1.85075	265	33	0	0.00472441	0.0379384	d11inf1	d11	CTRL	Infected	0	NonInf	H_C3	-0.00639746	Other	AP2Gneg	27.2011	1.45027	9.14257	-0.120522
D11Seq1_AGCCGAGACGCG	490	389	487	2	1	386	2	1	2.2113	16	1	0	0.00204082	0.0326531	d11inf1	d11	CTRL	Infected	0	NonInf	H_C3	-0.00320814	Other	AP2Gneg	0	0	8.12821	2.45474
D11Seq1_AGCCGATTGAAG	3761	2137	3563	181	17	2012	121	4	1.29187	329	36	0	0.00957192	0.0874767	d11inf1	d11	CTRL	Infected	0	NonInf	H_C2	-0.014941	Other	AP2Gneg	45.2007	1.66465	7.40207	2.544
D11Seq1_AGCCGCGACGAG	390	319	381	7	2	310	7	2	1.67897	17	2	0	0.00512821	0.0435897	d11inf1	d11	CTRL	Infected	0	NonInf	H_C2	0	Other	AP2Gneg	25.641	1.42555	7.23247	4.30135
D11Seq1_AGCCGGATCGCT	2043	1344	1980	63	0	1297	47	0	1.4907	97	15	0	0.00734214	0.0474792	d11inf1	d11	CTRL	Infected	0	NonInf	H_C2	-0.00371532	Other	AP2Gneg	48.9476	1.69851	6.92115	3.92115
D11Seq1_AGCCGGGATCGC	2461	1025	2354	83	24	973	47	5	1.44771	516	20	0	0.00812678	0.209671	d11inf1	d11	CTRL	Infected	1	Inf	H_C2	-0.00632928	Other	AP2Gneg	65.0142	1.81964	5.14269	4.64724
D11Seq1_AGCCGTCATTTG	1817	1144	1805	12	0	1139	5	0	2.14277	105	9	0	0.00495322	0.0577876	d11inf1	d11	CTRL	Infected	0	NonInf	H_C3	-0.00196058	Other	AP2Gneg	60.5394	1.78915	7.30216	1.40535
D11Seq1_AGCCTCAGTAAA	546	322	510	31	5	296	22	4	1.20327	124	10	0	0.018315	0.227106	d11inf1	d11	CTRL	Infected	0	NonInf	H_C2	-0.0031004	Other	AP2Gneg	91.5751	1.96649	7.47573	3.24822
D11Seq1_AGCCTCTCGGAT	750	580	745	5	0	575	5	0	2.09459	25	1	0	0.00133333	0.0333333	d11inf1	d11	CTRL	Infected	0	NonInf	H_C1	-0.0055761	Other	AP2Gneg	106.667	2.03208	13.1346	0.626719
D11Seq1_AGCGCTTCCGCC	413	238	376	31	6	215	18	5	1.07119	58	12	0	0.0290557	0.140436	d11inf1	d11	CTRL	Infected	0	NonInf	H_C2	-0.0101383	Other	AP2Gneg	24.2131	1.40163	4.94023	4.15988
D11Seq1_AGCGGACCGATT	20138	5447	19937	189	12	5320	120	7	2.02093	1734	37	0	0.00183732	0.0861059	d11inf1	d11	CTRL	Infected	0	NonInf	H_C1	-0.0130761	Other	AP2Gneg	64.5546	1.8166	10.9249	3.01927
D11Seq1_AGCGGCCCGATT	1312	974	1303	9	0	966	8	0	2.11528	160	2	0	0.00152439	0.121951	d11inf1	d11	CTRL	Infected	0	NonInf	H_C2	-0.00902329	Other	AP2Gneg	53.3537	1.73523	8.81154	4.55933
D11Seq1_AGCGGTATCATT	9865	3361	9740	119	6	3279	77	5	1.90942	141	19	1	0.001926	0.014293	d11inf1	d11	CTRL	Infected	0	NonInf	H_C2	-0.00848938	Other	AP2Gneg	51.6979	1.72179	6.2761	4.20368
D11Seq1_AGCGGTCTCATT	650	537	640	9	1	528	8	1	1.80686	9	2	0	0.00307692	0.0138462	d11inf1	d11	CTRL	Infected	0	NonInf	H_C2	0	Other	AP2Gneg	76.9231	1.89167	7.51694	6.95755
D11Seq1_AGCTCTCGGATA	639	497	630	8	1	488	8	1	1.84579	24	2	0	0.00312989	0.0375587	d11inf1	d11	CTRL	Infected	0	NonInf	H_C1	-0.0058898	Other	AP2Gneg	93.8967	1.97725	11.3616	1.73682
D11Seq1_AGCTCTCGGATC	918	693	906	10	2	682	9	2	1.91621	32	1	0	0.00108932	0.0348584	d11inf1	d11	CTRL	Infected	0	NonInf	H_C1	-0.00518528	Other	AP2Gneg	152.505	2.18612	12.3498	-0.9457
D11Seq1_AGCTCTCGGATG	1090	755	1079	11	0	744	11	0	1.95424	50	1	0	0.000917431	0.0458716	d11inf1	d11	CTRL	Infected	0	NonInf	H_C1	-0.00485836	Other	AP2Gneg	110.092	2.04568	12.7195	-0.137323
D11Seq1_AGCTCTCGGATT	418	343	413	5	0	338	5	0	1.83885	13	1	0	0.00239234	0.0311005	d11inf1	d11	CTRL	Infected	0	NonInf	H_C1	0	Other	AP2Gneg	95.6938	1.9854	10.9446	2.24477
D11Seq1_AGCTGCACGGAC	332	224	285	35	12	203	18	3	0.900064	10	11	0	0.0331325	0.0301205	d11inf1	d11	CTRL	Infected	0	NonInf	H_C6	-0.00359986	Other	AP2Gneg	60.241	1.78704	5.13638	4.30769
D11Seq1_AGCTGGCCCAGT	1235	942	1230	4	1	937	4	1	2.39129	9	0	0	0	0.00728745	d11inf1	d11	CTRL	Infected	0	NonInf	H_C1	0	Other	AP2Gneg	48.583	1.69533	12.4061	3.1234
D11Seq1_AGCTTTGAGCTG	2937	1686	2858	78	1	1618	67	1	1.55859	178	12	0	0.0040858	0.0606061	d11inf1	d11	CTRL	Infected	0	NonInf	H_C1	-0.00776284	Other	AP2Gneg	30.6435	1.50028	12.3598	1.07792
D11Seq1_AGGAGCTATGAA	1901	1378	1837	64	0	1331	47	0	1.45143	73	17	0	0.00894266	0.0384008	d11inf1	d11	CTRL	Infected	0	NonInf	H_C2	-0.0134447	Other	AP2Gneg	42.0831	1.63431	8.49195	4.02986
D11Seq1_AGGATCTCGGAT	1085	790	1078	7	0	783	7	0	2.12993	39	1	0	0.000921659	0.0359447	d11inf1	d11	CTRL	Infected	0	NonInf	H_C1	-0.00486704	Other	AP2Gneg	101.382	2.01023	13.3059	-0.704637
D11Seq1_AGGATGCCTCAC	3230	1473	3190	37	3	1441	29	3	1.92414	17	8	0	0.00247678	0.00526316	d11inf1	d11	CTRL	Infected	0	NonInf	H_C3	-0.00590578	Other	AP2Gneg	40.2477	1.6154	5.92038	0.837494
D11Seq1_AGGATGGGGTAG	934	555	905	25	4	531	20	4	1.54215	212	6	0	0.00642398	0.226981	d11inf1	d11	CTRL	Infected	0	NonInf	H_C2	0	Other	AP2Gneg	42.8266	1.64174	9.49376	4.05683
D11Seq1_AGGCACTCGGAT	2279	1448	2273	6	0	1442	6	0	2.51169	88	0	0	0	0.0386134	d11inf1	d11	CTRL	Infected	0	NonInf	H_C1	-0.00529054	Other	AP2Gneg	78.982	1.90299	12.6837	-0.733251
D11Seq1_AGGCCCCCGCAC	1435	805	1411	22	2	786	17	2	1.78811	86	6	0	0.00418118	0.0599303	d11inf1	d11	CTRL	Infected	0	NonInf	H_C2	-0.00434663	Other	AP2Gneg	48.7805	1.69706	6.41256	5.86295
D11Seq1_AGGCGAGGCGAT	2399	1464	2341	55	3	1420	43	1	1.6214	33	7	0	0.00291788	0.0137557	d11inf1	d11	CTRL	Infected	0	NonInf	H_C1	-0.00859981	Other	AP2Gneg	29.1788	1.4797	10.119	3.10111
D11Seq1_AGGCGAGGCGCT	469	414	459	8	2	404	8	2	1.70852	12	1	0	0.0021322	0.0255864	d11inf1	d11	CTRL	Infected	0	NonInf	H_C2	-0.00325191	Other	AP2Gneg	149.254	2.17683	6.59249	4.45378
D11Seq1_AGGCGTGTGATG	1432	962	1407	22	3	949	11	2	1.78687	145	3	0	0.00209497	0.101257	d11inf1	d11	CTRL	Infected	0	NonInf	H_C4	-0.00217523	Other	AP2Gneg	118.715	2.07815	14.02	6.96276
D11Seq1_AGGCTATCGGAT	1297	930	1295	2	0	928	2	0	2.63548	43	0	0	0	0.0331534	d11inf1	d11	CTRL	Infected	0	NonInf	H_C1	-0.00453295	Other	AP2Gneg	77.101	1.89266	12.4735	-0.892189
D11Seq1_AGGCTCACGGAT	2293	1482	2285	8	0	1474	8	0	2.40483	54	0	0	0	0.0235499	d11inf1	d11	CTRL	Infected	0	NonInf	H_C1	-0.00175829	Other	AP2Gneg	100.305	2.00563	12.464	-1.07739
D11Seq1_AGGCTCCGGATC	379	298	377	2	0	296	2	0	2.10037	18	0	0	0	0.0474934	d11inf1	d11	CTRL	Infected	0	NonInf	H_C1	0	Other	AP2Gneg	105.541	2.02752	10.6918	0.887842
D11Seq1_AGGCTCCGGATG	524	421	519	5	0	416	5	0	1.93785	23	1	0	0.0019084	0.0438931	d11inf1	d11	CTRL	Infected	0	NonInf	H_C1	-0.00314128	Other	AP2Gneg	76.3359	1.88838	10.7408	1.45017
D11Seq1_AGGCTCTAGGAT	1644	1126	1633	11	0	1116	10	0	2.13407	63	1	0	0.000608273	0.0383212	d11inf1	d11	CTRL	Infected	0	NonInf	H_C1	-0.0020499	Other	AP2Gneg	152.068	2.18488	13.3487	-0.715059
D11Seq1_AGGCTCTCAGAT	875	642	868	7	0	637	5	0	2.03593	40	2	0	0.00228571	0.0457143	d11inf1	d11	CTRL	Infected	0	NonInf	H_C1	-0.00263874	Other	AP2Gneg	45.7143	1.66945	12.3216	1.24523
D11Seq1_AGGCTCTCCGAT	2416	1489	2400	16	0	1477	12	0	2.14994	92	3	0	0.00124172	0.0380795	d11inf1	d11	CTRL	Infected	0	NonInf	H_C1	-0.00685601	Other	AP2Gneg	132.45	2.12532	12.8283	-0.96256
D11Seq1_AGGCTCTCGAAT	644	506	640	4	0	504	2	0	2.10789	22	0	0	0	0.0341615	d11inf1	d11	CTRL	Infected	0	NonInf	H_C1	-0.00293723	Other	AP2Gneg	93.1677	1.9739	11.7942	2.24414
D11Seq1_AGGCTCTCGCAT	1694	1130	1685	9	0	1123	7	0	2.22686	60	0	0	0	0.0354191	d11inf1	d11	CTRL	Infected	0	NonInf	H_C1	-0.00202302	Other	AP2Gneg	88.5478	1.95205	13.2577	-0.348426
D11Seq1_AGGCTCTCGGAA	1350	982	1345	4	1	977	4	1	2.43008	29	1	0	0.000740741	0.0214815	d11inf1	d11	CTRL	Infected	0	NonInf	H_C1	-0.00222944	Other	AP2Gneg	111.111	2.04965	11.6519	-0.597922
D11Seq1_AGGCTCTCGGAC	513	418	511	2	0	416	2	0	2.23215	18	0	0	0	0.0350877	d11inf1	d11	CTRL	Infected	0	NonInf	H_C1	-0.0031624	Other	AP2Gneg	58.4795	1.77437	10.9543	0.750757
D11Seq1_AGGCTCTCGGAG	1482	1037	1472	10	0	1027	10	0	2.12681	44	1	0	0.000674764	0.0296896	d11inf1	d11	CTRL	Infected	0	NonInf	H_C1	-0.00643159	Other	AP2Gneg	80.9717	1.91366	12.3804	0.579676
D11Seq1_AGGCTCTCGGAT	253089	13334	250713	2269	107	12112	1193	29	2.04315	4845	277	0	0.00109448	0.0191435	d11inf1	d11	CTRL	Infected	1	Inf	H_C1	-0.0125113	Other	AP2Gneg	93.5639	1.97573	13.2442	-0.923455
D11Seq1_AGGCTCTCGGCT	15611	5141	15481	129	1	5047	93	1	2.07588	485	14	0	0.000896804	0.0310678	d11inf1	d11	CTRL	Infected	0	NonInf	H_C1	-0.0107126	Other	AP2Gneg	97.3672	1.99285	13.1655	-0.858632
D11Seq1_AGGCTCTCGGGT	430	348	428	2	0	346	2	0	2.15534	18	0	0	0	0.0418605	d11inf1	d11	CTRL	Infected	0	NonInf	H_C2	0	Other	AP2Gneg	69.7674	1.84983	8.76224	3.07135
D11Seq1_AGGCTCTCGGTT	746	578	742	3	1	576	1	1	2.26893	25	0	0	0	0.0335121	d11inf1	d11	CTRL	Infected	0	NonInf	H_C1	-0.00279326	Other	AP2Gneg	107.239	2.03438	12.4829	-0.711113
D11Seq1_AGGCTCTCGTAT	711	542	708	3	0	539	3	0	2.24859	33	0	0	0	0.0464135	d11inf1	d11	CTRL	Infected	0	NonInf	H_C1	0	Other	AP2Gneg	70.3235	1.85323	10.7267	0.710554
D11Seq1_AGGCTCTCTGAT	1034	764	1028	6	0	758	6	0	2.16732	21	0	0	0	0.0203095	d11inf1	d11	CTRL	Infected	0	NonInf	H_C1	-0.00247911	Other	AP2Gneg	77.3694	1.89415	12.8411	-0.182892
D11Seq1_AGGCTCTTGGAT	457	377	455	2	0	375	2	0	2.18184	21	0	0	0	0.0459519	d11inf1	d11	CTRL	Infected	0	NonInf	H_C1	-0.00327785	Other	AP2Gneg	131.291	2.12153	11.2371	0.361393
D11Seq1_AGGGCTCCTCGG	1763	1240	1724	39	0	1208	32	0	1.63473	28	8	0	0.00453772	0.015882	d11inf1	d11	CTRL	Infected	0	NonInf	H_C2	-0.00198737	Other	AP2Gneg	45.3772	1.6663	8.45825	5.66111
D11Seq1_AGGGGACAATCA	29238	6411	28798	426	14	6141	266	4	1.82895	1788	122	0	0.00417265	0.0611533	d11inf1	d11	CTRL	Infected	0	NonInf	H_C1	-0.0162383	Other	AP2Gneg	73.8765	1.87435	12.4814	-1.74831
D11Seq1_AGGGGCCAATCA	1729	1143	1702	27	0	1121	22	0	1.78406	147	5	0	0.00289184	0.0850202	d11inf1	d11	CTRL	Infected	0	NonInf	H_C1	-0.00400947	Other	AP2Gneg	52.0532	1.72471	9.88495	0.328334
D11Seq1_AGGGGCTCTGCA	5959	2620	5891	64	4	2562	54	4	1.95735	124	4	0	0.000671254	0.0208089	d11inf1	d11	CTRL	Infected	0	NonInf	H_C3	-0.00566712	Other	AP2Gneg	68.8035	1.84388	8.14528	0.184584
D11Seq1_AGGTCTGGTATA	2163	1509	2153	10	0	1499	10	0	2.29185	48	1	0	0.000462321	0.0221914	d11inf1	d11	CTRL	Infected	0	NonInf	H_C3	-0.00361655	Other	AP2Gneg	32.3625	1.52326	7.8144	2.01343
D11Seq1_AGGTTATGGTTC	2221	1499	2026	190	5	1336	160	3	1.02582	92	20	0	0.00900495	0.0414228	d11inf1	d11	CTRL	Infected	0	NonInf	H_C1	-0.0160699	Other	AP2Gneg	72.0396	1.86356	11.5745	5.12101
D11Seq1_AGTACCTCACGT	4986	379	101	62	4823	73	44	262	0.20926	36	6	92	0.00120337	0.00722022	d11inf1	d11	CTRL	Infected	1	Inf	H_C6	-0.0457537	Other	AP2Gneg	2.00562	0.477933	2.16194	5.17247
D11Seq1_AGTACTAGTTTA	8018	3037	7902	111	5	2942	91	4	1.84857	114	13	0	0.00162135	0.014218	d11inf1	d11	CTRL	Infected	0	NonInf	H_C4	-0.00894063	Other	AP2Gneg	217.012	2.33848	14.6334	6.91289
D11Seq1_AGTACTCGTTTA	403	345	398	5	0	340	5	0	1.82282	4	1	0	0.00248139	0.00992556	d11inf1	d11	CTRL	Infected	0	NonInf	H_C4	0	Other	AP2Gneg	198.511	2.29997	13.5066	7.62516
D11Seq1_AGTCAGAGAAGT	6474	2814	6347	118	9	2734	77	3	1.72709	448	29	0	0.00447946	0.0691999	d11inf1	d11	CTRL	Infected	0	NonInf	H_C2	-0.00782399	Other	AP2Gneg	69.5088	1.84824	10.9439	6.4832
D11Seq1_AGTCCCCCCGAT	1575	1082	1568	7	0	1075	7	0	2.29253	60	1	0	0.000634921	0.0380952	d11inf1	d11	CTRL	Infected	0	NonInf	H_C2	-0.00417716	Other	AP2Gneg	95.2381	1.98335	8.54933	2.27385
D11Seq1_AGTCCTAGGAGG	11409	4090	11292	103	14	4008	77	5	2.03578	292	15	0	0.00131475	0.0255938	d11inf1	d11	CTRL	Infected	0	NonInf	H_C1	0.0513037	Other	AP2Gneg	56.9726	1.76322	14.0945	3.71135
D11Seq1_AGTCCTAGTTTA	751	602	739	11	1	590	11	1	1.79005	17	0	0	0	0.0226365	d11inf1	d11	CTRL	Infected	0	NonInf	H_C4	0	Other	AP2Gneg	279.627	2.44813	13.5586	7.79574
D11Seq1_AGTCCTCGGAGG	727	598	720	6	1	592	5	1	2.01284	22	3	0	0.00412655	0.0302613	d11inf1	d11	CTRL	Infected	0	NonInf	H_C2	0	Other	AP2Gneg	27.5103	1.455	9.81344	6.80414
D11Seq1_AGTCGATCGGAG	3126	1729	3101	21	4	1707	18	4	2.14922	39	3	0	0.000959693	0.012476	d11inf1	d11	CTRL	Infected	0	NonInf	H_C1	-0.00450735	Other	AP2Gneg	31.9898	1.51838	13.3838	3.52888
D11Seq1_AGTCGCGGGCGA	1748	915	1738	10	0	908	7	0	2.19891	309	4	0	0.00228833	0.176773	d11inf1	d11	CTRL	Infected	0	NonInf	H_C2	-0.00702595	Other	AP2Gneg	80.0915	1.90898	7.98088	5.90017
D11Seq1_AGTCTGAACCCC	1106	861	1077	25	4	834	24	3	1.61765	10	3	0	0.00271248	0.00904159	d11inf1	d11	CTRL	Infected	0	NonInf	H_C2	0	Other	AP2Gneg	54.2495	1.74233	10.4096	5.26242
D11Seq1_AGTCTTGAAACT	1309	570	1215	88	6	543	24	3	1.13554	231	65	0	0.0496562	0.176471	d11inf1	d11	CTRL	Infected	0	NonInf	H_C2	-0.00451589	Other	AP2Gneg	30.5577	1.49911	7.04021	1.96255
D11Seq1_AGTGCACCTCGT	628	525	622	6	0	519	6	0	1.94939	30	0	0	0	0.0477707	d11inf1	d11	CTRL	Infected	0	NonInf	H_C2	0	Other	AP2Gneg	47.7707	1.68816	7.49207	4.56152
D11Seq1_AGTGGCGCTAAG	2302	1429	2285	9	8	1419	6	4	2.35908	17	3	0	0.00130321	0.00738488	d11inf1	d11	CTRL	Infected	0	NonInf	H_C3	-0.00350991	Other	AP2Gneg	78.1929	1.89869	9.0581	-0.130168
D11Seq1_AGTGGGACTGGA	1165	827	1162	3	0	824	3	0	2.46352	37	1	0	0.000858369	0.0317597	d11inf1	d11	CTRL	Infected	0	NonInf	H_C3	-0.00473312	Other	AP2Gneg	42.9185	1.64265	7.1775	2.57625
D11Seq1_AGTTAACCCTCA	1896	1088	1877	19	0	1073	15	0	1.97267	353	3	0	0.00158228	0.186181	d11inf1	d11	CTRL	Infected	0	NonInf	H_C1	-0.0140998	Other	AP2Gneg	36.9198	1.57887	11.2219	4.01621
D11Seq1_AGTTAACCCTCC	2619	1410	2592	25	2	1390	18	2	1.99883	479	4	0	0.0015273	0.182894	d11inf1	d11	CTRL	Infected	0	NonInf	H_C1	-0.00390409	Other	AP2Gneg	53.4555	1.73604	11.5865	3.62101
D11Seq1_AGTTAACCCTCG	3490	1664	3439	50	1	1627	36	1	1.82899	610	6	0	0.0017192	0.174785	d11inf1	d11	CTRL	Infected	0	NonInf	H_C1	-0.00283151	Other	AP2Gneg	57.3066	1.76572	10.3563	3.62307
D11Seq1_AGTTAACCCTCT	1311	788	1297	11	3	779	7	2	2.03409	285	2	0	0.00152555	0.217391	d11inf1	d11	CTRL	Infected	0	NonInf	H_C2	-0.00451306	Other	AP2Gneg	61.0221	1.79255	9.21093	4.42968
D11Seq1_AGTTATCCGCGA	28000	5960	27750	239	11	5783	170	7	2.06307	4256	31	0	0.00110714	0.152	d11inf1	d11	CTRL	Infected	0	NonInf	H_C1	-0.00816376	Other	AP2Gneg	66.0714	1.82654	14.0377	5.43233
D11Seq1_AGTTATCGCGCC	5114	2202	5046	56	12	2148	50	4	1.94716	133	5	0	0.000977708	0.026007	d11inf1	d11	CTRL	Infected	0	NonInf	H_C3	-0.0045388	Other	AP2Gneg	74.3058	1.87683	5.5099	0.129109
D11Seq1_AGTTCAACCCCT	718	585	716	2	0	583	2	0	2.3784	1	1	0	0.00139276	0.00139276	d11inf1	d11	CTRL	Infected	0	NonInf	H_C2	0	Other	AP2Gneg	41.7827	1.63127	9.86585	6.45846
D11Seq1_AGTTTATGAGTC	400	298	396	4	0	294	4	0	1.89982	66	2	0	0.005	0.165	d11inf1	d11	CTRL	Infected	0	NonInf	H_C2	0	Other	AP2Gneg	50	1.70757	8.43856	1.5073
D11Seq1_AGTTTATGAGTG	675	429	670	5	0	424	5	0	2.04857	135	1	0	0.00148148	0.2	d11inf1	d11	CTRL	Infected	0	NonInf	H_C1	0	Other	AP2Gneg	44.4444	1.65748	10.641	0.384886
D11Seq1_ATAACCACCTGC	727	428	677	44	6	399	26	3	1.17802	67	19	0	0.0261348	0.0921596	d11inf1	d11	CTRL	Infected	0	NonInf	H_C6	-0.00281842	Other	AP2Gneg	41.2655	1.62599	5.92866	4.39603
D11Seq1_ATAATGTTGGTC	1285	870	1182	100	3	796	72	2	1.06866	78	30	0	0.0233463	0.0607004	d11inf1	d11	CTRL	Infected	0	NonInf	H_C2	-0.00910038	Other	AP2Gneg	62.2568	1.80111	7.92242	1.61713
D11Seq1_ATACAGTTGCAG	717	216	84	38	595	49	32	135	0.338354	43	5	86	0.0069735	0.0599721	d11inf1	d11	CTRL	Infected	1	Inf	H_C6	-0.0488272	Other	AP2Gpos	13.947	1.17455	2.20035	5.16827
D11Seq1_ATACCCGTTGTC	10853	4302	10502	336	15	4033	264	5	1.49368	460	30	0	0.00276421	0.0423846	d11inf1	d11	CTRL	Infected	0	NonInf	H_C1	-0.0129927	Other	AP2Gneg	84.7692	1.93333	12.9636	-1.42604
D11Seq1_ATACGCACTGGA	1592	1149	1515	74	3	1084	63	2	1.30564	50	12	0	0.00753769	0.031407	d11inf1	d11	CTRL	Infected	0	NonInf	H_C2	-0.00415775	Other	AP2Gneg	100.503	2.00648	8.61547	4.57303
D11Seq1_ATACGCGACCTC	5754	429	109	61	5584	89	40	300	0.249001	19	3	5	0.000521376	0.00330205	d11inf1	d11	CTRL	Infected	1	Inf	H_C6	-0.04308	Other	AP2Gneg	1.73792	0.437421	2.1839	5.16718
D11Seq1_ATACTACAGAGC	39422	7330	38913	485	24	6961	361	8	1.90347	1896	53	0	0.00134443	0.048095	d11inf1	d11	CTRL	Infected	1	Inf	H_C1	-0.016326	Other	AP2Gneg	53.5234	1.73658	11.8019	2.44973
D11Seq1_ATACTCCAGAGC	2415	1563	2375	38	2	1529	32	2	1.78478	118	4	0	0.00165631	0.0488613	d11inf1	d11	CTRL	Infected	0	NonInf	H_C1	-0.00685741	Other	AP2Gneg	53.8302	1.73902	10.6249	3.58059
D11Seq1_ATAGCCAGAGGG	2029	1118	1987	40	2	1093	23	2	1.68563	246	5	0	0.00246427	0.121242	d11inf1	d11	CTRL	Infected	0	NonInf	H_C3	-0.00186364	Other	AP2Gneg	44.3568	1.65664	5.28067	1.56257
D11Seq1_ATAGCGGTCAGC	8773	3296	8694	77	2	3238	56	2	2.04717	27	9	0	0.00102587	0.00307762	d11inf1	d11	CTRL	Infected	0	NonInf	H_C4	-0.0143386	Other	AP2Gneg	83.2098	1.92536	14.2583	7.01125
D11Seq1_ATAGTGGCCGAG	356	306	356	0	0	306	0	0	2.55267	3	0	0	0	0.00842697	d11inf1	d11	CTRL	Infected	0	NonInf	H_C2	0	Other	AP2Gneg	28.0899	1.46374	8.86757	6.65517
D11Seq1_ATAGTGGCGGAC	345	303	342	3	0	300	3	0	1.93323	2	0	0	0	0.0057971	d11inf1	d11	CTRL	Infected	0	NonInf	H_C2	-0.00356096	Other	AP2Gneg	28.9855	1.47691	9.94023	6.27614
D11Seq1_ATAGTGGCGGAG	43597	7248	43272	313	12	7006	235	7	2.13929	379	34	0	0.00077987	0.00869326	d11inf1	d11	CTRL	Infected	0	NonInf	H_C1	-0.0112117	Other	AP2Gneg	38.9935	1.60199	14.2746	2.68873
D11Seq1_ATAGTGGCGGCG	2292	1449	2272	20	0	1432	17	0	2.03438	17	4	0	0.0017452	0.0074171	d11inf1	d11	CTRL	Infected	0	NonInf	H_C2	-0.00175866	Other	AP2Gneg	30.541	1.49888	10.1525	4.39136
D11Seq1_ATAGTTTTTCAG	467	380	463	4	0	377	3	0	1.96755	43	2	0	0.00428266	0.0920771	d11inf1	d11	CTRL	Infected	0	NonInf	H_C2	0	Other	AP2Gneg	85.6531	1.93778	8.1307	7.04869
D11Seq1_ATATACTCAGGA	11534	3719	11403	122	9	3629	86	4	1.96715	1218	26	0	0.0022542	0.105601	d11inf1	d11	CTRL	Infected	0	NonInf	H_C1	-0.0102057	Other	AP2Gneg	56.3551	1.75857	13.8848	3.21186
D11Seq1_ATATCCACCGCG	1492	1114	1488	4	0	1110	4	0	2.47392	3	0	0	0	0.00201072	d11inf1	d11	CTRL	Infected	0	NonInf	H_C2	-0.00427546	Other	AP2Gneg	80.429	1.91078	10.4537	6.89684
D11Seq1_ATATCCTGGCAC	2081	1241	2011	68	2	1182	57	2	1.46478	169	11	0	0.00528592	0.081211	d11inf1	d11	CTRL	Infected	0	NonInf	H_C2	-0.00736664	Other	AP2Gneg	48.0538	1.69067	6.78155	5.99447
D11Seq1_ATATTTGGAAGA	1383	883	1363	17	3	869	12	2	1.87954	85	6	0	0.00433839	0.0614606	d11inf1	d11	CTRL	Infected	0	NonInf	H_C2	-0.00220719	Other	AP2Gneg	43.3839	1.64723	6.96518	5.36129
D11Seq1_ATCACATGGCGT	708	421	683	21	4	397	20	4	1.49263	6	1	0	0.00141243	0.00847458	d11inf1	d11	CTRL	Infected	0	NonInf	H_C6	0	Other	AP2Gneg	14.1243	1.17968	6.07747	4.49504
D11Seq1_ATCAGAATTCGT	16343	4412	16187	148	8	4315	91	6	2.03601	118	37	0	0.00226397	0.00722022	d11inf1	d11	CTRL	Infected	0	NonInf	H_C1	-0.00499898	Other	AP2Gneg	52.6219	1.72934	13.304	5.46492
D11Seq1_ATCAGACTTCGT	1026	759	1018	8	0	752	7	0	2.05393	5	3	0	0.00292398	0.00487329	d11inf1	d11	CTRL	Infected	0	NonInf	H_C2	-0.00994592	Other	AP2Gneg	38.9864	1.60191	10.6869	5.96237
D11Seq1_ATCAGCATTCGT	1008	749	998	9	1	739	9	1	1.99957	4	1	0	0.000992063	0.00396825	d11inf1	d11	CTRL	Infected	0	NonInf	H_C2	-0.00750991	Other	AP2Gneg	39.6825	1.60941	10.446	6.92978
D11Seq1_ATCAGCGGCGCG	463	393	458	5	0	388	5	0	1.88366	3	0	0	0	0.00647948	d11inf1	d11	CTRL	Infected	0	NonInf	H_C4	0	Other	AP2Gneg	129.59	2.11591	10.589	7.86459
D11Seq1_ATCCAGTACATA	462	385	461	1	0	384	1	0	2.36361	36	1	0	0.0021645	0.0779221	d11inf1	d11	CTRL	Infected	0	NonInf	H_C2	0	Other	AP2Gneg	64.9351	1.81912	7.94168	6.04254
D11Seq1_ATCCATAACCTC	55320	8353	54682	604	34	7924	420	9	1.9561	1892	77	0	0.0013919	0.034201	d11inf1	d11	CTRL	Infected	1	Inf	H_C1	-0.0102515	Other	AP2Gneg	44.8301	1.66115	11.942	-0.707884
D11Seq1_ATCCATCACCTC	3250	1954	3213	35	2	1921	31	2	1.95074	145	6	0	0.00184615	0.0446154	d11inf1	d11	CTRL	Infected	0	NonInf	H_C1	-0.00294313	Other	AP2Gneg	30.7692	1.50201	11.5394	0.131386
D11Seq1_ATCCGAATTCGT	1017	743	1007	10	0	734	9	0	1.96207	7	0	0	0	0.00688299	d11inf1	d11	CTRL	Infected	0	NonInf	H_C2	0	Other	AP2Gneg	49.1642	1.70039	9.70075	6.06311
D11Seq1_ATCCTGCCCGAA	477	233	363	53	61	192	32	9	0.828708	103	14	0	0.0293501	0.215933	d11inf1	d11	CTRL	Infected	1	Inf	H_C6	-0.003235	Other	AP2Gneg	41.9287	1.63275	4.41583	4.54175
D11Seq1_ATCGGACGGCCT	572	481	566	6	0	476	5	0	1.90849	42	2	0	0.0034965	0.0734266	d11inf1	d11	CTRL	Infected	0	NonInf	H_C2	-0.00305427	Other	AP2Gneg	17.4825	1.26676	9.28101	5.14777
D11Seq1_ATCGGTCGGTGC	1197	943	1135	60	2	888	53	2	1.27005	19	8	0	0.00668338	0.015873	d11inf1	d11	CTRL	Infected	0	NonInf	H_C2	-0.0117059	Other	AP2Gneg	66.8338	1.83145	8.58041	4.50673
D11Seq1_ATCTACCGATTT	1705	1161	1653	51	1	1118	42	1	1.50253	62	12	0	0.00703812	0.0363636	d11inf1	d11	CTRL	Infected	0	NonInf	H_C1	-0.00403445	Other	AP2Gneg	93.8416	1.977	11.9725	2.77935
D11Seq1_ATCTAGAGCGCA	7920	3351	7841	75	4	3293	55	3	2.01361	485	11	0	0.00138889	0.0612374	d11inf1	d11	CTRL	Infected	0	NonInf	H_C1	-0.00940501	Other	AP2Gneg	90.9091	1.96336	13.3632	3.77134
D11Seq1_ATCTAGAGCGCC	10563	3947	10469	84	10	3875	67	5	2.09053	678	13	1	0.00123071	0.0641863	d11inf1	d11	CTRL	Infected	0	NonInf	H_C1	-0.00920024	Other	AP2Gneg	69.1092	1.84577	13.3935	4.00446
D11Seq1_ATCTAGAGCGCG	11938	4135	11844	87	7	4061	69	5	2.12905	689	9	0	0.000753895	0.0577149	d11inf1	d11	CTRL	Infected	0	NonInf	H_C1	-0.00700883	Other	AP2Gneg	58.6363	1.77551	13.4073	3.65822
D11Seq1_ATCTAGAGCGCT	8003	3304	7926	73	4	3249	52	3	2.02988	496	19	0	0.00237411	0.0619768	d11inf1	d11	CTRL	Infected	0	NonInf	H_C1	-0.00594246	Other	AP2Gneg	54.9794	1.74803	13.1081	3.79923
D11Seq1_ATCTAGGCAGAG	2444	1637	2380	62	2	1578	57	2	1.57742	53	7	0	0.00286416	0.0216858	d11inf1	d11	CTRL	Infected	0	NonInf	H_C1	-0.00511289	Other	AP2Gneg	28.6416	1.4719	9.4626	1.97351
D11Seq1_ATCTCGTCGTCA	773	485	749	20	4	466	16	3	1.55284	29	5	0	0.00646831	0.0375162	d11inf1	d11	CTRL	Infected	0	NonInf	H_C2	-0.00827598	Other	AP2Gneg	51.7464	1.72219	8.87836	5.67976
D11Seq1_ATGAATAGTAAC	324	212	311	12	1	199	12	1	1.38021	38	0	0	0	0.117284	d11inf1	d11	CTRL	Infected	0	NonInf	H_C2	0	Other	AP2Gneg	154.321	2.19123	6.03776	5.22178
D11Seq1_ATGAATGCTCCC	412	360	411	1	0	359	1	0	2.31387	2	0	0	0	0.00485437	d11inf1	d11	CTRL	Infected	0	NonInf	H_C2	0	Other	AP2Gneg	24.2718	1.40264	9.01439	4.67721
D11Seq1_ATGAATGCTCGC	37930	7106	37633	274	23	6893	206	7	2.13625	175	26	0	0.000685473	0.00461376	d11inf1	d11	CTRL	Infected	1	Inf	H_C1	-0.0108201	Other	AP2Gneg	41.392	1.62728	12.0573	2.41872
D11Seq1_ATGACCCACGAT	714	502	677	32	5	476	22	4	1.31272	8	5	0	0.0070028	0.0112045	d11inf1	d11	CTRL	Infected	0	NonInf	H_C2	0	Other	AP2Gneg	70.028	1.85143	10.3763	6.37715
D11Seq1_ATGATCGCACAN	3957	2091	3911	43	3	2047	42	2	1.94895	158	3	0	0.00075815	0.0399292	d11inf1	d11	CTRL	Infected	0	NonInf	H_C2	-0.00395967	Other	AP2Gneg	30.326	1.49591	10.0378	4.75757
D11Seq1_ATGATCGCACCN	4815	2371	4758	49	8	2331	37	3	1.97855	188	10	0	0.00207684	0.0390447	d11inf1	d11	CTRL	Infected	0	NonInf	H_C1	-0.00117686	Other	AP2Gneg	35.3063	1.55998	11.1617	3.41171
D11Seq1_ATGATCGCACGN	4213	2178	4162	50	1	2133	44	1	1.91184	169	4	0	0.000949442	0.0401139	d11inf1	d11	CTRL	Infected	0	NonInf	H_C2	-0.00509312	Other	AP2Gneg	26.1097	1.43312	10.56	4.01643
D11Seq1_ATGATCGCACTN	4714	2374	4661	47	6	2325	45	4	1.98733	194	1	0	0.000212134	0.041154	d11inf1	d11	CTRL	Infected	0	NonInf	H_C2	-0.0011919	Other	AP2Gneg	25.4561	1.42253	10.4299	4.23933
D11Seq1_ATGCACAGGTGT	1049	717	1015	33	1	687	29	1	1.47541	100	4	0	0.00381316	0.0953289	d11inf1	d11	CTRL	Infected	0	NonInf	H_C2	-0.0049309	Other	AP2Gneg	57.1973	1.7649	10.7519	5.77005
D11Seq1_ATGCATGCTCGC	2297	1568	2272	25	0	1545	23	0	1.94163	16	2	0	0.000870701	0.00696561	d11inf1	d11	CTRL	Infected	0	NonInf	H_C3	-0.00878404	Other	AP2Gneg	56.5956	1.76039	7.1734	2.36357
D11Seq1_ATGCCATGATGT	7584	2739	7501	73	10	2671	61	7	2.00595	172	13	0	0.00171414	0.0226793	d11inf1	d11	CTRL	Infected	0	NonInf	H_C1	-0.00528345	Other	AP2Gneg	47.4684	1.68546	12.0283	5.30383
D11Seq1_ATGCCCTGATGT	455	362	450	4	1	357	4	1	1.95521	11	0	0	0	0.0241758	d11inf1	d11	CTRL	Infected	0	NonInf	H_C4	0	Other	AP2Gneg	131.868	2.12342	9.85229	7.7551
D11Seq1_ATGCCTAGAGCA	1416	934	1367	47	2	895	38	1	1.45484	102	11	0	0.00776836	0.0720339	d11inf1	d11	CTRL	Infected	0	NonInf	H_C2	-0.00437106	Other	AP2Gneg	84.7458	1.93321	7.62867	3.91345
D11Seq1_ATGCGCAACTGG	4685	2700	4534	149	2	2569	129	2	1.48049	268	14	0	0.00298826	0.0572038	d11inf1	d11	CTRL	Infected	0	NonInf	H_C1	-0.0119629	Other	AP2Gneg	53.3618	1.73529	11.2667	2.65955
D11Seq1_ATGCGCACGGCA	2736	1757	2632	100	4	1664	89	4	1.41613	92	11	0	0.00402047	0.0336257	d11inf1	d11	CTRL	Infected	0	NonInf	H_C1	0.144131	Other	AP2Gneg	40.2047	1.61495	12.0755	4.57645
D11Seq1_ATGCTATGAGTC	702	243	168	71	463	85	51	107	0.370554	82	16	0	0.022792	0.116809	d11inf1	d11	CTRL	Infected	1	Inf	H_C6	-0.0317423	Other	AP2Gneg	0	0	-0.964415	6.44399
D11Seq1_ATGCTCTCGGAT	1446	1016	1442	3	1	1012	3	1	2.55721	51	0	0	0	0.0352697	d11inf1	d11	CTRL	Infected	0	NonInf	H_C1	-0.00216632	Other	AP2Gneg	110.65	2.04786	12.5854	-0.447632
D11Seq1_ATGGAAGCCCTC	18789	4898	18540	235	14	4728	166	4	1.89522	1472	36	0	0.00191601	0.0783437	d11inf1	d11	CTRL	Infected	0	NonInf	H_C1	-0.00950739	Other	AP2Gneg	74.5117	1.87801	13.828	1.69838
D11Seq1_ATGGACGCCCTC	1152	815	1130	21	1	795	19	1	1.71104	91	0	0	0	0.0789931	d11inf1	d11	CTRL	Infected	0	NonInf	H_C1	-0.00713126	Other	AP2Gneg	78.125	1.89831	13.5793	3.1557
D11Seq1_ATGGCTCCCGTT	556	461	551	4	1	456	4	1	2.04297	8	0	0	0	0.0143885	d11inf1	d11	CTRL	Infected	0	NonInf	H_C2	0	Other	AP2Gneg	53.9568	1.74002	6.49921	4.86548
D11Seq1_ATGGCTCCGCTT	429	354	429	0	0	354	0	0	2.63347	10	0	0	0	0.02331	d11inf1	d11	CTRL	Infected	0	NonInf	H_C2	0	Other	AP2Gneg	69.9301	1.85083	8.23897	7.24304
D11Seq1_ATGGCTCCGGTT	78069	8831	77362	674	33	8356	462	13	2.05923	1190	89	0	0.00114002	0.0152429	d11inf1	d11	CTRL	Infected	1	Inf	H_C4	-0.0105227	Other	AP2Gneg	79.545	1.90604	15.2662	7.30749
D11Seq1_ATGGCTCTCTCG	1108	794	1064	41	3	755	37	2	1.4041	72	6	0	0.00541516	0.0649819	d11inf1	d11	CTRL	Infected	0	NonInf	H_C2	-0.00482745	Other	AP2Gneg	54.1516	1.74156	8.08103	2.16288
D11Seq1_ATGGGACGACCT	420	354	414	6	0	348	6	0	1.77295	29	0	0	0	0.0690476	d11inf1	d11	CTRL	Infected	0	NonInf	H_C2	0	Other	AP2Gneg	47.619	1.68681	6.62925	5.46527
D11Seq1_ATGGGACGCCCT	594	478	588	6	0	472	6	0	1.92502	43	2	0	0.003367	0.0723906	d11inf1	d11	CTRL	Infected	0	NonInf	H_C2	0	Other	AP2Gneg	84.1751	1.93031	9.91558	4.06289
D11Seq1_ATGGGACGGCCA	527	442	523	4	0	438	4	0	2.02036	29	0	0	0	0.0550285	d11inf1	d11	CTRL	Infected	0	NonInf	H_C2	-0.0031356	Other	AP2Gneg	18.9753	1.30049	9.32553	5.8156
D11Seq1_ATGGGACGGCCT	93233	10402	91765	1409	59	9562	819	21	1.81346	3700	115	1	0.00123347	0.0396855	d11inf1	d11	CTRL	Infected	1	Inf	H_C1	-0.0163812	Other	AP2Gneg	48.0517	1.69065	12.0535	1.8433
D11Seq1_ATGGGAGTGCAG	5979	2398	5910	67	2	2344	53	1	1.93915	925	10	0	0.00167252	0.154708	d11inf1	d11	CTRL	Infected	0	NonInf	H_C4	-0.00926408	Other	AP2Gneg	98.6787	1.9986	13.2567	7.24704
D11Seq1_ATGGGAGTGCCG	432	345	425	6	1	338	6	1	1.78431	60	1	0	0.00231481	0.138889	d11inf1	d11	CTRL	Infected	0	NonInf	H_C2	0	Other	AP2Gneg	138.889	2.14578	9.84263	7.56164
D11Seq1_ATGGGCAATCCT	721	556	720	1	0	555	1	0	2.55691	72	1	0	0.00138696	0.0998613	d11inf1	d11	CTRL	Infected	0	NonInf	H_C2	0	Other	AP2Gneg	41.6089	1.6295	9.50623	6.5722
D11Seq1_ATGGGCCGGCCT	5660	2867	5589	70	1	2806	60	1	1.89615	354	9	0	0.00159011	0.0625442	d11inf1	d11	CTRL	Infected	0	NonInf	H_C2	-0.00959076	Other	AP2Gneg	33.5689	1.53869	9.61909	3.60487
D11Seq1_ATGGTACAATTC	1194	928	1188	6	0	922	6	0	2.23008	48	2	0	0.00167504	0.040201	d11inf1	d11	CTRL	Infected	0	NonInf	H_C2	0	Other	AP2Gneg	75.3769	1.88296	9.22759	3.00187
D11Seq1_ATGGTCAGTTGG	1044	746	1021	20	3	724	19	3	1.68723	56	2	0	0.00191571	0.0536398	d11inf1	d11	CTRL	Infected	0	NonInf	H_C3	-0.00246998	Other	AP2Gneg	38.3142	1.59455	7.66769	-0.376139
D11Seq1_ATGGTTCCTATC	27756	6272	27449	288	19	6068	197	7	1.97764	99	32	0	0.0011529	0.0035668	d11inf1	d11	CTRL	Infected	1	Inf	H_C4	-0.00797861	Other	AP2Gneg	138.348	2.1441	14.5081	7.90167
D11Seq1_ATGGTTCGATCC	3193	1634	3150	38	5	1598	33	3	1.90738	17	5	0	0.00156593	0.00532415	d11inf1	d11	CTRL	Infected	0	NonInf	H_C1	-0.00950421	Other	AP2Gneg	37.5822	1.58639	10.2647	2.96669
D11Seq1_ATGTCCAGAGCA	1364	993	1318	43	3	952	38	3	1.47679	38	8	0	0.0058651	0.0278592	d11inf1	d11	CTRL	Infected	0	NonInf	H_C1	-0.0088797	Other	AP2Gneg	58.651	1.77562	11.253	-0.487503
D11Seq1_ATGTGGAGGCTA	1045	815	1042	3	0	812	3	0	2.41622	27	0	0	0	0.0258373	d11inf1	d11	CTRL	Infected	0	NonInf	H_C2	-0.00246907	Other	AP2Gneg	76.555	1.88961	8.24833	3.95644
D11Seq1_ATGTTGCTAGCC	9008	3229	8877	127	4	3127	98	4	1.84111	155	17	0	0.00188721	0.0172069	d11inf1	d11	CTRL	Infected	0	NonInf	H_C3	-0.00781934	Other	AP2Gneg	51.0657	1.71655	7.84468	0.143673
D11Seq1_ATTAAGCAGGCC	2583	288	119	28	2436	46	15	227	0.616783	76	5	15	0.00193573	0.0294232	d11inf1	d11	CTRL	Infected	1	Inf	H_C6	-0.0562527	Other	AP2Gneg	0	0	2.12716	5.19564
D11Seq1_ATTAGCGAGCCT	836	299	360	32	444	262	20	17	1.03899	48	2	1	0.00239234	0.0574163	d11inf1	d11	CTRL	Infected	1	Inf	H_C6	-0.00268272	Other	AP2Gneg	47.8469	1.68884	4.05976	4.50047
D11Seq1_ATTAGTGCCCTC	2744	1289	2711	32	1	1263	25	1	1.91478	308	7	0	0.00255102	0.112245	d11inf1	d11	CTRL	Infected	0	NonInf	H_C1	-0.0028752	Other	AP2Gneg	102.041	2.01301	13.1006	0.0525342
D11Seq1_ATTCCGATCTCC	616	359	465	138	13	280	76	3	0.525371	30	16	0	0.025974	0.0487013	d11inf1	d11	CTRL	Infected	0	NonInf	H_C1	-0.0178861	Other	AP2Gneg	48.7013	1.69637	10.8981	3.44692
D11Seq1_ATTCGCCCTACG	1292	972	1209	82	1	903	68	1	1.16371	59	13	0	0.0100619	0.0456656	d11inf1	d11	CTRL	Infected	0	NonInf	H_C3	-0.00227006	Other	AP2Gneg	23.2198	1.38417	7.65035	3.9419
D11Seq1_ATTGAGAGATCA	14811	4068	14630	174	7	3937	127	4	1.92224	1126	31	0	0.00209304	0.0760246	d11inf1	d11	CTRL	Infected	0	NonInf	H_C4	-0.00810341	Other	AP2Gneg	138.411	2.1443	14.4698	6.56097
D11Seq1_ATTGAGCGATCA	740	538	732	7	1	530	7	1	1.96201	69	1	0	0.00135135	0.0932432	d11inf1	d11	CTRL	Infected	0	NonInf	H_C4	0	Other	AP2Gneg	162.162	2.21262	9.71538	7.45228
D11Seq1_ATTGCACGTTCA	2807	1430	2737	58	12	1387	38	5	1.66658	138	7	0	0.00249377	0.0491628	d11inf1	d11	CTRL	Infected	0	NonInf	H_C2	-0.00635759	Other	AP2Gneg	24.9377	1.41393	5.09407	4.53715
D11Seq1_ATTGTAAGTTCT	2661	1160	2597	59	5	1106	50	4	1.63649	419	8	0	0.00300639	0.15746	d11inf1	d11	CTRL	Infected	0	NonInf	H_C1	-0.0114333	Other	AP2Gneg	56.3698	1.75868	11.118	0.813098
D11Seq1_ATTGTTCCAGGA	32978	6482	32752	216	10	6325	151	6	2.17879	632	33	0	0.00100067	0.0191643	d11inf1	d11	CTRL	Infected	0	NonInf	H_C1	-0.0102673	Other	AP2Gneg	41.5428	1.62883	13.5363	1.16273
D11Seq1_ATTTAACACCCC	19282	5015	19042	222	18	4834	175	6	1.93143	468	17	0	0.000881651	0.0242713	d11inf1	d11	CTRL	Infected	0	NonInf	H_C1	-0.0122976	Other	AP2Gneg	51.3432	1.71886	12.8593	3.71273
D11Seq1_ATTTACCACCCC	939	741	926	13	0	728	13	0	1.82095	26	1	0	0.00106496	0.027689	d11inf1	d11	CTRL	Infected	0	NonInf	H_C2	0	Other	AP2Gneg	31.9489	1.51784	10.7041	4.9524
D11Seq1_ATTTAGCAAAGT	1326	1001	1277	48	1	957	43	1	1.41633	33	4	0	0.00301659	0.0248869	d11inf1	d11	CTRL	Infected	0	NonInf	H_C2	-0.00449201	Other	AP2Gneg	52.7903	1.7307	8.34362	4.0873
D11Seq1_ATTTCCACCCCG	356	311	354	2	0	309	2	0	2.07311	0	1	0	0.00280899	0	d11inf1	d11	CTRL	Infected	0	NonInf	H_C2	0	Other	AP2Gneg	28.0899	1.46374	6.59556	6.58857
D11Seq1_ATTTCCACCGCC	332	300	326	6	0	294	6	0	1.66945	4	1	0	0.00301205	0.0120482	d11inf1	d11	CTRL	Infected	0	NonInf	H_C2	0	Other	AP2Gneg	30.1205	1.49305	6.54484	6.60671
D11Seq1_ATTTCCACCGCG	39619	7429	39146	454	19	7091	329	9	1.93469	198	50	0	0.00126202	0.0049976	d11inf1	d11	CTRL	Infected	1	Inf	H_C1	-0.0144288	Other	AP2Gneg	45.1803	1.66446	13.2007	3.07465
D11Seq1_ATTTCCCCCGCG	2293	1504	2273	20	0	1485	19	0	2.03457	12	3	0	0.00130833	0.00523332	d11inf1	d11	CTRL	Infected	0	NonInf	H_C1	-0.00527488	Other	AP2Gneg	34.8888	1.55496	11.2361	4.04465
D11Seq1_ATTTTATCATAT	9555	3757	9462	88	5	3683	70	4	2.02664	160	13	0	0.00136054	0.0167452	d11inf1	d11	CTRL	Infected	0	NonInf	H_C1	-0.0059993	Other	AP2Gneg	51.2821	1.71835	12.7493	2.35447
D11Seq1_ATTTTATCATCT	554	466	549	5	0	461	5	0	1.96221	5	1	0	0.00180505	0.00902527	d11inf1	d11	CTRL	Infected	0	NonInf	H_C2	-0.00617193	Other	AP2Gneg	72.2022	1.86452	8.62501	6.2115
D11Seq1_ATTTTGTCACTA	17265	4797	17097	163	5	4710	82	5	2.0181	574	46	0	0.00266435	0.0332465	d11inf1	d11	CTRL	Infected	0	NonInf	H_C3	-0.0051117	Other	AP2Gneg	44.0197	1.6534	10.5046	0.959165
D11Seq1_ATTTTGTCACTC	19445	5062	19256	182	7	4942	114	6	2.02214	590	43	0	0.00221137	0.030342	d11inf1	d11	CTRL	Infected	0	NonInf	H_C3	-0.00986485	Other	AP2Gneg	43.1988	1.64541	10.4413	0.910481
D11Seq1_ATTTTGTCACTG	32344	6394	32043	293	8	6236	153	5	2.0374	935	80	0	0.00247341	0.028908	d11inf1	d11	CTRL	Infected	0	NonInf	H_C3	-0.0073344	Other	AP2Gneg	44.5214	1.65822	10.2179	0.689782
D11Seq1_ATTTTGTCACTT	11929	3999	11810	115	4	3923	74	2	2.00783	375	29	0	0.00243105	0.031436	d11inf1	d11	CTRL	Infected	0	NonInf	H_C3	-0.00701279	Other	AP2Gneg	36.0466	1.56875	10.1185	0.678007
D11Seq1_CAAAACTCGAGG	617	460	550	66	1	404	55	1	0.915077	41	9	0	0.0145867	0.0664506	d11inf1	d11	CTRL	Infected	0	NonInf	H_C2	-0.0148971	Other	AP2Gneg	81.0373	1.91401	7.93176	2.8813
D11Seq1_CAAAAGTATATA	1225	700	1177	43	5	674	23	3	1.42769	73	12	0	0.00979592	0.0595918	d11inf1	d11	CTRL	Infected	0	NonInf	H_C2	-0.00231958	Other	AP2Gneg	16.3265	1.23871	9.71576	3.97693
D11Seq1_CAAAATTGAGAG	1527	1102	1517	9	1	1093	8	1	2.18127	32	1	0	0.000654879	0.0209561	d11inf1	d11	CTRL	Infected	0	NonInf	H_C2	0	Other	AP2Gneg	52.3903	1.72746	10.5327	4.29438
D11Seq1_CAAACGGCGGCC	2682	1547	2615	58	9	1493	47	7	1.64679	84	5	0	0.00186428	0.0313199	d11inf1	d11	CTRL	Infected	0	NonInf	H_C1	-0.00976097	Other	AP2Gneg	26.0999	1.43297	11.9289	3.02696
D11Seq1_CAAACTTTGTTC	346	280	341	5	0	275	5	0	1.75587	44	1	0	0.00289017	0.127168	d11inf1	d11	CTRL	Infected	0	NonInf	H_C2	-0.00355803	Other	AP2Gneg	86.7052	1.94303	9.27751	7.06224
D11Seq1_CAAACTTTGTTG	418	327	409	8	1	322	4	1	1.65854	50	6	0	0.0143541	0.119617	d11inf1	d11	CTRL	Infected	0	NonInf	H_C2	0	Other	AP2Gneg	167.464	2.22651	9.73281	6.83052
D11Seq1_CAAAGTCGTCAA	516	406	513	3	0	403	3	0	2.1089	35	0	0	0	0.0678295	d11inf1	d11	CTRL	Infected	0	NonInf	H_C1	0	Other	AP2Gneg	135.659	2.13564	11.9718	1.38934
D11Seq1_CAAATCTAGTCT	1056	771	1000	54	2	717	52	2	1.26007	36	5	0	0.00473485	0.0340909	d11inf1	d11	CTRL	Infected	0	NonInf	H_C3	-0.00983659	Other	AP2Gneg	28.4091	1.46848	8.49055	1.266
D11Seq1_CAACAATCGAGG	756	524	689	67	0	475	49	0	1.00634	48	19	0	0.0251323	0.0634921	d11inf1	d11	CTRL	Infected	0	NonInf	H_C2	-0.00834087	Other	AP2Gneg	52.9101	1.73167	6.9297	2.72314
D11Seq1_CAACAGACAGAT	1384	725	1340	38	6	693	29	3	1.53636	63	7	0	0.0050578	0.0455202	d11inf1	d11	CTRL	Infected	0	NonInf	H_C2	-0.00441305	Other	AP2Gneg	50.578	1.71246	6.92961	5.95707
D11Seq1_CAACATCAAGTA	1527	1093	1494	33	0	1064	29	0	1.64316	25	3	0	0.00196464	0.016372	d11inf1	d11	CTRL	Infected	0	NonInf	H_C2	-0.00634991	Other	AP2Gneg	39.2927	1.60523	7.89015	4.49315
D11Seq1_CAACGCCGACAG	518	284	392	63	63	237	34	13	0.788213	48	17	0	0.0328185	0.0926641	d11inf1	d11	CTRL	Infected	1	Inf	H_C6	-0.00630548	Other	AP2Gneg	19.305	1.3076	4.1555	4.46567
D11Seq1_CAACGGACACCC	486	304	439	41	6	271	30	3	1.0202	23	4	0	0.00823045	0.0473251	d11inf1	d11	CTRL	Infected	0	NonInf	H_C6	0	Other	AP2Gneg	144.033	2.16147	5.19504	4.21174
D11Seq1_CAACTCTCATGT	382	312	379	1	2	309	1	2	2.27875	18	1	0	0.0026178	0.0471204	d11inf1	d11	CTRL	Infected	0	NonInf	H_C2	0	Other	AP2Gneg	104.712	2.02412	7.45806	4.70886
D11Seq1_CAACTGAGCGCA	632	526	627	5	0	521	5	0	2.01981	14	1	0	0.00158228	0.0221519	d11inf1	d11	CTRL	Infected	0	NonInf	H_C2	0	Other	AP2Gneg	94.9367	1.98198	8.6331	7.55649
D11Seq1_CAAGAAGTCGGT	1851	779	1825	23	3	761	16	2	1.88129	444	6	0	0.00324149	0.23987	d11inf1	d11	CTRL	Infected	0	NonInf	H_C2	-0.0103615	Other	AP2Gneg	64.8298	1.81842	8.73606	4.96337
D11Seq1_CAAGACGTTGTT	1204	820	1197	7	0	814	6	0	2.17537	140	3	0	0.00249169	0.116279	d11inf1	d11	CTRL	Infected	0	NonInf	H_C4	0	Other	AP2Gneg	132.89	2.12675	14.4118	6.43488
D11Seq1_CAAGACTTTATT	332	279	327	4	1	274	4	1	1.8169	36	1	0	0.00301205	0.108434	d11inf1	d11	CTRL	Infected	0	NonInf	H_C2	0	Other	AP2Gneg	150.602	2.18071	9.21417	6.7895
D11Seq1_CAAGACTTTCTT	825	587	814	11	0	583	4	0	1.83198	101	9	0	0.0109091	0.122424	d11inf1	d11	CTRL	Infected	0	NonInf	H_C1	-0.00269553	Other	AP2Gneg	84.8485	1.93373	12.0262	4.78101
D11Seq1_CAAGACTTTGTT	75009	9001	74012	973	24	8551	441	9	1.88075	4059	325	0	0.00433281	0.0541135	d11inf1	d11	CTRL	Infected	1	Inf	H_C4	-0.0106511	Other	AP2Gneg	98.1216	1.99617	14.9007	4.84229
D11Seq1_CAAGCCGAAATA	38717	6729	38162	531	24	6408	309	12	1.85573	1865	141	0	0.00364181	0.0481701	d11inf1	d11	CTRL	Infected	1	Inf	H_C1	-0.0103599	Other	AP2Gneg	87.0419	1.94469	14.1559	5.00648
D11Seq1_CAAGTCTACTTA	34715	6957	34268	431	16	6648	305	4	1.89942	908	52	0	0.00149791	0.0261558	d11inf1	d11	CTRL	Infected	0	NonInf	H_C4	-0.0149696	Other	AP2Gneg	115.224	2.0653	15.3434	7.332
D11Seq1_CAAGTGTCTTAC	9274	1143	167	156	8951	109	70	964	0.0294096	62	36	337	0.00388182	0.00668536	d11inf1	d11	CTRL	Infected	1	Inf	H_C6	0.0417215	Other	AP2Gneg	0	0	2.17556	5.15375
D11Seq1_CAATAATTCTCT	2011	1311	2007	4	0	1307	4	0	2.60379	108	1	0	0.000497265	0.0537046	d11inf1	d11	CTRL	Infected	0	NonInf	H_C1	-0.00561421	Other	AP2Gneg	59.6718	1.78299	13.6211	3.09625
D11Seq1_CAATCACAGCCA	2890	1693	2869	18	3	1673	17	3	2.17913	110	3	0	0.00103806	0.0380623	d11inf1	d11	CTRL	Infected	0	NonInf	H_C1	-0.00469695	Other	AP2Gneg	76.1246	1.88719	11.0657	1.56096
D11Seq1_CAATGATGGGCC	1614	1085	1556	58	0	1033	52	0	1.42144	69	10	0	0.00619579	0.0427509	d11inf1	d11	CTRL	Infected	0	NonInf	H_C2	-0.00826595	Other	AP2Gneg	24.7831	1.41134	9.56857	6.46955
D11Seq1_CACAAAACCGAA	836	678	832	4	0	674	4	0	2.22167	41	1	0	0.00119617	0.0490431	d11inf1	d11	CTRL	Infected	0	NonInf	H_C2	-0.00536545	Other	AP2Gneg	71.7703	1.86195	9.43371	4.48675
D11Seq1_CACAAATTTTAC	10878	3897	10734	139	5	3777	115	5	1.88467	910	17	0	0.00156279	0.0836551	d11inf1	d11	CTRL	Infected	0	NonInf	H_C1	-0.00750941	Other	AP2Gneg	69.8658	1.85044	11.4458	3.57792
D11Seq1_CACAAATTTTCC	541	407	538	3	0	404	3	0	2.12953	67	0	0	0	0.123845	d11inf1	d11	CTRL	Infected	0	NonInf	H_C2	-0.00621908	Other	AP2Gneg	36.9686	1.57942	9.27748	4.75605
D11Seq1_CACAACGGATGG	9539	3755	9409	117	13	3659	90	6	1.90171	204	18	0	0.00188699	0.0213859	d11inf1	d11	CTRL	Infected	0	NonInf	H_C1	-0.00976053	Other	AP2Gneg	72.3346	1.86531	11.7981	1.4752
D11Seq1_CACAACTTTTAC	690	508	678	10	2	496	10	2	1.79048	84	1	0	0.00144928	0.121739	d11inf1	d11	CTRL	Infected	0	NonInf	H_C2	-0.005739	Other	AP2Gneg	101.449	2.01051	7.50819	6.56201
D11Seq1_CACACAGTAAAN	2522	1482	2402	114	6	1437	41	4	1.32006	40	53	0	0.0210151	0.0158604	d11inf1	d11	CTRL	Infected	0	NonInf	H_C1	-0.00335588	Other	AP2Gneg	91.1975	1.96472	10.9237	4.36395
D11Seq1_CACACAGTAACN	3017	1693	2875	128	14	1637	52	4	1.3482	36	54	0	0.0178986	0.0119324	d11inf1	d11	CTRL	Infected	0	NonInf	H_C2	-0.00672037	Other	AP2Gneg	82.8638	1.92357	10.4603	3.88208
D11Seq1_CACACAGTAAGN	2951	1664	2825	116	10	1625	35	4	1.38299	40	60	0	0.0203321	0.0135547	d11inf1	d11	CTRL	Infected	0	NonInf	H_C2	-0.00464616	Other	AP2Gneg	37.2755	1.58292	5.18991	4.46008
D11Seq1_CACACAGTAATN	2744	1626	2628	104	12	1583	37	6	1.3986	48	49	0	0.0178571	0.0174927	d11inf1	d11	CTRL	Infected	0	NonInf	H_C6	-0.001608	Other	AP2Gneg	80.1749	1.90942	10.1612	1.57985
D11Seq1_CACAGGTCTTAA	4982	2037	4885	89	8	1960	71	6	1.73471	196	13	0	0.00260939	0.0393416	d11inf1	d11	CTRL	Infected	0	NonInf	H_C3	-0.00718783	Other	AP2Gneg	60.2168	1.78687	9.15595	-2.98289
D11Seq1_CACATAGGGTTA	448	368	433	14	1	356	11	1	1.4614	2	4	0	0.00892857	0.00446429	d11inf1	d11	CTRL	Infected	0	NonInf	H_C2	0	Other	AP2Gneg	66.9643	1.83228	6.51484	6.569
D11Seq1_CACATAGGGTTC	541	422	533	8	0	414	8	0	1.7733	7	2	0	0.00369686	0.012939	d11inf1	d11	CTRL	Infected	0	NonInf	H_C2	0	Other	AP2Gneg	36.9686	1.57942	6.54294	6.85598
D11Seq1_CACATAGGGTTG	798	581	776	21	1	561	19	1	1.548	15	3	0	0.0037594	0.018797	d11inf1	d11	CTRL	Infected	0	NonInf	H_C2	0	Other	AP2Gneg	25.0627	1.41602	7.83559	5.07812
D11Seq1_CACCAATTTTAC	685	505	676	9	0	496	9	0	1.83059	90	1	0	0.00145985	0.131387	d11inf1	d11	CTRL	Infected	0	NonInf	H_C2	0	Other	AP2Gneg	87.5912	1.94739	8.16124	6.67333
D11Seq1_CACCACGGATGG	615	515	602	12	1	504	10	1	1.66637	12	3	0	0.00487805	0.0195122	d11inf1	d11	CTRL	Infected	0	NonInf	H_C2	0	Other	AP2Gneg	97.561	1.9937	8.72297	5.29937
D11Seq1_CACCATTTTGCC	2333	309	198	54	2081	55	40	214	0.55849	152	9	28	0.00385769	0.0651522	d11inf1	d11	CTRL	Infected	1	Inf	H_C6	0.114358	Other	AP2Gneg	0	0	2.12904	5.21747
D11Seq1_CACCCCCTCGAG	353	295	342	8	3	287	6	2	1.58105	0	2	0	0.00566572	0	d11inf1	d11	CTRL	Infected	0	NonInf	H_C6	-0.00353776	Other	AP2Gneg	28.3286	1.46729	6.58962	5.39377
D11Seq1_CACCCCGTCCAC	308	283	303	4	1	278	4	1	1.7839	3	0	0	0	0.00974026	d11inf1	d11	CTRL	Infected	0	NonInf	H_C2	0	Other	AP2Gneg	64.9351	1.81912	8.23041	6.94178
D11Seq1_CACCCCGTCCAG	426	379	422	4	0	375	4	0	1.92737	5	0	0	0	0.0117371	d11inf1	d11	CTRL	Infected	0	NonInf	H_C2	0	Other	AP2Gneg	23.4742	1.38871	9.83125	5.04223
D11Seq1_CACCCCGTCGAA	30021	6312	29668	338	15	6077	230	5	1.9421	131	33	0	0.00109923	0.00436361	d11inf1	d11	CTRL	Infected	0	NonInf	H_C1	-0.0117295	Other	AP2Gneg	36.9741	1.57949	12.8234	5.21482
D11Seq1_CACCCCGTCGAC	33024	6507	32601	403	20	6222	277	8	1.90686	166	54	1	0.00163517	0.00502665	d11inf1	d11	CTRL	Infected	1	Inf	H_C1	-0.0145503	Other	AP2Gneg	41.1822	1.62513	12.8471	5.25834
D11Seq1_CACCCCGTCGAG	49419	7600	48791	599	29	7193	396	11	1.9102	228	77	0	0.00155811	0.00461361	d11inf1	d11	CTRL	Infected	1	Inf	H_C1	-0.0118419	Other	AP2Gneg	42.6961	1.64044	13.1186	5.16365
D11Seq1_CACCCCGTCGAT	18668	5125	18438	220	10	4959	160	6	1.92135	106	34	0	0.0018213	0.00567817	d11inf1	d11	CTRL	Infected	0	NonInf	H_C1	-0.012128	Other	AP2Gneg	36.9616	1.57935	12.8701	5.29999
D11Seq1_CACCCGAGAAAT	1552	1183	1481	68	3	1116	64	3	1.332	30	6	0	0.00386598	0.0193299	d11inf1	d11	CTRL	Infected	0	NonInf	H_C1	-0.0042038	Other	AP2Gneg	83.7629	1.92821	11.7641	5.76446
D11Seq1_CACCGCGGAGGA	748	418	501	29	218	383	21	14	1.22358	20	5	0	0.00668449	0.026738	d11inf1	d11	CTRL	Infected	1	Inf	H_C6	-0.00279065	Other	AP2Gneg	40.107	1.61392	4.04537	4.49892
D11Seq1_CACCGGTCTTAA	315	263	309	6	0	257	6	0	1.64626	13	1	0	0.0031746	0.0412698	d11inf1	d11	CTRL	Infected	0	NonInf	H_C3	0	Other	AP2Gneg	31.746	1.51516	8.00329	1.18322
D11Seq1_CACCTGAGCGCA	391	341	389	2	0	339	2	0	2.11394	5	0	0	0	0.0127877	d11inf1	d11	CTRL	Infected	0	NonInf	H_C2	0	Other	AP2Gneg	51.1509	1.71726	7.18546	6.7325
D11Seq1_CACGCCGGGGGC	1031	536	1005	23	3	513	20	3	1.62239	134	4	0	0.00387973	0.129971	d11inf1	d11	CTRL	Infected	0	NonInf	H_C2	-0.00248186	Other	AP2Gneg	116.392	2.06964	8.54043	6.45405
D11Seq1_CACGGTCGCATT	3362	1518	3301	56	5	1475	40	3	1.7629	343	7	0	0.00208209	0.102023	d11inf1	d11	CTRL	Infected	0	NonInf	H_C2	-0.00636462	Other	AP2Gneg	71.3861	1.85966	10.4966	3.02638
D11Seq1_CACGTCGCTCTA	2079	1442	1995	83	1	1369	72	1	1.37588	47	13	0	0.00625301	0.022607	d11inf1	d11	CTRL	Infected	0	NonInf	H_C4	-0.00736997	Other	AP2Gneg	76.9601	1.89187	10.9222	6.77059
D11Seq1_CACTTAGTTATT	516	353	508	7	1	346	6	1	1.80363	60	2	0	0.00387597	0.116279	d11inf1	d11	CTRL	Infected	0	NonInf	H_C2	0	Other	AP2Gneg	19.3798	1.3092	9.05062	3.91857
D11Seq1_CAGAACTATAGA	1527	954	1465	60	2	900	52	2	1.3808	97	9	0	0.00589391	0.0635232	d11inf1	d11	CTRL	Infected	0	NonInf	H_C3	-0.0105832	Other	AP2Gneg	58.9391	1.77771	6.49773	1.09342
D11Seq1_CAGAACTTGATG	464	387	461	3	0	384	3	0	2.06258	8	1	0	0.00215517	0.0172414	d11inf1	d11	CTRL	Infected	0	NonInf	H_C2	-0.00326263	Other	AP2Gneg	86.2069	1.94055	8.38837	2.92804
D11Seq1_CAGACACCGTGA	1086	769	1014	70	2	731	37	1	1.15521	62	34	0	0.0313076	0.0570902	d11inf1	d11	CTRL	Infected	0	NonInf	H_C1	-0.0048653	Other	AP2Gneg	64.4567	1.81595	10.9916	-0.600541
D11Seq1_CAGACCCATAAA	1356	975	1347	9	0	967	8	0	2.12969	99	1	0	0.000737463	0.0730088	d11inf1	d11	CTRL	Infected	0	NonInf	H_C2	-0.00222535	Other	AP2Gneg	110.619	2.04774	9.42049	4.90453
D11Seq1_CAGACTTTGTTG	326	255	321	5	0	250	5	0	1.7297	44	1	0	0.00306748	0.134969	d11inf1	d11	CTRL	Infected	0	NonInf	H_C2	-0.00361835	Other	AP2Gneg	61.3497	1.79483	7.82987	6.07089
D11Seq1_CAGATCTGAAGT	1541	1134	1473	65	3	1079	52	3	1.34895	25	12	0	0.00778715	0.0162232	d11inf1	d11	CTRL	Infected	0	NonInf	H_C1	-0.0042167	Other	AP2Gneg	77.8715	1.89692	12.8816	4.40968
D11Seq1_CAGATGGAACAC	5375	2388	5253	118	4	2322	64	2	1.64494	185	39	0	0.00725581	0.0344186	d11inf1	d11	CTRL	Infected	0	NonInf	H_C2	-0.0121056	Other	AP2Gneg	40.9302	1.62253	7.4348	3.52561
D11Seq1_CAGATGGAACCC	346	284	338	8	0	280	4	0	1.57596	19	5	0	0.0144509	0.0549133	d11inf1	d11	CTRL	Infected	0	NonInf	H_C2	0	Other	AP2Gneg	115.607	2.06672	9.1412	6.64201
D11Seq1_CAGCACCGGCCA	5917	575	205	102	5610	71	36	468	0.30103	140	14	1	0.00236606	0.0236606	d11inf1	d11	CTRL	Infected	1	Inf	H_C6	-0.0451964	Other	AP2Gpos	0	0	-0.973807	6.44535
D11Seq1_CAGCATTGCTCA	623	408	591	28	4	388	17	3	1.30992	52	2	0	0.00321027	0.0834671	d11inf1	d11	CTRL	Infected	0	NonInf	H_C2	-0.00593975	Other	AP2Gneg	128.411	2.11197	5.50001	4.58817
D11Seq1_CAGCCCCTAAAC	9356	3882	9323	31	2	3853	27	2	2.46445	308	6	0	0.0006413	0.0329201	d11inf1	d11	CTRL	Infected	0	NonInf	H_C1	-0.00500356	Other	AP2Gneg	33.1338	1.53318	10.9193	5.09222
D11Seq1_CAGCCTGCCGGG	10635	3797	10469	157	9	3664	128	5	1.82129	85	21	0	0.00197461	0.00799248	d11inf1	d11	CTRL	Infected	0	NonInf	H_C1	-0.00887611	Other	AP2Gneg	82.7457	1.92296	13.118	5.24746
D11Seq1_CAGCTCAGCGCA	314	281	311	3	0	278	3	0	1.89209	4	0	0	0	0.0127389	d11inf1	d11	CTRL	Infected	0	NonInf	H_C2	0	Other	AP2Gneg	95.5414	1.98471	7.15772	6.70447
D11Seq1_CAGCTGACCGCA	532	441	528	4	0	437	4	0	2.02449	5	0	0	0	0.0093985	d11inf1	d11	CTRL	Infected	0	NonInf	H_C2	0	Other	AP2Gneg	93.985	1.97765	5.17346	3.83312
D11Seq1_CAGCTGAGCACA	476	414	474	2	0	412	2	0	2.19957	9	1	0	0.00210084	0.0189076	d11inf1	d11	CTRL	Infected	0	NonInf	H_C2	0	Other	AP2Gneg	21.0084	1.34259	5.96041	5.88507
D11Seq1_CAGCTGAGCCCA	652	532	649	3	0	529	3	0	2.21085	15	2	0	0.00306748	0.0230061	d11inf1	d11	CTRL	Infected	0	NonInf	H_C2	0	Other	AP2Gneg	30.6748	1.50071	5.42912	4.25997
D11Seq1_CAGCTGAGCGCA	72958	8884	72266	656	36	8430	442	12	2.04137	1207	97	0	0.00132953	0.0165438	d11inf1	d11	CTRL	Infected	1	Inf	H_C3	-0.0117401	Other	AP2Gneg	51.8106	1.72272	8.44014	-1.12697
D11Seq1_CAGCTGAGCGCC	504	423	501	3	0	420	3	0	2.09864	2	0	0	0	0.00396825	d11inf1	d11	CTRL	Infected	0	NonInf	H_C2	-0.00318004	Other	AP2Gneg	19.8413	1.31892	8.92913	6.51562
D11Seq1_CAGCTGCGCGCA	3695	2164	3657	34	4	2134	28	2	2.01918	67	5	0	0.00135318	0.0181326	d11inf1	d11	CTRL	Infected	0	NonInf	H_C3	-0.0068589	Other	AP2Gneg	48.7145	1.69648	6.24184	0.815433
D11Seq1_CAGCTGCGCTTT	4922	2017	4755	156	11	1956	56	5	1.48134	273	88	0	0.0178789	0.0554653	d11inf1	d11	CTRL	Infected	0	NonInf	H_C2	-0.00464554	Other	AP2Gneg	58.9191	1.77757	5.77715	3.69578
D11Seq1_CAGCTGGAACAC	345	296	336	7	2	288	6	2	1.62454	12	2	0	0.0057971	0.0347826	d11inf1	d11	CTRL	Infected	0	NonInf	H_C2	-0.00712191	Other	AP2Gneg	86.9565	1.94427	7.02661	3.64143
D11Seq1_CAGGCTCGTTCA	889	580	848	35	6	550	27	3	1.37261	52	7	0	0.00787402	0.0584927	d11inf1	d11	CTRL	Infected	0	NonInf	H_C1	-0.00524693	Other	AP2Gneg	101.237	2.00961	11.5495	2.00999
D11Seq1_CAGGGAAAAATC	1094	753	1063	28	3	727	24	2	1.56454	13	3	0	0.00274223	0.011883	d11inf1	d11	CTRL	Infected	0	NonInf	H_C2	-0.00485144	Other	AP2Gneg	27.4223	1.45366	5.77861	4.85161
D11Seq1_CAGGTAATATTG	7082	2172	7006	74	2	2118	52	2	1.97047	813	16	0	0.00225925	0.114798	d11inf1	d11	CTRL	Infected	0	NonInf	H_C3	-0.0110635	Other	AP2Gneg	48.009	1.69028	9.61068	0.350484
D11Seq1_CAGGTACTATTG	446	302	443	3	0	299	3	0	2.04532	64	2	0	0.0044843	0.143498	d11inf1	d11	CTRL	Infected	0	NonInf	H_C2	0	Other	AP2Gneg	22.4215	1.36962	6.52022	6.28763
D11Seq1_CAGGTCATATTG	464	312	459	5	0	308	4	0	1.88461	62	0	0	0	0.133621	d11inf1	d11	CTRL	Infected	0	NonInf	H_C2	0	Other	AP2Gneg	43.1034	1.64447	7.31104	3.06775
D11Seq1_CAGTAACGGCTC	430	274	370	36	24	249	23	2	1.00117	26	6	0	0.0139535	0.0604651	d11inf1	d11	CTRL	Infected	1	Inf	H_C2	0	Other	AP2Gneg	46.5116	1.6768	9.30804	5.78123
D11Seq1_CAGTCACAGCCA	1060	761	1056	4	0	759	2	0	2.3251	30	0	0	0	0.0283019	d11inf1	d11	CTRL	Infected	0	NonInf	H_C2	-0.00245557	Other	AP2Gneg	66.0377	1.82632	7.6141	4.55896
D11Seq1_CAGTCAGTACTA	2001	1403	1909	90	2	1322	79	2	1.32199	30	13	0	0.00649675	0.0149925	d11inf1	d11	CTRL	Infected	0	NonInf	H_C2	-0.0112545	Other	AP2Gneg	49.975	1.70736	7.99834	6.58662
D11Seq1_CAGTGATCTTAT	2289	1377	2272	17	0	1363	14	0	2.10133	146	6	0	0.00262123	0.0637833	d11inf1	d11	CTRL	Infected	0	NonInf	H_C4	-0.00175978	Other	AP2Gneg	74.2682	1.87661	11.9295	6.81758
D11Seq1_CAGTGCAGTTTT	2229	1130	2121	90	18	1055	70	5	1.3677	26	12	0	0.00538358	0.0116644	d11inf1	d11	CTRL	Infected	0	NonInf	H_C1	-0.0106948	Other	AP2Gneg	71.7811	1.86202	12.0592	3.62317
D11Seq1_CAGTGGGTATCG	1595	732	1515	74	6	701	27	4	1.30564	333	27	0	0.0169279	0.208777	d11inf1	d11	CTRL	Infected	0	NonInf	H_C2	0	Other	AP2Gneg	12.5392	1.13159	9.87733	5.45544
D11Seq1_CAGTGTGTGCCC	651	350	448	62	141	298	40	12	0.852906	58	10	0	0.015361	0.0890937	d11inf1	d11	CTRL	Infected	1	Inf	H_C6	-0.0029266	Other	AP2Gneg	61.4439	1.79549	4.03531	4.51738
D11Seq1_CATAATTCTCTA	523	435	520	3	0	432	3	0	2.11478	19	0	0	0	0.0363289	d11inf1	d11	CTRL	Infected	0	NonInf	H_C2	0	Other	AP2Gneg	19.1205	1.30364	9.5734	5.4034
D11Seq1_CATAATTCTCTC	744	579	737	7	0	572	7	0	1.96497	51	1	0	0.00134409	0.0685484	d11inf1	d11	CTRL	Infected	0	NonInf	H_C2	0	Other	AP2Gneg	40.3226	1.61619	10.2096	5.42548
D11Seq1_CATAATTCTCTG	732	577	727	2	3	572	2	3	2.38501	42	1	0	0.00136612	0.057377	d11inf1	d11	CTRL	Infected	0	NonInf	H_C2	0	Other	AP2Gneg	81.9672	1.91891	9.76764	5.52817
D11Seq1_CATAATTCTCTT	434	360	427	7	0	355	5	0	1.72835	30	3	0	0.00691244	0.0691244	d11inf1	d11	CTRL	Infected	0	NonInf	H_C2	0	Other	AP2Gneg	115.207	2.06523	8.99699	6.73161
D11Seq1_CATACACAGCCA	2118	1348	2111	6	1	1341	6	1	2.4796	85	1	0	0.000472144	0.0401322	d11inf1	d11	CTRL	Infected	0	NonInf	H_C2	-0.00182641	Other	AP2Gneg	61.3787	1.79504	9.37421	3.24714
D11Seq1_CATAGACATTAA	1134	862	1128	6	0	857	5	0	2.2076	15	3	0	0.0026455	0.0132275	d11inf1	d11	CTRL	Infected	0	NonInf	H_C2	-0.00717566	Other	AP2Gneg	79.3651	1.90507	8.38126	3.78654
D11Seq1_CATATCGGACGT	3874	1628	3811	58	5	1576	49	3	1.8103	285	6	0	0.00154879	0.0735674	d11inf1	d11	CTRL	Infected	0	NonInf	H_C1	-0.00724756	Other	AP2Gneg	46.4636	1.67636	13.0835	-0.103345
D11Seq1_CATCAGCGGCGC	725	606	719	6	0	601	5	0	2.01223	9	2	0	0.00275862	0.0124138	d11inf1	d11	CTRL	Infected	0	NonInf	H_C4	-0.00282111	Other	AP2Gneg	110.345	2.04667	10.9484	6.94129
D11Seq1_CATCATAAACTG	1775	1304	1709	61	5	1245	54	5	1.4406	26	7	0	0.00394366	0.0146479	d11inf1	d11	CTRL	Infected	0	NonInf	H_C2	-0.00990669	Other	AP2Gneg	61.9718	1.79915	6.49929	5.59434
D11Seq1_CATCTACCACGA	1289	956	1245	44	0	917	39	0	1.44231	15	6	0	0.00465477	0.0116369	d11inf1	d11	CTRL	Infected	0	NonInf	H_C2	-0.00681663	Other	AP2Gneg	46.5477	1.67713	5.4934	3.76789
D11Seq1_CATCTATCATCA	1766	899	1732	30	4	871	24	4	1.74744	65	7	0	0.00396376	0.0368063	d11inf1	d11	CTRL	Infected	0	NonInf	H_C2	-0.0125441	Other	AP2Gneg	28.3126	1.46705	6.59224	3.0585
D11Seq1_CATCTATGTACC	1140	757	1056	83	1	696	60	1	1.0998	10	12	0	0.0105263	0.00877193	d11inf1	d11	CTRL	Infected	0	NonInf	H_C2	-0.0167085	Other	AP2Gneg	8.77193	0.98998	5.45666	3.51275
D11Seq1_CATGAGAGGCAT	8507	644	173	146	8188	124	69	451	0.0732319	45	34	1	0.00399671	0.00528976	d11inf1	d11	CTRL	Infected	1	Inf	H_C6	0.12332	Other	AP2Gpos	1.1755	0.33756	-0.971227	6.44314
D11Seq1_CATGGGCAGGGA	40277	7495	39500	745	32	7269	216	10	1.72387	1631	490	0	0.0121658	0.0404946	d11inf1	d11	CTRL	Infected	1	Inf	H_C1	-0.0135668	Other	AP2Gneg	41.7112	1.63054	13.0408	1.54117
D11Seq1_CATTACCATCCC	1893	817	1857	33	3	790	26	1	1.73757	356	5	0	0.00264131	0.188061	d11inf1	d11	CTRL	Infected	0	NonInf	H_C4	-0.00384877	Other	AP2Gneg	121.5	2.08814	9.67091	0.955086
D11Seq1_CATTCACACCCA	544	430	533	11	0	420	10	0	1.64836	32	1	0	0.00183824	0.0588235	d11inf1	d11	CTRL	Infected	0	NonInf	H_C2	-0.00620809	Other	AP2Gneg	55.1471	1.74933	8.13945	4.03369
D11Seq1_CATTCACAGCCA	68958	9282	67587	1265	106	8503	758	21	1.72744	2375	157	0	0.00227675	0.0344413	d11inf1	d11	CTRL	Infected	1	Inf	H_C1	-0.0196514	Other	AP2Gneg	56.8462	1.76227	11.6746	0.749915
D11Seq1_CATTCACAGCCC	1040	776	1032	7	1	768	7	1	2.11101	51	0	0	0	0.0490385	d11inf1	d11	CTRL	Infected	0	NonInf	H_C2	-0.00494723	Other	AP2Gneg	48.0769	1.69088	7.81756	5.28932
D11Seq1_CATTCACTCTCC	1198	794	1190	8	0	787	7	0	2.12167	69	3	0	0.00250417	0.057596	d11inf1	d11	CTRL	Infected	0	NonInf	H_C3	0	Other	AP2Gneg	116.861	2.07137	6.00953	1.87086
D11Seq1_CATTCATGGAGT	475	412	469	5	1	406	5	1	1.89395	20	0	0	0	0.0421053	d11inf1	d11	CTRL	Infected	0	NonInf	H_C2	0	Other	AP2Gneg	63.1579	1.80725	8.1391	6.99247
D11Seq1_CATTCCCAGCCA	3670	1958	3596	67	7	1893	58	7	1.72343	181	8	0	0.00217984	0.0493188	d11inf1	d11	CTRL	Infected	0	NonInf	H_C2	-0.00826186	Other	AP2Gneg	76.2943	1.88815	9.84008	2.45718
D11Seq1_CATTTCACGGCC	4710	2769	4518	189	3	2618	149	2	1.37629	144	28	0	0.0059448	0.0305732	d11inf1	d11	CTRL	Infected	0	NonInf	H_C1	-0.0160456	Other	AP2Gneg	53.0786	1.73303	12.9364	2.11749
D11Seq1_CATTTTGGCGAG	332	272	329	3	0	269	3	0	1.91645	38	1	0	0.00301205	0.114458	d11inf1	d11	CTRL	Infected	0	NonInf	H_C2	-0.00719972	Other	AP2Gneg	120.482	2.08451	8.99768	5.21351
D11Seq1_CATTTTTTTCGA	1317	893	1306	10	1	885	7	1	2.07488	88	5	0	0.00379651	0.0668185	d11inf1	d11	CTRL	Infected	0	NonInf	H_C2	0	Other	AP2Gneg	60.7441	1.7906	7.01849	4.88494
D11Seq1_CATTTTTTTCGC	1606	1052	1590	16	0	1037	15	0	1.97122	120	4	0	0.00249066	0.0747198	d11inf1	d11	CTRL	Infected	0	NonInf	H_C2	-0.00207097	Other	AP2Gneg	24.9066	1.41341	8.38868	6.63153
D11Seq1_CATTTTTTTCGG	2471	1469	2446	23	2	1448	19	2	2.00842	168	3	0	0.00121408	0.0679887	d11inf1	d11	CTRL	Infected	0	NonInf	H_C3	-0.00508518	Other	AP2Gneg	36.4225	1.57313	5.73553	3.50929
D11Seq1_CATTTTTTTCGT	767	578	759	8	0	571	7	0	1.92657	52	3	0	0.00391134	0.0677966	d11inf1	d11	CTRL	Infected	0	NonInf	H_C2	-0.0082987	Other	AP2Gneg	13.0378	1.1473	7.82976	7.19238
D11Seq1_CCAAAATTCTCT	1446	1034	1440	6	0	1028	6	0	2.31357	60	0	0	0	0.0414938	d11inf1	d11	CTRL	Infected	0	NonInf	H_C1	0	Other	AP2Gneg	48.4094	1.69381	13.0088	3.53957
D11Seq1_CCAAAGCGTTGG	15854	4698	15655	189	10	4558	133	7	1.91593	836	29	0	0.00182919	0.0527312	d11inf1	d11	CTRL	Infected	0	NonInf	H_C3	-0.0124658	Other	AP2Gneg	60.5525	1.78925	8.72344	-0.27836
D11Seq1_CCAAATGGCAAC	1934	1336	1864	70	0	1276	60	0	1.41942	46	9	0	0.00465357	0.0237849	d11inf1	d11	CTRL	Infected	0	NonInf	H_C3	-0.00952775	Other	AP2Gneg	51.7063	1.72186	6.48152	3.1368
D11Seq1_CCAACTACAATC	13018	4316	12847	160	11	4207	104	5	1.90201	362	27	0	0.00207405	0.0278077	d11inf1	d11	CTRL	Infected	0	NonInf	H_C1	-0.00775839	Other	AP2Gneg	46.8582	1.67996	11.1231	1.41161
D11Seq1_CCAAGCCTGGTA	357	306	353	3	1	302	3	1	1.94694	16	0	0	0	0.0448179	d11inf1	d11	CTRL	Infected	0	NonInf	H_C2	0	Other	AP2Gneg	84.0336	1.92959	7.96614	5.33761
D11Seq1_CCAATACAAGCG	5309	2707	5241	67	1	2645	61	1	1.88699	51	7	0	0.00131852	0.00960633	d11inf1	d11	CTRL	Infected	0	NonInf	H_C1	-0.00665364	Other	AP2Gneg	88.5289	1.95196	11.5648	3.09276
D11Seq1_CCAATGGTCGTG	401	323	388	12	1	313	9	1	1.47601	29	4	0	0.00997506	0.0723192	d11inf1	d11	CTRL	Infected	0	NonInf	H_C2	-0.00340911	Other	AP2Gneg	0	0	5.81484	5.71246
D11Seq1_CCACAGCGTTGG	791	588	779	10	2	577	10	1	1.8507	57	1	0	0.00126422	0.0720607	d11inf1	d11	CTRL	Infected	0	NonInf	H_C3	0	Other	AP2Gneg	25.2845	1.4197	5.83062	3.37529
D11Seq1_CCACCCCTAAAC	6784	3183	6768	14	2	3168	13	2	2.65443	283	2	0	0.000294811	0.0417158	d11inf1	d11	CTRL	Infected	0	NonInf	H_C2	-0.00189709	Other	AP2Gneg	36.8514	1.57808	9.6951	5.26805
D11Seq1_CCACCTACAATC	725	584	716	8	1	575	8	1	1.90128	27	1	0	0.00137931	0.0372414	d11inf1	d11	CTRL	Infected	0	NonInf	H_C2	-0.00282111	Other	AP2Gneg	68.9655	1.84488	6.07371	3.8012
D11Seq1_CCACGGCCACGC	2060	1397	1986	73	1	1333	63	1	1.42897	67	13	0	0.00631068	0.0325243	d11inf1	d11	CTRL	Infected	0	NonInf	H_C1	-0.00740184	Other	AP2Gneg	77.6699	1.89581	9.95234	3.07927
D11Seq1_CCAGCACCGTAC	870	588	824	36	10	556	27	5	1.34825	26	7	0	0.00804598	0.0298851	d11inf1	d11	CTRL	Infected	0	NonInf	H_C6	0	Other	AP2Gneg	91.954	1.96827	7.31826	2.79536
D11Seq1_CCAGGTCACAGG	429	346	423	5	1	340	5	1	1.84921	13	1	0	0.002331	0.030303	d11inf1	d11	CTRL	Infected	0	NonInf	H_C2	-0.00668249	Other	AP2Gneg	23.31	1.38579	5.64307	5.46409
D11Seq1_CCATAAATCTCT	1458	1029	1449	8	1	1020	8	1	2.20713	80	1	0	0.000685871	0.0548697	d11inf1	d11	CTRL	Infected	0	NonInf	H_C1	0	Other	AP2Gneg	54.8697	1.74718	12.5002	4.23123
D11Seq1_CCATAATTCTCT	93364	9415	92564	770	30	8900	505	10	2.07939	3220	133	0	0.00142453	0.0344887	d11inf1	d11	CTRL	Infected	1	Inf	H_C1	-0.0123232	Other	AP2Gneg	62.658	1.80385	14.317	1.99175
D11Seq1_CCATACTTCTCT	6340	3024	6288	51	1	2981	42	1	2.08258	288	8	0	0.00126183	0.0454259	d11inf1	d11	CTRL	Infected	0	NonInf	H_C1	-0.00893073	Other	AP2Gneg	74.1325	1.87583	14.0271	1.84902
D11Seq1_CCATATCAATCA	10746	3275	10484	255	7	3162	107	6	1.61233	510	128	0	0.0119114	0.0474595	d11inf1	d11	CTRL	Infected	0	NonInf	H_C3	-0.00385603	Other	AP2Gneg	42.8066	1.64154	8.15358	0.95032
D11Seq1_CCATCACTCTCC	1223	846	1216	7	0	841	5	0	2.1822	55	1	0	0.000817661	0.0449714	d11inf1	d11	CTRL	Infected	0	NonInf	H_C3	0	Other	AP2Gneg	196.239	2.29499	7.595	1.73632
D11Seq1_CCATGGCGGCGA	623	372	590	23	10	352	14	6	1.39138	75	4	0	0.00642055	0.120385	d11inf1	d11	CTRL	Infected	0	NonInf	H_C6	-0.00593975	Other	AP2Gneg	64.2055	1.81428	4.8752	4.55205
D11Seq1_CCATTAAGTATC	7775	279	150	142	7483	109	51	119	0.0236409	43	19	4	0.00244373	0.00553055	d11inf1	d11	CTRL	Infected	1	Inf	H_C6	-0.0153482	Other	AP2Gneg	0	0	2.24455	5.16558
D11Seq1_CCCACCCATAAA	510	405	504	5	1	399	5	1	1.92514	50	0	0	0	0.0980392	d11inf1	d11	CTRL	Infected	0	NonInf	H_C1	0	Other	AP2Gneg	58.8235	1.77687	10.6349	3.15019
D11Seq1_CCCCAGAGGCAG	483	351	472	11	0	342	9	0	1.59568	49	3	0	0.00621118	0.101449	d11inf1	d11	CTRL	Infected	0	NonInf	H_C2	0	Other	AP2Gneg	20.7039	1.33654	9.04394	6.9536
[truncated: 32,799 more rows]
