# Supplementary material for: A single-cell liver atlas of Plasmodium vivax infection
Source: Cell Host Microbe. Author manuscript; Available in PMC 2025 Jul 23. (PMC12285726; doi:10.1016/j.chom.2022.03.034)
Supplement: Table S5 — Summary statistics for differential gene expression analyses between the hepatocyte subsets. Related to Figure 4. [file NIHMS2083125-supplement-Table_S5.xls]

## Sheet: cluster_markers
GeneID	p_val	avg_log2FC	pct.1	pct.2	p_val_adj	cell cluster	Gene
ENSG00000135046	0	1.15714	0.374	0.085	0	H_C1	ANXA1
ENSG00000131016	0	1.13119	0.47	0.19	0	H_C1	AKAP12
ENSG00000197956	0	0.962494	0.488	0.173	0	H_C1	S100A6
ENSG00000148677	0	0.941204	0.908	0.635	0	H_C1	ANKRD1
ENSG00000023445	0	0.913093	0.69	0.364	0	H_C1	BIRC3
ENSG00000167460	0	0.841662	0.558	0.231	0	H_C1	TPM4
ENSG00000125848	0	0.813858	0.456	0.209	0	H_C1	FLRT3
ENSG00000145632	0	0.802109	0.668	0.363	0	H_C1	PLK2
ENSG00000152952	0	0.762491	0.677	0.378	0	H_C1	PLOD2
ENSG00000130513	0	0.754812	0.535	0.28	0	H_C1	GDF15
ENSG00000137801	0	0.730836	0.287	0.079	0	H_C1	THBS1
ENSG00000198431	0	0.730645	0.913	0.691	0	H_C1	TXNRD1
ENSG00000168386	0	0.714517	0.452	0.168	0	H_C1	FILIP1L
ENSG00000169908	0	0.70561	0.367	0.117	0	H_C1	TM4SF1
ENSG00000129116	0	0.687336	0.602	0.322	0	H_C1	PALLD
ENSG00000142871	0	0.651958	0.512	0.284	0	H_C1	CYR61
ENSG00000260604	0	0.631177	0.33	0.097	0	H_C1	RP1
ENSG00000122870	0	0.620052	0.395	0.139	0	H_C1	BICC1
ENSG00000138448	0	0.613097	0.571	0.298	0	H_C1	ITGAV
ENSG00000139278	0	0.611176	0.317	0.095	0	H_C1	GLIPR1
ENSG00000155130	0	0.599527	0.447	0.148	0	H_C1	MARCKS
ENSG00000124766	0	0.5912	0.588	0.33	0	H_C1	SOX4
ENSG00000145692	0	1.45936	0.945	0.664	0	H_C3	BHMT
ENSG00000198650	0	1.41694	0.786	0.356	0	H_C3	TAT
ENSG00000151365	0	1.33882	0.531	0.214	0	H_C3	THRSP
ENSG00000169136	0	1.18892	0.75	0.46	0	H_C3	ATF5
ENSG00000198099	0	1.18658	0.602	0.242	0	H_C3	ADH4
ENSG00000248144	0	1.1214	0.6	0.233	0	H_C3	ADH1C
ENSG00000118520	0	1.0119	0.943	0.708	0	H_C3	ARG1
ENSG00000172482	0	1.007	0.805	0.499	0	H_C3	AGXT
ENSG00000169738	0	0.962718	0.852	0.6	0	H_C3	DCXR
ENSG00000124253	0	0.950958	0.277	0.073	0	H_C3	PCK1
ENSG00000135423	0	0.915475	0.362	0.104	0	H_C3	GLS2
ENSG00000196616	0	0.882074	0.93	0.704	0	H_C3	ADH1B
ENSG00000164089	0	0.868493	0.608	0.341	0	H_C3	ETNPPL
ENSG00000173281	0	0.845218	0.473	0.248	0	H_C3	PPP1R3B
ENSG00000138115	0	0.835108	0.71	0.38	0	H_C3	CYP2C8
ENSG00000197408	0	0.833134	0.49	0.222	0	H_C3	CYP2B6
ENSG00000187758	0	0.795334	0.538	0.252	0	H_C3	ADH1A
ENSG00000186480	0	0.789064	0.754	0.44	0	H_C3	INSIG1
ENSG00000256612	0	0.782681	0.487	0.232	0	H_C3	CYP2B7P1
ENSG00000179761	0	0.77283	0.772	0.506	0	H_C3	PIPOX
ENSG00000116171	0	0.763542	0.84	0.613	0	H_C3	SCP2
ENSG00000143845	0	0.757139	0.641	0.364	0	H_C3	ETNK2
ENSG00000131482	0	0.749535	0.469	0.198	0	H_C3	G6PC
ENSG00000124713	0	0.743254	0.341	0.114	0	H_C3	GNMT
ENSG00000171759	0	0.73058	0.827	0.59	0	H_C3	PAH
ENSG00000165140	0	0.722108	0.66	0.399	0	H_C3	FBP1
ENSG00000011347	0	0.716741	0.484	0.216	0	H_C3	SYT7
ENSG00000182919	0	0.688859	0.744	0.495	0	H_C3	C11orf54
ENSG00000160862	0	0.687673	0.847	0.596	0	H_C3	AZGP1
ENSG00000168234	0	0.67793	0.743	0.504	0	H_C3	TTC39C
ENSG00000251164	0	0.676725	0.771	0.529	0	H_C3	HULC
ENSG00000132541	0	0.674527	0.764	0.524	0	H_C3	HRSP12
ENSG00000116882	0	0.668967	0.495	0.23	0	H_C3	HAO2
ENSG00000091513	0	0.65616	0.906	0.655	0	H_C3	TF
ENSG00000198610	0	0.631192	0.704	0.459	0	H_C3	AKR1C4
ENSG00000176641	0	0.628802	0.617	0.393	0	H_C3	RNF152
ENSG00000166840	0	0.627421	0.726	0.484	0	H_C3	GLYATL1
ENSG00000021826	0	0.620156	0.708	0.435	0	H_C3	CPS1
ENSG00000255974	0	0.614438	0.577	0.331	0	H_C3	CYP2A6
ENSG00000167244	0	0.612434	0.348	0.137	0	H_C3	IGF2
ENSG00000113924	0	0.60709	0.805	0.597	0	H_C3	HGD
ENSG00000148672	0	0.604148	0.73	0.497	0	H_C3	GLUD1
ENSG00000036473	0	0.603802	0.571	0.314	0	H_C3	OTC
ENSG00000147647	0	0.594384	0.556	0.321	0	H_C3	DPYS
ENSG00000175003	0	0.592741	0.734	0.463	0	H_C3	SLC22A1
ENSG00000119927	0	0.590995	0.489	0.245	0	H_C3	GPAM
ENSG00000176974	0	0.584208	0.734	0.506	0	H_C3	SHMT1
ENSG00000169710	1.74851e-277	0.593237	0.488	0.284	1.58519e-272	H_C3	FASN
ENSG00000185745	0	3.34714	0.804	0.092	0	H_C4	IFIT1
ENSG00000119917	0	2.73775	0.746	0.226	0	H_C4	IFIT3
ENSG00000119922	0	2.72572	0.573	0.14	0	H_C4	IFIT2
ENSG00000187608	0	2.62152	0.908	0.409	0	H_C4	ISG15
ENSG00000157601	0	2.5729	0.821	0.21	0	H_C4	MX1
ENSG00000169245	0	1.94597	0.249	0.019	0	H_C4	CXCL10
ENSG00000135114	0	1.86093	0.503	0.041	0	H_C4	OASL
ENSG00000115415	0	1.68529	0.771	0.367	0	H_C4	STAT1
ENSG00000089127	0	1.68155	0.652	0.155	0	H_C4	OAS1
ENSG00000205413	0	1.65857	0.482	0.1	0	H_C4	SAMD9
ENSG00000134321	0	1.57947	0.39	0.014	0	H_C4	RSAD2
ENSG00000111335	0	1.55412	0.557	0.087	0	H_C4	OAS2
ENSG00000137959	0	1.52709	0.418	0.008	0	H_C4	IFI44L
ENSG00000137965	0	1.49033	0.519	0.055	0	H_C4	IFI44
ENSG00000107201	0	1.47669	0.541	0.179	0	H_C4	DDX58
ENSG00000132530	0	1.4727	0.537	0.135	0	H_C4	XAF1
ENSG00000111331	0	1.45834	0.524	0.071	0	H_C4	OAS3
ENSG00000133106	0	1.27902	0.475	0.064	0	H_C4	EPSTI1
ENSG00000165949	0	1.27808	0.424	0.109	0	H_C4	IFI27
ENSG00000115267	0	1.27356	0.512	0.162	0	H_C4	IFIH1
ENSG00000126709	0	1.19712	0.644	0.234	0	H_C4	IFI6
ENSG00000137628	0	1.11252	0.391	0.055	0	H_C4	DDX60
ENSG00000055332	0	1.10489	0.553	0.212	0	H_C4	EIF2AK2
ENSG00000138642	0	1.03945	0.426	0.094	0	H_C4	HERC6
ENSG00000156587	0	0.994576	0.592	0.283	0	H_C4	UBE2L6
ENSG00000181381	0	0.97319	0.439	0.137	0	H_C4	DDX60L
ENSG00000134326	0	0.948389	0.331	0.02	0	H_C4	CMPK2
ENSG00000188313	0	0.914008	0.435	0.129	0	H_C4	PLSCR1
ENSG00000138646	0	0.861515	0.279	0.027	0	H_C4	HERC5
ENSG00000185507	2.02566914794911e-322	0.796779	0.428	0.141	1.83645139283918e-317	H_C4	IRF7
ENSG00000172183	1.72375073547365e-315	0.951933	0.566	0.267	1.56273517927305e-310	H_C4	ISG20
ENSG00000138496	2.53520511563132e-315	0.926227	0.697	0.413	2.2983916057802e-310	H_C4	PARP9
ENSG00000163840	3.49053e-300	0.907656	0.686	0.412	3.16448e-295	H_C4	DTX3L
ENSG00000240065	3.03119e-292	0.791638	0.426	0.154	2.74805e-287	H_C4	PSMB9
ENSG00000128284	1.05728e-284	1.03301	0.729	0.466	9.58518e-280	H_C4	APOL3
ENSG00000124201	3.02894e-269	0.916707	0.571	0.3	2.74601e-264	H_C4	ZNFX1
ENSG00000067066	3.33656e-251	0.812335	0.668	0.406	3.02489e-246	H_C4	SP100
ENSG00000160710	2.24602e-241	0.801981	0.697	0.435	2.03622e-236	H_C4	ADAR
ENSG00000138035	7.23736e-231	0.710558	0.367	0.142	6.56132e-226	H_C4	PNPT1
ENSG00000135899	7.83449e-230	0.667682	0.39	0.149	7.10267e-225	H_C4	SP110
ENSG00000068079	8.66696e-220	0.641453	0.403	0.167	7.85738e-215	H_C4	IFI35
ENSG00000173193	9.5058e-215	0.849099	0.622	0.38	8.61787e-210	H_C4	PARP14
ENSG00000166750	1.337e-211	0.899358	0.487	0.242	1.21211e-206	H_C4	SLFN5
ENSG00000125144	1.10654e-203	0.939743	0.516	0.259	1.00317e-198	H_C4	MT1G
ENSG00000152778	4.56761e-202	0.584016	0.344	0.129	4.14095e-197	H_C4	IFIT5
ENSG00000122643	3.39293e-199	0.674528	0.412	0.189	3.07599e-194	H_C4	NT5C3A
ENSG00000002549	2.46853e-159	0.624772	0.54	0.319	2.23794e-154	H_C4	LAP3
ENSG00000013374	4.76654e-146	0.613354	0.596	0.381	4.3213e-141	H_C4	NUB1
ENSG00000117228	4.32812e-141	0.667421	0.693	0.485	3.92383e-136	H_C4	GBP1
ENSG00000091513	0	2.3593	0.998	0.705	0	H_C5	TF
ENSG00000099194	0	2.29769	0.935	0.381	0	H_C5	SCD
ENSG00000119927	0	2.17719	0.871	0.277	0	H_C5	GPAM
ENSG00000047457	0	2.09054	0.908	0.324	0	H_C5	CP
ENSG00000151365	0	1.99447	0.851	0.265	0	H_C5	THRSP
ENSG00000125730	0	1.86529	0.966	0.484	0	H_C5	C3
ENSG00000186480	0	1.82183	0.962	0.497	0	H_C5	INSIG1
ENSG00000145321	0	1.72319	0.959	0.468	0	H_C5	GC
ENSG00000052802	0	1.54867	0.93	0.425	0	H_C5	MSMO1
ENSG00000113889	0	1.5413	0.992	0.643	0	H_C5	KNG1
ENSG00000130164	0	1.51639	0.833	0.263	0	H_C5	LDLR
ENSG00000115414	0	1.4906	0.966	0.55	0	H_C5	FN1
ENSG00000169136	0	1.4733	0.918	0.514	0	H_C5	ATF5
ENSG00000021826	0	1.47258	0.929	0.482	0	H_C5	CPS1
ENSG00000122194	0	1.44216	0.904	0.391	0	H_C5	PLG
ENSG00000116133	0	1.43321	0.957	0.522	0	H_C5	DHCR24
ENSG00000113161	0	1.42447	0.716	0.166	0	H_C5	HMGCR
ENSG00000138115	0	1.4232	0.914	0.44	0	H_C5	CYP2C8
ENSG00000175003	0	1.39572	0.946	0.51	0	H_C5	SLC22A1
ENSG00000117594	0	1.38165	0.788	0.254	0	H_C5	HSD11B1
ENSG00000146678	0	1.36197	0.509	0.103	0	H_C5	IGFBP1
ENSG00000091583	0	1.35183	0.991	0.721	0	H_C5	APOH
ENSG00000255974	0	1.34984	0.843	0.369	0	H_C5	CYP2A6
ENSG00000130203	0	1.31463	0.995	0.78	0	H_C5	APOE
ENSG00000106366	0	1.29267	0.826	0.301	0	H_C5	SERPINE1
ENSG00000182326	0	1.26238	0.942	0.493	0	H_C5	C1S
ENSG00000145192	0	1.25675	0.986	0.687	0	H_C5	AHSG
ENSG00000000971	0	1.25309	0.899	0.45	0	H_C5	CFH
ENSG00000160862	0	1.22672	0.977	0.643	0	H_C5	AZGP1
ENSG00000188488	0	1.20595	0.634	0.122	0	H_C5	SERPINA5
ENSG00000117601	0	1.19475	0.967	0.607	0	H_C5	SERPINC1
ENSG00000066813	0	1.1896	0.84	0.395	0	H_C5	ACSM2B
ENSG00000079557	0	1.18345	0.84	0.358	0	H_C5	AFM
ENSG00000151655	0	1.17712	0.872	0.401	0	H_C5	ITIH2
ENSG00000135744	0	1.16943	0.954	0.573	0	H_C5	AGT
ENSG00000113905	0	1.14945	0.863	0.418	0	H_C5	HRG
ENSG00000198840	0	1.1483	0.937	0.558	0	H_C5	MT
ENSG00000138823	0	1.14737	0.818	0.338	0	H_C5	MTTP
ENSG00000170509	0	1.14635	0.63	0.144	0	H_C5	HSD17B13
ENSG00000138109	0	1.12877	0.914	0.527	0	H_C5	CYP2C9
ENSG00000130173	0	1.1172	0.772	0.304	0	H_C5	C19orf80
ENSG00000257017	0	1.11475	0.991	0.779	0	H_C5	HP
ENSG00000166598	0	1.10869	0.902	0.461	0	H_C5	HSP90B1
ENSG00000003989	0	1.10467	0.627	0.165	0	H_C5	SLC7A2
ENSG00000106538	0	1.10428	0.811	0.339	0	H_C5	RARRES2
ENSG00000149485	0	1.10097	0.951	0.643	0	H_C5	FADS1
ENSG00000099937	0	1.0904	0.759	0.268	0	H_C5	SERPIND1
ENSG00000169710	0	1.08389	0.752	0.313	0	H_C5	FASN
ENSG00000109929	0	1.07349	0.698	0.226	0	H_C5	SC5D
ENSG00000156096	0	1.06725	0.974	0.646	0	H_C5	UGT2B4
ENSG00000154153	0	1.05799	0.764	0.297	0	H_C5	FAM134B
ENSG00000170522	0	1.05726	0.722	0.288	0	H_C5	ELOVL6
ENSG00000103569	0	1.04206	0.711	0.237	0	H_C5	AQP9
ENSG00000198848	0	1.03188	0.915	0.525	0	H_C5	CES1
ENSG00000112972	0	1.02536	0.905	0.515	0	H_C5	HMGCS1
ENSG00000205403	0	1.01633	0.826	0.369	0	H_C5	CFI
ENSG00000005471	0	1.01621	0.58	0.144	0	H_C5	ABCB4
ENSG00000172893	0	1.00855	0.69	0.228	0	H_C5	DHCR7
ENSG00000116690	0	1.00024	0.744	0.314	0	H_C5	PRG4
ENSG00000100889	0	0.999741	0.749	0.324	0	H_C5	PCK2
ENSG00000106804	0	0.990374	0.698	0.241	0	H_C5	C5
ENSG00000140284	0	0.985682	0.656	0.201	0	H_C5	SLC27A2
ENSG00000198865	0	0.983636	0.774	0.349	0	H_C5	CCDC152
ENSG00000248144	0	0.979622	0.758	0.305	0	H_C5	ADH1C
ENSG00000104549	0	0.978772	0.653	0.2	0	H_C5	SQLE
ENSG00000180210	0	0.974561	0.9	0.49	0	H_C5	F2
ENSG00000169562	0	0.970457	0.865	0.43	0	H_C5	GJB1
ENSG00000005421	0	0.962801	0.763	0.306	0	H_C5	PON1
ENSG00000025423	0	0.955011	0.778	0.316	0	H_C5	HSD17B6
ENSG00000044574	0	0.950986	0.921	0.521	0	H_C5	HSPA5
ENSG00000110651	0	0.946694	0.9	0.513	0	H_C5	CD81
ENSG00000104635	0	0.946346	0.902	0.481	0	H_C5	SLC39A14
ENSG00000134538	0	0.943939	0.741	0.285	0	H_C5	SLCO1B1
ENSG00000139209	0	0.939309	0.551	0.127	0	H_C5	SLC38A4
ENSG00000134824	0	0.93452	0.813	0.386	0	H_C5	FADS2
ENSG00000109072	0	0.927209	0.96	0.623	0	H_C5	VTN
ENSG00000188338	0	0.92462	0.59	0.14	0	H_C5	SLC38A3
ENSG00000100665	0	0.907486	0.66	0.207	0	H_C5	SERPINA4
ENSG00000132855	0	0.902101	0.931	0.573	0	H_C5	ANGPTL3
ENSG00000157131	0	0.865576	0.702	0.253	0	H_C5	C8A
ENSG00000106327	0	0.86163	0.584	0.157	0	H_C5	TFR2
ENSG00000073849	0	0.859568	0.761	0.318	0	H_C5	ST6GAL1
ENSG00000244414	0	0.855727	0.702	0.271	0	H_C5	CFHR1
ENSG00000170099	0	0.822868	0.558	0.149	0	H_C5	SERPINA6
ENSG00000164344	0	0.800396	0.576	0.158	0	H_C5	KLKB1
ENSG00000186115	0	0.746578	0.499	0.104	0	H_C5	CYP4F2
ENSG00000137204	0	0.725704	0.526	0.112	0	H_C5	SLC22A7
ENSG00000169174	0	0.617457	0.338	0.034	0	H_C5	PCSK9
ENSG00000147155	1.67982319586024e-322	0.878812	0.81	0.39	1.52291091113493e-317	H_C5	EBP
ENSG00000124145	1.29494605774991e-320	0.911754	0.821	0.399	1.17398514649549e-315	H_C5	SDC4
ENSG00000159403	3.23069525815591e-320	0.836821	0.679	0.251	2.92891601409157e-315	H_C5	C1R
ENSG00000080618	7.2061944774175e-319	0.834464	0.922	0.56	6.53306385128193e-314	H_C5	CPB2
ENSG00000168389	2.75803253609251e-318	0.693336	0.383	0.063	2.50040471689611e-313	H_C5	MFSD2A
ENSG00000072274	1.67657374092951e-315	0.910401	0.752	0.329	1.51996498778928e-310	H_C5	TFRC
ENSG00000185432	2.30022922765151e-314	0.80427	0.965	0.696	0	H_C5	METTL7A
ENSG00000131187	8.1715163183673e-312	0.779858	0.644	0.229	7.40821e-307	H_C5	F12
ENSG00000182871	1.94209453614325e-310	0.665362	0.518	0.138	1.76068e-305	H_C5	COL18A1
ENSG00000142871	0	0.816631	0.763	0.327	1.63072e-304	H_C5	CYR61
ENSG00000101981	0	0.819715	0.699	0.274	2.5805e-304	H_C5	F9
ENSG00000167711	0	0.837079	0.755	0.327	1.75587e-303	H_C5	SERPINF2
ENSG00000197746	2.17941e-307	0.800732	0.946	0.615	1.97583e-302	H_C5	PSAP
ENSG00000115306	2.73673e-306	1.0568	0.854	0.474	2.48109e-301	H_C5	SPTBN1
ENSG00000152558	8.36713e-304	0.913716	0.959	0.706	7.58555e-299	H_C5	TMEM123
ENSG00000113600	2.55028e-303	0.803727	0.452	0.102	2.31206e-298	H_C5	C9
ENSG00000139644	5.04009e-303	0.766048	0.963	0.671	4.5693e-298	H_C5	TMBIM6
ENSG00000173531	1.35205e-302	0.678888	0.506	0.133	1.22575e-297	H_C5	MST1
ENSG00000076555	1.55838e-302	0.755871	0.524	0.146	1.41281e-297	H_C5	ACACB
ENSG00000117984	4.61748e-301	0.88581	0.892	0.517	4.18616e-296	H_C5	CTSD
ENSG00000123838	5.23705e-300	0.699535	0.578	0.182	4.74786e-295	H_C5	C4BPA
ENSG00000101856	7.00199e-299	0.83071	0.866	0.474	6.34793e-294	H_C5	PGRMC1
ENSG00000198734	7.72462e-297	0.844299	0.668	0.26	7.00307e-292	H_C5	F5
ENSG00000183747	2.34615e-294	0.887855	0.839	0.443	2.127e-289	H_C5	ACSM2A
ENSG00000185624	4.13919e-292	0.74326	0.959	0.656	3.75255e-287	H_C5	P4HB
ENSG00000184500	1.17806e-290	0.772219	0.659	0.251	1.06802e-285	H_C5	PROS1
ENSG00000072042	1.86604e-290	0.774591	0.719	0.305	1.69174e-285	H_C5	RDH11
ENSG00000112293	4.90374e-288	0.645255	0.44	0.1	4.44568e-283	H_C5	GPLD1
ENSG00000139508	8.41526e-288	0.704464	0.508	0.143	7.62919e-283	H_C5	SLC46A3
ENSG00000132703	1.87111e-285	0.782851	0.958	0.667	1.69633e-280	H_C5	APCS
ENSG00000126218	9.70651e-285	0.716867	0.674	0.264	8.79983e-280	H_C5	F10
ENSG00000084234	8.15274e-284	0.781545	0.87	0.486	7.39119e-279	H_C5	APLP2
ENSG00000021852	1.14329e-283	0.664632	0.494	0.132	1.03649e-278	H_C5	C8B
ENSG00000168209	3.65383e-279	0.72246	0.352	0.06	3.31252e-274	H_C5	DDIT4
ENSG00000145703	5.69534e-279	0.874847	0.604	0.219	5.16334e-274	H_C5	IQGAP2
ENSG00000145476	1.05943e-278	0.732806	0.632	0.235	9.60472e-274	H_C5	CYP4V2
ENSG00000140479	5.23866e-278	0.749691	0.664	0.264	4.74932e-273	H_C5	PCSK6
ENSG00000138079	7.66636e-278	0.661659	0.379	0.075	6.95024e-273	H_C5	SLC3A1
ENSG00000123689	5.33819e-276	0.850746	0.623	0.225	4.83955e-271	H_C5	G0S2
ENSG00000169439	1.18438e-274	0.733884	0.633	0.239	1.07375e-269	H_C5	SDC2
ENSG00000137642	3.22058e-274	0.708077	0.509	0.147	2.91974e-269	H_C5	SORL1
ENSG00000115009	1.86675e-272	0.851266	0.561	0.183	1.69237e-267	H_C5	CCL20
ENSG00000167004	5.34158e-272	0.750701	0.754	0.35	4.84262e-267	H_C5	PDIA3
ENSG00000180432	3.96645e-271	0.779616	0.755	0.353	3.59594e-266	H_C5	CYP8B1
ENSG00000172831	1.41581e-270	0.736047	0.917	0.576	1.28356e-265	H_C5	CES2
ENSG00000080910	3.368e-270	0.651449	0.604	0.216	3.05339e-265	H_C5	CFHR2
ENSG00000065534	6.69279e-270	0.761458	0.53	0.166	6.06762e-265	H_C5	MYLK
ENSG00000071537	7.96795e-270	0.728618	0.732	0.324	7.22366e-265	H_C5	SEL1L
ENSG00000115884	2.82977e-269	0.740981	0.886	0.523	2.56544e-264	H_C5	SDC1
ENSG00000211452	8.32705e-267	0.730119	0.604	0.221	7.54922e-262	H_C5	DIO1
ENSG00000127022	1.4203e-266	0.74542	0.945	0.649	1.28763e-261	H_C5	CANX
ENSG00000229314	1.61011e-266	0.856859	0.919	0.588	1.45971e-261	H_C5	ORM1
ENSG00000109181	5.90701e-265	0.752437	0.732	0.332	5.35523e-260	H_C5	UGT2B10
ENSG00000005893	7.14919e-265	0.688343	0.795	0.393	6.48138e-260	H_C5	LAMP2
ENSG00000198099	1.08529e-262	0.839995	0.715	0.314	9.83913e-258	H_C5	ADH4
ENSG00000143870	1.75056e-258	0.681983	0.821	0.429	1.58704e-253	H_C5	PDIA6
ENSG00000110243	2.50182e-258	0.685145	0.535	0.171	2.26813e-253	H_C5	APOA5
ENSG00000072310	1.53705e-257	0.621638	0.462	0.127	1.39347e-252	H_C5	SREBF1
ENSG00000116005	1.15325e-256	0.771746	0.739	0.35	1.04553e-251	H_C5	PCYOX1
ENSG00000100652	3.25227e-256	0.699244	0.693	0.299	2.94847e-251	H_C5	SLC10A1
ENSG00000151726	3.71444e-255	0.80516	0.94	0.666	3.36748e-250	H_C5	ACSL1
ENSG00000171234	7.97185e-250	0.748372	0.843	0.473	7.2272e-245	H_C5	UGT2B7
ENSG00000134294	6.90678e-249	0.676678	0.777	0.384	6.26161e-244	H_C5	SLC38A2
ENSG00000055957	1.29712e-248	0.712923	0.699	0.313	1.17595e-243	H_C5	ITIH1
ENSG00000214274	1.74068e-248	0.670147	0.55	0.188	1.57808e-243	H_C5	ANG
ENSG00000128590	7.03991e-247	0.5812	0.573	0.204	6.38231e-242	H_C5	DNAJB9
ENSG00000179218	1.08896e-246	0.708932	0.851	0.483	9.87244e-242	H_C5	CALR
ENSG00000106565	1.75403e-246	0.71235	0.792	0.41	1.59018e-241	H_C5	TMEM176B
ENSG00000146233	1.24639e-244	0.600396	0.407	0.101	1.12996e-239	H_C5	CYP39A1
ENSG00000039537	1.15229e-243	0.68211	0.546	0.188	1.04465e-238	H_C5	C6
ENSG00000115718	4.77511e-243	0.651612	0.707	0.322	4.32906e-238	H_C5	PROC
ENSG00000135929	5.48572e-243	0.629861	0.617	0.243	4.9733e-238	H_C5	CYP27A1
ENSG00000110169	5.79302e-243	0.662237	0.924	0.604	5.25189e-238	H_C5	HPX
ENSG00000143819	1.14449e-242	0.765464	0.77	0.396	1.03759e-237	H_C5	EPHX1
ENSG00000144136	3.9397e-242	0.711243	0.525	0.175	3.57169e-237	H_C5	SLC20A1
ENSG00000161944	5.80467e-241	0.654464	0.896	0.554	5.26245e-236	H_C5	ASGR2
ENSG00000100342	1.35214e-240	0.861013	0.676	0.3	1.22583e-235	H_C5	APOL1
ENSG00000149084	1.64378e-240	0.642594	0.677	0.295	1.49023e-235	H_C5	HSD17B12
ENSG00000162267	8.89931e-240	0.697048	0.702	0.32	8.06802e-235	H_C5	ITIH3
ENSG00000182704	2.49653e-238	0.634051	0.917	0.587	2.26333e-233	H_C5	TSKU
ENSG00000144035	2.06962e-234	0.625755	0.526	0.177	1.8763e-229	H_C5	NAT8
ENSG00000131482	1.48112e-233	0.73755	0.62	0.249	1.34276e-228	H_C5	G6PC
ENSG00000039068	3.24807e-231	0.58168	0.497	0.16	2.94467e-226	H_C5	CDH1
ENSG00000197408	5.81114e-231	0.978576	0.633	0.272	5.26832e-226	H_C5	CYP2B6
ENSG00000172482	1.60882e-230	0.656685	0.899	0.561	1.45854e-225	H_C5	AGXT
ENSG00000125844	1.41143e-227	0.650797	0.794	0.422	1.27959e-222	H_C5	RRBP1
ENSG00000093010	6.72227e-227	0.625409	0.825	0.461	6.09434e-222	H_C5	COMT
ENSG00000105707	1.14558e-226	0.603662	0.691	0.319	1.03857e-221	H_C5	HPN
ENSG00000170385	7.23254e-224	0.637611	0.676	0.306	6.55695e-219	H_C5	SLC30A1
ENSG00000143278	8.25111e-223	0.586657	0.621	0.257	7.48038e-218	H_C5	F13B
ENSG00000132386	6.51338e-221	0.643159	0.767	0.402	5.90496e-216	H_C5	SERPINF1
ENSG00000148702	1.55457e-220	0.641953	0.912	0.604	1.40936e-215	H_C5	HABP2
ENSG00000146648	3.55003e-220	0.658807	0.512	0.177	3.21843e-215	H_C5	EGFR
ENSG00000141753	3.87707e-216	0.602315	0.67	0.307	3.51491e-211	H_C5	IGFBP4
ENSG00000101255	3.65537e-215	0.696462	0.665	0.305	3.31393e-210	H_C5	TRIB3
ENSG00000074696	4.22432e-214	0.588386	0.695	0.33	3.82972e-209	H_C5	PTPLAD1
ENSG00000012660	5.99767e-213	0.597811	0.681	0.319	5.43743e-208	H_C5	ELOVL5
ENSG00000006831	1.47095e-210	0.684088	0.777	0.424	1.33355e-205	H_C5	ADIPOR2
ENSG00000171105	1.61163e-209	0.581777	0.639	0.282	1.46109e-204	H_C5	INSR
ENSG00000111275	4.90479e-209	0.676117	0.768	0.416	4.44663e-204	H_C5	ALDH2
ENSG00000163581	3.44871e-208	0.634556	0.807	0.458	3.12656e-203	H_C5	SLC2A2
ENSG00000173281	4.58988e-208	0.708534	0.644	0.288	4.16114e-203	H_C5	PPP1R3B
ENSG00000164733	6.2874e-207	0.612225	0.908	0.603	5.70009e-202	H_C5	CTSB
ENSG00000144908	6.4599e-206	0.697818	0.664	0.312	5.85648e-201	H_C5	ALDH1L1
ENSG00000134240	5.07728e-201	0.655836	0.617	0.27	4.60301e-196	H_C5	HMGCS2
ENSG00000122378	5.68784e-201	0.589519	0.783	0.436	5.15654e-196	H_C5	FAM213A
ENSG00000186529	2.63827e-200	0.604556	0.59	0.25	2.39183e-195	H_C5	CYP4F3
ENSG00000187758	2.39171e-198	0.624149	0.659	0.308	2.1683e-193	H_C5	ADH1A
ENSG00000251562	1.46764e-197	0.941574	0.686	0.355	1.33055e-192	H_C5	MALAT1
ENSG00000007933	1.03064e-193	0.618505	0.609	0.271	9.34367e-189	H_C5	FMO3
ENSG00000149476	4.8605e-190	0.588821	0.647	0.306	4.40648e-185	H_C5	DAK
ENSG00000148672	1.88866e-182	0.599837	0.853	0.541	1.71224e-177	H_C5	GLUD1
ENSG00000198938	2.46867e-175	0.829487	0.944	0.711	2.23808e-170	H_C5	MT
ENSG00000067064	3.82711e-174	0.593387	0.852	0.548	3.46962e-169	H_C5	IDI1
ENSG00000196616	2.36629e-166	0.593989	0.961	0.752	2.14526e-161	H_C5	ADH1B
ENSG00000147872	7.24111e-166	0.711331	0.951	0.746	6.56471e-161	H_C5	PLIN2
ENSG00000169429	7.03412e-164	0.777509	0.449	0.167	6.37706e-159	H_C5	IL8
ENSG00000130649	1.01039e-139	1.07101	0.64	0.363	9.16005e-135	H_C5	CYP2E1
ENSG00000175899	6.18709e-137	0.633197	0.525	0.246	5.60916e-132	H_C5	A2M
ENSG00000072571	7.33624e-49	2.53297	0.913	0.007	6.65096e-44	H_C7	HMMR
ENSG00000148773	1.59406e-45	3.0545	0.783	0.002	1.44516e-40	H_C7	MKI67
ENSG00000089685	2.99647e-43	2.19504	0.783	0.003	2.71657e-38	H_C7	BIRC5
ENSG00000080986	4.10198e-42	1.93303	0.783	0.003	3.71882e-37	H_C7	NDC80
ENSG00000112984	5.07501e-41	2.1399	0.739	0.003	4.60095e-36	H_C7	KIF20A
ENSG00000109805	5.2338e-40	2.19584	0.739	0.004	4.74491e-35	H_C7	NCAPG
ENSG00000117399	6.71704e-40	1.84347	0.783	0.004	6.0896e-35	H_C7	CDC20
ENSG00000024526	7.73616e-39	1.94951	0.652	0.001	7.01353e-34	H_C7	DEPDC1
ENSG00000123485	2.27592e-38	1.68627	0.652	0.001	2.06332e-33	H_C7	HJURP
ENSG00000131747	3.27273e-38	2.7972	0.739	0.006	2.96702e-33	H_C7	TOP2A
ENSG00000145386	2.19117e-36	2.07519	0.696	0.006	1.9865e-31	H_C7	CCNA2
ENSG00000138180	2.67921e-36	1.75602	0.609	0.001	2.42895e-31	H_C7	CEP55
ENSG00000168078	1.91839e-34	1.48263	0.609	0.001	1.7392e-29	H_C7	PBK
ENSG00000088325	1.1086e-33	2.90916	0.783	0.07	1.00505e-28	H_C7	TPX2
ENSG00000126787	2.52221e-33	1.69894	0.609	0.002	2.28661e-28	H_C7	DLGAP5
ENSG00000152253	5.90775e-33	0.90544	0.478	0	5.3559e-28	H_C7	SPC25
ENSG00000134057	2.62712e-32	2.48036	0.696	0.029	2.38172e-27	H_C7	CCNB1
ENSG00000090889	4.61798e-32	1.52892	0.565	0.001	4.18662e-27	H_C7	KIF4A
ENSG00000157456	1.56561e-31	1.48511	0.565	0.001	1.41936e-26	H_C7	CCNB2
ENSG00000198826	1.96394e-31	2.2726	0.739	0.016	1.78049e-26	H_C7	ARHGAP11A
ENSG00000011426	6.13088e-31	2.49815	0.565	0.002	5.5582e-26	H_C7	ANLN
ENSG00000214357	1.57384e-30	0.889977	0.522	0.001	1.42683e-25	H_C7	NEURL1B
ENSG00000154839	5.08622e-30	0.733374	0.522	0.001	4.61112e-25	H_C7	SKA1
ENSG00000171848	6.53147e-30	1.97646	0.609	0.005	5.92137e-25	H_C7	RRM2
ENSG00000087586	1.9523e-29	2.6123	0.826	0.075	1.76994e-24	H_C7	AURKA
ENSG00000066279	2.75369e-29	2.53816	0.652	0.02	2.49647e-24	H_C7	ASPM
ENSG00000117632	5.06395e-29	2.19449	0.783	0.036	4.59093e-24	H_C7	STMN1
ENSG00000169679	5.37436e-29	1.63447	0.609	0.005	4.87234e-24	H_C7	BUB1
ENSG00000138778	5.60149e-28	2.38242	0.609	0.009	5.07826e-23	H_C7	CENPE
ENSG00000169607	1.21794e-27	1.30582	0.522	0.001	1.10417e-22	H_C7	CKAP2L
ENSG00000198901	1.31052e-27	2.07153	0.696	0.024	1.1881e-22	H_C7	PRC1
ENSG00000166851	1.59444e-27	1.22963	0.522	0.002	1.4455e-22	H_C7	PLK1
ENSG00000137804	1.60385e-27	2.07439	0.739	0.037	1.45404e-22	H_C7	NUSAP1
ENSG00000068489	1.77328e-27	1.75967	0.609	0.006	1.60763e-22	H_C7	PRR11
ENSG00000164611	1.12273e-26	1.50551	0.609	0.006	1.01786e-21	H_C7	PTTG1
ENSG00000166803	1.5596e-26	1.56961	0.739	0.025	1.41392e-21	H_C7	KIAA0101
ENSG00000117724	4.79797e-26	2.28294	0.652	0.014	4.34979e-21	H_C7	CENPF
ENSG00000164032	4.95853e-26	2.35902	0.913	0.262	4.49536e-21	H_C7	H2AFZ
ENSG00000171241	1.20412e-25	0.733015	0.478	0.001	1.09164e-20	H_C7	SHCBP1
ENSG00000156970	1.63008e-25	1.09155	0.609	0.006	1.47781e-20	H_C7	BUB1B
ENSG00000178999	3.84964e-25	1.0255	0.435	0.001	3.49004e-20	H_C7	AURKB
ENSG00000134690	5.37553e-25	1.57978	0.696	0.017	4.8734e-20	H_C7	CDCA8
ENSG00000117650	7.81983e-25	1.13557	0.522	0.003	7.08938e-20	H_C7	NEK2
ENSG00000165480	1.27718e-24	1.09348	0.565	0.005	1.15788e-19	H_C7	SKA3
ENSG00000102384	2.33876e-24	0.697604	0.478	0.002	2.1203e-19	H_C7	CENPI
ENSG00000151725	5.53803e-24	1.4367	0.696	0.021	5.02073e-19	H_C7	MLF1IP
ENSG00000112742	1.0413e-23	1.26501	0.522	0.004	9.44033e-19	H_C7	TTK
ENSG00000164104	1.24655e-23	1.77766	0.652	0.02	1.13011e-18	H_C7	HMGB2
ENSG00000111206	1.90288e-23	1.32868	0.522	0.004	1.72513e-18	H_C7	FOXM1
ENSG00000175063	4.13006e-23	0.809659	0.391	0	3.74427e-18	H_C7	UBE2C
ENSG00000076382	1.64128e-22	1.65995	0.609	0.019	1.48796e-17	H_C7	SPAG5
ENSG00000184661	1.92235e-22	1.4996	0.565	0.01	1.74278e-17	H_C7	CDCA2
ENSG00000137807	2.99142e-22	1.90571	0.652	0.022	2.712e-17	H_C7	KIF23
ENSG00000075218	4.03255e-22	1.20173	0.478	0.003	3.65587e-17	H_C7	GTSE1
ENSG00000129810	1.12341e-21	0.806426	0.522	0.005	1.01847e-16	H_C7	SGOL1
ENSG00000121152	1.4235e-21	1.16727	0.609	0.012	1.29053e-16	H_C7	NCAPH
ENSG00000143228	2.14925e-21	0.72896	0.435	0.002	1.94849e-16	H_C7	NUF2
ENSG00000142945	3.97276e-21	0.870401	0.435	0.002	3.60167e-16	H_C7	KIF2C
ENSG00000170312	4.10481e-21	0.798181	0.391	0.001	3.72138e-16	H_C7	CDK1
ENSG00000186871	4.70442e-21	0.893	0.348	0	4.26498e-16	H_C7	ERCC6L
ENSG00000120802	1.21037e-20	1.94462	0.913	0.182	1.09731e-15	H_C7	TMPO
ENSG00000189057	4.42455e-20	1.79791	0.435	0.002	4.01125e-15	H_C7	FAM111B
ENSG00000013810	5.7967e-20	1.1206	0.565	0.013	5.25523e-15	H_C7	TACC3
ENSG00000071539	1.17913e-19	1.46956	0.609	0.021	1.06899e-14	H_C7	TRIP13
ENSG00000100526	1.87203e-19	1.27308	0.609	0.02	1.69716e-14	H_C7	CDKN3
ENSG00000111665	1.99676e-19	1.03211	0.435	0.003	1.81025e-14	H_C7	CDCA3
ENSG00000118193	1.06026e-18	0.902306	0.435	0.003	9.61218e-14	H_C7	KIF14
ENSG00000137310	3.40831e-18	0.936329	0.435	0.004	3.08994e-13	H_C7	TCF19
ENSG00000146670	4.03039e-18	0.924058	0.522	0.01	3.65391e-13	H_C7	CDCA5
ENSG00000164754	4.73646e-18	2.02584	0.957	0.426	4.29403e-13	H_C7	RAD21
ENSG00000138160	7.17174e-18	0.881687	0.522	0.011	6.50183e-13	H_C7	KIF11
ENSG00000136108	1.31753e-17	1.93758	0.696	0.107	1.19446e-12	H_C7	CKAP2
ENSG00000106462	2.07987e-17	1.47496	0.696	0.053	1.88559e-12	H_C7	EZH2
ENSG00000123080	5.17852e-17	0.808469	0.435	0.005	4.69479e-12	H_C7	CDKN2C
ENSG00000124795	1.23588e-16	1.95741	0.913	0.284	1.12044e-11	H_C7	DEK
ENSG00000165304	7.13264e-16	1.58714	0.652	0.062	6.46638e-11	H_C7	MELK
ENSG00000121621	7.25456e-16	0.992067	0.391	0.004	6.57691e-11	H_C7	KIF18A
ENSG00000115163	8.01896e-16	0.582936	0.304	0.001	7.26991e-11	H_C7	CENPA
ENSG00000146918	1.04127e-15	1.0078	0.565	0.024	9.44009e-11	H_C7	NCAPG2
ENSG00000167900	1.16442e-15	0.99568	0.609	0.035	1.05565e-10	H_C7	TK1
ENSG00000132646	1.24124e-15	1.64003	0.783	0.138	1.1253e-10	H_C7	PCNA
ENSG00000167325	1.39398e-15	1.74275	0.739	0.126	1.26376e-10	H_C7	RRM1
ENSG00000176890	2.37111e-15	1.54162	0.739	0.108	2.14962e-10	H_C7	TYMS
ENSG00000122952	3.13603e-15	1.16323	0.609	0.042	2.84309e-10	H_C7	ZWINT
ENSG00000101447	4.03786e-15	1.18552	0.522	0.023	3.66068e-10	H_C7	FAM83D
ENSG00000128944	6.44072e-15	1.59664	0.739	0.112	5.83909e-10	H_C7	KNSTRN
ENSG00000163535	8.15634e-15	1.35367	0.522	0.032	7.39446e-10	H_C7	SGOL2
ENSG00000123975	2.11577e-14	1.84328	0.826	0.199	1.91813e-09	H_C7	CKS2
ENSG00000111247	3.58263e-14	0.641966	0.435	0.01	3.24798e-09	H_C7	RAD51AP1
ENSG00000104889	1.41354e-13	1.00025	0.609	0.051	1.2815e-08	H_C7	RNASEH2A
ENSG00000092853	1.44186e-13	1.05644	0.304	0.002	1.30718e-08	H_C7	CLSPN
ENSG00000113368	1.45161e-13	0.794684	0.435	0.012	1.31601e-08	H_C7	LMNB1
ENSG00000114346	1.80371e-13	1.51131	0.696	0.103	1.63523e-08	H_C7	ECT2
ENSG00000161800	2.55294e-13	1.24281	0.522	0.039	2.31447e-08	H_C7	RACGAP1
ENSG00000183856	2.74897e-13	0.721729	0.304	0.002	2.49219e-08	H_C7	IQGAP3
ENSG00000171320	3.67508e-13	1.08188	0.565	0.038	3.33179e-08	H_C7	ESCO2
ENSG00000182481	5.57276e-13	1.86685	0.783	0.319	5.05221e-08	H_C7	KPNA2
ENSG00000104147	9.46779e-13	0.739372	0.435	0.014	8.58341e-08	H_C7	OIP5
ENSG00000158402	1.14523e-12	0.715807	0.348	0.005	1.03825e-07	H_C7	CDC25C
ENSG00000136824	1.20427e-12	1.39724	0.652	0.09	1.09178e-07	H_C7	SMC2
ENSG00000091651	1.30441e-12	0.856518	0.391	0.01	1.18257e-07	H_C7	ORC6
ENSG00000144554	1.40655e-12	0.904898	0.435	0.015	1.27516e-07	H_C7	FANCD2
ENSG00000164109	1.67414e-12	0.806127	0.522	0.031	1.51776e-07	H_C7	MAD2L1
ENSG00000140525	2.44779e-12	1.24993	0.478	0.025	2.21914e-07	H_C7	FANCI
ENSG00000101003	3.84713e-12	0.698418	0.522	0.032	3.48777e-07	H_C7	GINS1
ENSG00000109084	4.5613e-12	1.4012	0.783	0.152	4.13523e-07	H_C7	TMEM97
ENSG00000143815	6.39533e-12	1.66142	0.696	0.157	5.79794e-07	H_C7	LBR
ENSG00000123416	1.04342e-11	1.47768	0.957	0.527	9.45952e-07	H_C7	TUBA1B
ENSG00000162063	1.46146e-11	0.738913	0.435	0.018	1.32494e-06	H_C7	CCNF
ENSG00000119969	1.48627e-11	0.935614	0.478	0.03	1.34744e-06	H_C7	HELLS
ENSG00000138182	1.4882e-11	1.19935	0.478	0.038	1.34919e-06	H_C7	KIF20B
ENSG00000040275	1.90114e-11	1.17309	0.565	0.063	1.72355e-06	H_C7	SPDL1
ENSG00000139618	3.21673e-11	0.788742	0.391	0.013	2.91626e-06	H_C7	BRCA2
ENSG00000142856	3.29118e-11	1.04137	0.478	0.033	2.98375e-06	H_C7	ITGB3BP
ENSG00000128951	4.09038e-11	1.33557	0.739	0.168	3.70829e-06	H_C7	DUT
ENSG00000113810	5.81056e-11	1.60371	0.826	0.238	5.26779e-06	H_C7	SMC4
ENSG00000051341	1.05322e-10	0.613054	0.304	0.005	9.5484e-06	H_C7	POLQ
ENSG00000156802	1.25152e-10	1.58528	0.696	0.143	1.13461e-05	H_C7	ATAD2
ENSG00000166508	1.495e-10	1.21013	0.565	0.077	1.35536e-05	H_C7	MCM7
ENSG00000119403	2.42142e-10	0.877031	0.435	0.028	2.19524e-05	H_C7	PHF19
ENSG00000251562	5.83759e-10	2.10718	0.826	0.373	5.2923e-05	H_C7	MALAT1
ENSG00000010292	6.75949e-10	1.28614	0.522	0.068	6.12809e-05	H_C7	NCAPD2
ENSG00000137812	6.8653e-10	1.19844	0.565	0.081	6.22401e-05	H_C7	CASC5
ENSG00000187514	1.54114e-09	1.43218	0.913	0.434	0.000139719	H_C7	PTMA
ENSG00000163507	2.33376e-09	0.701879	0.391	0.021	0.000211576	H_C7	KIAA1524
ENSG00000149136	2.44432e-09	1.09253	0.913	0.325	0.0002216	H_C7	SSRP1
ENSG00000204899	3.95579e-09	0.668578	0.522	0.057	0.000358628	H_C7	MZT1
ENSG00000137563	4.71675e-09	1.44205	0.783	0.246	0.000427615	H_C7	GGH
ENSG00000104738	5.83776e-09	1.59078	0.565	0.145	0.000529245	H_C7	MCM4
ENSG00000005189	6.95531e-09	0.622508	0.435	0.034	0.000630561	H_C7	AC004381
ENSG00000012048	6.96409e-09	0.618075	0.435	0.033	0.000631358	H_C7	BRCA1
ENSG00000174371	7.71851e-09	0.603221	0.217	0.002	0.000699752	H_C7	EXO1
ENSG00000139734	8.12678e-09	0.759016	0.435	0.034	0.000736766	H_C7	DIAPH3
ENSG00000168496	1.07347e-08	1.06569	0.565	0.094	0.000973201	H_C7	FEN1
ENSG00000141401	1.11977e-08	1.0177	0.565	0.094	0.00101518	H_C7	IMPA2
ENSG00000148019	1.12974e-08	1.18543	0.609	0.105	0.00102421	H_C7	CEP78
ENSG00000058804	1.14012e-08	0.792735	0.522	0.065	0.00103362	H_C7	NDC1
ENSG00000049541	1.15962e-08	0.818308	0.652	0.122	0.0010513	H_C7	RFC2
ENSG00000143401	1.30957e-08	1.13895	0.783	0.22	0.00118725	H_C7	ANP32E
ENSG00000006576	1.44724e-08	0.806144	0.435	0.04	0.00131205	H_C7	PHTF2
ENSG00000172795	1.55059e-08	1.10113	0.652	0.132	0.00140575	H_C7	DCP2
ENSG00000166451	1.55128e-08	0.780225	0.652	0.125	0.00140637	H_C7	CENPN
ENSG00000168476	1.66259e-08	0.719507	0.391	0.029	0.00150728	H_C7	REEP4
ENSG00000168393	2.17627e-08	1.13358	0.652	0.172	0.00197299	H_C7	DTYMK
ENSG00000185361	2.52308e-08	1.05395	0.739	0.198	0.0022874	H_C7	TNFAIP8L1
ENSG00000102054	3.37567e-08	1.1619	0.826	0.314	0.00306035	H_C7	RBBP7
ENSG00000198830	4.06791e-08	1.05567	0.652	0.169	0.00368793	H_C7	HMGN2
ENSG00000106399	4.22708e-08	1.21597	0.696	0.188	0.00383223	H_C7	RPA3
ENSG00000072501	4.99036e-08	0.959228	0.609	0.118	0.00452421	H_C7	SMC1A
ENSG00000092621	5.29483e-08	0.627061	0.522	0.07	0.00480024	H_C7	PHGDH
ENSG00000188811	7.29519e-08	0.781776	0.522	0.076	0.00661375	H_C7	NHLRC3
ENSG00000170540	7.76298e-08	1.46662	0.739	0.347	0.00703784	H_C7	ARL6IP1
ENSG00000120699	9.13498e-08	0.963894	0.652	0.149	0.00828169	H_C7	EXOSC8
ENSG00000205581	1.13082e-07	1.04458	0.826	0.285	0.0102519	H_C7	HMGN1
ENSG00000134291	1.36881e-07	1.13077	0.739	0.244	0.0124095	H_C7	TMEM106C
ENSG00000136938	2.14238e-07	1.29099	0.826	0.32	0.0194226	H_C7	ANP32B
ENSG00000166415	2.31088e-07	0.995206	0.522	0.098	0.0209502	H_C7	WDR72
ENSG00000148700	2.41052e-07	0.625606	0.435	0.048	0.0218535	H_C7	ADD3
ENSG00000109689	3.35067e-07	1.04827	0.478	0.081	0.0303768	H_C7	STIM2
ENSG00000125144	3.66227e-07	0.921165	0.826	0.281	0.0332018	H_C7	MT1G
ENSG00000092140	3.70991e-07	0.77024	0.435	0.058	0.0336336	H_C7	G2E3
ENSG00000178966	3.76689e-07	1.06783	0.435	0.076	0.0341503	H_C7	RMI1
ENSG00000228716	4.10517e-07	1.18517	0.522	0.125	0.0372171	H_C7	DHFR
ENSG00000184990	4.33173e-07	1.18755	0.696	0.212	0.039271	H_C7	SIVA1
ENSG00000076003	5.36864e-07	0.867587	0.522	0.104	0.0486716	H_C7	MCM6

## Sheet: Hypnozoite_vs_Replicative (inf)
GeneID	p_val	avg_log2FC	pct.1	pct.2	p_val_adj	p_val_adj_BH	Gene
ENSG00000136872	1.88e-29	-2.63864	0.611	0.81	1.7e-24	1.09e-25	ALDOB
ENSG00000164405	3.58e-26	-2.52505	0.417	0.757	3.24e-21	1.04e-22	UQCRQ
ENSG00000163631	1.83e-24	-3.70489	0.722	0.915	1.66e-19	3.54e-21	ALB
ENSG00000111057	1.95e-23	-2.7744	0.333	0.751	1.77e-18	2.83e-20	KRT18
ENSG00000138207	2.47e-23	-3.23062	0.528	0.827	2.24e-18	2.86e-20	RBP4
ENSG00000165092	4.39e-23	-2.52669	0.528	0.795	3.98e-18	4.25e-20	ALDH1A1
ENSG00000111640	1.09e-22	-2.55801	0.361	0.801	9.85e-18	9e-20	GAPDH
ENSG00000116285	2.74e-22	-2.88755	0.306	0.696	2.48e-17	1.98e-19	ERRFI1
ENSG00000074800	1.4e-21	-2.30879	0.389	0.716	1.27e-16	8.99e-19	ENO1
ENSG00000184009	3.51e-21	-2.67688	0.278	0.725	3.18e-16	2.04e-18	ACTG1
ENSG00000130208	8.73e-21	-2.78073	0.333	0.772	7.91e-16	4.6e-18	APOC1
ENSG00000118137	1.02e-20	-3.08494	0.5	0.825	9.28e-16	4.95e-18	APOA1
ENSG00000120885	1.21e-20	-2.7978	0.472	0.749	1.1e-15	5.41e-18	CLU
ENSG00000171557	1.86e-20	-3.50529	0.417	0.769	1.69e-15	7.7e-18	FGG
ENSG00000177600	5.03e-20	-2.28142	0.25	0.673	4.56e-15	1.94e-17	RPLP2
ENSG00000087086	7.4e-20	-2.41351	0.528	0.868	6.71e-15	2.68e-17	FTL
ENSG00000092841	8.08e-20	-2.68314	0.306	0.757	7.32e-15	2.75e-17	MYL6
ENSG00000161011	8.73e-20	-2.76381	0.444	0.801	7.92e-15	2.81e-17	SQSTM1
ENSG00000171564	1.14e-19	-3.20735	0.389	0.83	1.04e-14	3.49e-17	FGB
ENSG00000008394	1.58e-19	-2.75701	0.278	0.76	1.43e-14	4.58e-17	MGST1
ENSG00000143878	3.27e-19	-2.37382	0.389	0.728	2.97e-14	9.04e-17	RHOB
ENSG00000167996	4.89e-19	-2.94348	0.389	0.801	4.43e-14	1.29e-16	FTH1
ENSG00000150991	1.52e-18	-2.40281	0.278	0.696	1.38e-13	3.84e-16	UBC
ENSG00000158104	1.68e-18	-2.30783	0.361	0.731	1.52e-13	4.05e-16	HPD
ENSG00000080824	2.44e-18	-2.50802	0.278	0.696	2.22e-13	5.67e-16	HSP90AA1
ENSG00000075415	4.58e-18	-2.31544	0.222	0.708	4.15e-13	1.02e-15	SLC25A3
ENSG00000137154	4.88e-18	-2.59238	0.222	0.713	4.43e-13	1.05e-15	RPS6
ENSG00000110955	7.18e-18	-2.05324	0.278	0.675	6.51e-13	1.44e-15	ATP5B
ENSG00000108298	7.2e-18	-2.40074	0.194	0.699	6.53e-13	1.44e-15	RPL19
ENSG00000161016	8.19e-18	-2.53725	0.222	0.719	7.43e-13	1.58e-15	RPL8
ENSG00000112245	2.65e-17	-2.36993	0.25	0.69	2.41e-12	4.96e-15	PTP4A1
ENSG00000136881	3.11e-17	-2.17981	0.25	0.69	2.82e-12	5.64e-15	BAAT
ENSG00000250722	5.36e-17	-2.73775	0.278	0.754	4.86e-12	9.42e-15	SEPP1
ENSG00000158874	6.26e-17	-2.71204	0.667	0.813	5.68e-12	1.07e-14	APOA2
ENSG00000187134	8.36e-17	-2.91192	0.306	0.713	7.58e-12	1.38e-14	AKR1C1
ENSG00000124762	8.73e-17	-2.5167	0.25	0.728	7.91e-12	1.41e-14	CDKN1A
ENSG00000110245	1.07e-16	-2.64831	0.5	0.807	9.7e-12	1.68e-14	APOC3
ENSG00000096384	1.63e-16	-2.47521	0.25	0.684	1.48e-11	2.48e-14	HSP90AB1
ENSG00000196139	1.69e-16	-2.24219	0.278	0.708	1.53e-11	2.51e-14	AKR1C3
ENSG00000166710	1.97e-16	-2.75815	0.25	0.749	1.78e-11	2.85e-14	B2M
ENSG00000075624	3.52e-16	-2.66539	0.222	0.734	3.19e-11	4.84e-14	ACTB
ENSG00000188229	3.58e-16	-1.92704	0.222	0.602	3.25e-11	4.84e-14	TUBB4B
ENSG00000089220	3.59e-16	-2.14495	0.333	0.725	3.25e-11	4.84e-14	PEBP1
ENSG00000170315	4.89e-16	-2.39181	0.139	0.684	4.43e-11	6.44e-14	UBB
ENSG00000166347	5.16e-16	-2.06461	0.278	0.702	4.68e-11	6.65e-14	CYB5A
ENSG00000105372	5.5e-16	-2.01457	0.361	0.713	4.99e-11	6.93e-14	RPS19
ENSG00000136942	6.34e-16	-2.06101	0.25	0.649	5.75e-11	7.82e-14	RPL35
ENSG00000167658	8.68e-16	-2.11817	0.278	0.69	7.86e-11	1.05e-13	EEF2
ENSG00000142168	1.14e-15	-2.23549	0.222	0.684	1.04e-10	1.35e-13	SOD1
ENSG00000164587	1.2e-15	-1.88293	0.306	0.67	1.09e-10	1.39e-13	RPS14
ENSG00000140264	1.51e-15	-2.12543	0.222	0.673	1.37e-10	1.72e-13	SERF2
ENSG00000133112	1.93e-15	-2.51011	0.167	0.725	1.75e-10	2.16e-13	TPT1
ENSG00000197249	2.26e-15	-2.98622	0.222	0.749	2.05e-10	2.47e-13	SERPINA1
ENSG00000118680	3.04e-15	-2.50075	0.167	0.711	2.76e-10	3.27e-13	MYL12B
ENSG00000034510	3.25e-15	-2.63244	0.167	0.699	2.95e-10	3.43e-13	TMSB10
ENSG00000110700	5.47e-15	-2.15438	0.167	0.675	4.96e-10	5.67e-13	RPS13
ENSG00000127884	8.49e-15	-2.13473	0.25	0.675	7.7e-10	8.64e-13	ECHS1
ENSG00000106927	8.93e-15	-3.15682	0.25	0.751	8.09e-10	8.92e-13	AMBP
ENSG00000167526	9.6e-15	-2.25749	0.194	0.699	8.71e-10	9.43e-13	RPL13
ENSG00000266658	1.05e-14	-2.59739	0.472	0.845	9.49e-10	1.01e-12	RNA28S5
ENSG00000131143	1.25e-14	-2.23393	0.194	0.708	1.13e-09	1.19e-12	COX4I1
ENSG00000149806	1.35e-14	-2.03015	0.25	0.678	1.22e-09	1.26e-12	FAU
ENSG00000106853	2.28e-14	-2.24228	0.306	0.716	2.07e-09	2.1e-12	PTGR1
ENSG00000110321	2.5e-14	-2.13967	0.194	0.655	2.27e-09	2.27e-12	EIF4G2
ENSG00000130203	2.94e-14	-2.72344	0.306	0.713	2.67e-09	2.62e-12	APOE
ENSG00000112096	3.23e-14	-2.25187	0.5	0.784	2.93e-09	2.83e-12	SOD2
ENSG00000104904	3.53e-14	-1.98144	0.139	0.637	3.2e-09	3.06e-12	OAZ1
ENSG00000182718	4.28e-14	-2.53591	0.167	0.74	3.88e-09	3.65e-12	ANXA2
ENSG00000142676	5.44e-14	-2.15161	0.194	0.693	4.93e-09	4.57e-12	RPL11
ENSG00000127184	6.34e-14	-2.05835	0.111	0.664	5.74e-09	5.25e-12	COX7C
ENSG00000099977	7.36e-14	-2.06022	0.194	0.658	6.67e-09	6.01e-12	DDT
ENSG00000139644	9.92e-14	-2.40046	0.111	0.678	8.99e-09	7.99e-12	TMBIM6
ENSG00000233276	1.21e-13	-1.70041	0.25	0.667	1.1e-08	9.62e-12	GPX1
ENSG00000197756	1.59e-13	-2.23837	0.083	0.658	1.44e-08	1.25e-11	RPL37A
ENSG00000148965	2.1e-13	-2.61587	0.222	0.716	1.91e-08	1.62e-11	SAA4
ENSG00000171560	3.05e-13	-3.07036	0.5	0.804	2.76e-08	2.33e-11	FGA
ENSG00000125691	3.24e-13	-2.20941	0.083	0.637	2.94e-08	2.44e-11	RPL23
ENSG00000148834	3.49e-13	-2.05263	0.083	0.64	3.17e-08	2.6e-11	GSTO1
ENSG00000143933	4.25e-13	-2.33501	0.222	0.678	3.86e-08	3.12e-11	CALM2
ENSG00000160868	4.78e-13	-3.36654	0.361	0.781	4.33e-08	3.46e-11	CYP3A4
ENSG00000142937	6.25e-13	-2.22319	0.139	0.673	5.66e-08	4.47e-11	RPS8
ENSG00000172809	6.4e-13	-2.07677	0.111	0.64	5.81e-08	4.53e-11	RPL38
ENSG00000146731	7.15e-13	-2.13306	0.083	0.611	6.48e-08	4.99e-11	CCT6A
ENSG00000169764	8.02e-13	-2.24038	0.167	0.62	7.28e-08	5.54e-11	UGP2
ENSG00000109332	8.43e-13	-1.87899	0.083	0.626	7.65e-08	5.75e-11	UBE2D3
ENSG00000164924	8.96e-13	-2.10841	0.139	0.626	8.12e-08	6.04e-11	YWHAZ
ENSG00000063177	1.06e-12	-1.63671	0.222	0.637	9.62e-08	7.07e-11	RPL18
ENSG00000118271	1.11e-12	-2.64091	0.306	0.775	1.01e-07	7.32e-11	TTR
ENSG00000154518	1.14e-12	-1.72158	0.222	0.67	1.04e-07	7.45e-11	ATP5G3
ENSG00000151632	1.16e-12	-2.48533	0.25	0.696	1.05e-07	7.48e-11	AKR1C2
ENSG00000136810	1.25e-12	-1.88504	0.25	0.632	1.13e-07	7.96e-11	TXN
ENSG00000182551	1.3e-12	-1.95226	0.167	0.655	1.18e-07	8.18e-11	ADI1
ENSG00000170421	1.32e-12	-2.23308	0.194	0.69	1.2e-07	8.22e-11	KRT8
ENSG00000101608	1.33e-12	-2.24539	0.139	0.667	1.21e-07	8.22e-11	MYL12A
ENSG00000214530	1.36e-12	-1.92763	0.25	0.667	1.23e-07	8.27e-11	STARD10
ENSG00000204628	1.45e-12	-1.57186	0.306	0.664	1.31e-07	8.74e-11	GNB2L1
ENSG00000084674	1.52e-12	-2.97529	0.306	0.734	1.38e-07	9.07e-11	APOB
ENSG00000173812	1.56e-12	-2.04502	0.139	0.652	1.41e-07	9.22e-11	EIF1
ENSG00000091583	1.69e-12	-2.34948	0.25	0.681	1.53e-07	9.87e-11	APOH
ENSG00000242372	1.73e-12	-1.71603	0.139	0.596	1.57e-07	9.95e-11	EIF6
ENSG00000165678	1.73e-12	-1.87785	0.167	0.643	1.57e-07	9.95e-11	GHITM
ENSG00000129235	1.82e-12	-1.76091	0.167	0.632	1.65e-07	1.03e-10	TXNDC17
ENSG00000153187	1.94e-12	-1.92334	0.167	0.611	1.75e-07	1.09e-10	HNRNPU
ENSG00000137267	2.05e-12	-2.15929	0.111	0.658	1.86e-07	1.14e-10	TUBB2A
ENSG00000089157	2.26e-12	-2.03444	0.278	0.725	2.05e-07	1.25e-10	RPLP0
ENSG00000071082	2.34e-12	-2.08498	0.167	0.652	2.12e-07	1.28e-10	RPL31
ENSG00000111669	2.38e-12	-1.84131	0.194	0.626	2.16e-07	1.29e-10	TPI1
ENSG00000196230	2.78e-12	-2.2422	0.083	0.632	2.52e-07	1.49e-10	TUBB
ENSG00000134333	2.86e-12	-1.87546	0.278	0.719	2.59e-07	1.52e-10	LDHA
ENSG00000135940	2.88e-12	-1.75743	0.139	0.623	2.61e-07	1.52e-10	COX5B
ENSG00000107223	3.14e-12	-2.01987	0.139	0.678	2.85e-07	1.64e-10	EDF1
ENSG00000171858	3.81e-12	-2.04252	0.111	0.635	3.46e-07	1.97e-10	RPS21
ENSG00000165119	4.58e-12	-1.74596	0.083	0.602	4.15e-07	2.33e-10	HNRNPK
ENSG00000185088	4.59e-12	-2.12996	0.139	0.675	4.16e-07	2.33e-10	RPS27L
ENSG00000172757	4.72e-12	-2.12575	0.167	0.667	4.28e-07	2.38e-10	CFL1
ENSG00000198431	5.32e-12	-2.60127	0.167	0.693	4.83e-07	2.66e-10	TXNRD1
ENSG00000117450	5.39e-12	-2.00522	0.194	0.629	4.88e-07	2.66e-10	PRDX1
ENSG00000142534	5.41e-12	-1.92271	0.167	0.673	4.9e-07	2.66e-10	RPS11
ENSG00000185432	5.68e-12	-2.36901	0.139	0.658	5.15e-07	2.77e-10	METTL7A
ENSG00000221983	6e-12	-1.75534	0.222	0.64	5.44e-07	2.9e-10	UBA52
ENSG00000196141	6.43e-12	-1.73169	0.139	0.602	5.83e-07	3.08e-10	SPATS2L
ENSG00000084234	6.62e-12	-1.86264	0.056	0.582	6e-07	3.15e-10	APLP2
ENSG00000128641	6.76e-12	-2.37376	0.083	0.64	6.13e-07	3.19e-10	MYO1B
ENSG00000115310	6.98e-12	-2.11665	0.139	0.646	6.33e-07	3.26e-10	RTN4
ENSG00000109072	7.56e-12	-2.4101	0.167	0.667	6.86e-07	3.51e-10	VTN
ENSG00000167315	7.92e-12	-1.72265	0.25	0.652	7.18e-07	3.64e-10	ACAA2
ENSG00000103485	8.05e-12	-1.75879	0.167	0.629	7.3e-07	3.67e-10	QPRT
ENSG00000159335	8.24e-12	-1.04248	0	0.512	7.47e-07	3.73e-10	PTMS
ENSG00000125868	9.7e-12	-1.88546	0.083	0.617	8.79e-07	4.36e-10	DSTN
ENSG00000167468	9.98e-12	-1.80319	0.25	0.626	9.05e-07	4.45e-10	GPX4
ENSG00000119318	1.01e-11	-1.77305	0.028	0.596	9.16e-07	4.45e-10	RAD23B
ENSG00000091527	1.01e-11	-1.99305	0.139	0.643	9.18e-07	4.45e-10	CDV3
ENSG00000165732	1.02e-11	-1.89477	0.028	0.573	9.25e-07	4.45e-10	DDX21
ENSG00000112306	1.06e-11	-1.78911	0.222	0.687	9.62e-07	4.56e-10	RPS12
ENSG00000166441	1.06e-11	-1.97324	0.167	0.643	9.64e-07	4.56e-10	RPL27A
ENSG00000105193	1.19e-11	-1.91748	0.222	0.673	1.08e-06	5.09e-10	RPS16
ENSG00000128829	1.22e-11	-1.01746	0	0.506	1.11e-06	5.13e-10	EIF2AK4
ENSG00000099194	1.22e-11	-1.51243	0	0.506	1.11e-06	5.13e-10	SCD
ENSG00000197903	1.27e-11	-1.74625	0.028	0.585	1.15e-06	5.31e-10	HIST1H2BK
ENSG00000174748	1.31e-11	-1.83527	0.139	0.632	1.19e-06	5.41e-10	RPL15
ENSG00000144381	1.32e-11	-2.05869	0.139	0.632	1.2e-06	5.43e-10	HSPD1
ENSG00000169567	1.38e-11	-1.89588	0.222	0.646	1.25e-06	5.62e-10	HINT1
ENSG00000091317	1.48e-11	-0.899073	0	0.503	1.35e-06	5.98e-10	CMTM6
ENSG00000196531	1.49e-11	-1.74322	0.167	0.611	1.35e-06	5.98e-10	NACA
ENSG00000126524	1.5e-11	-1.99228	0.139	0.661	1.36e-06	5.98e-10	SBDS
ENSG00000131174	1.51e-11	-1.56098	0.139	0.591	1.37e-06	5.98e-10	COX7B
ENSG00000169903	1.54e-11	-2.13434	0.167	0.664	1.4e-06	6.08e-10	TM4SF4
ENSG00000158710	1.58e-11	-1.87003	0.111	0.594	1.43e-06	6.15e-10	TAGLN2
ENSG00000008517	1.58e-11	-2.36578	0.167	0.684	1.43e-06	6.15e-10	IL32
ENSG00000156482	1.65e-11	-1.71473	0.222	0.637	1.5e-06	6.34e-10	RPL30
ENSG00000067167	1.65e-11	-1.64418	0.083	0.576	1.5e-06	6.34e-10	TRAM1
ENSG00000122786	1.69e-11	-1.95387	0.056	0.632	1.53e-06	6.44e-10	CALD1
ENSG00000112081	1.8e-11	-0.825082	0	0.5	1.63e-06	6.79e-10	SRSF3
ENSG00000197747	1.8e-11	-2.04813	0.111	0.635	1.64e-06	6.79e-10	S100A10
ENSG00000172831	1.82e-11	-2.01952	0.083	0.617	1.65e-06	6.81e-10	CES2
ENSG00000162482	1.94e-11	-1.46289	0.028	0.585	1.76e-06	7.22e-10	AKR7A3
ENSG00000124172	2.29e-11	-1.84024	0.167	0.643	2.08e-06	8.46e-10	ATP5E
ENSG00000198755	2.52e-11	-1.45588	0.056	0.57	2.29e-06	9.26e-10	RPL10A
ENSG00000177410	2.8e-11	-1.78332	0.056	0.567	2.54e-06	1.02e-09	ZFAS1
ENSG00000060971	3.24e-11	-1.8821	0.139	0.643	2.94e-06	1.17e-09	ACAA1
ENSG00000008988	3.48e-11	-1.78318	0.083	0.646	3.16e-06	1.25e-09	RPS20
ENSG00000105971	3.67e-11	-1.60245	0.056	0.599	3.33e-06	1.31e-09	CAV2
ENSG00000134779	3.88e-11	-1.03106	0	0.488	3.52e-06	1.38e-09	TPGS2
ENSG00000137818	3.91e-11	-1.55063	0.306	0.655	3.55e-06	1.38e-09	RPLP1
ENSG00000124422	4.1e-11	-1.36946	0.028	0.558	3.71e-06	1.44e-09	USP22
ENSG00000133639	4.18e-11	-2.06651	0.111	0.623	3.79e-06	1.46e-09	BTG1
ENSG00000155366	4.23e-11	-1.8321	0.167	0.655	3.83e-06	1.47e-09	RHOC
ENSG00000171747	4.53e-11	-1.95403	0.167	0.629	4.11e-06	1.56e-09	LGALS4
ENSG00000116459	5.02e-11	-1.6134	0.056	0.596	4.56e-06	1.72e-09	ATP5F1
ENSG00000131469	5.09e-11	-1.86906	0.194	0.652	4.62e-06	1.73e-09	RPL27
ENSG00000257017	5.1e-11	-2.93682	0.333	0.74	4.62e-06	1.73e-09	HP
ENSG00000128272	5.23e-11	-1.87995	0.083	0.611	4.74e-06	1.76e-09	ATF4
ENSG00000161970	5.54e-11	-1.52823	0.056	0.553	5.02e-06	1.86e-09	RPL26
ENSG00000112378	5.7e-11	-1.60692	0.083	0.588	5.16e-06	1.9e-09	PERP
ENSG00000130707	6.32e-11	-1.75561	0.056	0.611	5.73e-06	2.09e-09	ASS1
ENSG00000102144	7.09e-11	-1.64909	0.083	0.596	6.42e-06	2.33e-09	PGK1
ENSG00000163412	7.59e-11	0.476981	0.056	0.342	6.88e-06	2.48e-09	EIF4E3
ENSG00000173660	7.62e-11	-1.56759	0.139	0.617	6.9e-06	2.48e-09	UQCRH
ENSG00000179918	7.8e-11	-1.76674	0.222	0.617	7.07e-06	2.52e-09	SEPHS2
ENSG00000083845	8.02e-11	-1.85157	0.167	0.658	7.27e-06	2.58e-09	RPS5
ENSG00000149925	8.18e-11	-1.92238	0.194	0.611	7.41e-06	2.61e-09	ALDOA
ENSG00000198189	8.18e-11	-1.1139	0.028	0.567	7.41e-06	2.61e-09	HSD17B11
ENSG00000122705	8.36e-11	-1.60384	0.111	0.582	7.58e-06	2.65e-09	CLTA
ENSG00000067082	8.48e-11	-2.48695	0.278	0.69	7.69e-06	2.67e-09	KLF6
ENSG00000138293	8.59e-11	-1.7807	0.167	0.602	7.78e-06	2.69e-09	NCOA4
ENSG00000180817	8.75e-11	-1.91192	0.139	0.629	7.93e-06	2.73e-09	PPA1
ENSG00000149273	9.67e-11	-1.59492	0.167	0.611	8.77e-06	2.99e-09	RPS3
ENSG00000166598	9.69e-11	-1.67524	0.028	0.564	8.78e-06	2.99e-09	HSP90B1
ENSG00000133731	9.89e-11	-0.718266	0	0.474	8.97e-06	3.03e-09	IMPA1
ENSG00000164919	1.03e-10	-1.43066	0.25	0.626	9.38e-06	3.16e-09	COX6C
ENSG00000198721	1.05e-10	-1.17762	0.028	0.556	9.52e-06	3.19e-09	ECI2
ENSG00000173915	1.1e-10	-1.76289	0.194	0.655	9.97e-06	3.32e-09	USMG5
ENSG00000154723	1.16e-10	-1.827	0.167	0.629	1.05e-05	3.49e-09	ATP5J
ENSG00000140990	1.19e-10	-1.39786	0.194	0.591	1.07e-05	3.54e-09	NDUFB10
ENSG00000112473	1.19e-10	-0.789377	0	0.471	1.08e-05	3.54e-09	SLC39A7
ENSG00000114391	1.21e-10	-1.67625	0.056	0.605	1.1e-05	3.57e-09	RPL24
ENSG00000181061	1.21e-10	-1.8075	0.222	0.652	1.1e-05	3.57e-09	HIGD1A
ENSG00000130066	1.26e-10	-2.08588	0.139	0.667	1.14e-05	3.68e-09	SAT1
ENSG00000241468	1.29e-10	-1.54059	0.056	0.573	1.17e-05	3.73e-09	ATP5J2
ENSG00000161944	1.29e-10	-1.74308	0.111	0.623	1.17e-05	3.73e-09	ASGR2
ENSG00000156467	1.3e-10	-1.58738	0.111	0.608	1.18e-05	3.75e-09	UQCRB
ENSG00000124767	1.34e-10	-1.48807	0.056	0.582	1.21e-05	3.84e-09	GLO1
ENSG00000122406	1.35e-10	-1.86108	0.139	0.635	1.22e-05	3.85e-09	RPL5
ENSG00000188846	1.38e-10	-1.70001	0.111	0.599	1.25e-05	3.92e-09	RPL14
ENSG00000135404	1.43e-10	-1.82316	0.167	0.617	1.29e-05	4.03e-09	CD63
ENSG00000140526	1.46e-10	-1.91345	0.083	0.605	1.33e-05	4.12e-09	ABHD2
ENSG00000145592	1.48e-10	-1.64068	0.139	0.591	1.34e-05	4.12e-09	RPL37
ENSG00000170027	1.48e-10	-1.7967	0.083	0.596	1.34e-05	4.12e-09	YWHAG
ENSG00000145321	1.5e-10	-1.86126	0.056	0.582	1.36e-05	4.17e-09	GC
ENSG00000120053	1.52e-10	-1.52123	0.083	0.602	1.37e-05	4.19e-09	GOT1
ENSG00000163931	1.55e-10	-1.40157	0.028	0.558	1.41e-05	4.26e-09	TKT
ENSG00000186432	1.68e-10	-1.40494	0.056	0.553	1.52e-05	4.6e-09	KPNA4
ENSG00000106263	1.71e-10	-1.42897	0.056	0.55	1.55e-05	4.65e-09	EIF3B
ENSG00000253368	1.72e-10	-1.54518	0.111	0.596	1.56e-05	4.65e-09	TRNP1
ENSG00000169020	1.73e-10	-1.60238	0.222	0.614	1.57e-05	4.65e-09	ATP5I
ENSG00000151790	1.73e-10	-2.1489	0.222	0.681	1.57e-05	4.65e-09	TDO2
ENSG00000131236	1.8e-10	-1.89761	0.222	0.623	1.63e-05	4.8e-09	CAP1
ENSG00000170606	1.86e-10	-1.79549	0.083	0.599	1.68e-05	4.94e-09	HSPA4
ENSG00000117601	1.94e-10	-1.97564	0.111	0.629	1.76e-05	5.14e-09	SERPINC1
ENSG00000152234	1.97e-10	-1.69644	0.139	0.635	1.78e-05	5.16e-09	ATP5A1
ENSG00000104823	1.97e-10	-1.29412	0.056	0.57	1.79e-05	5.16e-09	ECH1
ENSG00000113013	1.98e-10	-1.80601	0.111	0.614	1.79e-05	5.16e-09	HSPA9
ENSG00000122566	2.06e-10	-1.88798	0.111	0.64	1.87e-05	5.28e-09	HNRNPA2B1
ENSG00000225733	2.06e-10	-0.836087	0	0.462	1.87e-05	5.28e-09	FGD5
ENSG00000163479	2.06e-10	-0.734768	0	0.462	1.87e-05	5.28e-09	SSR2
ENSG00000076770	2.06e-10	-1.35205	0.028	0.547	1.87e-05	5.28e-09	MBNL3
ENSG00000135744	2.07e-10	-2.05615	0.167	0.617	1.88e-05	5.28e-09	AGT
ENSG00000196504	2.13e-10	-1.49676	0.056	0.541	1.93e-05	5.39e-09	PRPF40A
ENSG00000198258	2.13e-10	-1.59316	0.139	0.591	1.93e-05	5.39e-09	UBL5
ENSG00000130770	2.31e-10	-1.85486	0.167	0.623	2.09e-05	5.81e-09	ATPIF1
ENSG00000117984	2.33e-10	-1.7128	0.139	0.567	2.11e-05	5.84e-09	CTSD
ENSG00000140988	2.36e-10	-1.95615	0.194	0.658	2.14e-05	5.91e-09	RPS2
ENSG00000243955	2.39e-10	-1.78627	0.333	0.678	2.16e-05	5.94e-09	GSTA1
ENSG00000148584	2.41e-10	-1.99803	0.139	0.614	2.19e-05	5.96e-09	A1CF
ENSG00000023330	2.41e-10	-1.78778	0.056	0.596	2.19e-05	5.96e-09	ALAS1
ENSG00000156261	2.43e-10	-1.35722	0.028	0.547	2.21e-05	5.98e-09	CCT8
ENSG00000173545	2.47e-10	-0.650621	0	0.459	2.24e-05	6.02e-09	ZNF622
ENSG00000142089	2.47e-10	-1.61334	0.25	0.608	2.24e-05	6.02e-09	IFITM3
ENSG00000101084	2.52e-10	-1.5691	0.111	0.591	2.28e-05	6.11e-09	C20orf24
ENSG00000070756	2.53e-10	-1.91875	0.222	0.649	2.29e-05	6.11e-09	PABPC1
ENSG00000072210	2.54e-10	-1.8615	0.111	0.617	2.31e-05	6.12e-09	ALDH3A2
ENSG00000114771	2.57e-10	-1.30495	0.056	0.57	2.33e-05	6.16e-09	AADAC
ENSG00000112335	2.6e-10	-1.59264	0.111	0.608	2.35e-05	6.2e-09	SNX3
ENSG00000107581	2.63e-10	-1.89719	0.194	0.605	2.38e-05	6.24e-09	EIF3A
ENSG00000154380	2.81e-10	-1.53327	0.028	0.55	2.55e-05	6.65e-09	ENAH
ENSG00000137710	2.83e-10	-1.70404	0.056	0.558	2.57e-05	6.67e-09	RDX
ENSG00000163586	2.86e-10	-2.04594	0.361	0.763	2.6e-05	6.72e-09	FABP1
ENSG00000145192	2.96e-10	-2.42714	0.167	0.664	2.68e-05	6.92e-09	AHSG
ENSG00000116717	3.04e-10	-1.92848	0.083	0.62	2.75e-05	7.07e-09	GADD45A
ENSG00000187446	3.08e-10	-1.66364	0.111	0.626	2.79e-05	7.14e-09	CHP1
ENSG00000159228	3.13e-10	-1.99798	0.111	0.64	2.84e-05	7.2e-09	CBR1
ENSG00000115053	3.14e-10	-1.95476	0.111	0.64	2.85e-05	7.2e-09	NCL
ENSG00000113407	3.14e-10	-1.41666	0.056	0.541	2.85e-05	7.2e-09	TARS
ENSG00000173210	3.19e-10	-1.35686	0.056	0.588	2.89e-05	7.28e-09	ABLIM3
ENSG00000123240	3.22e-10	-1.98601	0.167	0.591	2.92e-05	7.32e-09	OPTN
ENSG00000122203	3.27e-10	-1.43209	0.028	0.547	2.96e-05	7.4e-09	KIAA1191
ENSG00000177700	3.3e-10	-1.52619	0.194	0.614	2.99e-05	7.42e-09	POLR2L
ENSG00000086061	3.31e-10	-1.7889	0.111	0.626	3e-05	7.42e-09	DNAJA1
ENSG00000074071	3.32e-10	-1.16632	0.028	0.547	3.01e-05	7.42e-09	MRPS34
ENSG00000111775	3.33e-10	-1.00914	0.028	0.544	3.02e-05	7.42e-09	COX6A1
ENSG00000179218	3.41e-10	-1.56293	0.056	0.579	3.09e-05	7.58e-09	CALR
ENSG00000119335	3.42e-10	-1.46996	0.056	0.556	3.1e-05	7.58e-09	SET
ENSG00000205542	3.53e-10	-1.58639	0.028	0.535	3.2e-05	7.73e-09	TMSB4X
ENSG00000057663	3.53e-10	-0.586065	0	0.453	3.2e-05	7.73e-09	ATG5
ENSG00000145022	3.53e-10	-0.91896	0	0.453	3.2e-05	7.73e-09	TCTA
ENSG00000151224	3.56e-10	-2.0724	0.167	0.658	3.23e-05	7.73e-09	MAT1A
ENSG00000165502	3.57e-10	-1.72614	0.083	0.594	3.23e-05	7.73e-09	RPL36AL
ENSG00000132541	3.57e-10	-1.57223	0.083	0.611	3.24e-05	7.73e-09	HRSP12
ENSG00000177606	3.65e-10	-2.31636	0.167	0.661	3.31e-05	7.86e-09	JUN
ENSG00000108946	3.67e-10	-1.07806	0.028	0.544	3.33e-05	7.89e-09	PRKAR1A
ENSG00000108953	3.7e-10	-1.6163	0.167	0.602	3.35e-05	7.91e-09	YWHAE
ENSG00000145247	3.72e-10	-1.22822	0.083	0.556	3.37e-05	7.92e-09	OCIAD2
ENSG00000100097	3.84e-10	-2.17459	0.083	0.553	3.48e-05	8.15e-09	LGALS1
ENSG00000152558	3.9e-10	-2.09291	0.139	0.632	3.54e-05	8.24e-09	TMEM123
ENSG00000092820	3.93e-10	-1.87497	0.083	0.596	3.56e-05	8.24e-09	EZR
ENSG00000143549	3.94e-10	-1.77203	0.167	0.599	3.57e-05	8.24e-09	TPM3
ENSG00000185624	3.94e-10	-1.94465	0.222	0.646	3.57e-05	8.24e-09	P4HB
ENSG00000175003	4e-10	-1.90494	0.083	0.585	3.63e-05	8.35e-09	SLC22A1
ENSG00000164406	4.02e-10	-1.74303	0.111	0.614	3.64e-05	8.35e-09	LEAP2
ENSG00000136888	4.13e-10	-1.69305	0.083	0.579	3.74e-05	8.55e-09	ATP6V1G1
ENSG00000143870	4.22e-10	-1.34905	0.028	0.544	3.82e-05	8.7e-09	PDIA6
ENSG00000167004	4.29e-10	-1.27983	0.028	0.532	3.89e-05	8.83e-09	PDIA3
ENSG00000157557	4.33e-10	-1.6671	0.056	0.576	3.92e-05	8.86e-09	ETS2
ENSG00000167657	4.35e-10	-1.2664	0.056	0.529	3.94e-05	8.86e-09	DAPK3
ENSG00000104760	4.35e-10	-1.98382	0.111	0.608	3.95e-05	8.86e-09	FGL1
ENSG00000156508	4.42e-10	-1.58238	0.111	0.605	4.01e-05	8.97e-09	EEF1A1
ENSG00000148303	4.58e-10	-1.65815	0.139	0.608	4.15e-05	9.25e-09	RPL7A
ENSG00000143158	4.6e-10	-1.53983	0.194	0.646	4.17e-05	9.25e-09	MPC2
ENSG00000170515	4.85e-10	-1.67241	0.056	0.57	4.4e-05	9.73e-09	PA2G4
ENSG00000189043	4.96e-10	-1.5362	0.167	0.643	4.5e-05	9.92e-09	NDUFA4
ENSG00000134308	4.99e-10	-1.18962	0.056	0.535	4.52e-05	9.94e-09	YWHAQ
ENSG00000169905	5.08e-10	-1.75212	0.083	0.579	4.6e-05	1.01e-08	TOR1AIP2
ENSG00000173432	5.09e-10	-2.86152	0.333	0.713	4.61e-05	1.01e-08	SAA1
ENSG00000134419	5.2e-10	-1.3472	0.083	0.558	4.71e-05	1.02e-08	RPS15A
ENSG00000089009	5.2e-10	-1.38802	0.056	0.582	4.72e-05	1.02e-08	RPL6
ENSG00000198898	5.2e-10	-1.2085	0.028	0.541	4.72e-05	1.02e-08	CAPZA2
ENSG00000179091	5.22e-10	-1.60897	0.111	0.623	4.73e-05	1.02e-08	CYC1
ENSG00000179271	5.29e-10	-1.33346	0.056	0.541	4.8e-05	1.03e-08	GADD45GIP1
ENSG00000169718	5.48e-10	-1.11881	0.028	0.538	4.97e-05	1.06e-08	DUS1L
ENSG00000132963	5.59e-10	-1.5157	0.111	0.591	5.07e-05	1.08e-08	POMP
ENSG00000147649	5.6e-10	-1.61669	0.056	0.547	5.08e-05	1.08e-08	MTDH
ENSG00000075239	5.73e-10	-1.33467	0.056	0.57	5.2e-05	1.1e-08	ACAT1
ENSG00000087365	5.89e-10	-1.68644	0.083	0.561	5.34e-05	1.13e-08	SF3B2
ENSG00000109971	5.9e-10	-1.92151	0.194	0.673	5.35e-05	1.13e-08	HSPA8
ENSG00000116791	5.99e-10	-1.42284	0.111	0.594	5.43e-05	1.13e-08	CRYZ
ENSG00000182087	6.02e-10	-0.585851	0	0.444	5.45e-05	1.13e-08	TMEM259
ENSG00000197635	6.02e-10	-1.05064	0	0.444	5.45e-05	1.13e-08	DPP4
ENSG00000143319	6.02e-10	-0.633786	0	0.444	5.45e-05	1.13e-08	ISG20L2
ENSG00000135241	6.02e-10	-0.710725	0	0.444	5.45e-05	1.13e-08	PNPLA8
ENSG00000117592	6.11e-10	-1.58039	0.167	0.614	5.54e-05	1.14e-08	PRDX6
ENSG00000112695	6.13e-10	-1.49117	0.111	0.594	5.56e-05	1.14e-08	COX7A2
ENSG00000162704	6.23e-10	-1.81801	0.139	0.623	5.65e-05	1.16e-08	ARPC5
ENSG00000161013	6.24e-10	-1.51007	0.083	0.57	5.66e-05	1.16e-08	MGAT4B
ENSG00000118181	6.33e-10	-1.31067	0.056	0.544	5.74e-05	1.17e-08	RPS25
ENSG00000115484	6.35e-10	-1.27166	0.111	0.576	5.76e-05	1.17e-08	CCT4
ENSG00000159199	6.45e-10	-1.11384	0.083	0.529	5.85e-05	1.18e-08	ATP5G1
ENSG00000130522	6.46e-10	-1.2606	0.056	0.538	5.86e-05	1.18e-08	JUND
ENSG00000174444	6.88e-10	-1.78014	0.194	0.646	6.24e-05	1.25e-08	RPL4
ENSG00000241837	6.93e-10	-1.32388	0.056	0.576	6.28e-05	1.26e-08	ATP5O
ENSG00000171621	6.94e-10	-1.15002	0.028	0.506	6.3e-05	1.26e-08	SPSB1
ENSG00000159352	6.99e-10	-1.20135	0.083	0.541	6.33e-05	1.26e-08	PSMD4
ENSG00000182919	7.04e-10	-1.48165	0.056	0.582	6.38e-05	1.27e-08	C11orf54
ENSG00000079785	7.05e-10	-1.60143	0.056	0.558	6.39e-05	1.27e-08	DDX1
ENSG00000065518	7.14e-10	-1.12042	0.139	0.55	6.47e-05	1.27e-08	NDUFB4
ENSG00000042286	7.17e-10	-0.613804	0	0.442	6.5e-05	1.27e-08	AIFM2
ENSG00000106636	7.17e-10	-0.701314	0	0.442	6.5e-05	1.27e-08	YKT6
ENSG00000107798	7.17e-10	-0.541891	0	0.442	6.5e-05	1.27e-08	LIPA
ENSG00000170522	7.17e-10	-0.96824	0	0.442	6.5e-05	1.27e-08	ELOVL6
ENSG00000114867	7.32e-10	-1.74294	0.194	0.617	6.64e-05	1.29e-08	EIF4G1
ENSG00000103342	7.47e-10	-1.61507	0.083	0.57	6.77e-05	1.31e-08	GSPT1
ENSG00000105379	7.62e-10	-1.62196	0.139	0.608	6.91e-05	1.33e-08	ETFB
ENSG00000107372	7.65e-10	-1.56701	0.056	0.561	6.94e-05	1.34e-08	ZFAND5
ENSG00000015479	7.93e-10	-1.10707	0.028	0.518	7.19e-05	1.38e-08	MATR3
ENSG00000229314	8.03e-10	-2.24256	0.139	0.64	7.28e-05	1.39e-08	ORM1
ENSG00000174780	8.09e-10	-1.37097	0.056	0.553	7.34e-05	1.4e-08	SRP72
ENSG00000101076	8.13e-10	-1.17836	0.056	0.55	7.37e-05	1.4e-08	HNF4A
ENSG00000250479	8.14e-10	-1.65524	0.222	0.629	7.38e-05	1.4e-08	CHCHD10
ENSG00000169223	8.21e-10	-1.13202	0.056	0.553	7.44e-05	1.4e-08	LMAN2
ENSG00000198931	8.21e-10	-1.42475	0.056	0.567	7.44e-05	1.4e-08	APRT
ENSG00000070010	8.54e-10	-0.548636	0	0.439	7.75e-05	1.45e-08	UFD1L
ENSG00000162616	8.54e-10	-0.792173	0	0.439	7.75e-05	1.45e-08	DNAJB4
ENSG00000148444	8.54e-10	-0.56478	0	0.439	7.75e-05	1.45e-08	COMMD3
ENSG00000108654	8.69e-10	-1.75054	0.167	0.614	7.88e-05	1.47e-08	DDX5
ENSG00000165629	8.74e-10	-1.26324	0.111	0.579	7.92e-05	1.47e-08	ATP5C1
ENSG00000108242	9.07e-10	-1.29131	0.056	0.579	8.22e-05	1.52e-08	CYP2C18
ENSG00000127948	9.11e-10	-1.69367	0.111	0.594	8.26e-05	1.52e-08	POR
ENSG00000114023	9.11e-10	-1.06845	0.028	0.526	8.26e-05	1.52e-08	FAM162A
ENSG00000111642	9.17e-10	-1.63672	0.083	0.564	8.31e-05	1.53e-08	CHD4
ENSG00000134352	9.27e-10	-1.58212	0.056	0.556	8.4e-05	1.54e-08	IL6ST
ENSG00000131844	9.65e-10	-0.579391	0.028	0.48	8.75e-05	1.6e-08	MCCC2
ENSG00000117682	1.02e-09	-0.537169	0	0.436	9.22e-05	1.66e-08	DHDDS
ENSG00000197965	1.02e-09	-0.633533	0	0.436	9.22e-05	1.66e-08	MPZL1
ENSG00000099875	1.02e-09	-0.579159	0	0.436	9.22e-05	1.66e-08	MKNK2
ENSG00000127526	1.02e-09	-0.615365	0	0.436	9.22e-05	1.66e-08	SLC35E1
ENSG00000126934	1.02e-09	-0.615633	0	0.436	9.22e-05	1.66e-08	MAP2K2
ENSG00000165672	1.04e-09	-1.2783	0.056	0.558	9.4e-05	1.69e-08	PRDX3
ENSG00000090060	1.04e-09	-1.70882	0.139	0.605	9.41e-05	1.69e-08	PAPOLA
ENSG00000002834	1.05e-09	-1.94583	0.139	0.62	9.52e-05	1.7e-08	LASP1
ENSG00000184840	1.11e-09	-1.30641	0.056	0.547	0.000100361	1.79e-08	TMED9
ENSG00000060237	1.11e-09	-1.50697	0.056	0.544	0.00010094	1.79e-08	WNK1
ENSG00000143420	1.12e-09	-1.16325	0.056	0.547	0.000101504	1.8e-08	ENSA
ENSG00000158615	1.16e-09	-1.05259	0.028	0.526	0.000105426	1.86e-08	PPP1R15B
ENSG00000204525	1.17e-09	-1.86812	0.194	0.629	0.000106113	1.87e-08	HLA
ENSG00000127022	1.19e-09	-2.14701	0.139	0.632	0.000107642	1.89e-08	CANX
ENSG00000003402	1.2e-09	-1.14726	0.056	0.541	0.000108606	1.9e-08	CFLAR
ENSG00000099341	1.21e-09	-1.17487	0.056	0.544	0.000109537	1.9e-08	PSMD8
ENSG00000108094	1.21e-09	-0.689625	0	0.433	0.000109662	1.9e-08	CUL2
ENSG00000166275	1.21e-09	-0.557853	0	0.433	0.000109662	1.9e-08	C10orf32
ENSG00000123200	1.21e-09	-0.936977	0	0.433	0.000109662	1.9e-08	ZC3H13
ENSG00000006327	1.24e-09	-1.31269	0.056	0.556	0.000112474	1.94e-08	TNFRSF12A
ENSG00000102024	1.25e-09	-1.49603	0.056	0.561	0.000113045	1.95e-08	PLS3
ENSG00000130255	1.25e-09	-1.3756	0.167	0.614	0.000113303	1.95e-08	RPL36
ENSG00000160862	1.27e-09	-2.4367	0.167	0.649	0.000115491	1.98e-08	AZGP1
ENSG00000160789	1.29e-09	-1.33125	0.083	0.567	0.000117324	2.01e-08	LMNA
ENSG00000142864	1.32e-09	-1.53442	0.056	0.573	0.000119671	2.04e-08	SERBP1
ENSG00000041357	1.32e-09	-1.3728	0.111	0.558	0.000119733	2.04e-08	PSMA4
ENSG00000179295	1.33e-09	-1.79286	0.083	0.588	0.000120493	2.04e-08	PTPN11
ENSG00000173744	1.33e-09	-0.951776	0.028	0.526	0.000120501	2.04e-08	AGFG1
ENSG00000117228	1.34e-09	-1.84	0.083	0.594	0.000121051	2.04e-08	GBP1
ENSG00000070831	1.34e-09	-1.65369	0.111	0.596	0.000121469	2.04e-08	CDC42
ENSG00000161813	1.34e-09	-1.28813	0.056	0.547	0.000121521	2.04e-08	LARP4
ENSG00000088247	1.35e-09	-0.304173	0.028	0.43	0.0001221	2.04e-08	KHSRP
ENSG00000224877	1.36e-09	-1.02946	0.028	0.526	0.000123169	2.06e-08	C17orf89
ENSG00000213281	1.37e-09	-1.00495	0.028	0.518	0.000124582	2.07e-08	NRAS
ENSG00000126088	1.38e-09	-1.05821	0.028	0.52	0.000125071	2.08e-08	UROD
ENSG00000188986	1.44e-09	-0.570921	0	0.43	0.000130327	2.15e-08	NELFB
ENSG00000151806	1.44e-09	-0.589278	0	0.43	0.000130327	2.15e-08	GUF1
ENSG00000106554	1.44e-09	-0.583045	0	0.43	0.000130327	2.15e-08	CHCHD3
ENSG00000113790	1.45e-09	-1.50531	0.056	0.558	0.00013107	2.15e-08	EHHADH
ENSG00000113558	1.47e-09	-1.27163	0.056	0.564	0.000133049	2.18e-08	SKP1
ENSG00000143418	1.47e-09	-1.17286	0.056	0.553	0.000133563	2.18e-08	CERS2
ENSG00000169230	1.49e-09	-1.65749	0.139	0.585	0.000134634	2.2e-08	PRELID1
ENSG00000169714	1.53e-09	-1.69755	0.111	0.617	0.000138685	2.26e-08	CNBP
ENSG00000164163	1.56e-09	-1.15051	0.028	0.506	0.000141807	2.3e-08	ABCE1
ENSG00000138279	1.58e-09	-1.34776	0.083	0.573	0.00014305	2.3e-08	ANXA7
ENSG00000171490	1.58e-09	-1.73769	0.083	0.558	0.000143216	2.3e-08	RSL1D1
ENSG00000138326	1.58e-09	-1.4083	0.194	0.599	0.00014352	2.3e-08	RPS24
ENSG00000109062	1.58e-09	-1.59621	0.083	0.596	0.00014352	2.3e-08	SLC9A3R1
ENSG00000197746	1.59e-09	-1.8641	0.222	0.635	0.000143831	2.3e-08	PSAP
ENSG00000163581	1.59e-09	-1.56703	0.056	0.561	0.000144097	2.3e-08	SLC2A2
ENSG00000140319	1.61e-09	-1.65412	0.111	0.567	0.000146157	2.32e-08	SRP14
ENSG00000145337	1.61e-09	-0.967717	0.028	0.523	0.000146167	2.32e-08	PYURF
ENSG00000183648	1.64e-09	-1.02298	0.083	0.541	0.000148753	2.35e-08	NDUFB1
ENSG00000155115	1.64e-09	-1.11537	0.056	0.52	0.000148758	2.35e-08	GTF3C6
ENSG00000106803	1.65e-09	-1.17211	0.056	0.57	0.000149509	2.36e-08	SEC61B
ENSG00000244067	1.66e-09	-1.90817	0.194	0.646	0.000150175	2.37e-08	GSTA2
ENSG00000148677	1.69e-09	-2.55535	0.278	0.684	0.000153642	2.41e-08	ANKRD1
ENSG00000163527	1.71e-09	-0.743692	0	0.427	0.000154765	2.41e-08	STT3B
ENSG00000130726	1.71e-09	-0.514894	0	0.427	0.000154765	2.41e-08	TRIM28
ENSG00000165795	1.71e-09	-0.683404	0	0.427	0.000154765	2.41e-08	NDRG2
ENSG00000100823	1.71e-09	-0.932414	0.028	0.506	0.000155105	2.41e-08	APEX1
ENSG00000107937	1.75e-09	-1.23399	0.028	0.509	0.000159089	2.47e-08	GTPBP4
ENSG00000132341	1.78e-09	-1.7246	0.139	0.608	0.00016168	2.5e-08	RAN
ENSG00000101856	1.81e-09	-1.49249	0.083	0.573	0.000163991	2.53e-08	PGRMC1
ENSG00000089006	1.83e-09	-0.614619	0.028	0.48	0.000165504	2.55e-08	SNX5
ENSG00000228278	1.85e-09	-1.41912	0.083	0.564	0.000167948	2.58e-08	ORM2
ENSG00000163811	1.85e-09	-1.14924	0.056	0.535	0.000168019	2.58e-08	WDR43
ENSG00000141505	1.86e-09	-0.695277	0.028	0.5	0.000168523	2.58e-08	ASGR1
ENSG00000135316	1.88e-09	-1.48953	0.083	0.558	0.000170777	2.61e-08	SYNCRIP
ENSG00000189159	1.89e-09	-1.35638	0.083	0.55	0.000171414	2.61e-08	HN1
ENSG00000128335	1.93e-09	-1.53306	0.056	0.553	0.000175004	2.66e-08	APOL2
ENSG00000138777	1.95e-09	-0.301664	0.056	0.488	0.000176754	2.67e-08	PPA2
ENSG00000184216	1.95e-09	-1.19277	0.111	0.541	0.000176944	2.67e-08	IRAK1
ENSG00000168610	1.97e-09	-1.35	0.028	0.52	0.0001782	2.69e-08	STAT3
ENSG00000104131	1.98e-09	-1.18108	0.028	0.52	0.000179639	2.7e-08	EIF3J
ENSG00000171867	2.03e-09	-0.78565	0	0.424	0.000183643	2.74e-08	PRNP
ENSG00000143507	2.03e-09	-0.483231	0	0.424	0.000183643	2.74e-08	DUSP10
ENSG00000120913	2.03e-09	-0.497114	0	0.424	0.000183643	2.74e-08	PDLIM2
ENSG00000176907	2.03e-09	-0.902983	0	0.424	0.000183643	2.74e-08	C8orf4
ENSG00000132294	2.09e-09	-1.42837	0.083	0.538	0.000189308	2.82e-08	EFR3A
ENSG00000153130	2.12e-09	-0.960128	0.028	0.497	0.000192153	2.85e-08	SCOC
ENSG00000167397	2.14e-09	-1.11484	0.056	0.553	0.000193773	2.86e-08	VKORC1
ENSG00000112304	2.14e-09	-0.956538	0.028	0.509	0.000193866	2.86e-08	ACOT13
ENSG00000152082	2.14e-09	-0.850555	0.028	0.515	0.000193901	2.86e-08	MZT2B
ENSG00000126432	2.15e-09	-1.3051	0.167	0.558	0.000195342	2.87e-08	PRDX5
ENSG00000103266	2.18e-09	-1.46536	0.111	0.567	0.000197222	2.89e-08	STUB1
ENSG00000166226	2.18e-09	-1.66641	0.083	0.594	0.000197554	2.89e-08	CCT2
ENSG00000101323	2.24e-09	-1.39347	0.083	0.605	0.000203168	2.97e-08	HAO1
ENSG00000122545	2.29e-09	-0.970671	0.028	0.515	0.000207279	3.02e-08	2007-09-01
ENSG00000183283	2.31e-09	-1.01455	0.028	0.518	0.000209592	3.05e-08	DAZAP2
ENSG00000109919	2.32e-09	-1.40034	0.056	0.564	0.000210129	3.05e-08	MTCH2
ENSG00000128989	2.32e-09	-1.23113	0.056	0.535	0.000210492	3.05e-08	ARPP19
ENSG00000231500	2.38e-09	-1.67347	0.222	0.652	0.000215388	3.11e-08	RPS18
ENSG00000198146	2.39e-09	-0.963863	0.028	0.509	0.000217051	3.12e-08	ZNF770
ENSG00000140157	2.4e-09	-0.559766	0	0.421	0.000217742	3.12e-08	NIPA2
ENSG00000125991	2.4e-09	-0.570186	0	0.421	0.000217742	3.12e-08	ERGIC3
ENSG00000065548	2.44e-09	-1.44517	0.083	0.553	0.000221452	3.17e-08	ZC3H15
ENSG00000196914	2.46e-09	-1.49712	0.083	0.55	0.000223068	3.18e-08	ARHGEF12
ENSG00000163683	2.52e-09	-1.47966	0.056	0.553	0.000228316	3.25e-08	SMIM14
ENSG00000187837	2.53e-09	-1.31456	0.083	0.558	0.000229689	3.26e-08	HIST1H1C
ENSG00000152332	2.54e-09	-1.58858	0.111	0.573	0.000230184	3.26e-08	UHMK1
ENSG00000127922	2.54e-09	-0.915801	0.028	0.515	0.00023068	3.26e-08	SHFM1
ENSG00000100220	2.55e-09	-1.17812	0.056	0.544	0.000230934	3.26e-08	RTCB
ENSG00000182704	2.55e-09	-1.90185	0.25	0.643	0.000231173	3.26e-08	TSKU
ENSG00000106028	2.57e-09	-1.28685	0.056	0.547	0.000233101	3.28e-08	SSBP1
ENSG00000101444	2.61e-09	-1.12598	0.083	0.547	0.000236929	3.31e-08	AHCY
ENSG00000123124	2.62e-09	-1.25911	0.056	0.541	0.000237315	3.31e-08	WWP1
ENSG00000143384	2.62e-09	-1.86975	0.139	0.652	0.000237347	3.31e-08	MCL1
ENSG00000115241	2.64e-09	-1.05697	0.056	0.515	0.000239111	3.33e-08	PPM1G
ENSG00000103769	2.65e-09	-1.30589	0.083	0.57	0.000240662	3.35e-08	RAB11A
ENSG00000132703	2.68e-09	-1.93918	0.167	0.667	0.000243369	3.38e-08	APCS
ENSG00000144713	2.71e-09	-1.5562	0.139	0.602	0.00024609	3.4e-08	RPL32
ENSG00000112078	2.72e-09	-1.24369	0.056	0.526	0.00024648	3.4e-08	KCTD20
ENSG00000170445	2.75e-09	-0.700609	0.028	0.491	0.000248941	3.43e-08	HARS
ENSG00000166794	2.79e-09	-1.51539	0.083	0.573	0.000252924	3.48e-08	PPIB
ENSG00000107438	2.82e-09	-1.6392	0.111	0.588	0.000255517	3.51e-08	PDLIM1
ENSG00000183020	2.85e-09	-0.672726	0	0.418	0.000257977	3.52e-08	AP2A2
ENSG00000198964	2.85e-09	-0.682337	0	0.418	0.000257977	3.52e-08	SGMS1
ENSG00000132386	2.87e-09	-1.11449	0.056	0.529	0.00025991	3.54e-08	SERPINF1
ENSG00000130741	2.87e-09	-0.996763	0.028	0.515	0.000260203	3.54e-08	EIF2S3
ENSG00000116688	2.88e-09	-1.02474	0.028	0.515	0.000260696	3.54e-08	MFN2
ENSG00000169715	2.88e-09	-1.25256	0.028	0.515	0.000260988	3.54e-08	MT1E
ENSG00000161217	2.97e-09	-0.982639	0.028	0.488	0.000269337	3.64e-08	PCYT1A
ENSG00000145741	2.99e-09	-1.45394	0.111	0.579	0.000270998	3.66e-08	BTF3
ENSG00000152492	3e-09	-1.66131	0.111	0.602	0.000272121	3.66e-08	CCDC50
ENSG00000005700	3.03e-09	-1.44358	0.056	0.523	0.0002745	3.69e-08	IBTK
ENSG00000135766	3.04e-09	-1.65665	0.194	0.617	0.000275347	3.69e-08	EGLN1
ENSG00000108344	3.08e-09	-1.03901	0.028	0.509	0.000279636	3.74e-08	PSMD3
ENSG00000113580	3.11e-09	-0.980761	0.028	0.503	0.000281613	3.76e-08	NR3C1
ENSG00000168653	3.13e-09	-1.49945	0.111	0.599	0.000283361	3.77e-08	NDUFS5
ENSG00000140093	3.19e-09	-1.03285	0.028	0.497	0.00028906	3.84e-08	SERPINA10
ENSG00000125743	3.19e-09	-1.38626	0.111	0.579	0.000289272	3.84e-08	SNRPD2
ENSG00000008952	3.22e-09	-1.36923	0.083	0.57	0.000291986	3.85e-08	SEC62
ENSG00000124380	3.22e-09	-0.344935	0.028	0.444	0.000292014	3.85e-08	SNRNP27
ENSG00000184117	3.22e-09	-1.54793	0.139	0.573	0.000292314	3.85e-08	NIPSNAP1
ENSG00000044115	3.25e-09	-1.55147	0.167	0.588	0.00029462	3.87e-08	CTNNA1
ENSG00000144746	3.25e-09	-1.15441	0.056	0.538	0.000294658	3.87e-08	ARL6IP5
ENSG00000067560	3.25e-09	-1.57239	0.139	0.605	0.000295034	3.87e-08	RHOA
ENSG00000125534	3.27e-09	-1.2122	0.056	0.518	0.000296735	3.88e-08	PPDPF
ENSG00000142669	3.28e-09	-1.13799	0.028	0.512	0.000297654	3.88e-08	SH3BGRL3
ENSG00000113889	3.29e-09	-2.25646	0.194	0.678	0.000297913	3.88e-08	KNG1
ENSG00000166797	3.29e-09	-0.9663	0.028	0.503	0.000298325	3.88e-08	FAM96A
ENSG00000143653	3.31e-09	-1.14313	0.056	0.541	0.000300476	3.89e-08	SCCPDH
ENSG00000167553	3.34e-09	-1.42525	0.083	0.558	0.000302901	3.89e-08	TUBA1C
ENSG00000106153	3.35e-09	-1.46198	0.194	0.602	0.000304018	3.89e-08	CHCHD2
ENSG00000113719	3.36e-09	-1.08886	0.056	0.526	0.000304492	3.89e-08	ERGIC1
ENSG00000158669	3.37e-09	-0.498693	0	0.415	0.000305416	3.89e-08	AGPAT6
ENSG00000139579	3.37e-09	-0.519233	0	0.415	0.000305416	3.89e-08	NABP2
ENSG00000130147	3.37e-09	-0.583102	0	0.415	0.000305416	3.89e-08	SH3BP4
ENSG00000110344	3.37e-09	-0.655752	0	0.415	0.000305416	3.89e-08	UBE4A
ENSG00000090316	3.37e-09	-0.410285	0	0.415	0.000305416	3.89e-08	MAEA
ENSG00000178988	3.37e-09	-0.605526	0	0.415	0.000305416	3.89e-08	MRFAP1L1
ENSG00000170860	3.38e-09	-0.923492	0.028	0.491	0.000306811	3.9e-08	LSM3
ENSG00000162645	3.39e-09	-1.03806	0.028	0.506	0.000307159	3.9e-08	GBP2
ENSG00000129988	3.42e-09	-1.72242	0.083	0.567	0.000309752	3.92e-08	LBP
ENSG00000109079	3.43e-09	-0.800374	0.028	0.512	0.000311312	3.93e-08	TNFAIP1
ENSG00000055070	3.44e-09	-0.900342	0.028	0.503	0.000312259	3.93e-08	SZRD1
ENSG00000182899	3.45e-09	-1.79651	0.167	0.64	0.000312449	3.93e-08	RPL35A
ENSG00000169738	3.49e-09	-1.91718	0.278	0.675	0.000316136	3.97e-08	DCXR
ENSG00000136436	3.49e-09	-0.816584	0.028	0.5	0.000316817	3.97e-08	CALCOCO2
ENSG00000111639	3.57e-09	-1.15852	0.056	0.529	0.000323542	4.04e-08	MRPL51
ENSG00000087191	3.58e-09	-1.1926	0.056	0.553	0.000324354	4.04e-08	PSMC5
ENSG00000173193	3.58e-09	-1.33991	0.028	0.503	0.000324441	4.04e-08	PARP14
ENSG00000101782	3.6e-09	-1.40699	0.056	0.532	0.000326592	4.06e-08	RIOK3
ENSG00000179010	3.64e-09	-1.68187	0.111	0.611	0.000330098	4.1e-08	MRFAP1
ENSG00000135624	3.74e-09	-1.09676	0.056	0.52	0.000339415	4.21e-08	CCT7
ENSG00000204256	3.75e-09	-1.65306	0.083	0.576	0.00034023	4.21e-08	BRD2
ENSG00000097033	3.78e-09	-1.15027	0.083	0.512	0.000342546	4.23e-08	SH3GLB1
ENSG00000115268	3.8e-09	-1.50354	0.083	0.582	0.000344382	4.24e-08	RPS15
ENSG00000181904	3.8e-09	-0.880608	0.028	0.488	0.000344495	4.24e-08	C5orf24
ENSG00000108518	3.88e-09	-1.71646	0.139	0.608	0.000351318	4.3e-08	PFN1
ENSG00000131507	3.88e-09	-0.824825	0.028	0.506	0.000351351	4.3e-08	NDFIP1
ENSG00000115677	3.91e-09	-1.78346	0.139	0.605	0.000354308	4.33e-08	HDLBP
ENSG00000096746	3.99e-09	-0.520679	0	0.412	0.000361309	4.38e-08	HNRNPH3
ENSG00000163682	3.99e-09	-0.498834	0	0.412	0.000361309	4.38e-08	RPL9
ENSG00000085871	3.99e-09	-0.581717	0	0.412	0.000361309	4.38e-08	MGST2
ENSG00000095380	3.99e-09	-0.440536	0	0.412	0.000361309	4.38e-08	NANS
ENSG00000160007	4.02e-09	-1.16355	0.056	0.509	0.000364663	4.42e-08	ARHGAP35
ENSG00000057608	4.12e-09	-1.14336	0.111	0.614	0.000373527	4.51e-08	GDI2
ENSG00000101558	4.12e-09	-0.948275	0.056	0.544	0.000373563	4.51e-08	VAPA
ENSG00000021826	4.18e-09	-1.80181	0.111	0.599	0.000379302	4.57e-08	CPS1
ENSG00000136867	4.2e-09	-0.926623	0.028	0.497	0.000381122	4.58e-08	SLC31A2
ENSG00000142541	4.21e-09	-1.70711	0.139	0.591	0.000381943	4.58e-08	RPL13A
ENSG00000101367	4.24e-09	-0.754778	0.028	0.5	0.00038446	4.6e-08	MAPRE1
ENSG00000213741	4.24e-09	-1.51765	0.111	0.596	0.000384547	4.6e-08	RPS29
ENSG00000100316	4.28e-09	-1.50969	0.139	0.643	0.000387685	4.62e-08	RPL3
ENSG00000138356	4.32e-09	-1.63559	0.139	0.64	0.000391622	4.66e-08	AOX1
ENSG00000143761	4.35e-09	-1.60784	0.139	0.611	0.000393942	4.68e-08	ARF1
ENSG00000168710	4.37e-09	-1.39147	0.194	0.561	0.000396253	4.69e-08	AHCYL1
ENSG00000145780	4.37e-09	-1.50168	0.056	0.556	0.000396324	4.69e-08	FEM1C
ENSG00000147684	4.37e-09	-1.38536	0.139	0.582	0.000396435	4.69e-08	NDUFB9
ENSG00000101182	4.48e-09	-1.60338	0.167	0.608	0.00040579	4.79e-08	PSMA7
ENSG00000231925	4.51e-09	-1.00307	0.056	0.52	0.000409182	4.82e-08	TAPBP
ENSG00000166913	4.55e-09	-1.61056	0.111	0.608	0.000412171	4.84e-08	YWHAB
ENSG00000154473	4.57e-09	-0.518992	0.083	0.515	0.000414077	4.86e-08	BUB3
ENSG00000197785	4.62e-09	-0.301776	0.028	0.427	0.000418597	4.9e-08	ATAD3A
ENSG00000084090	4.68e-09	-1.04735	0.056	0.532	0.000424488	4.93e-08	STARD7
ENSG00000118200	4.71e-09	-0.665626	0	0.409	0.000427115	4.93e-08	CAMSAP2
ENSG00000163029	4.71e-09	-0.731149	0	0.409	0.000427115	4.93e-08	SMC6
ENSG00000130204	4.71e-09	-0.403261	0	0.409	0.000427115	4.93e-08	TOMM40
ENSG00000165506	4.71e-09	-0.466327	0	0.409	0.000427115	4.93e-08	DNAAF2
ENSG00000006007	4.71e-09	-0.521302	0	0.409	0.000427115	4.93e-08	GDE1
ENSG00000073417	4.71e-09	-0.445968	0	0.409	0.000427115	4.93e-08	PDE8A
ENSG00000160124	4.71e-09	-0.487952	0	0.409	0.000427115	4.93e-08	CCDC58
ENSG00000176340	4.74e-09	-1.37357	0.083	0.576	0.000430091	4.96e-08	COX8A
ENSG00000100614	4.81e-09	-0.478982	0.056	0.503	0.000436454	5.02e-08	PPM1A
ENSG00000099377	4.82e-09	-0.963955	0.056	0.529	0.00043689	5.02e-08	HSD3B7
ENSG00000085719	4.87e-09	-1.18774	0.056	0.535	0.000441576	5.05e-08	CPNE3
ENSG00000125826	4.87e-09	-1.24311	0.083	0.556	0.000441714	5.05e-08	RBCK1
ENSG00000140374	4.9e-09	-1.50978	0.111	0.608	0.000444292	5.07e-08	ETFA
ENSG00000158864	5.09e-09	-1.43336	0.111	0.588	0.000461509	5.26e-08	NDUFS2
ENSG00000131467	5.15e-09	-1.12127	0.056	0.529	0.000466791	5.31e-08	PSME3
ENSG00000063046	5.16e-09	-1.26253	0.056	0.553	0.000467833	5.31e-08	EIF4B
ENSG00000124201	5.25e-09	-0.952412	0.028	0.48	0.00047641	5.4e-08	ZNFX1
ENSG00000138069	5.27e-09	-1.27421	0.083	0.532	0.000477761	5.41e-08	RAB1A
ENSG00000101160	5.29e-09	-1.19051	0.056	0.526	0.000479779	5.41e-08	CTSZ
ENSG00000083312	5.29e-09	-0.867619	0.056	0.497	0.000479951	5.41e-08	TNPO1
ENSG00000149547	5.43e-09	-1.30683	0.111	0.564	0.000492728	5.55e-08	EI24
ENSG00000069275	5.47e-09	-1.44	0.083	0.591	0.000496239	5.57e-08	NUCKS1
ENSG00000072803	5.48e-09	-0.922247	0.028	0.503	0.000496887	5.57e-08	FBXW11
ENSG00000111481	5.5e-09	-1.08229	0.056	0.538	0.000498792	5.57e-08	COPZ1
ENSG00000067334	5.52e-09	-1.14006	0.056	0.547	0.00050071	5.57e-08	DNTTIP2
ENSG00000169895	5.54e-09	-1.26724	0.056	0.541	0.000502087	5.57e-08	SYAP1
ENSG00000118217	5.57e-09	-0.556693	0	0.406	0.000504537	5.57e-08	ATF6
ENSG00000164494	5.57e-09	-0.466985	0	0.406	0.000504537	5.57e-08	PDSS2
ENSG00000168509	5.57e-09	-0.551797	0	0.406	0.000504537	5.57e-08	HFE2
ENSG00000117475	5.57e-09	-0.499556	0	0.406	0.000504537	5.57e-08	BLZF1
ENSG00000155629	5.57e-09	-0.933106	0	0.406	0.000504537	5.57e-08	PIK3AP1
ENSG00000125817	5.57e-09	-0.394292	0	0.406	0.000504537	5.57e-08	CENPB
ENSG00000089248	5.64e-09	-0.986956	0.028	0.485	0.000510875	5.63e-08	ERP29
ENSG00000196428	5.66e-09	-1.10617	0.028	0.5	0.000512903	5.64e-08	TSC22D2
ENSG00000125356	5.69e-09	-1.46061	0.167	0.591	0.000515807	5.67e-08	NDUFA1
ENSG00000115685	5.71e-09	-0.828106	0.028	0.497	0.000517438	5.68e-08	PPP1R7
ENSG00000164096	5.73e-09	-1.41411	0.083	0.585	0.000519634	5.69e-08	C4orf3
ENSG00000125445	5.74e-09	-0.926627	0.028	0.503	0.000520298	5.69e-08	MRPS7
ENSG00000186184	5.79e-09	-0.917326	0.028	0.503	0.000524942	5.73e-08	POLR1D
ENSG00000127774	5.82e-09	-0.771709	0.028	0.485	0.000527596	5.75e-08	EMC6
ENSG00000168994	5.83e-09	-1.2713	0.083	0.532	0.00052849	5.75e-08	PXDC1
ENSG00000108439	5.9e-09	-0.776232	0.028	0.5	0.000535335	5.81e-08	PNPO
ENSG00000001036	5.94e-09	-0.869165	0.028	0.482	0.000538782	5.83e-08	FUCA2
ENSG00000147419	5.95e-09	-1.12052	0.028	0.503	0.000539024	5.83e-08	CCDC25
ENSG00000172340	6.03e-09	-0.911537	0.028	0.5	0.000546485	5.9e-08	SUCLG2
ENSG00000136930	6.12e-09	-1.36747	0.167	0.579	0.000554405	5.98e-08	PSMB7
ENSG00000100219	6.13e-09	-1.62112	0.111	0.579	0.000555976	5.98e-08	XBP1
ENSG00000119326	6.14e-09	-1.56107	0.111	0.588	0.000556849	5.98e-08	CTNNAL1
ENSG00000071127	6.2e-09	-1.52215	0.083	0.55	0.000561928	6.03e-08	WDR1
ENSG00000184232	6.23e-09	-0.717541	0.028	0.497	0.00056509	6.05e-08	OAF
ENSG00000141385	6.26e-09	-0.953369	0.028	0.497	0.000567273	6.07e-08	AFG3L2
ENSG00000123144	6.27e-09	-1.24966	0.083	0.567	0.000568218	6.07e-08	C19orf43
ENSG00000147416	6.29e-09	-0.918903	0.028	0.5	0.000570492	6.08e-08	ATP6V1B2
ENSG00000137714	6.32e-09	-0.728621	0.028	0.5	0.000572963	6.1e-08	FDX1
ENSG00000142192	6.36e-09	-0.711612	0.028	0.477	0.000576178	6.11e-08	APP
ENSG00000121691	6.36e-09	-1.03687	0.056	0.547	0.000576704	6.11e-08	CAT
ENSG00000110330	6.36e-09	-0.867998	0.028	0.491	0.000576777	6.11e-08	BIRC2
ENSG00000138668	6.4e-09	-0.457317	0.028	0.436	0.000580667	6.14e-08	HNRNPD
ENSG00000153827	6.54e-09	-1.51383	0.111	0.564	0.000593223	6.21e-08	TRIP12
ENSG00000173726	6.55e-09	-1.10096	0.056	0.538	0.000594074	6.21e-08	TOMM20
ENSG00000122643	6.57e-09	-0.488116	0	0.404	0.000595562	6.21e-08	NT5C3A
ENSG00000135446	6.57e-09	-0.389646	0	0.404	0.000595562	6.21e-08	CDK4
ENSG00000101019	6.57e-09	-0.403058	0	0.404	0.000595562	6.21e-08	UQCC1
ENSG00000166164	6.57e-09	-0.498214	0	0.404	0.000595562	6.21e-08	BRD7
ENSG00000136770	6.57e-09	-0.713742	0	0.404	0.000595562	6.21e-08	DNAJC1
ENSG00000166750	6.57e-09	-0.76881	0	0.404	0.000595562	6.21e-08	SLFN5
ENSG00000135018	6.6e-09	-1.35681	0.167	0.564	0.000597962	6.23e-08	UBQLN1
ENSG00000101474	6.64e-09	-0.992943	0.028	0.488	0.000602047	6.26e-08	APMAP
ENSG00000102572	6.65e-09	-0.881587	0.028	0.494	0.000603272	6.26e-08	STK24
ENSG00000146386	6.66e-09	-1.60029	0.139	0.611	0.00060368	6.26e-08	ABRACL
ENSG00000143845	6.8e-09	-0.795134	0.056	0.512	0.000616897	6.38e-08	ETNK2
ENSG00000168385	6.82e-09	-1.43315	0.083	0.538	0.0006186	6.39e-08	2002-09-01
ENSG00000143727	6.87e-09	-1.12826	0.083	0.564	0.000623242	6.43e-08	ACP1
ENSG00000037474	6.89e-09	-0.95938	0.056	0.5	0.000624886	6.43e-08	NSUN2
ENSG00000198363	6.94e-09	-1.09325	0.028	0.48	0.000629399	6.47e-08	ASPH
ENSG00000109180	6.99e-09	-1.07424	0.083	0.523	0.000633403	6.5e-08	OCIAD1
ENSG00000115091	7.01e-09	-1.41086	0.083	0.556	0.000635368	6.51e-08	ACTR3
ENSG00000105835	7.04e-09	-1.59682	0.111	0.608	0.000638193	6.53e-08	NAMPT
ENSG00000140941	7.11e-09	-1.49114	0.083	0.57	0.000644998	6.58e-08	MAP1LC3B
ENSG00000079557	7.12e-09	-1.32076	0.028	0.497	0.000645513	6.58e-08	AFM
ENSG00000101577	7.24e-09	-1.68288	0.222	0.661	0.0006566	6.69e-08	LPIN2
ENSG00000204209	7.28e-09	-1.10017	0.056	0.515	0.000659755	6.71e-08	DAXX
ENSG00000167881	7.34e-09	-0.860906	0.028	0.491	0.000665225	6.75e-08	SRP68
ENSG00000116771	7.36e-09	-1.01387	0.056	0.547	0.000667485	6.76e-08	AGMAT
ENSG00000109917	7.41e-09	-0.315091	0.056	0.474	0.000671456	6.79e-08	ZNF259
ENSG00000177697	7.47e-09	-1.28692	0.083	0.529	0.00067736	6.83e-08	CD151
ENSG00000125818	7.47e-09	-0.981965	0.056	0.526	0.000677666	6.83e-08	PSMF1
ENSG00000111321	7.6e-09	-0.959796	0.028	0.494	0.000688963	6.93e-08	LTBR
ENSG00000157020	7.68e-09	-1.00678	0.056	0.526	0.000695881	6.93e-08	SEC13
ENSG00000068697	7.68e-09	-1.13519	0.056	0.529	0.000696242	6.93e-08	LAPTM4A
ENSG00000107949	7.72e-09	-1.07808	0.028	0.488	0.000699846	6.93e-08	BCCIP
ENSG00000103495	7.75e-09	-0.442047	0	0.401	0.000702505	6.93e-08	MAZ
ENSG00000115761	7.75e-09	-0.478738	0	0.401	0.000702505	6.93e-08	NOL10
ENSG00000103569	7.75e-09	-0.593771	0	0.401	0.000702505	6.93e-08	AQP9
ENSG00000173960	7.75e-09	-0.628183	0	0.401	0.000702505	6.93e-08	UBXN2A
ENSG00000068028	7.75e-09	-0.552612	0	0.401	0.000702505	6.93e-08	RASSF1
ENSG00000188971	7.75e-09	-0.555472	0	0.401	0.000702505	6.93e-08	RP11
ENSG00000137207	7.75e-09	-0.557271	0	0.401	0.000702505	6.93e-08	YIPF3
ENSG00000123297	7.75e-09	-0.335704	0	0.401	0.000702505	6.93e-08	TSFM
ENSG00000198420	7.75e-09	-0.464193	0	0.401	0.000702505	6.93e-08	FAM115A
ENSG00000113269	7.75e-09	-0.495953	0	0.401	0.000702505	6.93e-08	RNF130
ENSG00000175166	7.76e-09	-1.31906	0.139	0.558	0.00070309	6.93e-08	PSMD2
ENSG00000092201	7.77e-09	-1.08299	0.028	0.494	0.000704084	6.93e-08	SUPT16H
ENSG00000141759	7.82e-09	-0.938639	0.028	0.482	0.000708649	6.96e-08	TXNL4A
ENSG00000100911	7.83e-09	-1.00922	0.083	0.523	0.000710164	6.96e-08	PSME2
ENSG00000186468	7.84e-09	-1.70536	0.139	0.635	0.000711152	6.96e-08	RPS23
ENSG00000115286	7.87e-09	-1.26121	0.083	0.567	0.000713449	6.98e-08	NDUFS7
ENSG00000196419	7.96e-09	-1.43549	0.139	0.57	0.000721846	7.05e-08	XRCC6
ENSG00000012504	8.02e-09	-1.01291	0.056	0.529	0.000727321	7.09e-08	NR1H4
ENSG00000114902	8.07e-09	-1.00131	0.028	0.491	0.000731195	7.12e-08	SPCS1
ENSG00000221914	8.09e-09	-1.08066	0.028	0.497	0.000733364	7.13e-08	PPP2R2A
ENSG00000114353	8.16e-09	-0.82429	0.056	0.526	0.000739982	7.18e-08	GNAI2
ENSG00000154813	8.18e-09	-0.793217	0.028	0.497	0.000741201	7.18e-08	DPH3
ENSG00000147586	8.19e-09	-0.653619	0.028	0.494	0.000742045	7.18e-08	MRPS28
ENSG00000103502	8.21e-09	-0.90916	0.028	0.497	0.000744074	7.19e-08	CDIPT
ENSG00000151491	8.28e-09	-1.30954	0.111	0.515	0.000750396	7.24e-08	EPS8
ENSG00000197043	8.31e-09	-1.11516	0.056	0.544	0.000753575	7.26e-08	ANXA6
ENSG00000148175	8.33e-09	-1.82763	0.167	0.614	0.000755467	7.26e-08	STOM
ENSG00000126602	8.34e-09	-0.931821	0.028	0.497	0.000756048	7.26e-08	TRAP1
ENSG00000072778	8.38e-09	-1.269	0.083	0.553	0.000759566	7.28e-08	ACADVL
ENSG00000175606	8.41e-09	-0.803953	0.028	0.491	0.000762148	7.3e-08	TMEM70
ENSG00000167193	8.45e-09	-1.55504	0.139	0.576	0.000766478	7.33e-08	CRK
ENSG00000120265	8.52e-09	-0.902019	0.028	0.497	0.000772673	7.37e-08	PCMT1
ENSG00000136718	8.53e-09	-0.887345	0.028	0.494	0.000773354	7.37e-08	IMP4
ENSG00000152291	8.83e-09	-1.25916	0.056	0.5	0.000800487	7.61e-08	TGOLN2
ENSG00000162368	8.83e-09	-1.3185	0.111	0.567	0.000800769	7.61e-08	CMPK1
ENSG00000108861	8.87e-09	-1.47532	0.139	0.591	0.000804179	7.63e-08	DUSP3
ENSG00000115884	8.98e-09	-1.41914	0.083	0.585	0.000813701	7.71e-08	SDC1
ENSG00000187514	8.99e-09	-1.15852	0.083	0.585	0.000815477	7.71e-08	PTMA
ENSG00000117395	9.07e-09	-1.03923	0.056	0.52	0.000822287	7.75e-08	EBNA1BP2
ENSG00000138385	9.12e-09	-0.96944	0.028	0.494	0.000826475	7.75e-08	SSB
ENSG00000102401	9.13e-09	-0.537223	0	0.398	0.000828063	7.75e-08	ARMCX3
ENSG00000133858	9.13e-09	-0.676442	0	0.398	0.000828063	7.75e-08	ZFC3H1
ENSG00000170144	9.13e-09	-0.37108	0	0.398	0.000828063	7.75e-08	HNRNPA3
ENSG00000064995	9.13e-09	-0.381883	0	0.398	0.000828063	7.75e-08	TAF11
ENSG00000169857	9.13e-09	-0.391675	0	0.398	0.000828063	7.75e-08	AVEN
ENSG00000022840	9.27e-09	-0.962412	0.056	0.544	0.00084057	7.86e-08	RNF10
ENSG00000061676	9.48e-09	-0.925069	0.056	0.532	0.000859612	8.02e-08	NCKAP1
ENSG00000159461	9.49e-09	-0.809755	0.028	0.488	0.000860353	8.02e-08	AMFR
ENSG00000087302	9.57e-09	-0.713272	0.028	0.485	0.000868025	8.07e-08	C14orf166
ENSG00000184983	9.58e-09	-1.25408	0.111	0.57	0.000868324	8.07e-08	NDUFA6
ENSG00000185627	9.69e-09	-1.05617	0.056	0.509	0.000878514	8.15e-08	PSMD13
ENSG00000087077	9.79e-09	-1.2833	0.083	0.564	0.000887114	8.22e-08	TRIP6
ENSG00000147403	9.93e-09	-0.781947	0.028	0.491	0.000900254	8.33e-08	RPL10
ENSG00000077147	9.99e-09	-1.22921	0.056	0.535	0.000905847	8.37e-08	TM9SF3
ENSG00000205403	1e-08	-1.16651	0.028	0.491	0.000906595	8.37e-08	CFI
ENSG00000167815	1.01e-08	-1.00055	0.083	0.532	0.000912032	8.4e-08	PRDX2
ENSG00000124562	1.01e-08	-1.01504	0.056	0.526	0.000913667	8.41e-08	SNRPC
ENSG00000088256	1.01e-08	-0.440611	0.028	0.439	0.000917743	8.43e-08	GNA11
ENSG00000159377	1.01e-08	-1.3006	0.139	0.585	0.000919489	8.44e-08	PSMB4
ENSG00000169967	1.04e-08	-1.12985	0.056	0.512	0.000941783	8.63e-08	MAP3K2
ENSG00000106366	1.05e-08	-1.62074	0.028	0.491	0.00095008	8.69e-08	SERPINE1
ENSG00000187555	1.06e-08	-1.12555	0.056	0.5	0.00096015	8.77e-08	USP7
ENSG00000009307	1.07e-08	-1.68934	0.139	0.611	0.000967211	8.77e-08	CSDE1
ENSG00000150768	1.07e-08	-1.14139	0.056	0.52	0.000974468	8.77e-08	DLAT
ENSG00000164751	1.08e-08	-0.401384	0	0.395	0.000975375	8.77e-08	PEX2
ENSG00000006757	1.08e-08	-0.365204	0	0.395	0.000975375	8.77e-08	PNPLA4
ENSG00000174891	1.08e-08	-0.437258	0	0.395	0.000975375	8.77e-08	RSRC1
ENSG00000135916	1.08e-08	-0.574891	0	0.395	0.000975375	8.77e-08	ITM2C
ENSG00000112773	1.08e-08	-0.601424	0	0.395	0.000975375	8.77e-08	FAM46A
ENSG00000159111	1.08e-08	-0.334492	0	0.395	0.000975375	8.77e-08	MRPL10
ENSG00000167985	1.08e-08	-0.341211	0	0.395	0.000975375	8.77e-08	SDHAF2
ENSG00000167962	1.08e-08	-0.343236	0	0.395	0.000975375	8.77e-08	ZNF598
ENSG00000075856	1.08e-08	-0.576292	0	0.395	0.000975375	8.77e-08	SART3
ENSG00000100129	1.08e-08	-0.794418	0.028	0.485	0.000977242	8.78e-08	EIF3L
ENSG00000168003	1.08e-08	-1.0455	0.028	0.482	0.000982933	8.82e-08	SLC3A2
ENSG00000031698	1.09e-08	-1.50426	0.111	0.567	0.00098503	8.82e-08	SARS
ENSG00000090273	1.09e-08	-1.69869	0.139	0.596	0.000986534	8.82e-08	NUDC
ENSG00000204568	1.1e-08	-1.24708	0.111	0.556	0.000992868	8.87e-08	MRPS18B
ENSG00000177189	1.11e-08	-1.09478	0.056	0.52	0.00100249	8.94e-08	RPS6KA3
ENSG00000138768	1.11e-08	-1.19748	0.056	0.541	0.00100842	8.97e-08	USO1
ENSG00000151655	1.11e-08	-1.61077	0.083	0.547	0.00100903	8.97e-08	ITIH2
ENSG00000143612	1.11e-08	-1.12843	0.083	0.582	0.00100995	8.97e-08	C1orf43
ENSG00000167711	1.13e-08	-0.913158	0.028	0.488	0.0010211	9.06e-08	SERPINF2
ENSG00000156256	1.14e-08	-1.0427	0.056	0.5	0.00102949	9.1e-08	USP16
ENSG00000126777	1.14e-08	-1.13143	0.028	0.491	0.0010305	9.1e-08	KTN1
ENSG00000167969	1.14e-08	-0.860789	0.056	0.526	0.00103076	9.1e-08	ECI1
ENSG00000047849	1.14e-08	-1.43516	0.083	0.561	0.00103173	9.1e-08	MAP4
ENSG00000125977	1.14e-08	-1.31041	0.083	0.55	0.0010337	9.1e-08	EIF2S2
ENSG00000197780	1.14e-08	-1.3111	0.139	0.602	0.00103488	9.1e-08	TAF13
ENSG00000182117	1.14e-08	-1.12451	0.083	0.541	0.00103676	9.1e-08	NOP10
ENSG00000168092	1.14e-08	-1.00628	0.056	0.532	0.00103777	9.1e-08	PAFAH1B2
ENSG00000087460	1.15e-08	-1.51834	0.167	0.602	0.00104555	9.16e-08	GNAS
ENSG00000083099	1.16e-08	-0.928066	0.028	0.488	0.00105036	9.19e-08	LYRM2
ENSG00000162688	1.16e-08	-0.874531	0.028	0.488	0.00105229	9.19e-08	AGL
ENSG00000147813	1.17e-08	-0.581655	0.028	0.474	0.00105685	9.22e-08	NAPRT1
ENSG00000144895	1.18e-08	-1.08299	0.056	0.523	0.00106655	9.29e-08	EIF2A
ENSG00000137076	1.18e-08	-1.22051	0.056	0.506	0.00107253	9.33e-08	TLN1
ENSG00000204370	1.2e-08	-0.66051	0.028	0.491	0.00108342	9.41e-08	SDHD
ENSG00000143799	1.21e-08	-1.06179	0.028	0.491	0.00109996	9.54e-08	PARP1
ENSG00000023445	1.21e-08	-2.38323	0.083	0.567	0.00110107	9.54e-08	BIRC3
ENSG00000183048	1.22e-08	-0.622437	0.083	0.532	0.00111007	9.61e-08	SLC25A10
ENSG00000228474	1.24e-08	-1.20332	0.083	0.544	0.00112028	9.68e-08	OST4
ENSG00000138041	1.24e-08	-0.905538	0.056	0.506	0.00112535	9.71e-08	SMEK2
ENSG00000155506	1.25e-08	-1.32977	0.083	0.541	0.00113071	9.73e-08	LARP1
ENSG00000172366	1.25e-08	-1.33708	0.111	0.579	0.00113101	9.73e-08	FAM195A
ENSG00000120709	1.27e-08	-0.543	0	0.392	0.00114809	9.8e-08	FAM53C
ENSG00000164038	1.27e-08	-0.372571	0	0.392	0.00114809	9.8e-08	SLC9B2
ENSG00000146282	1.27e-08	-0.373621	0	0.392	0.00114809	9.8e-08	RARS2
ENSG00000115594	1.27e-08	-0.532373	0	0.392	0.00114809	9.8e-08	IL1R1
ENSG00000135317	1.27e-08	-0.521675	0	0.392	0.00114809	9.8e-08	SNX14
ENSG00000161091	1.27e-08	-0.554625	0	0.392	0.00114809	9.8e-08	MFSD12
ENSG00000114378	1.27e-08	-0.997257	0.056	0.532	0.00115449	9.84e-08	HYAL1
ENSG00000100201	1.28e-08	-1.29604	0.056	0.538	0.00116089	9.88e-08	DDX17
ENSG00000126522	1.28e-08	-0.943952	0.056	0.532	0.00116361	9.89e-08	ASL
ENSG00000085063	1.3e-08	-1.47402	0.139	0.588	0.00117564	9.98e-08	CD59
ENSG00000177565	1.3e-08	-0.999312	0.028	0.488	0.00117836	9.99e-08	TBL1XR1
ENSG00000196616	1.31e-08	-2.54672	0.278	0.693	0.00118862	1.01e-07	ADH1B
ENSG00000174851	1.31e-08	-1.05407	0.056	0.506	0.0011896	1.01e-07	YIF1A
ENSG00000113312	1.32e-08	-1.03559	0.056	0.488	0.00119266	1.01e-07	TTC1
ENSG00000150093	1.32e-08	-1.16494	0.056	0.538	0.00119312	1.01e-07	ITGB1
ENSG00000115414	1.32e-08	-2.20436	0.139	0.611	0.00119762	1.01e-07	FN1
ENSG00000171766	1.33e-08	-1.57675	0.167	0.632	0.00120952	1.02e-07	GATM
ENSG00000122565	1.34e-08	-1.05377	0.056	0.526	0.00121196	1.02e-07	CBX3
ENSG00000143153	1.34e-08	-1.1004	0.056	0.538	0.00121662	1.02e-07	ATP1B1
ENSG00000165283	1.36e-08	-0.931598	0.083	0.529	0.00123067	1.03e-07	STOML2
ENSG00000156599	1.38e-08	-0.475592	0.028	0.45	0.00124959	1.04e-07	ZDHHC5
ENSG00000054118	1.38e-08	-0.991265	0.028	0.488	0.0012499	1.04e-07	THRAP3
ENSG00000118640	1.38e-08	-1.43581	0.139	0.605	0.00125308	1.05e-07	VAMP8
ENSG00000155368	1.38e-08	-1.6657	0.167	0.617	0.00125375	1.05e-07	DBI
ENSG00000100442	1.38e-08	-1.02893	0.056	0.503	0.00125548	1.05e-07	FKBP3
ENSG00000073921	1.39e-08	-1.45088	0.111	0.541	0.00125825	1.05e-07	PICALM
ENSG00000176046	1.39e-08	-1.81547	0.222	0.626	0.00126311	1.05e-07	NUPR1
ENSG00000125995	1.39e-08	-1.35904	0.139	0.605	0.0012638	1.05e-07	ROMO1
ENSG00000196975	1.39e-08	-1.3084	0.083	0.544	0.0012639	1.05e-07	ANXA4
ENSG00000197451	1.4e-08	-1.45524	0.139	0.582	0.00127042	1.05e-07	HNRNPAB
ENSG00000158417	1.41e-08	-1.57765	0.056	0.52	0.00127591	1.05e-07	EIF5B
ENSG00000164754	1.41e-08	-1.13451	0.056	0.509	0.00127678	1.05e-07	RAD21
ENSG00000023228	1.42e-08	-1.27134	0.083	0.55	0.00128954	1.06e-07	NDUFS1
ENSG00000111142	1.43e-08	-1.34597	0.056	0.535	0.00129417	1.07e-07	METAP2
ENSG00000101966	1.43e-08	-0.984332	0.028	0.488	0.00129893	1.07e-07	XIAP
ENSG00000165609	1.45e-08	-0.786052	0.028	0.488	0.00131026	1.08e-07	NUDT5
ENSG00000135679	1.45e-08	-1.68224	0.111	0.585	0.0013118	1.08e-07	MDM2
ENSG00000100522	1.45e-08	-0.929717	0.028	0.485	0.00131406	1.08e-07	GNPNAT1
ENSG00000138073	1.46e-08	-0.676747	0.028	0.488	0.00131973	1.08e-07	PREB
ENSG00000106261	1.46e-08	-0.727507	0.028	0.462	0.00132055	1.08e-07	ZKSCAN1
ENSG00000111897	1.48e-08	-1.07421	0.056	0.509	0.00133787	1.09e-07	SERINC1
ENSG00000142507	1.48e-08	-1.14646	0.111	0.558	0.0013394	1.09e-07	PSMB6
ENSG00000134452	1.49e-08	-0.505236	0	0.389	0.00135046	1.09e-07	FBXO18
ENSG00000130332	1.49e-08	-0.280587	0	0.389	0.00135046	1.09e-07	LSM7
ENSG00000143368	1.49e-08	-0.397103	0	0.389	0.00135046	1.09e-07	SF3B4
ENSG00000136444	1.49e-08	-0.422414	0	0.389	0.00135046	1.09e-07	RSAD1
ENSG00000105677	1.49e-08	-0.480659	0	0.389	0.00135046	1.09e-07	TMEM147
ENSG00000167165	1.49e-08	-0.483101	0	0.389	0.00135046	1.09e-07	UGT1A6
ENSG00000162521	1.49e-08	-0.446716	0	0.389	0.00135046	1.09e-07	RBBP4
ENSG00000095261	1.49e-08	-0.798481	0.028	0.48	0.00135481	1.09e-07	PSMD5
ENSG00000138496	1.52e-08	-1.34524	0.083	0.544	0.00137669	1.11e-07	PARP9
ENSG00000180879	1.53e-08	-0.779684	0.056	0.494	0.00139003	1.12e-07	SSR4
ENSG00000156587	1.55e-08	-0.80404	0.028	0.474	0.001407	1.13e-07	UBE2L6
ENSG00000116489	1.57e-08	-1.32109	0.111	0.558	0.00142302	1.14e-07	CAPZA1
ENSG00000103381	1.57e-08	-0.866689	0.028	0.482	0.00142705	1.14e-07	CPPED1
ENSG00000174886	1.59e-08	-0.929859	0.056	0.535	0.00143995	1.15e-07	NDUFA11
ENSG00000125845	1.59e-08	-1.78286	0.111	0.567	0.00144009	1.15e-07	BMP2
ENSG00000160714	1.6e-08	-0.344712	0.056	0.494	0.00144728	1.15e-07	UBE2Q1
ENSG00000086598	1.6e-08	-1.06381	0.056	0.535	0.00144755	1.15e-07	TMED2
ENSG00000120727	1.6e-08	-0.942305	0.056	0.518	0.00144771	1.15e-07	PAIP2
ENSG00000197958	1.63e-08	-1.2957	0.222	0.629	0.00147874	1.18e-07	RPL12
ENSG00000138449	1.63e-08	-1.58073	0.111	0.591	0.00148011	1.18e-07	SLC40A1
ENSG00000113643	1.64e-08	-1.3042	0.083	0.561	0.00148994	1.18e-07	RARS
ENSG00000185787	1.64e-08	-1.20723	0.056	0.532	0.00149009	1.18e-07	MORF4L1
ENSG00000065183	1.65e-08	-1.0594	0.056	0.5	0.00149432	1.18e-07	WDR3
ENSG00000180628	1.65e-08	-0.909203	0.056	0.506	0.00149775	1.18e-07	PCGF5
ENSG00000167863	1.65e-08	-1.26458	0.111	0.599	0.00149916	1.18e-07	ATP5H
ENSG00000170889	1.68e-08	-1.50528	0.139	0.576	0.0015198	1.2e-07	RPS9
ENSG00000115963	1.68e-08	-1.3347	0.056	0.515	0.00152428	1.2e-07	RND3
ENSG00000173821	1.69e-08	-1.15995	0.028	0.474	0.00153021	1.2e-07	RNF213
ENSG00000007520	1.7e-08	-0.839488	0.056	0.494	0.00153934	1.21e-07	TSR3
ENSG00000051620	1.7e-08	-1.22108	0.056	0.529	0.00154326	1.21e-07	HEBP2
ENSG00000101695	1.7e-08	0.259474	0.083	0.327	0.00154363	1.21e-07	RNF125
ENSG00000023697	1.71e-08	-0.844624	0.028	0.485	0.00154719	1.21e-07	DERA
ENSG00000116747	1.71e-08	-1.0707	0.056	0.488	0.00154825	1.21e-07	TROVE2
ENSG00000048392	1.71e-08	-1.29852	0.056	0.532	0.00155124	1.21e-07	RRM2B
ENSG00000049245	1.71e-08	-0.990632	0.056	0.512	0.0015514	1.21e-07	VAMP3
ENSG00000123104	1.74e-08	-0.901204	0.028	0.485	0.00157455	1.22e-07	ITPR2
ENSG00000183291	1.74e-08	-0.639988	0.028	0.485	0.00157645	1.22e-07	2015-09-01
ENSG00000077721	1.74e-08	-0.773497	0.028	0.482	0.00157915	1.22e-07	UBE2A
ENSG00000198498	1.75e-08	-0.356278	0	0.386	0.00158742	1.22e-07	TMA16
ENSG00000157259	1.75e-08	-0.402453	0	0.386	0.00158742	1.22e-07	GATAD1
ENSG00000145388	1.75e-08	-0.42911	0	0.386	0.00158742	1.22e-07	METTL14
ENSG00000184897	1.75e-08	-0.488178	0	0.386	0.00158742	1.22e-07	H1FX
ENSG00000173559	1.75e-08	-0.566187	0	0.386	0.00158742	1.22e-07	NABP1
ENSG00000169018	1.75e-08	-0.687525	0	0.386	0.00158742	1.22e-07	FEM1B
ENSG00000115457	1.75e-08	-0.498737	0	0.386	0.00158742	1.22e-07	IGFBP2
ENSG00000149428	1.75e-08	-0.815157	0	0.386	0.00158742	1.22e-07	HYOU1
ENSG00000181163	1.76e-08	-1.46563	0.111	0.57	0.00159357	1.22e-07	NPM1
ENSG00000135930	1.76e-08	-1.054	0.083	0.529	0.00159695	1.23e-07	EIF4E2
ENSG00000254999	1.78e-08	-1.08636	0.083	0.535	0.0016098	1.23e-07	BRK1
ENSG00000004455	1.78e-08	-1.33107	0.111	0.588	0.00161797	1.24e-07	AK2
ENSG00000229117	1.81e-08	-1.04422	0.056	0.52	0.00163776	1.25e-07	RPL41
ENSG00000131504	1.82e-08	-1.06598	0.056	0.532	0.00164676	1.26e-07	DIAPH1
ENSG00000120306	1.83e-08	-1.12116	0.056	0.512	0.00165504	1.26e-07	CYSTM1
ENSG00000116044	1.83e-08	-1.18552	0.056	0.506	0.00165826	1.26e-07	NFE2L2
ENSG00000164120	1.83e-08	-0.819917	0.028	0.471	0.00165858	1.26e-07	HPGD
ENSG00000067064	1.83e-08	-1.44595	0.111	0.591	0.00165953	1.26e-07	IDI1
ENSG00000004864	1.85e-08	-0.638947	0.028	0.468	0.00167535	1.27e-07	SLC25A13
ENSG00000188643	1.85e-08	-1.59954	0.167	0.617	0.00167978	1.27e-07	S100A16
ENSG00000176974	1.85e-08	-1.33514	0.083	0.57	0.00168078	1.27e-07	SHMT1
ENSG00000123562	1.85e-08	-1.52986	0.111	0.588	0.0016813	1.27e-07	MORF4L2
ENSG00000116030	1.86e-08	-0.402971	0.028	0.453	0.00168345	1.27e-07	SUMO1
ENSG00000167862	1.86e-08	-0.704958	0.028	0.48	0.00168567	1.27e-07	ICT1
ENSG00000139116	1.9e-08	-1.19047	0.083	0.482	0.00171923	1.3e-07	KIF21A
ENSG00000164022	1.9e-08	-0.961328	0.056	0.503	0.00172538	1.3e-07	AIMP1
ENSG00000118985	1.91e-08	-1.47257	0.139	0.567	0.00173075	1.3e-07	ELL2
ENSG00000162772	1.93e-08	-1.83698	0.139	0.591	0.00174822	1.31e-07	ATF3
ENSG00000100142	1.95e-08	-1.18953	0.111	0.532	0.00176951	1.33e-07	POLR2F
ENSG00000159200	1.96e-08	-1.44901	0.111	0.605	0.00177242	1.33e-07	RCAN1
ENSG00000139194	1.96e-08	-0.770327	0.028	0.482	0.00177837	1.33e-07	RBP5
ENSG00000069345	1.97e-08	-1.34103	0.083	0.573	0.0017859	1.33e-07	DNAJA2
ENSG00000198142	1.97e-08	-1.06021	0.056	0.494	0.00178613	1.33e-07	SOWAHC
ENSG00000132313	1.97e-08	-0.763004	0.028	0.477	0.00178656	1.33e-07	MRPL35
ENSG00000106299	1.97e-08	-1.0901	0.056	0.515	0.00179033	1.33e-07	WASL
ENSG00000115520	1.98e-08	-0.875323	0.028	0.48	0.00179177	1.33e-07	COQ10B
ENSG00000129250	1.98e-08	-1.43462	0.111	0.553	0.00179265	1.33e-07	KIF1C
ENSG00000123416	2.01e-08	-1.40892	0.139	0.585	0.00182644	1.36e-07	TUBA1B
ENSG00000144674	2.02e-08	-1.60695	0.111	0.523	0.00182846	1.36e-07	GOLGA4
ENSG00000168118	2.03e-08	-0.984726	0.028	0.482	0.00183615	1.36e-07	RAB4A
ENSG00000115541	2.03e-08	-1.39802	0.111	0.588	0.00184103	1.36e-07	HSPE1
ENSG00000183549	2.05e-08	-0.824775	0.056	0.529	0.0018565	1.37e-07	ACSM5
ENSG00000102781	2.06e-08	0.440815	0.056	0.327	0.00186356	1.37e-07	KATNAL1
ENSG00000198668	2.06e-08	-1.34565	0.083	0.547	0.00186459	1.37e-07	CALM1
ENSG00000013275	2.06e-08	-0.902512	0.028	0.482	0.00186461	1.37e-07	PSMC4
ENSG00000130227	2.06e-08	-0.433516	0	0.383	0.00186468	1.37e-07	XPO7
ENSG00000179632	2.06e-08	-0.383867	0	0.383	0.00186468	1.37e-07	MAF1
ENSG00000141367	2.06e-08	-1.59865	0.111	0.573	0.00187076	1.37e-07	CLTC
ENSG00000103415	2.07e-08	-1.06307	0.056	0.518	0.00187567	1.38e-07	HMOX2
ENSG00000137996	2.08e-08	-0.753179	0.028	0.48	0.00188278	1.38e-07	RTCA
ENSG00000115350	2.09e-08	-0.669719	0.028	0.474	0.00189603	1.39e-07	POLE4
ENSG00000164252	2.11e-08	-0.738703	0.028	0.474	0.00191483	1.4e-07	AGGF1
ENSG00000123349	2.12e-08	-1.23088	0.167	0.576	0.00191913	1.4e-07	PFDN5
ENSG00000138297	2.12e-08	-0.766497	0.028	0.474	0.00192307	1.4e-07	TIMM23
ENSG00000186010	2.13e-08	-1.035	0.056	0.523	0.00192717	1.4e-07	NDUFA13
ENSG00000188243	2.15e-08	-0.774519	0.028	0.48	0.00194797	1.42e-07	COMMD6
ENSG00000186660	2.16e-08	-1.14187	0.056	0.52	0.0019564	1.42e-07	ZFP91
ENSG00000149485	2.16e-08	-2.25402	0.194	0.637	0.00195927	1.42e-07	FADS1
ENSG00000145901	2.16e-08	-1.18056	0.083	0.52	0.00196247	1.42e-07	TNIP1
ENSG00000168028	2.18e-08	-1.15304	0.056	0.529	0.00197501	1.43e-07	RPSA
ENSG00000136448	2.21e-08	-0.83057	0.056	0.494	0.00200735	1.45e-07	NMT1
ENSG00000101557	2.22e-08	-0.78988	0.056	0.512	0.00201272	1.45e-07	USP14
ENSG00000122359	2.22e-08	-0.992249	0.056	0.529	0.00201615	1.46e-07	ANXA11
ENSG00000103035	2.23e-08	-1.15046	0.083	0.52	0.00202623	1.46e-07	PSMD7
ENSG00000100024	2.24e-08	-0.647402	0.028	0.477	0.00202712	1.46e-07	UPB1
ENSG00000146457	2.24e-08	-0.832712	0.028	0.477	0.00203156	1.46e-07	WTAP
ENSG00000109133	2.26e-08	-0.92664	0.056	0.488	0.00205134	1.47e-07	TMEM33
ENSG00000082515	2.27e-08	-0.637961	0.056	0.503	0.00205518	1.47e-07	MRPL22
ENSG00000005893	2.28e-08	-1.04796	0.056	0.529	0.00206899	1.48e-07	LAMP2
ENSG00000119541	2.29e-08	-0.941211	0.028	0.48	0.00207866	1.49e-07	VPS4B
ENSG00000114573	2.32e-08	-0.866133	0.028	0.474	0.00210243	1.5e-07	ATP6V1A
ENSG00000104320	2.32e-08	-1.05079	0.028	0.468	0.00210368	1.5e-07	NBN
ENSG00000052802	2.32e-08	-1.23518	0.056	0.529	0.00210526	1.5e-07	MSMO1
ENSG00000198242	2.33e-08	-0.900796	0.028	0.471	0.00211127	1.51e-07	RPL23A
ENSG00000042753	2.34e-08	-1.05621	0.083	0.523	0.00211977	1.51e-07	AP2S1
ENSG00000196396	2.34e-08	-0.751942	0.028	0.48	0.00212298	1.51e-07	PTPN1
ENSG00000065000	2.35e-08	-1.38458	0.083	0.544	0.00212614	1.51e-07	AP3D1
ENSG00000163468	2.35e-08	-1.53521	0.194	0.62	0.00213183	1.51e-07	CCT3
ENSG00000139726	2.37e-08	-0.501027	0.056	0.477	0.00214487	1.52e-07	DENR
ENSG00000105176	2.37e-08	-0.839803	0.028	0.474	0.00215178	1.52e-07	URI1
ENSG00000167258	2.39e-08	-0.949915	0.028	0.477	0.00216254	1.53e-07	CDK12
ENSG00000156502	2.41e-08	-0.414256	0	0.38	0.00218891	1.53e-07	SUPV3L1
ENSG00000047932	2.41e-08	-0.419108	0	0.38	0.00218891	1.53e-07	GOPC
ENSG00000263753	2.41e-08	-0.400374	0	0.38	0.00218891	1.53e-07	LINC00667
ENSG00000197586	2.41e-08	-0.460857	0	0.38	0.00218891	1.53e-07	ENTPD6
ENSG00000171262	2.41e-08	-0.419012	0	0.38	0.00218891	1.53e-07	FAM98B
ENSG00000144744	2.41e-08	-0.334871	0	0.38	0.00218891	1.53e-07	UBA3
ENSG00000189171	2.41e-08	-0.417029	0	0.38	0.00218891	1.53e-07	S100A13
ENSG00000141026	2.41e-08	-0.462607	0	0.38	0.00218891	1.53e-07	MED9
ENSG00000145675	2.42e-08	-1.26798	0.083	0.567	0.00219261	1.54e-07	PIK3R1
ENSG00000008130	2.44e-08	-0.656169	0.028	0.471	0.00221403	1.55e-07	NADK
ENSG00000170142	2.45e-08	-0.601968	0.028	0.459	0.002218	1.55e-07	UBE2E1
ENSG00000187164	2.45e-08	-1.07653	0.056	0.515	0.0022206	1.55e-07	KIAA1598
ENSG00000186350	2.45e-08	-1.26765	0.083	0.538	0.00222227	1.55e-07	RXRA
ENSG00000147592	2.49e-08	-1.20735	0.083	0.553	0.00225452	1.57e-07	LACTB2
ENSG00000105373	2.49e-08	-0.821953	0.056	0.494	0.00225869	1.57e-07	GLTSCR2
ENSG00000198959	2.51e-08	-1.61737	0.083	0.561	0.00227706	1.58e-07	TGM2
ENSG00000151327	2.52e-08	-1.21321	0.083	0.541	0.00228325	1.59e-07	FAM177A1
ENSG00000068120	2.53e-08	-0.793081	0.028	0.477	0.00229269	1.59e-07	COASY
ENSG00000148248	2.54e-08	-1.15074	0.083	0.553	0.00229982	1.59e-07	SURF4
ENSG00000180185	2.55e-08	-1.16554	0.083	0.561	0.00231222	1.6e-07	FAHD1
ENSG00000104695	2.56e-08	-1.14131	0.083	0.541	0.002325	1.61e-07	PPP2CB
ENSG00000166783	2.57e-08	-0.379048	0.028	0.412	0.00233175	1.61e-07	KIAA0430
ENSG00000159593	2.58e-08	-0.797491	0.028	0.465	0.00233613	1.61e-07	NAE1
ENSG00000093010	2.59e-08	-1.16194	0.083	0.558	0.00234423	1.62e-07	COMT
ENSG00000136868	2.61e-08	-1.17151	0.056	0.512	0.0023653	1.63e-07	SLC31A1
ENSG00000115738	2.62e-08	-1.00487	0.028	0.474	0.00237679	1.63e-07	ID2
ENSG00000115306	2.63e-08	-1.72789	0.111	0.553	0.00238806	1.64e-07	SPTBN1
ENSG00000023734	2.64e-08	-1.34339	0.139	0.576	0.00238893	1.64e-07	STRAP
ENSG00000169813	2.67e-08	-1.07519	0.111	0.556	0.00242259	1.66e-07	HNRNPF
ENSG00000062485	2.68e-08	-0.623313	0.028	0.462	0.00242628	1.66e-07	CS
ENSG00000165006	2.73e-08	-0.978876	0.056	0.509	0.00247862	1.69e-07	UBAP1
ENSG00000109475	2.73e-08	-1.40122	0.139	0.608	0.0024788	1.69e-07	RPL34
ENSG00000117133	2.74e-08	-0.595976	0.028	0.471	0.00248627	1.7e-07	RPF1
ENSG00000101361	2.75e-08	-1.09172	0.028	0.474	0.00249498	1.7e-07	NOP56
ENSG00000160014	2.8e-08	-1.19529	0.083	0.541	0.00253567	1.72e-07	CALM3
ENSG00000106993	2.81e-08	-1.0025	0.083	0.494	0.00254663	1.72e-07	CDC37L1
ENSG00000034693	2.83e-08	-0.324966	0	0.377	0.0025678	1.72e-07	PEX3
ENSG00000129245	2.83e-08	-0.345519	0	0.377	0.0025678	1.72e-07	FXR2
ENSG00000104472	2.83e-08	-0.399488	0	0.377	0.0025678	1.72e-07	CHRAC1
ENSG00000120889	2.83e-08	-0.494628	0	0.377	0.0025678	1.72e-07	TNFRSF10B
ENSG00000076513	2.83e-08	-0.528367	0	0.377	0.0025678	1.72e-07	ANKRD13A
ENSG00000105127	2.83e-08	-0.54469	0	0.377	0.0025678	1.72e-07	AKAP8
ENSG00000215030	2.83e-08	-0.295461	0	0.377	0.0025678	1.72e-07	RPL13P12
ENSG00000011260	2.83e-08	-0.322318	0	0.377	0.0025678	1.72e-07	UTP18
ENSG00000174827	2.83e-08	-0.369464	0	0.377	0.0025678	1.72e-07	PDZK1
ENSG00000025039	2.83e-08	-0.391911	0	0.377	0.0025678	1.72e-07	RRAGD
ENSG00000170677	2.83e-08	-0.394349	0	0.377	0.0025678	1.72e-07	SOCS6
ENSG00000094975	2.83e-08	-0.546086	0	0.377	0.0025678	1.72e-07	SUCO
ENSG00000105852	2.83e-08	-0.42413	0	0.377	0.0025678	1.72e-07	PON3
ENSG00000197771	2.83e-08	-0.332019	0	0.377	0.0025678	1.72e-07	MCMBP
ENSG00000164896	2.83e-08	-0.419028	0	0.377	0.0025678	1.72e-07	FASTK
ENSG00000112200	2.83e-08	-0.464928	0	0.377	0.0025678	1.72e-07	ZNF451
ENSG00000115919	2.85e-08	-0.740403	0.028	0.477	0.00258002	1.72e-07	KYNU
ENSG00000140416	2.86e-08	-1.82983	0.25	0.655	0.00259019	1.73e-07	TPM1
ENSG00000114520	2.86e-08	-0.88457	0.056	0.506	0.00259551	1.73e-07	SNX4
ENSG00000135926	2.88e-08	-1.18442	0.083	0.535	0.00261398	1.74e-07	TMBIM1
ENSG00000130429	2.89e-08	-1.17618	0.083	0.509	0.00261648	1.74e-07	ARPC1B
ENSG00000100335	2.89e-08	-1.06485	0.056	0.509	0.00261699	1.74e-07	MIEF1
ENSG00000135486	2.89e-08	-0.698759	0.028	0.477	0.00261875	1.74e-07	HNRNPA1
ENSG00000136305	2.9e-08	-0.972089	0.056	0.523	0.0026295	1.74e-07	CIDEB
ENSG00000177733	2.93e-08	-0.758594	0.028	0.477	0.00265237	1.76e-07	HNRNPA0
ENSG00000123684	2.94e-08	-1.31053	0.083	0.558	0.00266473	1.76e-07	LPGAT1
ENSG00000232112	2.94e-08	-0.70001	0.028	0.468	0.00266543	1.76e-07	TMA7
ENSG00000169504	2.95e-08	-0.930073	0.056	0.497	0.00267847	1.77e-07	CLIC4
ENSG00000133872	2.97e-08	-1.23951	0.111	0.541	0.00268823	1.77e-07	TMEM66
ENSG00000129116	2.99e-08	-1.57756	0.028	0.471	0.00271465	1.79e-07	PALLD
ENSG00000203875	3.07e-08	-1.38284	0.111	0.561	0.00278359	1.83e-07	SNHG5
ENSG00000142208	3.13e-08	-0.650538	0.028	0.465	0.00284008	1.87e-07	AKT1
ENSG00000148702	3.14e-08	-1.74084	0.167	0.623	0.00284964	1.87e-07	HABP2
ENSG00000108091	3.15e-08	-0.968378	0.056	0.503	0.00285524	1.87e-07	CCDC6
ENSG00000166337	3.15e-08	-1.1055	0.111	0.538	0.00285532	1.87e-07	TAF10
ENSG00000180210	3.15e-08	-1.54007	0.111	0.573	0.00285749	1.87e-07	F2
ENSG00000131100	3.16e-08	-1.24122	0.111	0.529	0.0028662	1.88e-07	ATP6V1E1
ENSG00000105364	3.17e-08	-0.560878	0.028	0.474	0.0028717	1.88e-07	MRPL4
ENSG00000175110	3.2e-08	-0.699745	0.028	0.462	0.00289934	1.89e-07	MRPS22
ENSG00000159131	3.21e-08	-0.806812	0.028	0.459	0.00290842	1.9e-07	GART
ENSG00000115816	3.21e-08	-0.994778	0.056	0.497	0.00290889	1.9e-07	CEBPZ
ENSG00000180530	3.21e-08	-0.952971	0.028	0.471	0.00291318	1.9e-07	NRIP1
ENSG00000110651	3.25e-08	-1.42925	0.139	0.596	0.00294637	1.92e-07	CD81
ENSG00000099783	3.26e-08	-0.980842	0.056	0.52	0.00295162	1.92e-07	HNRNPM
ENSG00000146425	3.28e-08	-1.02111	0.083	0.532	0.00297407	1.93e-07	DYNLT1
ENSG00000099622	3.29e-08	-0.854254	0.028	0.471	0.00298197	1.93e-07	CIRBP
ENSG00000173457	3.29e-08	-0.709212	0.028	0.456	0.00298658	1.93e-07	PPP1R14B
ENSG00000260963	3.32e-08	-0.353233	0	0.374	0.0030103	1.93e-07	RP11
ENSG00000204310	3.32e-08	-0.30256	0	0.374	0.0030103	1.93e-07	AGPAT1
ENSG00000076242	3.32e-08	-0.316965	0	0.374	0.0030103	1.93e-07	MLH1
ENSG00000162522	3.32e-08	-0.348185	0	0.374	0.0030103	1.93e-07	KIAA1522
ENSG00000066557	3.32e-08	-0.361271	0	0.374	0.0030103	1.93e-07	LRRC40
ENSG00000189306	3.32e-08	-0.473652	0	0.374	0.0030103	1.93e-07	RRP7A
ENSG00000106992	3.32e-08	-0.329496	0	0.374	0.0030103	1.93e-07	AK1
ENSG00000128699	3.32e-08	-0.36328	0	0.374	0.0030103	1.93e-07	ORMDL1
ENSG00000198700	3.32e-08	-0.509146	0	0.374	0.0030103	1.93e-07	IPO9
ENSG00000092439	3.32e-08	-0.598396	0	0.374	0.0030103	1.93e-07	TRPM7
ENSG00000114942	3.33e-08	-0.990029	0.056	0.52	0.00302123	1.93e-07	EEF1B2
ENSG00000028528	3.33e-08	-0.829026	0.028	0.468	0.00302306	1.93e-07	SNX1
ENSG00000136636	3.35e-08	-0.885343	0.056	0.509	0.00303711	1.94e-07	KCTD3
ENSG00000113712	3.36e-08	-1.12934	0.083	0.526	0.00304843	1.95e-07	CSNK1A1
ENSG00000082701	3.36e-08	-0.836822	0.056	0.488	0.00304943	1.95e-07	GSK3B
ENSG00000184432	3.37e-08	-1.08754	0.056	0.515	0.00305237	1.95e-07	COPB2
ENSG00000086232	3.38e-08	-1.21598	0.083	0.532	0.00306087	1.95e-07	EIF2AK1
ENSG00000107186	3.39e-08	-0.990348	0.028	0.468	0.00307782	1.96e-07	MPDZ
ENSG00000166477	3.44e-08	-0.803985	0.028	0.465	0.00311771	1.98e-07	LEO1
ENSG00000105185	3.44e-08	-1.09423	0.056	0.515	0.00311909	1.98e-07	PDCD5
ENSG00000078140	3.49e-08	-1.19813	0.139	0.553	0.00316067	2e-07	UBE2K
ENSG00000124486	3.5e-08	-1.32002	0.083	0.547	0.00316874	2.01e-07	USP9X
ENSG00000104529	3.51e-08	-1.16804	0.083	0.544	0.00317989	2.01e-07	EEF1D
ENSG00000071859	3.51e-08	-1.21755	0.056	0.503	0.0031853	2.01e-07	FAM50A
ENSG00000092148	3.52e-08	-1.11364	0.056	0.512	0.00318902	2.01e-07	HECTD1
ENSG00000144848	3.54e-08	-0.653455	0.028	0.471	0.00321138	2.03e-07	ATG3
ENSG00000126581	3.55e-08	-0.824733	0.028	0.471	0.00321781	2.03e-07	BECN1
ENSG00000100528	3.55e-08	-0.75917	0.056	0.515	0.00322057	2.03e-07	CNIH1
ENSG00000171566	3.56e-08	-0.8965	0.056	0.488	0.00323006	2.03e-07	PLRG1
ENSG00000272047	3.57e-08	-0.668355	0.028	0.468	0.0032348	2.03e-07	GTF2H5
ENSG00000167770	3.59e-08	-0.611083	0.028	0.453	0.00325844	2.05e-07	OTUB1
ENSG00000185022	3.66e-08	-0.850876	0.028	0.471	0.00331371	2.08e-07	MAFF
ENSG00000136238	3.68e-08	-1.27974	0.111	0.594	0.00333303	2.09e-07	RAC1
ENSG00000196620	3.71e-08	-1.70233	0.139	0.605	0.0033608	2.1e-07	UGT2B15
ENSG00000149131	3.75e-08	-0.933538	0.056	0.512	0.0033964	2.12e-07	SERPING1
ENSG00000171988	3.75e-08	-1.46465	0.056	0.488	0.00340324	2.12e-07	JMJD1C
ENSG00000123353	3.75e-08	-0.774776	0.028	0.465	0.00340365	2.12e-07	ORMDL2
ENSG00000178401	3.76e-08	-0.81411	0.028	0.462	0.00340752	2.12e-07	DNAJC22
ENSG00000177156	3.76e-08	-1.09792	0.083	0.535	0.00340843	2.12e-07	TALDO1
ENSG00000175193	3.78e-08	-0.794689	0.028	0.462	0.0034258	2.13e-07	PARL
ENSG00000089053	3.78e-08	-0.998071	0.056	0.506	0.00342688	2.13e-07	ANAPC5
ENSG00000111885	3.79e-08	-0.959808	0.056	0.482	0.00343261	2.13e-07	MAN1A1
ENSG00000092199	3.82e-08	-1.42368	0.139	0.591	0.0034602	2.15e-07	HNRNPC
ENSG00000116473	3.82e-08	-0.90334	0.056	0.491	0.00346147	2.15e-07	RAP1A
ENSG00000165140	3.82e-08	-1.10776	0.083	0.558	0.00346341	2.15e-07	FBP1
ENSG00000213625	3.83e-08	-1.2609	0.083	0.532	0.00347348	2.15e-07	LEPROT
ENSG00000121060	3.85e-08	-0.650664	0.028	0.444	0.00349308	2.15e-07	TRIM25
ENSG00000169251	3.86e-08	-1.13296	0.083	0.541	0.00349809	2.15e-07	NMD3
ENSG00000175203	3.86e-08	-0.965712	0.083	0.52	0.00350044	2.15e-07	DCTN2
ENSG00000129562	3.86e-08	-1.2749	0.139	0.558	0.00350082	2.15e-07	DAD1
ENSG00000119844	3.86e-08	-0.670456	0.028	0.45	0.00350292	2.15e-07	AFTPH
ENSG00000133835	3.88e-08	-1.14697	0.083	0.529	0.00351346	2.15e-07	HSD17B4
ENSG00000119421	3.89e-08	-0.6506	0.028	0.471	0.00352237	2.15e-07	NDUFA8
ENSG00000070423	3.89e-08	-0.36052	0	0.371	0.00352675	2.15e-07	RNF126
ENSG00000111358	3.89e-08	-0.27941	0	0.371	0.00352675	2.15e-07	GTF2H3
ENSG00000185880	3.89e-08	-0.401793	0	0.371	0.00352675	2.15e-07	TRIM69
ENSG00000065243	3.89e-08	-0.71563	0	0.371	0.00352675	2.15e-07	PKN2
ENSG00000204590	3.89e-08	-0.335161	0	0.371	0.00352675	2.15e-07	GNL1
ENSG00000101343	3.89e-08	-0.420877	0	0.371	0.00352675	2.15e-07	CRNKL1
ENSG00000107263	3.89e-08	-0.398867	0	0.371	0.00352675	2.15e-07	RAPGEF1
ENSG00000100403	3.89e-08	-0.349507	0	0.371	0.00352675	2.15e-07	ZC3H7B
ENSG00000106588	3.9e-08	-0.617055	0.028	0.471	0.00353499	2.15e-07	PSMA2
ENSG00000074842	3.91e-08	-0.911832	0.056	0.494	0.0035423	2.16e-07	C19orf10
ENSG00000078304	3.91e-08	-0.782926	0.056	0.503	0.00354638	2.16e-07	PPP2R5C
ENSG00000114383	3.92e-08	-0.482487	0.028	0.444	0.00355108	2.16e-07	TUSC2
ENSG00000118705	3.97e-08	-0.925972	0.056	0.488	0.0035961	2.18e-07	RPN2
ENSG00000079332	3.99e-08	-0.992026	0.056	0.518	0.0036177	2.19e-07	SAR1A
ENSG00000082641	3.99e-08	-1.26671	0.083	0.529	0.00361802	2.19e-07	NFE2L1
ENSG00000006451	4e-08	-0.848183	0.028	0.471	0.00362269	2.19e-07	RALA
ENSG00000172239	4.01e-08	-0.62093	0.028	0.471	0.0036317	2.2e-07	PAIP1
ENSG00000185608	4.01e-08	-0.973937	0.056	0.5	0.00363363	2.2e-07	MRPL40
ENSG00000170473	4.01e-08	-0.271336	0.056	0.459	0.00363845	2.2e-07	WIBG
ENSG00000179195	4.03e-08	-0.898054	0.028	0.471	0.00365327	2.2e-07	ZNF664
ENSG00000136156	4.03e-08	-1.30069	0.139	0.564	0.00365415	2.2e-07	ITM2B
ENSG00000244414	4.04e-08	-0.793834	0.028	0.465	0.00366536	2.21e-07	CFHR1
ENSG00000065427	4.04e-08	-1.13875	0.056	0.503	0.00366651	2.21e-07	KARS
ENSG00000204592	4.05e-08	-1.32809	0.056	0.503	0.00367237	2.21e-07	HLA
ENSG00000171234	4.05e-08	-1.40233	0.139	0.585	0.00367492	2.21e-07	UGT2B7
ENSG00000084754	4.06e-08	-1.3324	0.167	0.553	0.00368393	2.21e-07	HADHA
ENSG00000096696	4.07e-08	-1.47056	0.083	0.526	0.00368927	2.21e-07	DSP
ENSG00000147647	4.07e-08	-0.835139	0.028	0.471	0.00368975	2.21e-07	DPYS
ENSG00000156639	4.08e-08	-0.683391	0.028	0.471	0.00369623	2.21e-07	ZFAND3
ENSG00000177889	4.09e-08	-0.611147	0.028	0.471	0.00370859	2.22e-07	UBE2N
ENSG00000174917	4.1e-08	-0.598948	0.028	0.471	0.00371599	2.22e-07	C19orf70
ENSG00000114354	4.1e-08	-1.19835	0.139	0.57	0.00371751	2.22e-07	TFG
ENSG00000110048	4.1e-08	-0.910706	0.028	0.468	0.00372076	2.22e-07	OSBP
ENSG00000036257	4.12e-08	-0.923417	0.028	0.471	0.00373602	2.22e-07	CUL3
ENSG00000117118	4.13e-08	-1.16976	0.111	0.579	0.00374017	2.22e-07	SDHB
ENSG00000178896	4.13e-08	-0.835341	0.056	0.491	0.00374073	2.22e-07	EXOSC4
ENSG00000011009	4.13e-08	-0.544366	0.028	0.439	0.00374795	2.23e-07	LYPLA2
ENSG00000078369	4.14e-08	-1.49856	0.111	0.561	0.00375218	2.23e-07	GNB1
ENSG00000170502	4.17e-08	-0.773224	0.028	0.462	0.00378484	2.24e-07	NUDT9
ENSG00000144021	4.2e-08	-0.862338	0.056	0.459	0.00380542	2.25e-07	CIAO1
ENSG00000132361	4.2e-08	-0.865499	0.056	0.494	0.00380921	2.25e-07	CLUH
ENSG00000169564	4.2e-08	-1.20997	0.083	0.547	0.00381202	2.25e-07	PCBP1
ENSG00000166681	4.22e-08	-1.02286	0.083	0.544	0.00382202	2.26e-07	NGFRAP1
ENSG00000163113	4.22e-08	-1.02348	0.056	0.512	0.0038292	2.26e-07	OTUD7B
ENSG00000156411	4.23e-08	-1.20176	0.139	0.576	0.00383867	2.26e-07	C14orf2
ENSG00000057757	4.24e-08	-0.422475	0.028	0.436	0.00384296	2.26e-07	PITHD1
ENSG00000173486	4.24e-08	-0.828619	0.056	0.497	0.00384506	2.26e-07	FKBP2
ENSG00000185813	4.3e-08	-0.952919	0.056	0.506	0.0038953	2.29e-07	PCYT2
ENSG00000123064	4.3e-08	-0.782131	0.028	0.462	0.00390215	2.29e-07	DDX54
ENSG00000099624	4.31e-08	-1.14314	0.278	0.579	0.00390345	2.29e-07	ATP5D
ENSG00000186591	4.34e-08	-0.950329	0.056	0.506	0.0039374	2.31e-07	UBE2H
ENSG00000117305	4.36e-08	-0.980394	0.056	0.518	0.00395066	2.31e-07	HMGCL
ENSG00000120805	4.37e-08	-0.685726	0.028	0.468	0.00395909	2.32e-07	ARL1
ENSG00000111726	4.39e-08	-0.930255	0.056	0.5	0.0039762	2.32e-07	CMAS
ENSG00000055208	4.39e-08	-0.766582	0.028	0.468	0.00398148	2.33e-07	TAB2
ENSG00000197077	4.4e-08	-0.687977	0.028	0.468	0.00398977	2.33e-07	KIAA1671
ENSG00000145632	4.42e-08	-1.50207	0.056	0.512	0.00401154	2.34e-07	PLK2
ENSG00000150779	4.44e-08	-1.15999	0.139	0.57	0.00402192	2.34e-07	TIMM8B
ENSG00000134825	4.44e-08	-0.656151	0.028	0.462	0.00402849	2.34e-07	TMEM258
ENSG00000198961	4.46e-08	-0.765432	0.028	0.468	0.00403936	2.35e-07	PJA2
ENSG00000102931	4.49e-08	-1.23547	0.111	0.556	0.00406881	2.36e-07	ARL2BP
ENSG00000119396	4.5e-08	-1.19945	0.111	0.523	0.00407999	2.37e-07	RAB14
ENSG00000116171	4.51e-08	-1.62087	0.167	0.602	0.00408964	2.37e-07	SCP2
ENSG00000156096	4.51e-08	-1.98597	0.194	0.637	0.00409172	2.37e-07	UGT2B4
ENSG00000198586	4.54e-08	-0.714544	0.028	0.453	0.00411552	2.37e-07	TLK1
ENSG00000180822	4.55e-08	-0.430645	0	0.368	0.00412914	2.37e-07	PSMG4
ENSG00000100592	4.55e-08	-0.446131	0	0.368	0.00412914	2.37e-07	DAAM1
ENSG00000110104	4.55e-08	-0.33599	0	0.368	0.00412914	2.37e-07	CCDC86
ENSG00000155287	4.55e-08	-0.39126	0	0.368	0.00412914	2.37e-07	SLC25A28
ENSG00000106723	4.55e-08	-0.392693	0	0.368	0.00412914	2.37e-07	SPIN1
ENSG00000135372	4.55e-08	-0.489582	0	0.368	0.00412914	2.37e-07	NAT10
ENSG00000169641	4.55e-08	-0.641216	0	0.368	0.00412914	2.37e-07	LUZP1
ENSG00000172428	4.57e-08	-0.926081	0.056	0.518	0.00414326	2.38e-07	MYEOV2
ENSG00000102743	4.58e-08	-0.520266	0.028	0.447	0.00414838	2.38e-07	SLC25A15
ENSG00000198752	4.58e-08	-0.799609	0.028	0.459	0.00414914	2.38e-07	CDC42BPB
ENSG00000125148	4.59e-08	-1.77759	0.139	0.611	0.00416145	2.38e-07	MT2A
ENSG00000119048	4.61e-08	-0.804915	0.028	0.465	0.00418349	2.39e-07	UBE2B
ENSG00000168288	4.63e-08	-0.943039	0.056	0.515	0.0041983	2.4e-07	MMADHC
ENSG00000215193	4.63e-08	-1.62248	0.194	0.602	0.00419939	2.4e-07	PEX26
ENSG00000180370	4.65e-08	-1.15757	0.083	0.55	0.00421497	2.41e-07	PAK2
ENSG00000198682	4.69e-08	-1.35935	0.083	0.553	0.00425027	2.42e-07	PAPSS2
ENSG00000164713	4.7e-08	-1.353	0.139	0.594	0.0042619	2.43e-07	BRI3
ENSG00000074416	4.7e-08	-1.4842	0.139	0.608	0.00426305	2.43e-07	MGLL
ENSG00000104979	4.73e-08	-1.13776	0.111	0.535	0.00428479	2.44e-07	C19orf53
ENSG00000114030	4.77e-08	-0.840567	0.028	0.468	0.00432607	2.46e-07	KPNA1
ENSG00000065809	4.81e-08	-1.36103	0.083	0.532	0.00435886	2.47e-07	FAM107B
ENSG00000160213	4.81e-08	-1.14701	0.111	0.538	0.00436124	2.47e-07	CSTB
ENSG00000100567	4.84e-08	-1.06238	0.083	0.556	0.00438993	2.49e-07	PSMA3
ENSG00000079246	4.84e-08	-1.47056	0.111	0.579	0.00439107	2.49e-07	XRCC5
ENSG00000114503	4.85e-08	-0.790244	0.028	0.468	0.00439813	2.49e-07	NCBP2
ENSG00000110047	4.85e-08	-0.870203	0.056	0.485	0.0043987	2.49e-07	EHD1
ENSG00000166595	4.86e-08	-1.26234	0.083	0.556	0.00440939	2.49e-07	FAM96B
ENSG00000011007	4.87e-08	-1.15805	0.083	0.547	0.00441065	2.49e-07	TCEB3
ENSG00000063245	4.87e-08	-0.698149	0.028	0.465	0.00441343	2.49e-07	EPN1
ENSG00000164609	4.87e-08	-0.919675	0.028	0.468	0.00441562	2.49e-07	SLU7
ENSG00000125651	4.88e-08	-0.716942	0.028	0.468	0.00442602	2.49e-07	GTF2F1
ENSG00000073712	4.88e-08	-0.764453	0.028	0.465	0.00442754	2.49e-07	FERMT2
ENSG00000145494	4.89e-08	-0.913539	0.083	0.556	0.00443265	2.49e-07	NDUFS6
ENSG00000136003	4.89e-08	-0.997116	0.056	0.491	0.00443349	2.49e-07	ISCU
ENSG00000152078	4.9e-08	-0.483166	0.028	0.43	0.00444087	2.49e-07	TMEM56
ENSG00000185896	4.91e-08	-1.12601	0.083	0.553	0.00445073	2.49e-07	LAMP1
ENSG00000053371	4.92e-08	-0.718364	0.056	0.509	0.00446298	2.5e-07	AKR7A2
ENSG00000126749	4.94e-08	-0.63499	0.028	0.465	0.00447823	2.51e-07	EMG1
ENSG00000134001	4.95e-08	-0.985296	0.056	0.512	0.00449086	2.51e-07	EIF2S1
ENSG00000124588	4.99e-08	-0.486465	0.111	0.529	0.00452617	2.53e-07	NQO2
ENSG00000162545	5.02e-08	-0.60054	0.028	0.465	0.00454988	2.54e-07	CAMK2N1
ENSG00000166825	5.03e-08	-1.0095	0.083	0.532	0.0045573	2.54e-07	ANPEP
ENSG00000167986	5.05e-08	-0.697013	0.028	0.462	0.00458269	2.55e-07	DDB1
ENSG00000055957	5.06e-08	-0.972153	0.056	0.497	0.00458973	2.55e-07	ITIH1
ENSG00000101421	5.07e-08	-0.842585	0.056	0.512	0.00459942	2.56e-07	CHMP4B
ENSG00000174695	5.09e-08	-0.929869	0.056	0.515	0.00461153	2.56e-07	TMEM167A
ENSG00000180398	5.12e-08	-1.13371	0.083	0.547	0.00464432	2.58e-07	MCFD2
ENSG00000088205	5.16e-08	-0.804549	0.028	0.453	0.00468158	2.59e-07	DDX18
ENSG00000085224	5.16e-08	-0.385763	0.028	0.389	0.00468218	2.59e-07	ATRX
ENSG00000130517	5.17e-08	-0.98704	0.056	0.512	0.0046861	2.59e-07	PGPEP1
ENSG00000155313	5.18e-08	-0.88324	0.028	0.465	0.00469566	2.6e-07	USP25
ENSG00000129559	5.18e-08	-1.3586	0.139	0.594	0.00469926	2.6e-07	NEDD8
ENSG00000148290	5.2e-08	-0.697596	0.056	0.471	0.00471765	2.6e-07	SURF1
ENSG00000146278	5.21e-08	-1.35594	0.111	0.564	0.00472052	2.6e-07	PNRC1
ENSG00000163634	5.23e-08	-0.716705	0.028	0.465	0.00473909	2.61e-07	THOC7
ENSG00000135220	5.29e-08	-0.746264	0.028	0.465	0.00479446	2.62e-07	UGT2A3
ENSG00000164070	5.31e-08	-0.867916	0.028	0.459	0.00481832	2.62e-07	HSPA4L
ENSG00000066455	5.32e-08	-0.744068	0.028	0.45	0.0048264	2.62e-07	GOLGA5
ENSG00000101146	5.33e-08	-0.464932	0	0.365	0.00483132	2.62e-07	RAE1
ENSG00000203434	5.33e-08	-0.307654	0	0.365	0.00483132	2.62e-07	RP11
ENSG00000134186	5.33e-08	-0.464319	0	0.365	0.00483132	2.62e-07	PRPF38B
ENSG00000115042	5.33e-08	-0.274473	0	0.365	0.00483132	2.62e-07	FAHD2A
ENSG00000177105	5.33e-08	-0.289285	0	0.365	0.00483132	2.62e-07	RHOG
ENSG00000118804	5.33e-08	-0.345994	0	0.365	0.00483132	2.62e-07	FAM47E
ENSG00000100441	5.33e-08	-0.388433	0	0.365	0.00483132	2.62e-07	KHNYN
ENSG00000133422	5.33e-08	-0.416552	0	0.365	0.00483132	2.62e-07	MORC2
ENSG00000112130	5.33e-08	-0.472039	0	0.365	0.00483132	2.62e-07	RNF8
ENSG00000169047	5.33e-08	-0.483344	0	0.365	0.00483132	2.62e-07	IRS1
ENSG00000243156	5.33e-08	-0.509606	0	0.365	0.00483132	2.62e-07	MICAL3
ENSG00000165959	5.33e-08	-0.551337	0	0.365	0.00483132	2.62e-07	CLMN
ENSG00000272888	5.33e-08	-0.273442	0	0.365	0.00483132	2.62e-07	AC013394
ENSG00000249673	5.33e-08	-0.408722	0	0.365	0.00483132	2.62e-07	NOP14
ENSG00000163125	5.33e-08	-0.446672	0	0.365	0.00483132	2.62e-07	RPRD2
ENSG00000204104	5.33e-08	-0.447061	0	0.365	0.00483132	2.62e-07	TRAF3IP1
ENSG00000173230	5.33e-08	-0.780564	0	0.365	0.00483132	2.62e-07	GOLGB1
ENSG00000126214	5.33e-08	-0.291038	0	0.365	0.00483132	2.62e-07	KLC1
ENSG00000117500	5.33e-08	-1.01497	0.056	0.512	0.00483657	2.62e-07	TMED5
ENSG00000151914	5.35e-08	-1.4202	0.083	0.529	0.00485263	2.62e-07	DST
ENSG00000177885	5.36e-08	-0.945196	0.056	0.503	0.0048619	2.63e-07	GRB2
ENSG00000029363	5.37e-08	-0.711938	0.028	0.447	0.004871	2.63e-07	BCLAF1
ENSG00000119471	5.39e-08	-1.19101	0.083	0.55	0.00489004	2.64e-07	HSDL2
ENSG00000131795	5.4e-08	-0.569909	0.028	0.453	0.00489915	2.64e-07	RBM8A
ENSG00000013375	5.41e-08	-1.31923	0.139	0.556	0.00490406	2.64e-07	PGM3
ENSG00000129103	5.41e-08	-0.702173	0.028	0.462	0.00490889	2.64e-07	SUMF2
ENSG00000165280	5.43e-08	-1.42647	0.139	0.582	0.00492412	2.65e-07	VCP
ENSG00000250317	5.51e-08	-0.731034	0.028	0.453	0.00499851	2.68e-07	SMIM20
ENSG00000143321	5.52e-08	-1.5343	0.139	0.605	0.00500159	2.68e-07	HDGF
ENSG00000146066	5.54e-08	-0.83514	0.083	0.491	0.00502387	2.69e-07	HIGD2A
ENSG00000143819	5.54e-08	-1.23879	0.111	0.538	0.00502539	2.69e-07	EPHX1
ENSG00000132467	5.54e-08	-0.702096	0.056	0.48	0.00502554	2.69e-07	UTP3
ENSG00000120742	5.55e-08	-1.35146	0.139	0.582	0.00503513	2.69e-07	SERP1
ENSG00000170540	5.57e-08	-0.896305	0.028	0.465	0.00504644	2.69e-07	ARL6IP1
ENSG00000153037	5.57e-08	-0.528457	0.028	0.465	0.00504809	2.69e-07	SRP19
ENSG00000127947	5.58e-08	-0.873778	0.028	0.465	0.00505971	2.7e-07	PTPN12
ENSG00000115486	5.58e-08	-0.792462	0.028	0.465	0.00506153	2.7e-07	GGCX
ENSG00000083799	5.61e-08	-0.868847	0.028	0.465	0.00508941	2.71e-07	CYLD
ENSG00000140743	5.61e-08	-0.687048	0.028	0.462	0.00509012	2.71e-07	CDR2
ENSG00000154639	5.71e-08	-0.826482	0.028	0.465	0.00517796	2.75e-07	CXADR
ENSG00000162433	5.72e-08	-1.2642	0.083	0.541	0.00518597	2.75e-07	AK4
ENSG00000182054	5.73e-08	-1.01415	0.056	0.503	0.0051919	2.76e-07	IDH2
ENSG00000171503	5.74e-08	-0.79084	0.028	0.465	0.00520796	2.76e-07	ETFDH
ENSG00000177119	5.81e-08	-0.752998	0.028	0.459	0.00526408	2.79e-07	ANO6
ENSG00000115307	5.81e-08	-0.968902	0.056	0.491	0.00526482	2.79e-07	AUP1
ENSG00000077380	5.86e-08	-0.844052	0.028	0.447	0.00530912	2.81e-07	DYNC1I2
ENSG00000100664	5.88e-08	-1.40145	0.111	0.591	0.00532687	2.82e-07	EIF5
ENSG00000149923	5.94e-08	-0.816128	0.056	0.497	0.00538964	2.85e-07	PPP4C
ENSG00000121579	5.97e-08	-1.49602	0.111	0.576	0.00541618	2.86e-07	NAA50
ENSG00000108561	6e-08	-1.38648	0.111	0.544	0.0054359	2.86e-07	C1QBP
ENSG00000205726	6e-08	-1.18298	0.056	0.503	0.00543801	2.86e-07	ITSN1
ENSG00000111678	6.05e-08	-0.778743	0.056	0.503	0.00548798	2.89e-07	C12orf57
ENSG00000064115	6.11e-08	-0.815341	0.083	0.538	0.00554242	2.91e-07	TM7SF3
ENSG00000075413	6.12e-08	-0.665239	0.056	0.5	0.00554458	2.91e-07	MARK3
ENSG00000089063	6.12e-08	-0.579184	0.028	0.459	0.00554741	2.91e-07	TMEM230
ENSG00000100221	6.13e-08	-0.680343	0.028	0.462	0.00555483	2.91e-07	JOSD1
ENSG00000205302	6.13e-08	-0.644069	0.028	0.456	0.00555758	2.91e-07	SNX2
ENSG00000146085	6.17e-08	-0.764592	0.028	0.459	0.00559222	2.93e-07	MUT
ENSG00000113141	6.17e-08	-0.937487	0.056	0.474	0.00559303	2.93e-07	IK
ENSG00000085760	6.18e-08	-1.11613	0.083	0.518	0.00560242	2.93e-07	MTIF2
ENSG00000100836	6.23e-08	-0.306149	0	0.363	0.00564933	2.93e-07	PABPN1
ENSG00000238227	6.23e-08	-0.316077	0	0.363	0.00564933	2.93e-07	C9orf69
ENSG00000185551	6.23e-08	-0.524783	0	0.363	0.00564933	2.93e-07	NR2F2
ENSG00000100319	6.23e-08	-0.260749	0	0.363	0.00564933	2.93e-07	ZMAT5
ENSG00000204178	6.23e-08	-0.468979	0	0.363	0.00564933	2.93e-07	TMEM57
ENSG00000213722	6.23e-08	-0.31063	0	0.363	0.00564933	2.93e-07	DDAH2
ENSG00000135999	6.23e-08	-0.374777	0	0.363	0.00564933	2.93e-07	EPC2
ENSG00000070159	6.23e-08	-0.451942	0	0.363	0.00564933	2.93e-07	PTPN3
ENSG00000164031	6.23e-08	-0.355794	0	0.363	0.00564933	2.93e-07	DNAJB14
ENSG00000182606	6.23e-08	-0.395042	0	0.363	0.00564933	2.93e-07	TRAK1
ENSG00000176783	6.23e-08	-0.497445	0	0.363	0.00564933	2.93e-07	RUFY1
ENSG00000116133	6.25e-08	-1.61006	0.139	0.608	0.00566957	2.94e-07	DHCR24
ENSG00000171793	6.29e-08	-0.554892	0.028	0.447	0.00570576	2.95e-07	CTPS1
ENSG00000166326	6.32e-08	-0.648519	0.028	0.456	0.00572879	2.96e-07	TRIM44
ENSG00000185650	6.33e-08	-1.44516	0.167	0.55	0.00574147	2.97e-07	ZFP36L1
ENSG00000137942	6.34e-08	-0.8423	0.028	0.459	0.00574754	2.97e-07	FNBP1L
ENSG00000214022	6.38e-08	-0.50914	0.028	0.447	0.00578535	2.98e-07	REPIN1
ENSG00000175756	6.45e-08	-1.05379	0.083	0.544	0.00584343	3.01e-07	AURKAIP1
ENSG00000138246	6.45e-08	-0.92703	0.028	0.456	0.00584447	3.01e-07	DNAJC13
ENSG00000072415	6.45e-08	-0.800788	0.028	0.459	0.00585108	3.01e-07	MPP5
ENSG00000050820	6.46e-08	-0.765989	0.028	0.462	0.00586012	3.01e-07	BCAR1
ENSG00000073008	6.49e-08	-1.15798	0.083	0.544	0.00588146	3.02e-07	PVR
ENSG00000037241	6.53e-08	-0.74313	0.028	0.462	0.0059156	3.04e-07	RPL26L1
ENSG00000109181	6.54e-08	-1.1163	0.056	0.488	0.00592814	3.04e-07	UGT2B10
ENSG00000183978	6.54e-08	-0.85103	0.056	0.503	0.00593006	3.04e-07	COA3
ENSG00000006125	6.54e-08	-0.607836	0.028	0.459	0.00593254	3.04e-07	AP2B1
ENSG00000159210	6.58e-08	-0.702718	0.056	0.494	0.00596453	3.05e-07	SNF8
ENSG00000157916	6.61e-08	-0.900423	0.056	0.512	0.00599658	3.07e-07	RER1
ENSG00000164442	6.69e-08	-1.07919	0.056	0.512	0.00606755	3.1e-07	CITED2
ENSG00000149084	6.69e-08	-0.859562	0.028	0.453	0.00606793	3.1e-07	HSD17B12
ENSG00000187239	6.7e-08	-0.866981	0.028	0.462	0.0060725	3.1e-07	FNBP1
ENSG00000060339	6.71e-08	-1.12862	0.056	0.512	0.00608649	3.1e-07	CCAR1
ENSG00000005955	6.72e-08	-1.14541	0.056	0.506	0.00609031	3.1e-07	GGNBP2
ENSG00000108100	6.72e-08	-0.623277	0.028	0.462	0.00609074	3.1e-07	CCNY
ENSG00000163347	6.77e-08	-1.80535	0.167	0.594	0.00614073	3.12e-07	CLDN1
ENSG00000160712	6.81e-08	-0.938792	0.028	0.447	0.00617216	3.13e-07	IL6R
ENSG00000130303	6.82e-08	-0.971597	0.056	0.509	0.00617883	3.14e-07	BST2
ENSG00000047315	6.83e-08	-0.694396	0.028	0.462	0.00619115	3.14e-07	POLR2B
ENSG00000119487	6.87e-08	-0.902877	0.056	0.485	0.0062268	3.15e-07	MAPKAP1
ENSG00000007202	6.9e-08	-0.69324	0.028	0.447	0.00625147	3.16e-07	KIAA0100
ENSG00000138758	6.9e-08	-1.20776	0.056	0.497	0.00625302	3.16e-07	2011-09-01
ENSG00000169136	6.94e-08	-1.50961	0.111	0.556	0.00629007	3.18e-07	ATF5
ENSG00000158604	6.97e-08	-0.650154	0.028	0.456	0.00631505	3.19e-07	TMED4
ENSG00000179889	6.97e-08	-0.869876	0.083	0.553	0.00631818	3.19e-07	PDXDC1
ENSG00000127870	6.99e-08	-0.731744	0.028	0.45	0.0063328	3.19e-07	RNF6
ENSG00000113575	6.99e-08	-0.999132	0.083	0.547	0.00633299	3.19e-07	PPP2CA
ENSG00000164346	7.02e-08	-1.0468	0.056	0.5	0.00636108	3.2e-07	NSA2
ENSG00000157601	7.03e-08	-1.02002	0.028	0.453	0.00636881	3.2e-07	MX1
ENSG00000163902	7.03e-08	-0.917679	0.056	0.494	0.00637566	3.21e-07	RPN1
ENSG00000187051	7.07e-08	-1.12994	0.111	0.523	0.00641045	3.22e-07	RPS19BP1
ENSG00000110696	7.08e-08	-1.1612	0.111	0.553	0.00642278	3.22e-07	C11orf58
ENSG00000150782	7.09e-08	-1.19918	0.083	0.544	0.00642998	3.22e-07	IL18
ENSG00000071054	7.13e-08	-1.28082	0.083	0.553	0.00646255	3.24e-07	MAP4K4
ENSG00000197102	7.13e-08	-1.08692	0.056	0.474	0.00646435	3.24e-07	DYNC1H1
ENSG00000106052	7.16e-08	-1.62649	0.139	0.558	0.00648871	3.24e-07	TAX1BP1
ENSG00000173153	7.16e-08	-0.788159	0.056	0.503	0.00648974	3.24e-07	ESRRA
ENSG00000159423	7.17e-08	-0.833972	0.056	0.491	0.00650021	3.25e-07	ALDH4A1
ENSG00000109111	7.19e-08	-1.05299	0.056	0.497	0.00651386	3.25e-07	SUPT6H
ENSG00000136146	7.21e-08	-0.659592	0.028	0.453	0.0065352	3.26e-07	MED4
ENSG00000087269	7.21e-08	-0.893215	0.028	0.453	0.00653651	3.26e-07	NOP14
ENSG00000125107	7.26e-08	-0.949778	0.028	0.459	0.0065854	3.26e-07	CNOT1
ENSG00000146223	7.27e-08	-1.29105	0.111	0.576	0.00659246	3.26e-07	RPL7L1
ENSG00000212978	7.28e-08	-0.31462	0	0.36	0.00660169	3.26e-07	AC016747
ENSG00000143811	7.28e-08	-0.26551	0	0.36	0.00660169	3.26e-07	PYCR2
ENSG00000105640	7.28e-08	-0.279545	0	0.36	0.00660169	3.26e-07	RPL18A
ENSG00000136247	7.28e-08	-0.293009	0	0.36	0.00660169	3.26e-07	ZDHHC4
ENSG00000177542	7.28e-08	-0.31923	0	0.36	0.00660169	3.26e-07	SLC25A22
ENSG00000203879	7.28e-08	-0.303963	0	0.36	0.00660169	3.26e-07	GDI1
ENSG00000180357	7.28e-08	-0.336667	0	0.36	0.00660169	3.26e-07	ZNF609
ENSG00000165861	7.28e-08	-0.339879	0	0.36	0.00660169	3.26e-07	ZFYVE1
ENSG00000164332	7.28e-08	-0.356123	0	0.36	0.00660169	3.26e-07	UBLCP1
ENSG00000129946	7.28e-08	-0.397285	0	0.36	0.00660169	3.26e-07	SHC2
ENSG00000116406	7.28e-08	-0.561267	0	0.36	0.00660169	3.26e-07	EDEM3
ENSG00000075785	7.28e-08	-1.51851	0.139	0.596	0.00660431	3.26e-07	RAB7A
ENSG00000150753	7.3e-08	-1.36787	0.139	0.596	0.00661866	3.26e-07	CCT5
ENSG00000100804	7.33e-08	-1.07476	0.083	0.541	0.00664705	3.27e-07	PSMB5
ENSG00000118508	7.42e-08	-1.3148	0.139	0.599	0.00672975	3.31e-07	RAB32
ENSG00000198015	7.46e-08	-0.622081	0.028	0.456	0.00676344	3.32e-07	MRPL42
ENSG00000105707	7.46e-08	-0.778508	0.056	0.503	0.0067641	3.32e-07	HPN
ENSG00000105355	7.47e-08	-0.6187	0.028	0.444	0.00676871	3.32e-07	PLIN3
ENSG00000147364	7.47e-08	-0.931527	0.056	0.509	0.00677646	3.32e-07	FBXO25
ENSG00000126247	7.55e-08	-1.49272	0.194	0.582	0.00684512	3.35e-07	CAPNS1
ENSG00000009724	7.6e-08	-0.804483	0.056	0.509	0.00688951	3.37e-07	MASP2
ENSG00000004779	7.63e-08	-1.21023	0.083	0.541	0.00691372	3.38e-07	NDUFAB1
ENSG00000111530	7.64e-08	-0.844309	0.056	0.48	0.00692299	3.38e-07	CAND1
ENSG00000113387	7.69e-08	-0.923096	0.083	0.547	0.00697472	3.41e-07	SUB1
ENSG00000196954	7.73e-08	-0.634097	0.028	0.45	0.00700422	3.42e-07	CASP4
ENSG00000182326	7.74e-08	-1.58276	0.111	0.564	0.00701655	3.42e-07	C1S
ENSG00000158882	7.78e-08	-0.704925	0.028	0.459	0.00705503	3.44e-07	TOMM40L
ENSG00000049239	7.82e-08	-0.930719	0.056	0.468	0.00708978	3.45e-07	H6PD
ENSG00000078808	7.85e-08	-0.991609	0.083	0.523	0.007121	3.47e-07	SDF4
ENSG00000004478	7.89e-08	-0.848542	0.056	0.488	0.00715563	3.48e-07	FKBP4
ENSG00000126698	7.91e-08	-1.13234	0.056	0.509	0.00716953	3.48e-07	DNAJC8
ENSG00000143774	7.93e-08	-1.36473	0.167	0.591	0.00718656	3.49e-07	GUK1
ENSG00000171314	7.93e-08	-0.942704	0.056	0.509	0.00719123	3.49e-07	PGAM1
ENSG00000173327	7.98e-08	-0.653376	0.028	0.459	0.00723509	3.51e-07	MAP3K11
ENSG00000108107	8.02e-08	-1.11684	0.139	0.523	0.00726718	3.52e-07	RPL28
ENSG00000146007	8.02e-08	-0.98121	0.056	0.497	0.00727086	3.52e-07	ZMAT2
ENSG00000134852	8.02e-08	-0.832899	0.028	0.456	0.00727402	3.52e-07	CLOCK
ENSG00000110958	8.05e-08	-1.07285	0.083	0.544	0.00730238	3.53e-07	PTGES3
ENSG00000099204	8.15e-08	-1.52465	0.111	0.538	0.00739306	3.57e-07	ABLIM1
ENSG00000076043	8.17e-08	-0.940954	0.056	0.5	0.00740406	3.57e-07	REXO2
ENSG00000100075	8.2e-08	-1.26683	0.194	0.594	0.0074373	3.59e-07	SLC25A1
ENSG00000143947	8.26e-08	-1.37401	0.139	0.596	0.00749007	3.61e-07	RPS27A
ENSG00000246705	8.28e-08	-0.70904	0.056	0.471	0.00751022	3.62e-07	H2AFJ
ENSG00000100030	8.32e-08	-1.1536	0.111	0.553	0.00754184	3.63e-07	MAPK1
ENSG00000118520	8.33e-08	-1.80607	0.306	0.643	0.00755226	3.63e-07	ARG1
ENSG00000072274	8.41e-08	-1.1263	0.056	0.482	0.00762393	3.66e-07	TFRC
ENSG00000170430	8.43e-08	-0.79772	0.056	0.494	0.00764615	3.67e-07	MGMT
ENSG00000123505	8.44e-08	-0.830644	0.056	0.485	0.00765029	3.67e-07	AMD1
ENSG00000244462	8.5e-08	-0.375804	0	0.357	0.00770979	3.67e-07	RBM12
ENSG00000163528	8.5e-08	-0.387135	0	0.357	0.00770979	3.67e-07	CHCHD4
ENSG00000111052	8.5e-08	-0.421309	0	0.357	0.00770979	3.67e-07	LIN7A
ENSG00000131018	8.5e-08	-0.479341	0	0.357	0.00770979	3.67e-07	SYNE1
ENSG00000104660	8.5e-08	-0.341146	0	0.357	0.00770979	3.67e-07	LEPROTL1
ENSG00000179833	8.5e-08	-0.380204	0	0.357	0.00770979	3.67e-07	SERTAD2
ENSG00000105778	8.5e-08	-0.515338	0	0.357	0.00770979	3.67e-07	AVL9
ENSG00000089154	8.5e-08	-0.288261	0	0.357	0.00770979	3.67e-07	GCN1L1
ENSG00000153015	8.5e-08	-0.320765	0	0.357	0.00770979	3.67e-07	CWC27
ENSG00000188021	8.5e-08	-0.327397	0	0.357	0.00770979	3.67e-07	UBQLN2
ENSG00000083444	8.5e-08	-0.327626	0	0.357	0.00770979	3.67e-07	PLOD1
ENSG00000138078	8.5e-08	-0.389665	0	0.357	0.00770979	3.67e-07	PREPL
ENSG00000178035	8.51e-08	-0.616938	0.028	0.456	0.00771862	3.67e-07	IMPDH2
ENSG00000138032	8.55e-08	-0.408169	0.028	0.424	0.00774826	3.68e-07	PPM1B
ENSG00000188725	8.55e-08	-0.709585	0.056	0.468	0.00775449	3.68e-07	SMIM15
ENSG00000165264	8.57e-08	-0.939508	0.083	0.55	0.00776964	3.68e-07	NDUFB6
ENSG00000145391	8.59e-08	-1.06373	0.083	0.544	0.00778512	3.69e-07	SETD7
ENSG00000162813	8.61e-08	-0.335157	0.028	0.412	0.00780876	3.7e-07	BPNT1
ENSG00000106258	8.63e-08	-1.14021	0.083	0.529	0.00781987	3.7e-07	CYP3A5
ENSG00000100852	8.82e-08	-1.21901	0.083	0.52	0.00799998	3.78e-07	ARHGAP5
ENSG00000178741	8.89e-08	-1.32186	0.194	0.617	0.00806006	3.81e-07	COX5A
ENSG00000151292	8.93e-08	-0.699753	0.028	0.45	0.00809689	3.82e-07	CSNK1G3
ENSG00000119547	9.01e-08	-0.973067	0.028	0.45	0.00816885	3.85e-07	ONECUT2
ENSG00000125304	9.01e-08	-0.744644	0.028	0.442	0.00817091	3.85e-07	TM9SF2
ENSG00000129422	9.09e-08	-0.92594	0.028	0.456	0.00823756	3.88e-07	MTUS1
ENSG00000130520	9.1e-08	-1.02684	0.083	0.518	0.00825054	3.88e-07	LSM4
ENSG00000184743	9.12e-08	-0.975745	0.056	0.506	0.00826954	3.89e-07	ATL3
ENSG00000112701	9.16e-08	-0.697766	0.028	0.439	0.00830657	3.9e-07	SENP6
ENSG00000171612	9.17e-08	-0.68	0.056	0.462	0.00831509	3.9e-07	SLC25A33
ENSG00000213639	9.19e-08	-1.04972	0.083	0.538	0.00833014	3.91e-07	PPP1CB
ENSG00000138594	9.19e-08	-0.824586	0.056	0.503	0.00833123	3.91e-07	TMOD3
ENSG00000127483	9.2e-08	-0.67207	0.028	0.456	0.00834027	3.91e-07	HP1BP3
ENSG00000137876	9.2e-08	-0.804477	0.056	0.485	0.00834398	3.91e-07	RSL24D1
ENSG00000125037	9.29e-08	-0.854285	0.111	0.5	0.00842496	3.94e-07	EMC3
ENSG00000143543	9.31e-08	-1.04965	0.083	0.532	0.00844084	3.95e-07	JTB
ENSG00000137364	9.33e-08	-0.59623	0.028	0.45	0.00845627	3.95e-07	TPMT
ENSG00000185187	9.36e-08	-0.68011	0.056	0.491	0.00848832	3.96e-07	SIGIRR
ENSG00000002549	9.39e-08	-0.815722	0.056	0.491	0.00850996	3.97e-07	LAP3
ENSG00000123843	9.39e-08	-0.683592	0.083	0.523	0.00851211	3.97e-07	C4BPB
ENSG00000140307	9.4e-08	-0.717687	0.028	0.453	0.00852054	3.97e-07	GTF2A2
ENSG00000092108	9.45e-08	-0.787382	0.028	0.456	0.0085717	3.99e-07	SCFD1
ENSG00000156222	9.47e-08	-0.8839	0.056	0.5	0.00858847	3.99e-07	SLC28A1
ENSG00000119402	9.49e-08	-0.766392	0.056	0.477	0.00860006	4e-07	FBXW2
ENSG00000090581	9.49e-08	-0.646744	0.028	0.447	0.00860668	4e-07	GNPTG
ENSG00000060491	9.53e-08	-0.608024	0.028	0.456	0.008642	4.01e-07	OGFR
ENSG00000100243	9.54e-08	-0.865124	0.083	0.529	0.00865213	4.01e-07	CYB5R3
ENSG00000064393	9.67e-08	-1.12847	0.056	0.494	0.00876299	4.06e-07	HIPK2
ENSG00000205531	9.7e-08	-1.03932	0.083	0.5	0.00879589	4.07e-07	NAP1L4
ENSG00000166224	9.71e-08	-0.284826	0.028	0.386	0.00880188	4.07e-07	SGPL1
ENSG00000134248	9.72e-08	-1.11269	0.083	0.532	0.0088084	4.07e-07	LAMTOR5
ENSG00000133142	9.76e-08	-0.920646	0.056	0.488	0.0088454	4.09e-07	TCEAL4
ENSG00000168528	9.8e-08	-0.592397	0.028	0.433	0.00888516	4.1e-07	SERINC2
ENSG00000138381	9.84e-08	-0.745632	0.056	0.485	0.00892439	4.12e-07	ASNSD1
ENSG00000104325	9.9e-08	-1.05426	0.111	0.585	0.00897304	4.12e-07	DECR1
ENSG00000168214	9.93e-08	-0.516335	0	0.354	0.00899835	4.12e-07	RBPJ
ENSG00000172331	9.93e-08	-0.372352	0	0.354	0.00899835	4.12e-07	BPGM
ENSG00000072682	9.93e-08	-0.443198	0	0.354	0.00899835	4.12e-07	P4HA2
ENSG00000131116	9.93e-08	-0.267424	0	0.354	0.00899835	4.12e-07	ZNF428
ENSG00000152464	9.93e-08	-0.308	0	0.354	0.00899835	4.12e-07	RPP38
ENSG00000119953	9.93e-08	-0.344458	0	0.354	0.00899835	4.12e-07	SMNDC1
ENSG00000107625	9.93e-08	-0.395266	0	0.354	0.00899835	4.12e-07	DDX50
ENSG00000143970	9.93e-08	-0.438007	0	0.354	0.00899835	4.12e-07	ASXL2
ENSG00000178105	9.93e-08	-0.391973	0	0.354	0.00899835	4.12e-07	DDX10
ENSG00000164916	9.93e-08	-0.42652	0	0.354	0.00899835	4.12e-07	FOXK1
ENSG00000111229	9.94e-08	-1.0504	0.083	0.52	0.00900702	4.12e-07	ARPC3
ENSG00000138029	9.99e-08	-0.725309	0.056	0.5	0.00905616	4.14e-07	HADHB
ENSG00000091409	1e-07	-0.915212	0.028	0.45	0.00908748	4.15e-07	ITGA6
ENSG00000171759	1.01e-07	-1.45196	0.194	0.611	0.00911385	4.16e-07	PAH
ENSG00000105939	1.01e-07	-0.786154	0.028	0.453	0.00911968	4.16e-07	ZC3HAV1
ENSG00000143155	1.01e-07	-0.729979	0.056	0.462	0.00912105	4.16e-07	TIPRL
ENSG00000145782	1.01e-07	-0.619953	0.028	0.442	0.00914476	4.16e-07	ATG12
ENSG00000091513	1.01e-07	-2.78132	0.361	0.655	0.00916449	4.17e-07	TF
ENSG00000138413	1.01e-07	-1.19386	0.111	0.57	0.009185	4.18e-07	IDH1
ENSG00000078674	1.02e-07	-1.25777	0.083	0.52	0.00920364	4.18e-07	PCM1
ENSG00000065833	1.02e-07	-1.19454	0.111	0.535	0.00925689	4.2e-07	ME1
ENSG00000182004	1.02e-07	-0.696111	0.028	0.45	0.00925808	4.2e-07	SNRPE
ENSG00000076554	1.04e-07	-0.576444	0.028	0.442	0.00939081	4.26e-07	TPD52
ENSG00000036054	1.04e-07	-0.822274	0.056	0.488	0.00939712	4.26e-07	TBC1D23
ENSG00000105402	1.05e-07	-0.95842	0.083	0.523	0.00951469	4.31e-07	NAPA
ENSG00000100216	1.06e-07	-0.687362	0.056	0.471	0.0095722	4.33e-07	TOMM22
ENSG00000145439	1.06e-07	-0.586938	0.028	0.453	0.00961655	4.35e-07	CBR4
ENSG00000183624	1.06e-07	-0.51111	0.056	0.491	0.00963917	4.36e-07	HMCES
ENSG00000197157	1.06e-07	-0.742819	0.028	0.453	0.0096454	4.36e-07	SND1
ENSG00000110880	1.07e-07	-1.10594	0.083	0.538	0.0096828	4.37e-07	CORO1C
ENSG00000077549	1.07e-07	-1.02727	0.083	0.512	0.00969165	4.37e-07	CAPZB
ENSG00000010256	1.08e-07	-1.19175	0.167	0.585	0.00976426	4.4e-07	UQCRC1
ENSG00000225921	1.08e-07	-0.882147	0.056	0.503	0.00979007	4.41e-07	NOL7
ENSG00000046604	1.08e-07	-0.531604	0.028	0.418	0.00979973	4.41e-07	DSG2
ENSG00000159592	1.08e-07	-0.729854	0.056	0.48	0.00981336	4.41e-07	GPBP1L1
ENSG00000113384	1.08e-07	-0.889967	0.056	0.503	0.00981341	4.41e-07	GOLPH3
ENSG00000127838	1.08e-07	-0.518793	0.056	0.48	0.00983278	4.42e-07	PNKD
ENSG00000148943	1.09e-07	-0.590773	0.028	0.442	0.00988772	4.44e-07	LIN7C
ENSG00000143164	1.09e-07	-1.26862	0.083	0.526	0.00989334	4.44e-07	DCAF6
ENSG00000196372	1.09e-07	-0.873349	0.056	0.491	0.00991752	4.44e-07	ASB13
ENSG00000088682	1.09e-07	-0.712273	0.056	0.488	0.00991846	4.44e-07	COQ9
ENSG00000197982	1.09e-07	-0.966298	0.083	0.523	0.00992625	4.44e-07	C1orf122
ENSG00000084623	1.1e-07	-1.2447	0.111	0.547	0.00997004	4.46e-07	EIF3I
ENSG00000162599	1.11e-07	-0.82049	0.028	0.453	0.0100217	4.48e-07	NFIA
ENSG00000106049	1.11e-07	-0.803034	0.056	0.477	0.0100364	4.48e-07	HIBADH
ENSG00000132507	1.11e-07	-1.30744	0.139	0.576	0.0100682	4.49e-07	EIF5A
ENSG00000119711	1.11e-07	-0.761238	0.028	0.453	0.0101012	4.5e-07	ALDH6A1
ENSG00000087263	1.12e-07	-0.72207	0.028	0.453	0.0101923	4.54e-07	OGFOD1
ENSG00000125844	1.12e-07	-1.53636	0.139	0.541	0.0101926	4.54e-07	RRBP1
ENSG00000131778	1.12e-07	-0.938885	0.056	0.503	0.0101949	4.54e-07	CHD1L
ENSG00000132475	1.13e-07	-1.37802	0.111	0.561	0.0102608	4.56e-07	H3F3B
ENSG00000172115	1.13e-07	-1.35597	0.167	0.579	0.0102732	4.56e-07	CYCS
ENSG00000135870	1.14e-07	-0.747161	0.028	0.447	0.0103125	4.58e-07	RC3H1
ENSG00000106211	1.14e-07	-1.73934	0.111	0.556	0.010328	4.58e-07	HSPB1
ENSG00000132463	1.14e-07	-0.977753	0.083	0.541	0.0103299	4.58e-07	GRSF1
ENSG00000128284	1.14e-07	-1.53557	0.111	0.547	0.0103461	4.58e-07	APOL3
ENSG00000257103	1.14e-07	-0.654636	0.056	0.488	0.0103493	4.58e-07	LSM14A
ENSG00000115866	1.14e-07	-0.748437	0.083	0.482	0.0103794	4.59e-07	DARS
ENSG00000110917	1.15e-07	-0.935086	0.056	0.485	0.0104326	4.59e-07	MLEC
ENSG00000021355	1.15e-07	-1.04287	0.083	0.5	0.0104542	4.59e-07	SERPINB1
ENSG00000044574	1.16e-07	-1.78424	0.167	0.591	0.0104912	4.59e-07	HSPA5
ENSG00000145945	1.16e-07	-0.364546	0	0.351	0.0104958	4.59e-07	FAM50B
ENSG00000085788	1.16e-07	-0.397317	0	0.351	0.0104958	4.59e-07	DDHD2
ENSG00000142444	1.16e-07	-0.329598	0	0.351	0.0104958	4.59e-07	C19orf52
ENSG00000148358	1.16e-07	-0.331877	0	0.351	0.0104958	4.59e-07	GPR107
ENSG00000147400	1.16e-07	-0.335746	0	0.351	0.0104958	4.59e-07	CETN2
ENSG00000144357	1.16e-07	-0.342445	0	0.351	0.0104958	4.59e-07	UBR3
ENSG00000078967	1.16e-07	-0.393163	0	0.351	0.0104958	4.59e-07	UBE2D4
ENSG00000131725	1.16e-07	-0.41672	0	0.351	0.0104958	4.59e-07	WDR44
ENSG00000100941	1.16e-07	-0.497336	0	0.351	0.0104958	4.59e-07	PNN
ENSG00000170310	1.16e-07	-0.271677	0	0.351	0.0104958	4.59e-07	STX8
ENSG00000164597	1.16e-07	-0.381142	0	0.351	0.0104958	4.59e-07	COG5
ENSG00000173889	1.16e-07	-0.418797	0	0.351	0.0104958	4.59e-07	PHC3
ENSG00000054267	1.16e-07	-0.49276	0	0.351	0.0104958	4.59e-07	ARID4B
ENSG00000132613	1.16e-07	-0.337875	0	0.351	0.0104958	4.59e-07	MTSS1L
ENSG00000147905	1.16e-07	-0.443129	0	0.351	0.0104958	4.59e-07	ZCCHC7
ENSG00000147677	1.16e-07	-0.919311	0.083	0.541	0.0105035	4.59e-07	EIF3H
ENSG00000204356	1.16e-07	-0.329927	0.056	0.462	0.0105259	4.59e-07	NELFE
ENSG00000131669	1.16e-07	-1.00751	0.083	0.518	0.0105317	4.59e-07	NINJ1
ENSG00000241553	1.16e-07	-0.84494	0.056	0.491	0.0105333	4.59e-07	ARPC4
ENSG00000029725	1.16e-07	-0.786011	0.028	0.442	0.0105422	4.59e-07	RABEP1
ENSG00000108592	1.17e-07	-0.747993	0.028	0.442	0.0105889	4.61e-07	FTSJ3
ENSG00000155438	1.17e-07	-0.660776	0.028	0.45	0.0106162	4.62e-07	MKI67IP
ENSG00000147853	1.17e-07	-1.08548	0.111	0.582	0.0106278	4.62e-07	AK3
ENSG00000136813	1.17e-07	-1.09875	0.111	0.526	0.01063	4.62e-07	KIAA0368
ENSG00000087470	1.17e-07	-0.675571	0.028	0.45	0.0106482	4.62e-07	DNM1L
ENSG00000255974	1.18e-07	-1.36615	0.056	0.5	0.0106551	4.62e-07	CYP2A6
ENSG00000164040	1.18e-07	-0.918758	0.056	0.5	0.0107008	4.64e-07	PGRMC2
ENSG00000090013	1.18e-07	-1.15138	0.139	0.558	0.010714	4.64e-07	BLVRB
ENSG00000198791	1.19e-07	-0.847078	0.083	0.477	0.0107495	4.65e-07	CNOT7
ENSG00000162889	1.19e-07	-0.763406	0.083	0.491	0.0107649	4.66e-07	MAPKAPK2
ENSG00000162434	1.2e-07	-1.47873	0.083	0.538	0.0108647	4.7e-07	JAK1
ENSG00000163597	1.21e-07	-0.779453	0.056	0.488	0.0109624	4.74e-07	SNHG16
ENSG00000108671	1.21e-07	-0.828639	0.056	0.497	0.0109737	4.74e-07	PSMD11
ENSG00000239672	1.21e-07	-1.27674	0.139	0.564	0.0109945	4.74e-07	NME1
ENSG00000091039	1.22e-07	-1.02108	0.056	0.491	0.0110297	4.76e-07	OSBPL8
ENSG00000159658	1.22e-07	-0.782951	0.056	0.48	0.0110607	4.77e-07	EFCAB14
ENSG00000130638	1.23e-07	-0.816441	0.056	0.48	0.0111721	4.81e-07	ATXN10
ENSG00000196365	1.23e-07	-0.59714	0.028	0.45	0.0111789	4.81e-07	LONP1
ENSG00000163466	1.24e-07	-1.38648	0.222	0.582	0.0112073	4.82e-07	ARPC2
ENSG00000172354	1.24e-07	-0.793497	0.056	0.5	0.0112107	4.82e-07	GNB2
ENSG00000183077	1.24e-07	-0.546356	0.028	0.442	0.0112431	4.83e-07	AFMID
ENSG00000180992	1.24e-07	-0.931321	0.083	0.515	0.0112568	4.83e-07	MRPL14
ENSG00000138071	1.25e-07	-1.32831	0.111	0.564	0.0113084	4.85e-07	ACTR2
ENSG00000149187	1.25e-07	-0.940838	0.056	0.485	0.0113169	4.85e-07	CELF1
ENSG00000167671	1.25e-07	-0.547236	0.028	0.45	0.0113504	4.86e-07	UBXN6
ENSG00000163866	1.27e-07	-1.07552	0.111	0.535	0.0115069	4.92e-07	SMIM12
ENSG00000108270	1.28e-07	-0.713341	0.028	0.45	0.0115617	4.95e-07	AATF
ENSG00000107959	1.28e-07	-0.699259	0.028	0.442	0.0116224	4.97e-07	PITRM1
ENSG00000084652	1.28e-07	-0.931547	0.083	0.48	0.011629	4.97e-07	TXLNA
ENSG00000129083	1.29e-07	-1.1828	0.111	0.535	0.0116891	4.99e-07	COPB1
ENSG00000019995	1.29e-07	-0.692879	0.028	0.45	0.0117326	5e-07	ZRANB1
ENSG00000176834	1.3e-07	-0.598889	0.056	0.474	0.011776	5.02e-07	VSIG10
ENSG00000125166	1.3e-07	-1.18614	0.111	0.561	0.0118003	5.02e-07	GOT2
ENSG00000141429	1.3e-07	-0.842181	0.056	0.468	0.0118008	5.02e-07	GALNT1
ENSG00000119950	1.3e-07	-0.429921	0.028	0.412	0.0118099	5.02e-07	MXI1
ENSG00000014216	1.3e-07	-0.61124	0.028	0.45	0.0118212	5.02e-07	CAPN1
ENSG00000160216	1.3e-07	-0.955658	0.083	0.532	0.0118307	5.02e-07	AGPAT3
ENSG00000249948	1.31e-07	-0.483302	0.028	0.43	0.0118311	5.02e-07	GBA3
ENSG00000147955	1.31e-07	-1.16723	0.167	0.538	0.0118468	5.03e-07	SIGMAR1
ENSG00000025423	1.31e-07	-0.835182	0.028	0.45	0.0118513	5.03e-07	HSD17B6
ENSG00000141378	1.31e-07	-0.715113	0.028	0.45	0.0118977	5.04e-07	PTRH2
ENSG00000086289	1.32e-07	-0.591305	0.028	0.442	0.0119347	5.05e-07	EPDR1
ENSG00000149932	1.32e-07	-0.507912	0.028	0.45	0.0119646	5.06e-07	TMEM219
ENSG00000128463	1.32e-07	-0.845435	0.056	0.5	0.0119687	5.06e-07	EMC4
ENSG00000141522	1.32e-07	-0.897663	0.056	0.477	0.0119827	5.06e-07	ARHGDIA
ENSG00000043093	1.32e-07	-0.545957	0.028	0.45	0.0119963	5.07e-07	DCUN1D1
ENSG00000214706	1.33e-07	-0.717342	0.056	0.48	0.0120782	5.1e-07	IFRD2
ENSG00000125877	1.34e-07	-0.541039	0.028	0.442	0.0121049	5.11e-07	ITPA
ENSG00000232388	1.34e-07	-0.497793	0.028	0.447	0.0121525	5.12e-07	LINC00493
ENSG00000158828	1.34e-07	-1.04011	0.083	0.535	0.0121568	5.12e-07	PINK1
ENSG00000124333	1.34e-07	-0.491709	0.028	0.439	0.0121726	5.12e-07	VAMP7
ENSG00000114742	1.35e-07	-0.342707	0	0.348	0.0122352	5.12e-07	WDR48
ENSG00000185619	1.35e-07	-0.351507	0	0.348	0.0122352	5.12e-07	PCGF3
ENSG00000167476	1.35e-07	-0.353372	0	0.348	0.0122352	5.12e-07	JSRP1
ENSG00000137871	1.35e-07	-0.36104	0	0.348	0.0122352	5.12e-07	ZNF280D
ENSG00000174197	1.35e-07	-0.593909	0	0.348	0.0122352	5.12e-07	MGA
ENSG00000163104	1.35e-07	-0.36195	0	0.348	0.0122352	5.12e-07	SMARCAD1
ENSG00000166278	1.35e-07	-0.407159	0	0.348	0.0122352	5.12e-07	C2
ENSG00000164338	1.35e-07	-0.52182	0	0.348	0.0122352	5.12e-07	UTP15
ENSG00000163110	1.35e-07	-1.18469	0.083	0.535	0.012246	5.12e-07	PDLIM5
ENSG00000133028	1.35e-07	-0.732064	0.056	0.456	0.0122508	5.12e-07	SCO1
ENSG00000111843	1.35e-07	-0.876467	0.083	0.541	0.0122755	5.13e-07	TMEM14C
ENSG00000102317	1.36e-07	-0.886866	0.083	0.503	0.0122891	5.13e-07	RBM3
ENSG00000165527	1.36e-07	-0.565583	0.028	0.447	0.0122923	5.13e-07	ARF6
ENSG00000169021	1.36e-07	-1.07432	0.139	0.564	0.012322	5.14e-07	UQCRFS1
ENSG00000053770	1.36e-07	-0.617334	0.028	0.439	0.0123639	5.15e-07	AP5M1
ENSG00000137124	1.36e-07	-1.3268	0.111	0.564	0.0123693	5.15e-07	ALDH1B1
ENSG00000065150	1.37e-07	-0.583804	0.028	0.424	0.0123833	5.16e-07	IPO5
ENSG00000141580	1.37e-07	-0.609869	0.028	0.447	0.012441	5.17e-07	WDR45B
ENSG00000119139	1.37e-07	-0.883445	0.056	0.465	0.0124463	5.17e-07	TJP2
ENSG00000204389	1.38e-07	-0.578509	0.028	0.439	0.0125041	5.2e-07	HSPA1A
ENSG00000213719	1.39e-07	-0.967958	0.056	0.462	0.0125632	5.21e-07	CLIC1
ENSG00000198034	1.39e-07	-1.39978	0.167	0.599	0.0125664	5.21e-07	RPS4X
ENSG00000178913	1.39e-07	-1.00881	0.083	0.529	0.0125803	5.22e-07	TAF7
ENSG00000124942	1.39e-07	-1.21185	0.083	0.541	0.0125914	5.22e-07	AHNAK
ENSG00000130779	1.39e-07	-1.3179	0.111	0.523	0.0125929	5.22e-07	CLIP1
ENSG00000073060	1.39e-07	-0.606424	0.028	0.427	0.0126204	5.22e-07	SCARB1
ENSG00000112308	1.39e-07	-0.733352	0.056	0.497	0.0126301	5.22e-07	C6orf62
ENSG00000123131	1.4e-07	-0.91766	0.056	0.485	0.0126631	5.23e-07	PRDX4
ENSG00000179761	1.4e-07	-1.60768	0.167	0.614	0.0126925	5.24e-07	PIPOX
ENSG00000091483	1.4e-07	-0.768428	0.056	0.494	0.0127234	5.25e-07	FH
ENSG00000120314	1.41e-07	-0.608593	0.028	0.447	0.0127383	5.25e-07	WDR55
ENSG00000072042	1.41e-07	-1.18189	0.056	0.465	0.0128181	5.28e-07	RDH11
ENSG00000058673	1.41e-07	-0.763992	0.056	0.468	0.0128215	5.28e-07	ZC3H11A
ENSG00000132155	1.42e-07	-0.612448	0.056	0.471	0.0128391	5.29e-07	RAF1
ENSG00000183011	1.42e-07	-0.584852	0.028	0.444	0.0128665	5.29e-07	LSMD1
ENSG00000135932	1.42e-07	-0.78645	0.056	0.497	0.0128983	5.3e-07	CAB39
ENSG00000160710	1.43e-07	-1.32798	0.083	0.523	0.0129761	5.33e-07	ADAR
ENSG00000091164	1.43e-07	-1.1474	0.139	0.558	0.0129827	5.33e-07	TXNL1
ENSG00000168291	1.43e-07	-0.665158	0.056	0.485	0.0130003	5.33e-07	PDHB
ENSG00000100280	1.43e-07	-0.597217	0.028	0.447	0.0130019	5.33e-07	AP1B1
ENSG00000175550	1.44e-07	-0.419859	0.028	0.421	0.0130927	5.37e-07	DRAP1
ENSG00000085733	1.45e-07	-0.892569	0.056	0.477	0.0131459	5.38e-07	CTTN
ENSG00000104267	1.45e-07	-0.933234	0.083	0.532	0.0131869	5.4e-07	CA2
ENSG00000073578	1.46e-07	-0.906147	0.083	0.512	0.0132158	5.41e-07	SDHA
ENSG00000139793	1.47e-07	-1.41079	0.139	0.591	0.0132853	5.43e-07	MBNL2
ENSG00000132305	1.47e-07	-0.936865	0.056	0.494	0.0132979	5.43e-07	IMMT
ENSG00000172482	1.49e-07	-1.52689	0.139	0.594	0.01347	5.5e-07	AGXT
ENSG00000109756	1.49e-07	-0.82385	0.028	0.447	0.013547	5.53e-07	RAPGEF2
ENSG00000172164	1.5e-07	-0.664403	0.028	0.447	0.0135882	5.54e-07	SNTB1
ENSG00000116096	1.5e-07	-0.841607	0.083	0.506	0.0135957	5.54e-07	SPR
ENSG00000112062	1.5e-07	-0.809634	0.083	0.474	0.0136122	5.54e-07	MAPK14
ENSG00000058262	1.5e-07	-0.785015	0.028	0.436	0.0136338	5.55e-07	SEC61A1
ENSG00000171992	1.5e-07	-0.960441	0.056	0.488	0.013644	5.55e-07	SYNPO
ENSG00000112667	1.51e-07	-1.23777	0.111	0.553	0.0136693	5.56e-07	DNPH1
ENSG00000083937	1.51e-07	-0.41914	0.056	0.468	0.0137082	5.57e-07	CHMP2B
ENSG00000184640	1.51e-07	-0.982492	0.083	0.518	0.0137188	5.57e-07	2009-09-01
ENSG00000134463	1.51e-07	-1.02684	0.083	0.532	0.0137208	5.57e-07	ECHDC3
ENSG00000198848	1.52e-07	-1.62848	0.194	0.614	0.0137575	5.58e-07	CES1
ENSG00000242485	1.52e-07	-0.892239	0.083	0.532	0.0137782	5.58e-07	MRPL20
ENSG00000159840	1.52e-07	-1.05195	0.139	0.523	0.0137947	5.59e-07	ZYX
ENSG00000223380	1.53e-07	-0.703522	0.056	0.491	0.013826	5.6e-07	SEC22B
ENSG00000055917	1.53e-07	-0.692363	0.028	0.43	0.0138719	5.61e-07	PUM2
ENSG00000132471	1.54e-07	-0.61582	0.028	0.447	0.0139558	5.64e-07	WBP2
ENSG00000102699	1.54e-07	-0.775842	0.028	0.447	0.0139923	5.65e-07	PARP4
ENSG00000112110	1.54e-07	-0.52433	0.056	0.471	0.0140042	5.65e-07	MRPL18
ENSG00000111237	1.55e-07	-0.577686	0.056	0.474	0.0140087	5.65e-07	VPS29
ENSG00000136051	1.55e-07	-0.908874	0.056	0.494	0.014011	5.65e-07	KIAA1033
ENSG00000231574	1.55e-07	-0.772623	0.028	0.447	0.0140799	5.67e-07	RP11
ENSG00000090615	1.56e-07	-0.973925	0.056	0.494	0.0141032	5.67e-07	GOLGA3
ENSG00000159720	1.56e-07	-0.773002	0.056	0.477	0.0141043	5.67e-07	ATP6V0D1
ENSG00000116251	1.56e-07	-0.786852	0.056	0.497	0.0141588	5.67e-07	RPL22
ENSG00000111786	1.56e-07	-0.582213	0.056	0.48	0.0141702	5.67e-07	SRSF9
ENSG00000166233	1.57e-07	-0.907628	0.056	0.497	0.0141953	5.67e-07	ARIH1
ENSG00000138448	1.57e-07	-1.3438	0.083	0.515	0.0141977	5.67e-07	ITGAV
ENSG00000063244	1.57e-07	-0.749168	0.028	0.444	0.0142077	5.67e-07	U2AF2
ENSG00000171222	1.57e-07	-0.905489	0.083	0.529	0.0142342	5.67e-07	SCAND1
ENSG00000142453	1.57e-07	-0.319397	0	0.345	0.0142541	5.67e-07	CARM1
ENSG00000205155	1.57e-07	-0.319433	0	0.345	0.0142541	5.67e-07	PSENEN
ENSG00000162385	1.57e-07	-0.326806	0	0.345	0.0142541	5.67e-07	MAGOH
ENSG00000123066	1.57e-07	-0.388367	0	0.345	0.0142541	5.67e-07	MED13L
ENSG00000165355	1.57e-07	-0.407579	0	0.345	0.0142541	5.67e-07	FBXO33
ENSG00000248333	1.57e-07	-0.426006	0	0.345	0.0142541	5.67e-07	CDK11B
ENSG00000166452	1.57e-07	-0.435723	0	0.345	0.0142541	5.67e-07	AKIP1
ENSG00000116918	1.57e-07	-0.437797	0	0.345	0.0142541	5.67e-07	TSNAX
ENSG00000148154	1.57e-07	-0.51957	0	0.345	0.0142541	5.67e-07	UGCG
ENSG00000160072	1.57e-07	-0.332546	0	0.345	0.0142541	5.67e-07	ATAD3B
ENSG00000180979	1.57e-07	-0.391004	0	0.345	0.0142541	5.67e-07	LRRC57
ENSG00000039068	1.57e-07	-0.421911	0	0.345	0.0142541	5.67e-07	CDH1
ENSG00000154556	1.58e-07	-1.05406	0.056	0.497	0.0142992	5.69e-07	SORBS2
ENSG00000197312	1.59e-07	-0.844489	0.056	0.465	0.0144514	5.74e-07	DDI2
ENSG00000089693	1.6e-07	-1.10968	0.083	0.515	0.0144865	5.75e-07	MLF2
ENSG00000163541	1.6e-07	-1.14161	0.111	0.567	0.0145078	5.76e-07	SUCLG1
ENSG00000173692	1.6e-07	-1.19119	0.083	0.509	0.0145328	5.76e-07	PSMD1
ENSG00000108528	1.6e-07	-0.579075	0.056	0.471	0.01454	5.76e-07	SLC25A11
ENSG00000164615	1.61e-07	-0.654034	0.028	0.444	0.0145968	5.78e-07	CAMLG
ENSG00000205352	1.61e-07	-0.898555	0.083	0.503	0.0146118	5.79e-07	PRR13
ENSG00000124145	1.61e-07	-1.26489	0.083	0.532	0.0146317	5.79e-07	SDC4
ENSG00000117519	1.62e-07	-1.32998	0.167	0.594	0.0146644	5.8e-07	CNN3
ENSG00000244038	1.63e-07	-0.718438	0.028	0.433	0.0147594	5.83e-07	DDOST
ENSG00000136240	1.63e-07	-0.861073	0.056	0.494	0.0147672	5.83e-07	KDELR2
ENSG00000132855	1.64e-07	-1.71262	0.167	0.605	0.0148718	5.87e-07	ANGPTL3
ENSG00000186575	1.64e-07	-0.602218	0.028	0.424	0.014903	5.88e-07	NF2
ENSG00000070214	1.66e-07	-0.56046	0.028	0.439	0.0150233	5.92e-07	SLC44A1
ENSG00000137100	1.66e-07	-0.582746	0.028	0.444	0.0150349	5.92e-07	DCTN3
ENSG00000120688	1.66e-07	-0.591014	0.028	0.43	0.0150812	5.94e-07	WBP4
ENSG00000079999	1.67e-07	-0.657567	0.028	0.444	0.0151091	5.94e-07	KEAP1
ENSG00000186480	1.67e-07	-1.5946	0.111	0.57	0.0151176	5.94e-07	INSIG1
ENSG00000132002	1.67e-07	-0.749277	0.056	0.485	0.0151204	5.94e-07	DNAJB1
ENSG00000144029	1.67e-07	-0.791757	0.056	0.491	0.0151745	5.96e-07	MRPS5
ENSG00000129055	1.68e-07	-0.723872	0.056	0.48	0.0152057	5.97e-07	ANAPC13
ENSG00000204713	1.68e-07	-0.866677	0.056	0.488	0.0152469	5.98e-07	TRIM27
ENSG00000090266	1.69e-07	-0.931507	0.111	0.576	0.0152972	6e-07	NDUFB2
ENSG00000069535	1.69e-07	-0.699764	0.028	0.444	0.0153173	6e-07	MAOB
ENSG00000154174	1.69e-07	-1.25273	0.111	0.547	0.015325	6e-07	TOMM70A
ENSG00000135387	1.7e-07	-1.0198	0.083	0.523	0.0154075	6.03e-07	CAPRIN1
ENSG00000163946	1.7e-07	-0.724857	0.028	0.433	0.0154237	6.03e-07	FAM208A
ENSG00000166855	1.7e-07	-1.11818	0.083	0.532	0.0154486	6.04e-07	CLPX
ENSG00000214063	1.72e-07	-0.626827	0.028	0.442	0.0155666	6.08e-07	TSPAN4
ENSG00000096401	1.72e-07	-0.773999	0.028	0.442	0.0156119	6.09e-07	CDC5L
ENSG00000026103	1.72e-07	-0.729843	0.028	0.444	0.0156137	6.09e-07	FAS
ENSG00000172893	1.73e-07	-0.800961	0.028	0.436	0.015702	6.12e-07	DHCR7
ENSG00000165806	1.74e-07	-0.688081	0.056	0.45	0.0157587	6.14e-07	CASP7
ENSG00000120756	1.75e-07	-0.808442	0.056	0.48	0.0158967	6.19e-07	PLS1
ENSG00000105854	1.76e-07	-0.854036	0.083	0.488	0.0159276	6.2e-07	PON2
ENSG00000187608	1.77e-07	-1.63059	0.083	0.532	0.0160917	6.26e-07	ISG15
ENSG00000174775	1.79e-07	-0.256042	0.028	0.386	0.0162225	6.31e-07	HRAS
ENSG00000126756	1.79e-07	-0.498306	0.028	0.444	0.0162586	6.32e-07	UXT
ENSG00000213585	1.79e-07	-1.11162	0.111	0.561	0.0162662	6.32e-07	VDAC1
ENSG00000179933	1.8e-07	-0.726998	0.056	0.477	0.0162843	6.32e-07	C14orf119
ENSG00000154719	1.81e-07	-0.545804	0.028	0.444	0.0163682	6.35e-07	MRPL39
ENSG00000118939	1.81e-07	-0.518763	0.028	0.444	0.0164034	6.36e-07	UCHL3
ENSG00000173334	1.82e-07	-1.34114	0.111	0.57	0.0165035	6.37e-07	TRIB1
ENSG00000161010	1.82e-07	-1.09332	0.083	0.529	0.0165236	6.37e-07	C5orf45
ENSG00000115129	1.82e-07	-0.693141	0.056	0.477	0.0165429	6.37e-07	TP53I3
ENSG00000058799	1.83e-07	-0.264847	0	0.342	0.0165964	6.37e-07	YIPF1
ENSG00000188428	1.83e-07	-0.304173	0	0.342	0.0165964	6.37e-07	BLOC1S5
ENSG00000197429	1.83e-07	-0.324853	0	0.342	0.0165964	6.37e-07	IPP
ENSG00000126012	1.83e-07	-0.439536	0	0.342	0.0165964	6.37e-07	KDM5C
ENSG00000113583	1.83e-07	-0.289093	0	0.342	0.0165964	6.37e-07	C5orf15
ENSG00000158796	1.83e-07	-0.289903	0	0.342	0.0165964	6.37e-07	DEDD
ENSG00000146872	1.83e-07	-0.315465	0	0.342	0.0165964	6.37e-07	TLK2
ENSG00000172007	1.83e-07	-0.256899	0	0.342	0.0165964	6.37e-07	RAB33B
ENSG00000090432	1.83e-07	-0.36403	0	0.342	0.0165964	6.37e-07	MUL1
ENSG00000198522	1.83e-07	-0.389246	0	0.342	0.0165964	6.37e-07	GPN1
ENSG00000141452	1.83e-07	-0.282722	0	0.342	0.0165964	6.37e-07	C18orf8
ENSG00000069966	1.83e-07	-0.317315	0	0.342	0.0165964	6.37e-07	GNB5
ENSG00000156990	1.83e-07	-0.343387	0	0.342	0.0165964	6.37e-07	RPUSD3
ENSG00000100697	1.83e-07	-0.779799	0.028	0.444	0.0166327	6.38e-07	DICER1
ENSG00000090905	1.83e-07	-0.468294	0.028	0.406	0.0166354	6.38e-07	TNRC6A
ENSG00000135506	1.84e-07	-0.77964	0.056	0.462	0.0167054	6.4e-07	OS9
ENSG00000114302	1.84e-07	-1.03341	0.083	0.535	0.0167232	6.4e-07	PRKAR2A
ENSG00000070367	1.85e-07	-0.937236	0.056	0.485	0.0167701	6.42e-07	EXOC5
ENSG00000143977	1.86e-07	-0.509619	0.028	0.427	0.0168378	6.44e-07	SNRPG
ENSG00000108256	1.86e-07	-0.998755	0.056	0.494	0.0168471	6.44e-07	NUFIP2
ENSG00000137693	1.86e-07	-0.879305	0.056	0.491	0.0168571	6.44e-07	YAP1
ENSG00000173674	1.87e-07	-0.805074	0.056	0.482	0.0169195	6.46e-07	EIF1AX
ENSG00000144224	1.87e-07	-1.27545	0.111	0.553	0.0169503	6.47e-07	UBXN4
ENSG00000120705	1.88e-07	-1.41156	0.139	0.579	0.0170426	6.5e-07	ETF1
ENSG00000101126	1.89e-07	-0.635147	0.028	0.433	0.017129	6.53e-07	ADNP
ENSG00000196177	1.89e-07	-0.935528	0.056	0.485	0.0171676	6.54e-07	ACADSB
ENSG00000066777	1.9e-07	-0.84221	0.028	0.442	0.0171954	6.54e-07	ARFGEF1
ENSG00000065882	1.9e-07	-0.797099	0.056	0.477	0.0172476	6.56e-07	TBC1D1
ENSG00000180573	1.91e-07	-1.07871	0.111	0.526	0.0173032	6.58e-07	HIST1H2AC
ENSG00000185728	1.93e-07	-0.752991	0.056	0.482	0.0174796	6.64e-07	YTHDF3
ENSG00000137133	1.94e-07	-0.810675	0.056	0.488	0.0175543	6.67e-07	HINT2
ENSG00000134686	1.94e-07	-0.716719	0.056	0.471	0.0176187	6.69e-07	PHC2
ENSG00000138867	1.95e-07	-0.706961	0.083	0.515	0.0176818	6.71e-07	GUCD1
ENSG00000146701	1.97e-07	-1.26319	0.167	0.564	0.0178267	6.76e-07	MDH2
ENSG00000145907	1.97e-07	-0.793973	0.083	0.532	0.017833	6.76e-07	G3BP1
ENSG00000102158	1.97e-07	-0.643321	0.028	0.442	0.0178778	6.77e-07	MAGT1
ENSG00000167699	1.98e-07	-0.560216	0.028	0.439	0.0179151	6.78e-07	GLOD4
ENSG00000183735	1.98e-07	-0.518365	0.028	0.442	0.0179886	6.8e-07	TBK1
ENSG00000136628	2e-07	-0.827519	0.056	0.45	0.0181189	6.85e-07	EPRS
ENSG00000106546	2e-07	-1.47347	0.139	0.564	0.0181409	6.85e-07	AHR
ENSG00000250799	2e-07	-0.62853	0.028	0.442	0.0181455	6.85e-07	PRODH2
ENSG00000127125	2.01e-07	-0.870545	0.083	0.503	0.0182498	6.88e-07	PPCS
ENSG00000152939	2.02e-07	-0.616321	0.028	0.43	0.0182843	6.89e-07	MARVELD2
ENSG00000170242	2.02e-07	-1.29553	0.083	0.518	0.0183493	6.91e-07	USP47
ENSG00000140740	2.03e-07	-1.13041	0.083	0.535	0.0183925	6.93e-07	UQCRC2
ENSG00000150459	2.04e-07	-1.14934	0.111	0.564	0.018462	6.95e-07	SAP18
ENSG00000189221	2.04e-07	-1.0419	0.111	0.573	0.0185043	6.96e-07	MAOA
ENSG00000100225	2.05e-07	-0.73263	0.056	0.488	0.0185726	6.98e-07	FBXO7
ENSG00000119729	2.05e-07	-0.863257	0.056	0.491	0.0185743	6.98e-07	RHOQ
ENSG00000164825	2.05e-07	-0.542976	0.056	0.459	0.0185797	6.98e-07	DEFB1
ENSG00000155090	2.05e-07	-0.992715	0.028	0.436	0.0185879	6.98e-07	KLF10
ENSG00000119705	2.06e-07	-1.02447	0.083	0.535	0.0186382	6.99e-07	SLIRP
ENSG00000110107	2.08e-07	-0.825482	0.056	0.491	0.0188155	7.05e-07	PRPF19
ENSG00000101882	2.08e-07	-0.604804	0.028	0.442	0.0188304	7.05e-07	NKAP
ENSG00000204308	2.08e-07	-0.612903	0.028	0.442	0.0188653	7.06e-07	RNF5
ENSG00000087274	2.08e-07	-0.917971	0.083	0.506	0.0188699	7.06e-07	ADD1
ENSG00000139372	2.1e-07	-0.642291	0.028	0.43	0.0190807	7.13e-07	TDG
ENSG00000124214	2.12e-07	-1.10968	0.083	0.52	0.0191964	7.16e-07	STAU1
ENSG00000091640	2.12e-07	-0.522129	0.028	0.436	0.0192428	7.16e-07	SPAG7
ENSG00000172183	2.12e-07	-0.743371	0.028	0.442	0.0192454	7.16e-07	ISG20
ENSG00000137561	2.13e-07	-0.507144	0.028	0.427	0.0192935	7.16e-07	TTPA
ENSG00000163825	2.13e-07	-0.954339	0	0.339	0.0193123	7.16e-07	RTP3
ENSG00000198858	2.13e-07	-0.303578	0	0.339	0.0193123	7.16e-07	R3HDM4
ENSG00000157181	2.13e-07	-0.322359	0	0.339	0.0193123	7.16e-07	C1orf27
ENSG00000130921	2.13e-07	-0.386782	0	0.339	0.0193123	7.16e-07	C12orf65
ENSG00000128294	2.13e-07	-0.253517	0	0.339	0.0193123	7.16e-07	TPST2
ENSG00000150990	2.13e-07	-0.283551	0	0.339	0.0193123	7.16e-07	DHX37
ENSG00000164976	2.13e-07	-0.318506	0	0.339	0.0193123	7.16e-07	KIAA1161
ENSG00000143753	2.13e-07	-0.335472	0	0.339	0.0193123	7.16e-07	DEGS1
ENSG00000032742	2.13e-07	-0.358149	0	0.339	0.0193123	7.16e-07	IFT88
ENSG00000067113	2.13e-07	-0.396184	0	0.339	0.0193123	7.16e-07	PPAP2A
ENSG00000136273	2.13e-07	-0.308017	0	0.339	0.0193123	7.16e-07	HUS1
ENSG00000115514	2.15e-07	-0.504593	0.028	0.442	0.0194559	7.21e-07	TXNDC9
ENSG00000135390	2.15e-07	-0.793593	0.083	0.515	0.0194805	7.21e-07	ATP5G2
ENSG00000187079	2.15e-07	-0.983434	0.028	0.442	0.0195119	7.22e-07	TEAD1
ENSG00000078618	2.16e-07	-0.688889	0.056	0.48	0.0196072	7.25e-07	NRD1
ENSG00000117758	2.17e-07	-0.745746	0.056	0.48	0.019637	7.26e-07	STX12
ENSG00000203485	2.17e-07	-0.697021	0.056	0.488	0.0196409	7.26e-07	INF2
ENSG00000133818	2.17e-07	-1.08239	0.083	0.532	0.0197054	7.27e-07	RRAS2
ENSG00000144118	2.18e-07	-0.845955	0.056	0.465	0.0197469	7.29e-07	RALB
ENSG00000009335	2.18e-07	-0.745429	0.056	0.491	0.0197882	7.3e-07	UBE3C
ENSG00000160113	2.18e-07	-0.695906	0.083	0.518	0.0197966	7.3e-07	NR2F6
ENSG00000147872	2.18e-07	-1.86396	0.222	0.635	0.0198069	7.3e-07	PLIN2
ENSG00000169100	2.19e-07	-0.80828	0.056	0.482	0.0198357	7.3e-07	SLC25A6
ENSG00000114054	2.2e-07	-0.643779	0.056	0.488	0.0199468	7.34e-07	PCCB
ENSG00000118855	2.2e-07	-0.642985	0.028	0.418	0.0199703	7.34e-07	MFSD1
ENSG00000100889	2.21e-07	-0.844447	0.056	0.491	0.0199959	7.35e-07	PCK2
ENSG00000063854	2.21e-07	-0.704442	0.056	0.485	0.0200568	7.37e-07	HAGH
ENSG00000172301	2.22e-07	-0.390392	0.028	0.409	0.0201353	7.39e-07	COPRS
ENSG00000010017	2.22e-07	-0.604322	0.028	0.436	0.020153	7.39e-07	RANBP9
ENSG00000106591	2.23e-07	-0.496178	0.056	0.471	0.0202576	7.43e-07	MRPL32
ENSG00000107262	2.24e-07	-0.49219	0.056	0.468	0.0202952	7.44e-07	BAG1
ENSG00000196821	2.25e-07	-1.45627	0.222	0.605	0.0204262	7.48e-07	C6orf106
ENSG00000067704	2.26e-07	-0.635335	0.028	0.436	0.0205093	7.51e-07	IARS2
ENSG00000110422	2.28e-07	-0.568756	0.028	0.439	0.0206479	7.55e-07	HIPK3
ENSG00000127824	2.28e-07	-0.658985	0.056	0.488	0.0206505	7.55e-07	TUBA4A
ENSG00000122378	2.28e-07	-1.03653	0.111	0.541	0.0206537	7.55e-07	FAM213A
ENSG00000117448	2.29e-07	-1.04471	0.139	0.538	0.0207204	7.57e-07	AKR1A1
ENSG00000152137	2.3e-07	-1.00317	0.056	0.477	0.0208517	7.61e-07	HSPB8
ENSG00000153904	2.3e-07	-1.20764	0.111	0.564	0.0208923	7.62e-07	DDAH1
ENSG00000172590	2.31e-07	-0.787148	0.056	0.485	0.020915	7.62e-07	MRPL52
ENSG00000100504	2.31e-07	-0.826049	0.056	0.488	0.0209181	7.62e-07	PYGL
ENSG00000067900	2.32e-07	-1.2686	0.083	0.515	0.021019	7.65e-07	ROCK1
ENSG00000093167	2.32e-07	-0.853118	0.056	0.48	0.0210587	7.66e-07	LRRFIP2
ENSG00000115216	2.32e-07	-0.948502	0.083	0.515	0.021066	7.66e-07	NRBP1
ENSG00000116586	2.32e-07	-0.797122	0.083	0.506	0.0210743	7.66e-07	LAMTOR2
ENSG00000157483	2.33e-07	-0.644626	0.028	0.421	0.021134	7.68e-07	MYO1E
ENSG00000136897	2.34e-07	-0.503386	0.028	0.436	0.0212039	7.7e-07	MRPL50
ENSG00000138109	2.35e-07	-1.62338	0.167	0.596	0.0213087	7.73e-07	CYP2C9
ENSG00000146416	2.36e-07	-0.576017	0.028	0.436	0.0213577	7.75e-07	AIG1
ENSG00000161267	2.37e-07	-0.68655	0.028	0.439	0.0214575	7.78e-07	BDH1
ENSG00000134824	2.37e-07	-1.31116	0.111	0.544	0.0214705	7.78e-07	FADS2
ENSG00000107863	2.37e-07	-0.872665	0.056	0.459	0.0214739	7.78e-07	ARHGAP21
ENSG00000106608	2.38e-07	-0.57003	0.028	0.439	0.0215552	7.8e-07	URGCP
ENSG00000152952	2.39e-07	-1.62069	0.139	0.573	0.0216564	7.83e-07	PLOD2
ENSG00000135929	2.39e-07	-0.628438	0.056	0.465	0.0217074	7.85e-07	CYP27A1
ENSG00000129187	2.4e-07	-0.654037	0.028	0.439	0.0217483	7.85e-07	DCTD
ENSG00000140299	2.4e-07	-0.647583	0.028	0.439	0.0217535	7.85e-07	BNIP2
ENSG00000182944	2.4e-07	-0.547547	0.056	0.48	0.0217952	7.86e-07	EWSR1
ENSG00000133773	2.4e-07	-0.30414	0.028	0.395	0.0217964	7.86e-07	CCDC59
ENSG00000091436	2.41e-07	-1.30707	0.083	0.529	0.0218049	7.86e-07	MLTK
ENSG00000108010	2.41e-07	-0.607016	0.056	0.485	0.021828	7.86e-07	GLRX3
ENSG00000120438	2.42e-07	-1.33318	0.194	0.573	0.0219449	7.9e-07	TCP1
ENSG00000141504	2.42e-07	-1.02097	0.083	0.5	0.021945	7.9e-07	SAT2
ENSG00000094916	2.43e-07	-0.666886	0.028	0.436	0.0220356	7.92e-07	CBX5
ENSG00000135900	2.43e-07	-0.513241	0.028	0.439	0.0220727	7.93e-07	MRPL44
ENSG00000107651	2.44e-07	-0.548018	0.028	0.439	0.0220845	7.93e-07	SEC23IP
ENSG00000147155	2.44e-07	-0.942603	0.083	0.532	0.0221039	7.94e-07	EBP
ENSG00000004487	2.45e-07	-0.630001	0.028	0.43	0.0222469	7.98e-07	KDM1A
ENSG00000115661	2.47e-07	-0.473553	0.028	0.436	0.0223679	8e-07	STK16
ENSG00000110536	2.48e-07	-0.255087	0	0.336	0.0224594	8e-07	PTPMT1
ENSG00000032219	2.48e-07	-0.55071	0	0.336	0.0224594	8e-07	ARID4A
ENSG00000134255	2.48e-07	-0.344898	0	0.336	0.0224594	8e-07	CEPT1
ENSG00000067057	2.48e-07	-0.605929	0	0.336	0.0224594	8e-07	PFKP
ENSG00000174307	2.48e-07	-0.278651	0	0.336	0.0224594	8e-07	PHLDA3
ENSG00000032389	2.48e-07	-0.281471	0	0.336	0.0224594	8e-07	TSSC1
ENSG00000115652	2.48e-07	-0.303626	0	0.336	0.0224594	8e-07	UXS1
ENSG00000133816	2.48e-07	-0.311518	0	0.336	0.0224594	8e-07	MICAL2
ENSG00000002919	2.48e-07	-0.296401	0	0.336	0.0224594	8e-07	SNX11
ENSG00000100209	2.48e-07	-0.506385	0	0.336	0.0224594	8e-07	HSCB
ENSG00000175216	2.48e-07	-0.49686	0	0.336	0.0224594	8e-07	CKAP5
ENSG00000167106	2.48e-07	-0.42797	0	0.336	0.0224594	8e-07	FAM102A
ENSG00000156709	2.49e-07	-1.15616	0.111	0.535	0.0225632	8.03e-07	AIFM1
ENSG00000049860	2.49e-07	-0.587236	0.028	0.43	0.0225832	8.04e-07	HEXB
ENSG00000178719	2.51e-07	-0.713663	0.056	0.488	0.0227124	8.08e-07	GRINA
ENSG00000139168	2.51e-07	-0.596113	0.028	0.439	0.0227793	8.1e-07	ZCRB1
ENSG00000159176	2.52e-07	-1.22298	0.111	0.553	0.0228289	8.11e-07	CSRP1
ENSG00000075643	2.52e-07	-0.444476	0.028	0.436	0.0228498	8.11e-07	MOCOS
ENSG00000214753	2.52e-07	-0.455829	0.028	0.424	0.0228797	8.12e-07	HNRNPUL2
ENSG00000196305	2.52e-07	-0.604763	0.028	0.439	0.0228839	8.12e-07	IARS
ENSG00000116786	2.53e-07	-0.519026	0.028	0.421	0.0229065	8.12e-07	PLEKHM2
ENSG00000168883	2.53e-07	-0.464328	0.028	0.421	0.0229515	8.12e-07	USP39
ENSG00000158716	2.53e-07	-0.46041	0.028	0.439	0.0229541	8.12e-07	DUSP23
ENSG00000134077	2.53e-07	-0.71356	0.028	0.439	0.0229569	8.12e-07	THUMPD3
ENSG00000182512	2.54e-07	-0.614436	0.056	0.459	0.023068	8.16e-07	GLRX5
ENSG00000101109	2.55e-07	0.261118	0.111	0.406	0.0230854	8.16e-07	STK4
ENSG00000135441	2.55e-07	-0.648913	0.056	0.488	0.0230941	8.16e-07	BLOC1S1
ENSG00000131148	2.56e-07	-0.51202	0.028	0.436	0.0231712	8.18e-07	EMC8
ENSG00000113460	2.56e-07	-0.426042	0.028	0.401	0.0232457	8.2e-07	BRIX1
ENSG00000112697	2.59e-07	-0.896744	0.056	0.459	0.023498	8.29e-07	TMEM30A
ENSG00000120963	2.6e-07	-0.65554	0.056	0.474	0.0235874	8.31e-07	ZNF706
ENSG00000066027	2.6e-07	-0.877447	0.056	0.488	0.0236002	8.31e-07	PPP2R5A
ENSG00000163840	2.6e-07	-1.16206	0.083	0.509	0.023607	8.31e-07	DTX3L
ENSG00000110367	2.61e-07	-0.988156	0.111	0.518	0.0236342	8.32e-07	DDX6
ENSG00000070770	2.61e-07	-0.816792	0.056	0.477	0.0236956	8.33e-07	CSNK2A2
ENSG00000091542	2.62e-07	-0.66869	0.056	0.471	0.0237866	8.36e-07	ALKBH5
ENSG00000151366	2.63e-07	-0.907469	0.083	0.503	0.0238776	8.39e-07	NDUFC2
ENSG00000149182	2.64e-07	-0.471765	0.028	0.436	0.0239443	8.41e-07	ARFGAP2
ENSG00000100304	2.66e-07	-0.499257	0.028	0.433	0.024112	8.46e-07	TTLL12
ENSG00000137692	2.66e-07	-0.435136	0.028	0.412	0.0241399	8.46e-07	DCUN1D5
ENSG00000167118	2.66e-07	-0.490225	0.028	0.436	0.0241478	8.46e-07	URM1
ENSG00000116209	2.66e-07	-0.806469	0.083	0.529	0.0241551	8.46e-07	TMEM59
ENSG00000130640	2.66e-07	-0.525299	0.028	0.433	0.0241558	8.46e-07	TUBGCP2
ENSG00000177731	2.68e-07	-0.763186	0.056	0.482	0.0243019	8.5e-07	FLII
ENSG00000126267	2.68e-07	-1.31999	0.194	0.608	0.0243123	8.5e-07	COX6B1
ENSG00000119812	2.68e-07	-0.601147	0.056	0.474	0.0243262	8.5e-07	FAM98A
ENSG00000090263	2.7e-07	-0.704458	0.083	0.471	0.02445	8.54e-07	MRPS33
ENSG00000124098	2.72e-07	-0.925242	0.083	0.515	0.0246453	8.6e-07	FAM210B
ENSG00000150787	2.72e-07	-0.722475	0.083	0.515	0.0246515	8.6e-07	PTS
ENSG00000135924	2.73e-07	-0.971903	0.083	0.494	0.0247091	8.62e-07	DNAJB2
ENSG00000169562	2.73e-07	-1.26093	0.111	0.532	0.0247102	8.62e-07	GJB1
ENSG00000086666	2.73e-07	-0.838778	0.083	0.497	0.0247661	8.63e-07	ZFAND6
ENSG00000136068	2.75e-07	-0.561808	0.028	0.421	0.0249095	8.68e-07	FLNB
ENSG00000185651	2.79e-07	-0.875667	0.083	0.529	0.025294	8.8e-07	UBE2L3
ENSG00000151729	2.79e-07	-0.879961	0.083	0.529	0.0253004	8.8e-07	SLC25A4
ENSG00000125753	2.79e-07	-1.01224	0.083	0.529	0.0253228	8.8e-07	VASP
ENSG00000161057	2.81e-07	-1.02966	0.111	0.561	0.0255016	8.86e-07	PSMC2
ENSG00000114978	2.82e-07	-0.676689	0.056	0.485	0.0255281	8.87e-07	MOB1A
ENSG00000170035	2.84e-07	-0.544163	0.028	0.436	0.0257495	8.94e-07	UBE2E3
ENSG00000170385	2.85e-07	-0.965485	0.056	0.459	0.0258184	8.95e-07	SLC30A1
ENSG00000004142	2.85e-07	-1.24516	0.167	0.561	0.0258192	8.95e-07	POLDIP2
ENSG00000153560	2.86e-07	-0.686213	0.056	0.485	0.0259463	8.97e-07	UBP1
ENSG00000215301	2.86e-07	-1.10259	0.083	0.529	0.0259729	8.97e-07	DDX3X
ENSG00000242612	2.87e-07	-0.772956	0.056	0.485	0.0260462	8.97e-07	DECR2
ENSG00000137814	2.88e-07	-0.280045	0	0.333	0.0261043	8.97e-07	HAUS2
ENSG00000177192	2.88e-07	-0.291875	0	0.333	0.0261043	8.97e-07	PUS1
ENSG00000197969	2.88e-07	-0.517749	0	0.333	0.0261043	8.97e-07	VPS13A
ENSG00000129932	2.88e-07	-0.25524	0	0.333	0.0261043	8.97e-07	DOHH
ENSG00000164889	2.88e-07	-0.269165	0	0.333	0.0261043	8.97e-07	SLC4A2
ENSG00000172037	2.88e-07	-0.433912	0	0.333	0.0261043	8.97e-07	LAMB2
ENSG00000167977	2.88e-07	-0.254662	0	0.333	0.0261043	8.97e-07	KCTD5
ENSG00000107951	2.88e-07	-0.265391	0	0.333	0.0261043	8.97e-07	MTPAP
ENSG00000166173	2.88e-07	-0.280245	0	0.333	0.0261043	8.97e-07	LARP6
ENSG00000116903	2.88e-07	-0.292954	0	0.333	0.0261043	8.97e-07	EXOC8
ENSG00000143793	2.88e-07	-0.653274	0	0.333	0.0261043	8.97e-07	C1orf35
ENSG00000138386	2.88e-07	-0.312596	0	0.333	0.0261043	8.97e-07	NAB1
ENSG00000187994	2.88e-07	-0.386702	0	0.333	0.0261043	8.97e-07	RINL
ENSG00000213064	2.89e-07	-0.912559	0.056	0.485	0.0261866	8.99e-07	SFT2D2
ENSG00000141141	2.89e-07	-0.781602	0.056	0.48	0.0261887	8.99e-07	DDX52
ENSG00000113328	2.9e-07	-0.588891	0.028	0.436	0.0262499	9.01e-07	CCNG1
ENSG00000109814	2.9e-07	-1.41721	0.139	0.573	0.0262526	9.01e-07	UGDH
ENSG00000103496	2.92e-07	-0.763392	0.056	0.477	0.0264691	9.08e-07	STX4
ENSG00000138430	2.92e-07	-0.707485	0.056	0.485	0.0265066	9.08e-07	OLA1
ENSG00000104824	2.92e-07	-0.521849	0.028	0.436	0.0265135	9.08e-07	HNRNPL
ENSG00000133789	2.93e-07	-0.752388	0.028	0.436	0.0265212	9.08e-07	SWAP70
ENSG00000144283	2.93e-07	-0.854388	0.028	0.436	0.026574	9.09e-07	PKP4
ENSG00000103152	2.94e-07	-0.475832	0.028	0.433	0.0266496	9.11e-07	MPG
ENSG00000038210	2.94e-07	-0.481971	0.028	0.436	0.0266533	9.11e-07	PI4K2B
ENSG00000123213	2.94e-07	-0.860441	0.056	0.485	0.0266879	9.11e-07	NLN
ENSG00000198492	2.95e-07	-0.863909	0.056	0.485	0.0267067	9.11e-07	YTHDF2
ENSG00000082781	2.95e-07	-0.517829	0.028	0.436	0.0267124	9.11e-07	ITGB5
ENSG00000134759	2.95e-07	-0.553374	0.028	0.436	0.0267743	9.13e-07	ELP2
ENSG00000114021	2.96e-07	-0.810203	0.083	0.512	0.0268474	9.15e-07	NIT2
ENSG00000000419	2.96e-07	-0.517842	0.056	0.474	0.0268644	9.15e-07	DPM1
ENSG00000171421	2.96e-07	-0.519333	0.028	0.436	0.0268652	9.15e-07	MRPL36
ENSG00000206053	2.97e-07	-0.948556	0.083	0.518	0.0269678	9.18e-07	HN1L
ENSG00000100813	3e-07	-0.87326	0.056	0.485	0.0272043	9.25e-07	ACIN1
ENSG00000140259	3e-07	-0.641304	0.028	0.421	0.0272189	9.25e-07	MFAP1
ENSG00000092010	3.01e-07	-1.18679	0.167	0.564	0.027261	9.26e-07	PSME1
ENSG00000241685	3.02e-07	-0.586253	0.056	0.477	0.0273874	9.3e-07	ARPC1A
ENSG00000164164	3.02e-07	-0.540055	0.028	0.433	0.0274121	9.3e-07	OTUD4
ENSG00000140650	3.03e-07	-0.565364	0.028	0.43	0.0274573	9.31e-07	PMM2
ENSG00000106615	3.03e-07	-0.622074	0.056	0.474	0.0274814	9.31e-07	RHEB
ENSG00000253738	3.03e-07	-0.536292	0.028	0.433	0.0274815	9.31e-07	GS1
ENSG00000086300	3.05e-07	-1.08545	0.111	0.512	0.027609	9.35e-07	SNX10
ENSG00000108788	3.06e-07	-0.876329	0.083	0.509	0.0277542	9.39e-07	MLX
ENSG00000176731	3.07e-07	-0.635752	0.028	0.427	0.0278499	9.42e-07	C8orf59
ENSG00000143149	3.07e-07	-0.820178	0.083	0.518	0.0278661	9.42e-07	ALDH9A1
ENSG00000103202	3.08e-07	-0.684166	0.056	0.474	0.0279424	9.44e-07	NME4
ENSG00000157625	3.09e-07	-0.586146	0.028	0.412	0.0279694	9.45e-07	TAB3
ENSG00000150403	3.11e-07	-0.681683	0.028	0.43	0.0281789	9.51e-07	TMCO3
ENSG00000138600	3.13e-07	-0.693808	0.028	0.424	0.0283626	9.57e-07	SPPL2A
ENSG00000104613	3.16e-07	-0.509883	0.028	0.427	0.0286693	9.67e-07	INTS10
ENSG00000172775	3.17e-07	-0.528278	0.056	0.453	0.0287187	9.68e-07	FAM192A
ENSG00000115904	3.17e-07	-0.799921	0.028	0.433	0.0287833	9.7e-07	SOS1
ENSG00000164091	3.19e-07	-0.726184	0.056	0.456	0.028945	9.75e-07	WDR82
ENSG00000133226	3.2e-07	-0.665769	0.028	0.43	0.0290351	9.77e-07	SRRM1
ENSG00000173786	3.22e-07	-0.710466	0.028	0.424	0.0292316	9.82e-07	CNP
ENSG00000198399	3.23e-07	-0.953747	0.056	0.453	0.0292411	9.82e-07	ITSN2
ENSG00000167378	3.23e-07	-0.52283	0.028	0.427	0.0292495	9.82e-07	IRGQ
ENSG00000161999	3.23e-07	-0.533587	0.028	0.427	0.0292553	9.82e-07	JMJD8
ENSG00000071626	3.23e-07	-0.526266	0.056	0.444	0.0293082	9.84e-07	DAZAP1
ENSG00000146859	3.24e-07	-0.704612	0.056	0.471	0.0293757	9.85e-07	TMEM140
ENSG00000241258	3.24e-07	-0.741316	0.056	0.465	0.0293853	9.85e-07	CRCP
ENSG00000116661	3.24e-07	-1.42811	0.139	0.582	0.029394	9.85e-07	FBXO2
ENSG00000185262	3.26e-07	-0.523098	0.083	0.485	0.0295984	9.91e-07	UBALD2
ENSG00000165389	3.27e-07	-0.797076	0.056	0.468	0.0296395	9.92e-07	SPTSSA
ENSG00000103363	3.28e-07	-1.11476	0.139	0.585	0.0297539	9.96e-07	TCEB2
ENSG00000124198	3.33e-07	-0.912231	0.056	0.459	0.0302271	1.01e-06	ARFGEF2
ENSG00000196781	3.34e-07	-0.827101	0.028	0.43	0.0302627	1.01e-06	TLE1
ENSG00000104341	3.34e-07	-0.273202	0	0.33	0.0303234	1.01e-06	LAPTM4B
ENSG00000162066	3.34e-07	-0.291778	0	0.33	0.0303234	1.01e-06	AMDHD2
ENSG00000126858	3.34e-07	-0.304231	0	0.33	0.0303234	1.01e-06	RHOT1
ENSG00000123737	3.34e-07	-0.333844	0	0.33	0.0303234	1.01e-06	EXOSC9
ENSG00000138750	3.34e-07	-0.273465	0	0.33	0.0303234	1.01e-06	NUP54
ENSG00000167110	3.34e-07	-0.352219	0	0.33	0.0303234	1.01e-06	GOLGA2
ENSG00000168672	3.34e-07	-0.408873	0	0.33	0.0303234	1.01e-06	FAM84B
ENSG00000111684	3.34e-07	-0.270832	0	0.33	0.0303234	1.01e-06	LPCAT3
ENSG00000137497	3.34e-07	-0.306024	0	0.33	0.0303234	1.01e-06	NUMA1
ENSG00000125912	3.34e-07	-0.306256	0	0.33	0.0303234	1.01e-06	NCLN
ENSG00000132405	3.34e-07	-0.341373	0	0.33	0.0303234	1.01e-06	TBC1D14
ENSG00000143179	3.34e-07	-0.411651	0	0.33	0.0303234	1.01e-06	UCK2
ENSG00000075292	3.36e-07	-1.02381	0.056	0.465	0.030443	1.01e-06	ZNF638
ENSG00000137767	3.39e-07	-0.688236	0.056	0.482	0.030691	1.02e-06	SQRDL
ENSG00000095139	3.39e-07	-1.0761	0.111	0.541	0.0307388	1.02e-06	ARCN1
ENSG00000173113	3.4e-07	-0.915847	0.083	0.485	0.0307877	1.02e-06	TRMT112
ENSG00000130313	3.4e-07	-0.45861	0.028	0.433	0.0308463	1.02e-06	PGLS
ENSG00000107341	3.41e-07	-0.949308	0.083	0.523	0.0308788	1.02e-06	UBE2R2
ENSG00000143641	3.41e-07	-0.712834	0.028	0.427	0.0308843	1.02e-06	GALNT2
ENSG00000120915	3.43e-07	-0.529047	0.028	0.433	0.031112	1.03e-06	EPHX2
ENSG00000116698	3.43e-07	-0.54991	0.056	0.471	0.0311263	1.03e-06	SMG7
ENSG00000014824	3.45e-07	-0.638231	0.056	0.471	0.0312835	1.03e-06	SLC30A9
ENSG00000100632	3.45e-07	-0.951999	0.083	0.509	0.0312878	1.03e-06	ERH
ENSG00000137210	3.45e-07	-0.635379	0.056	0.465	0.0313145	1.03e-06	TMEM14B
ENSG00000122958	3.46e-07	-0.94946	0.083	0.503	0.031354	1.03e-06	VPS26A
ENSG00000105202	3.47e-07	-0.505361	0.028	0.433	0.0314558	1.04e-06	FBL
ENSG00000120533	3.47e-07	-0.883509	0.083	0.515	0.0314597	1.04e-06	ENY2
ENSG00000119383	3.48e-07	-0.659585	0.056	0.462	0.0315139	1.04e-06	PPP2R4
ENSG00000164305	3.48e-07	-0.526046	0.028	0.43	0.0315613	1.04e-06	CASP3
ENSG00000071462	3.48e-07	-0.549981	0.028	0.433	0.0315732	1.04e-06	WBSCR22
ENSG00000153823	3.5e-07	-0.318686	0.028	0.398	0.0317631	1.04e-06	PID1
ENSG00000080608	3.51e-07	-0.646521	0.028	0.424	0.0318209	1.05e-06	KIAA0020
ENSG00000105819	3.51e-07	-0.294006	0.083	0.482	0.0318331	1.05e-06	PMPCB
ENSG00000198408	3.51e-07	-0.672292	0.083	0.503	0.0318525	1.05e-06	MGEA5
ENSG00000104408	3.52e-07	-0.77399	0.056	0.477	0.0318795	1.05e-06	EIF3E
ENSG00000166888	3.52e-07	-0.712392	0.028	0.427	0.0319232	1.05e-06	STAT6
ENSG00000148671	3.52e-07	-1.18663	0.111	0.538	0.0319382	1.05e-06	ADIRF
ENSG00000027697	3.52e-07	-1.12328	0.056	0.474	0.0319504	1.05e-06	IFNGR1
ENSG00000099968	3.52e-07	-1.0405	0.083	0.523	0.0319562	1.05e-06	BCL2L13
ENSG00000183520	3.53e-07	-0.607662	0.028	0.427	0.0319987	1.05e-06	UTP11L
ENSG00000100811	3.53e-07	-1.09666	0.111	0.55	0.0320401	1.05e-06	YY1
ENSG00000198160	3.55e-07	-0.881797	0.083	0.494	0.032141	1.05e-06	MIER1
ENSG00000213593	3.55e-07	-0.501245	0.028	0.412	0.0322009	1.05e-06	TMX2
ENSG00000171135	3.57e-07	-0.25808	0.056	0.424	0.0323322	1.06e-06	JAGN1
ENSG00000170776	3.59e-07	-1.20239	0.056	0.465	0.0325188	1.06e-06	AKAP13
ENSG00000143106	3.59e-07	-0.851939	0.083	0.503	0.032538	1.06e-06	PSMA5
ENSG00000171863	3.59e-07	-1.03004	0.111	0.515	0.0325757	1.06e-06	RPS7
ENSG00000138095	3.6e-07	-0.902192	0.056	0.482	0.0326772	1.07e-06	LRPPRC
ENSG00000124383	3.61e-07	-0.631716	0.028	0.427	0.032687	1.07e-06	MPHOSPH10
ENSG00000185825	3.61e-07	-0.769328	0.056	0.482	0.0327049	1.07e-06	BCAP31
ENSG00000186834	3.61e-07	-0.525721	0.028	0.427	0.0327302	1.07e-06	HEXIM1
ENSG00000133983	3.62e-07	-0.541324	0.028	0.421	0.0328058	1.07e-06	COX16
ENSG00000165410	3.63e-07	-1.29514	0.139	0.579	0.0329323	1.07e-06	CFL2
ENSG00000100519	3.65e-07	-0.766393	0.083	0.5	0.033049	1.07e-06	PSMC6
ENSG00000113811	3.65e-07	-0.663863	0.056	0.474	0.0330659	1.07e-06	SELK
ENSG00000175416	3.65e-07	-0.703428	0.056	0.477	0.0331047	1.08e-06	CLTB
ENSG00000069869	3.66e-07	-0.880925	0.083	0.523	0.0332216	1.08e-06	NEDD4
ENSG00000152601	3.67e-07	-0.804233	0.056	0.474	0.0332407	1.08e-06	MBNL1
ENSG00000054277	3.67e-07	-0.475595	0.028	0.412	0.0333083	1.08e-06	OPN3
ENSG00000249915	3.68e-07	-0.783394	0.083	0.509	0.0333298	1.08e-06	PDCD6
ENSG00000131473	3.68e-07	-0.946438	0.083	0.523	0.0333321	1.08e-06	ACLY
ENSG00000174446	3.68e-07	-0.498048	0.028	0.415	0.0333647	1.08e-06	SNAPC5
ENSG00000170412	3.68e-07	-0.484781	0.028	0.412	0.0333946	1.08e-06	GPRC5C
ENSG00000198042	3.69e-07	-0.531441	0.028	0.43	0.0334123	1.08e-06	MAK16
ENSG00000134287	3.69e-07	-0.545717	0.028	0.43	0.0334146	1.08e-06	ARF3
ENSG00000214194	3.69e-07	-0.542696	0.028	0.43	0.0334186	1.08e-06	LINC00998
ENSG00000240225	3.69e-07	-0.380308	0.028	0.404	0.0334265	1.08e-06	ZNF542
ENSG00000108424	3.69e-07	-1.2904	0.111	0.544	0.0334269	1.08e-06	KPNB1
ENSG00000025708	3.69e-07	-1.12302	0.111	0.523	0.033483	1.08e-06	TYMP
ENSG00000198464	3.7e-07	-0.598678	0.028	0.421	0.0335219	1.08e-06	ZNF480
ENSG00000135048	3.7e-07	-0.895985	0.056	0.48	0.033537	1.08e-06	TMEM2
ENSG00000095739	3.7e-07	-0.381313	0.028	0.406	0.0335407	1.08e-06	BAMBI
ENSG00000072110	3.71e-07	-1.02406	0.083	0.494	0.0336319	1.08e-06	ACTN1
ENSG00000153201	3.72e-07	-0.665637	0.028	0.424	0.0336885	1.08e-06	RANBP2
ENSG00000117751	3.72e-07	-0.679494	0.056	0.459	0.0337409	1.08e-06	PPP1R8
ENSG00000134970	3.72e-07	-0.651362	0.028	0.424	0.0337482	1.08e-06	TMED7
ENSG00000135070	3.74e-07	-0.446483	0.028	0.421	0.0338935	1.09e-06	ISCA1
ENSG00000013374	3.76e-07	-1.06376	0.083	0.506	0.0340532	1.09e-06	NUB1
ENSG00000115762	3.78e-07	-0.643675	0.056	0.433	0.0342641	1.1e-06	PLEKHB2
ENSG00000184674	3.79e-07	-0.691715	0.056	0.477	0.0343603	1.1e-06	GSTT1
ENSG00000004961	3.81e-07	-0.497692	0.028	0.421	0.0345377	1.11e-06	HCCS
ENSG00000100650	3.82e-07	-0.782808	0.083	0.523	0.0346125	1.11e-06	SRSF5
ENSG00000138382	3.82e-07	-0.797236	0.056	0.471	0.0346664	1.11e-06	METTL5
ENSG00000005486	3.83e-07	-0.330274	0.028	0.406	0.034714	1.11e-06	RHBDD2
ENSG00000162819	3.83e-07	-0.551941	0.028	0.43	0.0347564	1.11e-06	BROX
ENSG00000122557	3.84e-07	-0.509138	0.028	0.43	0.0348082	1.11e-06	HERPUD2
[truncated: 3,786 more rows]

## Sheet: AP2Gpos_vs_AP2Gneg (inf)
GeneID	p_val	avg_log2FC	pct.1	pct.2	p_val_adj	p_val_adj_BH	Gene
ENSG00000011485	1.94433e-08	0.782559	0.083	0.339	0.00176271	7.40029e-05	PPP5C
ENSG00000165092	2.71969e-08	-2.31101	0.5	0.779	0.00246565	7.40029e-05	ALDH1A1
ENSG00000187134	8.62294e-08	-2.97404	0.417	0.683	0.00781747	0.000123387	AKR1C1
ENSG00000163631	9.06921e-08	-3.3391	0.5	0.91	0.00822205	0.000123387	ALB
ENSG00000167996	1.33348e-07	-3.4995	0.333	0.776	0.0120892	0.000145136	FTH1
ENSG00000158104	2.7651e-07	-2.23569	0.333	0.708	0.0250681	0.000200009	HPD
ENSG00000116285	2.83333e-07	-2.66858	0.333	0.669	0.0256867	0.000200009	ERRFI1
ENSG00000092841	3.1057e-07	-1.91662	0.5	0.721	0.028156	0.000200009	MYL6
ENSG00000112306	3.30776e-07	-2.32031	0.25	0.656	0.0299878	0.000200009	RPS12
ENSG00000111640	4.3177e-07	-2.13082	0.417	0.77	0.0391438	0.000234969	GAPDH
ENSG00000136872	6.1248e-07	-2.71261	0.417	0.803	0.0555268	0.00030301	ALDOB
ENSG00000171564	7.16573e-07	-2.49162	0.417	0.801	0.0649638	0.000311311	FGB
ENSG00000120885	7.43668e-07	-2.01284	0.5	0.73	0.0674202	0.000311311	CLU
ENSG00000138207	8.27947e-07	-2.24408	0.583	0.806	0.0750609	0.000321835	RBP4
ENSG00000087086	1.01255e-06	-3.19733	0.417	0.85	0.0917964	0.000343779	FTL
ENSG00000074800	1.05141e-06	-2.20032	0.333	0.697	0.0953195	0.000343779	ENO1
ENSG00000161011	1.07392e-06	-3.0871	0.5	0.776	0.0973601	0.000343779	SQSTM1
ENSG00000008394	1.29531e-06	-2.35813	0.25	0.73	0.117432	0.000377752	MGST1
ENSG00000166347	1.31887e-06	-2.03714	0.333	0.672	0.119567	0.000377752	CYB5A
ENSG00000118680	1.49069e-06	-1.94468	0.333	0.669	0.135145	0.00038698	MYL12B
ENSG00000133112	1.53522e-06	-2.2536	0.25	0.686	0.139182	0.00038698	TPT1
ENSG00000110321	1.56442e-06	-2.01324	0.25	0.623	0.141829	0.00038698	EIF4G2
ENSG00000164587	1.86411e-06	-1.82735	0.333	0.645	0.168998	0.000434891	RPS14
ENSG00000158874	1.91793e-06	-3.66906	0.417	0.811	0.173878	0.000434891	APOA2
ENSG00000142168	2.12819e-06	-1.95048	0.333	0.65	0.19294	0.00046028	SOD1
ENSG00000171560	2.26479e-06	-2.44563	0.667	0.779	0.205323	0.00046028	FGA
ENSG00000110245	2.28364e-06	-2.75145	0.417	0.79	0.207032	0.00046028	APOC3
ENSG00000150991	2.48526e-06	-2.29972	0.25	0.669	0.225311	0.000481533	UBC
ENSG00000089220	2.56605e-06	-2.14689	0.25	0.702	0.232636	0.000481533	PEBP1
ENSG00000167658	3.33008e-06	-2.28763	0.25	0.664	0.301902	0.000604077	EEF2
ENSG00000172339	3.4966e-06	0.85946	0.083	0.265	0.316998	0.000613822	ALG14
ENSG00000104064	3.88693e-06	0.979505	0.167	0.26	0.352385	0.000661021	GABPB1
ENSG00000137818	5.66486e-06	-1.94412	0.25	0.634	0.51357	0.000934186	RPLP1
ENSG00000177600	5.86927e-06	-2.00759	0.25	0.645	0.532102	0.000939429	RPLP2
ENSG00000164405	6.15736e-06	-2.23089	0.333	0.738	0.55822	0.000941654	UQCRQ
ENSG00000166710	6.30758e-06	-2.13225	0.333	0.713	0.571839	0.000941654	B2M
ENSG00000105372	6.40228e-06	-1.86137	0.333	0.691	0.580424	0.000941654	RPS19
ENSG00000174444	8.79302e-06	-1.90688	0.25	0.615	0.797166	0.00125925	RPL4
ENSG00000089157	9.25169e-06	-2.52425	0.167	0.699	0.838749	0.00126531	RPLP0
ENSG00000204628	9.30035e-06	-1.817	0.25	0.642	0.84316	0.00126531	GNB2L1
ENSG00000171557	1.05992e-05	-2.55621	0.333	0.749	0.96091	0.00140685	FGG
ENSG00000134333	1.35046e-05	-1.93324	0.25	0.691	1	0.00174981	LDHA
ENSG00000127884	1.38476e-05	-1.8689	0.25	0.648	1	0.00175252	ECHS1
ENSG00000167468	1.48822e-05	-1.80675	0.333	0.598	1	0.00184066	GPX4
ENSG00000140264	1.85378e-05	-2.22078	0.167	0.645	1	0.00222989	SERF2
ENSG00000112096	1.93608e-05	-2.23261	0.583	0.762	1	0.00222989	SOD2
ENSG00000143933	1.97517e-05	-2.11672	0.25	0.648	1	0.00222989	CALM2
ENSG00000143878	1.99134e-05	-1.8993	0.25	0.71	1	0.00222989	RHOB
ENSG00000080824	2.0078e-05	-1.91527	0.25	0.669	1	0.00222989	HSP90AA1
ENSG00000111057	2.61854e-05	-2.37462	0.167	0.73	1	0.00285002	KRT18
ENSG00000112245	2.68141e-05	-2.04247	0.25	0.661	1	0.00286122	PTP4A1
ENSG00000118985	2.75481e-05	-1.67743	0.167	0.538	1	0.00288301	ELL2
ENSG00000142676	3.37256e-05	-2.09241	0.167	0.661	1	0.00346292	RPL11
ENSG00000108298	3.53056e-05	-2.14868	0.167	0.667	1	0.00355802	RPL19
ENSG00000137154	3.64028e-05	-2.2681	0.167	0.683	1	0.00360189	RPS6
ENSG00000110955	4.03223e-05	-1.87469	0.25	0.65	1	0.00382145	ATP5B
ENSG00000161016	4.09791e-05	-1.94953	0.333	0.683	1	0.00382145	RPL8
ENSG00000197249	4.17749e-05	-2.04424	0.417	0.708	1	0.00382145	SERPINA1
ENSG00000250722	4.19865e-05	-2.34834	0.333	0.721	1	0.00382145	SEPP1
ENSG00000184009	4.21328e-05	-1.84386	0.25	0.697	1	0.00382145	ACTG1
ENSG00000136810	4.57032e-05	-1.82815	0.25	0.607	1	0.00407366	TXN
ENSG00000142534	4.64106e-05	-1.75841	0.25	0.637	1	0.00407366	RPS11
ENSG00000138449	4.76215e-05	-1.84392	0.167	0.557	1	0.00411359	SLC40A1
ENSG00000142937	4.97455e-05	-1.85907	0.25	0.634	1	0.00422992	RPS8
ENSG00000170315	5.58752e-05	-2.00382	0.167	0.648	1	0.00454202	UBB
ENSG00000170421	5.61247e-05	-2.03275	0.25	0.656	1	0.00454202	KRT8
ENSG00000075415	5.66135e-05	-2.06508	0.25	0.675	1	0.00454202	SLC25A3
ENSG00000084674	5.67544e-05	-2.66204	0.417	0.702	1	0.00454202	APOB
ENSG00000148834	5.82741e-05	-1.67502	0.25	0.598	1	0.00459285	GSTO1
ENSG00000070756	5.90774e-05	-1.71805	0.333	0.617	1	0.00459285	PABPC1
ENSG00000163586	6.22345e-05	-2.53418	0.167	0.743	1	0.00477014	FABP1
ENSG00000173915	6.32727e-05	-1.91779	0.167	0.626	1	0.00478236	USMG5
ENSG00000151790	6.55135e-05	-2.46967	0.333	0.648	1	0.0048839	TDO2
ENSG00000110700	6.87976e-05	-2.02694	0.167	0.642	1	0.00505941	RPS13
ENSG00000136881	7.23293e-05	-2.23158	0.167	0.664	1	0.00524822	BAAT
ENSG00000151224	7.58017e-05	-2.38289	0.167	0.626	1	0.00542081	MAT1A
ENSG00000106853	7.67002e-05	-2.22693	0.333	0.689	1	0.00542081	PTGR1
ENSG00000124762	7.86535e-05	-1.81118	0.25	0.697	1	0.00548759	CDKN1A
ENSG00000180817	8.17335e-05	-1.62919	0.25	0.593	1	0.00558974	PPA1
ENSG00000188846	8.26507e-05	-1.68239	0.167	0.566	1	0.00558974	RPL14
ENSG00000122406	8.3199e-05	-1.67144	0.25	0.598	1	0.00558974	RPL5
ENSG00000166913	8.95647e-05	-1.7979	0.167	0.574	1	0.00594404	YWHAB
ENSG00000156482	9.5457e-05	-1.79488	0.167	0.612	1	0.00622642	RPL30
ENSG00000117592	9.61079e-05	-1.68684	0.25	0.582	1	0.00622642	PRDX6
ENSG00000034510	9.95069e-05	-1.741	0.333	0.658	1	0.00635315	TMSB10
ENSG00000243955	0.000101218	-2.0252	0.25	0.658	1	0.00635315	GSTA1
ENSG00000214530	0.000101566	-1.57918	0.417	0.634	1	0.00635315	STARD10
ENSG00000130770	0.000110228	-1.74644	0.25	0.59	1	0.00681661	ATPIF1
ENSG00000167526	0.000116277	-1.86364	0.25	0.664	1	0.00710987	RPL13
ENSG00000135940	0.000117928	-1.46632	0.25	0.587	1	0.00713073	COX5B
ENSG00000165678	0.000121934	-1.82693	0.167	0.612	1	0.0072612	GHITM
ENSG00000143549	0.000122755	-1.50227	0.333	0.566	1	0.0072612	TPM3
ENSG00000189043	0.000125081	-1.45745	0.25	0.609	1	0.00731927	NDUFA4
ENSG00000101577	0.000130291	-2.30634	0.167	0.634	1	0.00754302	LPIN2
ENSG00000169567	0.000134563	-1.70963	0.25	0.617	1	0.00770341	HINT1
ENSG00000100316	0.000135893	-1.69454	0.167	0.609	1	0.00770341	RPL3
ENSG00000186468	0.000140525	-1.92975	0.167	0.601	1	0.00788387	RPS23
ENSG00000106927	0.000148531	-2.33963	0.167	0.721	1	0.00824801	AMBP
ENSG00000182899	0.000152397	-1.95588	0.167	0.609	1	0.00833537	RPL35A
ENSG00000118137	0.000153167	-2.26151	0.5	0.803	1	0.00833537	APOA1
ENSG00000169764	0.000158154	-2.08248	0.25	0.587	1	0.0085215	UGP2
ENSG00000128641	0.000164061	-2.13291	0.167	0.601	1	0.00875315	MYO1B
ENSG00000151632	0.000167649	-2.35637	0.167	0.669	1	0.00885773	AKR1C2
ENSG00000182551	0.000173799	-1.90179	0.167	0.623	1	0.00909438	ADI1
ENSG00000221983	0.000175995	-1.73652	0.167	0.615	1	0.00912159	UBA52
ENSG00000266658	0.000181104	-2.4785	0.5	0.82	1	0.00921931	RNA28S5
ENSG00000231500	0.000181269	-1.78998	0.167	0.626	1	0.00921931	RPS18
ENSG00000179091	0.00018615	-1.59527	0.167	0.587	1	0.00937987	CYC1
ENSG00000136942	0.000190001	-1.96765	0.167	0.626	1	0.00941357	RPL35
ENSG00000155366	0.000190278	-1.76612	0.25	0.62	1	0.00941357	RHOC
ENSG00000131469	0.000208778	-1.86073	0.167	0.623	1	0.0101696	RPL27
ENSG00000174748	0.000209297	-1.57201	0.25	0.596	1	0.0101696	RPL15
ENSG00000211459	0.000217186	-2.09787	1	0.984	1	0.0103785	MT
ENSG00000096384	0.000218873	-1.95856	0.167	0.658	1	0.0103785	HSP90AB1
ENSG00000152234	0.000224063	-1.47522	0.25	0.598	1	0.0103785	ATP5A1
ENSG00000250479	0.000224185	-1.57671	0.25	0.601	1	0.0103785	CHCHD10
ENSG00000197756	0.000224761	-1.79358	0.167	0.617	1	0.0103785	RPL37A
ENSG00000061794	0.00022504	-1.43619	0.25	0.538	1	0.0103785	MRPS35
ENSG00000075624	0.000231794	-1.943	0.25	0.699	1	0.0106002	ACTB
ENSG00000167315	0.000234038	-1.77725	0.167	0.628	1	0.0106136	ACAA2
ENSG00000256940	0.000240017	1.03523	0.167	0.172	1	0.0107948	RP11
ENSG00000105379	0.00024914	-1.66711	0.167	0.577	1	0.0111133	ETFB
ENSG00000109971	0.000253491	-1.79636	0.167	0.642	1	0.0112154	HSPA8
ENSG00000171858	0.000256376	-1.78828	0.167	0.598	1	0.0112516	RPS21
ENSG00000154518	0.000262013	-1.6216	0.167	0.642	1	0.0112915	ATP5G3
ENSG00000102753	0.000263387	-1.11872	0.167	0.478	1	0.0112915	KPNA3
ENSG00000130208	0.000263509	-2.08788	0.25	0.746	1	0.0112915	APOC1
ENSG00000148965	0.000269259	-2.10562	0.167	0.686	1	0.0114477	SAA4
ENSG00000175166	0.000275954	-1.14883	0.333	0.525	1	0.0116414	PSMD2
ENSG00000124172	0.000282128	-1.68846	0.167	0.612	1	0.0118103	ATP5E
ENSG00000122566	0.000287046	-1.90075	0.167	0.604	1	0.0119245	HNRNPA2B1
ENSG00000156467	0.000292027	-1.44359	0.167	0.574	1	0.0119284	UQCRB
ENSG00000067082	0.000293827	-2.59194	0.167	0.667	1	0.0119284	KLF6
ENSG00000160868	0.00029421	-2.30249	0.333	0.754	1	0.0119284	CYP3A4
ENSG00000138709	0.000296206	-0.885087	0	0.451	1	0.0119284	LARP1B
ENSG00000103485	0.000299049	-1.75146	0.167	0.598	1	0.0119284	QPRT
ENSG00000083845	0.000302476	-1.81521	0.167	0.626	1	0.0119284	RPS5
ENSG00000140988	0.000302483	-2.01616	0.167	0.628	1	0.0119284	RPS2
ENSG00000123240	0.000314442	-1.74021	0.25	0.56	1	0.0123108	OPTN
ENSG00000173812	0.000324012	-1.78347	0.167	0.617	1	0.0125058	EIF1
ENSG00000060971	0.00032402	-1.88275	0.167	0.609	1	0.0125058	ACAA1
ENSG00000127184	0.0003279	-1.64755	0.167	0.626	1	0.0125664	COX7C
ENSG00000105193	0.000331852	-1.73465	0.167	0.645	1	0.012626	RPS16
ENSG00000156587	0.000334095	-0.772988	0	0.445	1	0.012626	UBE2L6
ENSG00000108953	0.000343817	-1.62899	0.167	0.574	1	0.0128241	YWHAE
ENSG00000131143	0.000345833	-1.78784	0.25	0.672	1	0.0128241	COX4I1
ENSG00000104904	0.000346407	-1.62574	0.167	0.604	1	0.0128241	OAZ1
ENSG00000179918	0.000360784	-1.84693	0.167	0.593	1	0.0132425	SEPHS2
ENSG00000196531	0.000362575	-1.62487	0.167	0.582	1	0.0132425	NACA
ENSG00000132703	0.000374579	-2.14152	0.167	0.634	1	0.0134191	APCS
ENSG00000002834	0.000376569	-1.9271	0.167	0.587	1	0.0134191	LASP1
ENSG00000197780	0.000378695	-1.41581	0.167	0.571	1	0.0134191	TAF13
ENSG00000165119	0.00038113	-1.42261	0.25	0.563	1	0.0134191	HNRNPK
ENSG00000233276	0.000381396	-1.72426	0.167	0.642	1	0.0134191	GPX1
ENSG00000169020	0.000382204	-1.5135	0.25	0.587	1	0.0134191	ATP5I
ENSG00000198431	0.000394849	-2.23582	0.167	0.658	1	0.0136706	TXNRD1
ENSG00000182154	0.000395988	-1.40451	0.167	0.56	1	0.0136706	MRPL41
ENSG00000140391	0.000399417	-0.7448	0	0.437	1	0.0136706	TSPAN3
ENSG00000163634	0.000399417	-0.747472	0	0.437	1	0.0136706	THOC7
ENSG00000101608	0.000405629	-1.80333	0.167	0.631	1	0.0137965	MYL12A
ENSG00000153827	0.00041523	-1.52468	0.167	0.533	1	0.0138522	TRIP12
ENSG00000129235	0.000417298	-1.58264	0.167	0.601	1	0.0138522	TXNDC17
ENSG00000257017	0.000419305	-2.51415	0.333	0.713	1	0.0138522	HP
ENSG00000116288	0.000420858	-1.46056	0.167	0.557	1	0.0138522	PARK7
ENSG00000188554	0.000423696	-0.797938	0	0.434	1	0.0138522	NBR1
ENSG00000134825	0.000423696	-0.631123	0	0.434	1	0.0138522	TMEM258
ENSG00000141367	0.000425086	-1.65996	0.25	0.538	1	0.0138522	CLTC
ENSG00000149273	0.000437375	-1.58172	0.167	0.582	1	0.0141327	RPS3
ENSG00000107223	0.000438888	-1.56546	0.333	0.637	1	0.0141327	EDF1
ENSG00000196139	0.000443541	-2.00122	0.25	0.68	1	0.0141985	AKR1C3
ENSG00000145592	0.000450512	-1.5054	0.167	0.56	1	0.0143047	RPL37
ENSG00000173432	0.000452116	-2.49898	0.167	0.694	1	0.0143047	SAA1
ENSG00000115310	0.000470497	-1.90545	0.167	0.612	1	0.0148003	RTN4
ENSG00000115677	0.000476493	-1.86293	0.167	0.574	1	0.0149027	HDLBP
ENSG00000138326	0.000479422	-1.48133	0.167	0.574	1	0.0149086	RPS24
ENSG00000125356	0.000499608	-1.51443	0.167	0.563	1	0.0152743	NDUFA1
ENSG00000008517	0.000501035	-1.86056	0.25	0.648	1	0.0152743	IL32
ENSG00000126524	0.000501635	-1.80332	0.083	0.628	1	0.0152743	SBDS
ENSG00000198586	0.00050499	-0.687066	0	0.426	1	0.0152743	TLK1
ENSG00000087460	0.000505214	-1.42472	0.25	0.571	1	0.0152743	GNAS
ENSG00000153187	0.000511022	-1.69693	0.167	0.582	1	0.0153143	HNRNPU
ENSG00000166441	0.000512164	-1.72766	0.167	0.612	1	0.0153143	RPL27A
ENSG00000109062	0.000532155	-1.6279	0.167	0.56	1	0.0157642	SLC9A3R1
ENSG00000163468	0.000533006	-1.70581	0.167	0.593	1	0.0157642	CCT3
ENSG00000109475	0.000540193	-1.52082	0.25	0.574	1	0.0158794	RPL34
ENSG00000101076	0.000542736	-1.13069	0.167	0.514	1	0.0158794	HNF4A
ENSG00000159228	0.000552108	-1.92262	0.167	0.604	1	0.0160672	CBR1
ENSG00000130066	0.00055714	-1.83673	0.25	0.628	1	0.0161274	SAT1
ENSG00000148584	0.000566168	-1.8751	0.25	0.579	1	0.0162616	A1CF
ENSG00000015475	0.000567751	0.419917	0.167	0.456	1	0.0162616	BID
ENSG00000176046	0.000585867	-1.97646	0.167	0.601	1	0.0166926	NUPR1
ENSG00000196616	0.000596567	-2.45003	0.167	0.669	1	0.016909	ADH1B
ENSG00000185088	0.000601881	-1.69402	0.25	0.637	1	0.0169712	RPS27L
ENSG00000172809	0.000605931	-1.71081	0.167	0.604	1	0.0169973	RPL38
ENSG00000137267	0.000610456	-1.8685	0.167	0.62	1	0.0170364	TUBB2A
ENSG00000138356	0.000618258	-1.77273	0.167	0.607	1	0.0170861	AOX1
ENSG00000112335	0.000619122	-1.48444	0.167	0.574	1	0.0170861	SNX3
ENSG00000099977	0.000621657	-1.69383	0.167	0.628	1	0.0170861	DDT
ENSG00000130203	0.000631096	-1.89001	0.25	0.689	1	0.0172185	APOE
ENSG00000144381	0.000635685	-1.72032	0.167	0.598	1	0.0172185	HSPD1
ENSG00000135241	0.000635963	-0.673449	0	0.415	1	0.0172185	PNPLA8
ENSG00000117450	0.000649487	-1.74582	0.25	0.598	1	0.0174976	PRDX1
ENSG00000145675	0.000653512	-1.55485	0.167	0.533	1	0.0175193	PIK3R1
ENSG00000188643	0.000660114	-1.75145	0.167	0.587	1	0.0175311	S100A16
ENSG00000117118	0.00066361	-1.24884	0.167	0.546	1	0.0175311	SDHB
ENSG00000196821	0.000663616	-1.65619	0.167	0.582	1	0.0175311	C6orf106
ENSG00000158716	0.000673303	-0.464101	0	0.413	1	0.0176159	DUSP23
ENSG00000205981	0.000673303	-0.487107	0	0.413	1	0.0176159	DNAJC19
ENSG00000164237	0.000695253	-1.33286	0.25	0.538	1	0.0181032	CMBL
ENSG00000147872	0.000698737	-2.36145	0.167	0.609	1	0.0181073	PLIN2
ENSG00000109332	0.000705996	-1.50831	0.167	0.587	1	0.0182087	UBE2D3
ENSG00000115661	0.000712669	-0.458699	0	0.41	1	0.0182801	STK16
ENSG00000143947	0.000715482	-1.45375	0.167	0.566	1	0.0182801	RPS27A
ENSG00000164924	0.000722431	-1.79691	0.167	0.593	1	0.0183714	YWHAZ
ENSG00000112977	0.000727752	-1.20208	0.167	0.5	1	0.0184177	DAP
ENSG00000125691	0.000732263	-1.6711	0.167	0.598	1	0.0184177	RPL23
ENSG00000103363	0.000739387	-1.2611	0.167	0.555	1	0.0184177	TCEB2
ENSG00000244067	0.000742365	-1.94147	0.167	0.617	1	0.0184177	GSTA2
ENSG00000125148	0.000744986	-2.09088	0.167	0.579	1	0.0184177	MT2A
ENSG00000172757	0.000747039	-1.65331	0.167	0.634	1	0.0184177	CFL1
ENSG00000126067	0.000747945	-1.08359	0.25	0.514	1	0.0184177	PSMB2
ENSG00000170606	0.000758379	-1.55006	0.167	0.563	1	0.0185905	HSPA4
ENSG00000139644	0.000762209	-1.89774	0.167	0.639	1	0.0186006	TMBIM6
ENSG00000188229	0.000766785	-1.605	0.167	0.579	1	0.0186288	TUBB4B
ENSG00000132541	0.000776982	-1.64912	0.167	0.574	1	0.0187926	HRSP12
ENSG00000108654	0.000803442	-1.47433	0.25	0.582	1	0.0193466	DDX5
ENSG00000099624	0.000814424	-1.34587	0.167	0.563	1	0.0195246	ATP5D
ENSG00000138670	0.00084396	-0.682425	0	0.402	1	0.0199999	RASGEF1B
ENSG00000171604	0.00084396	-0.65278	0	0.402	1	0.0199999	CXXC5
ENSG00000143158	0.000845528	-1.60372	0.167	0.617	1	0.0199999	MPC2
ENSG00000197958	0.000848947	-1.587	0.167	0.604	1	0.0199999	RPL12
ENSG00000148303	0.000858016	-1.42157	0.25	0.574	1	0.0201162	RPL7A
ENSG00000181061	0.000861278	-1.63503	0.167	0.626	1	0.0201162	HIGD1A
ENSG00000081307	0.000892491	-0.511861	0	0.399	1	0.0207561	UBA5
ENSG00000169714	0.000903024	-1.60659	0.167	0.582	1	0.0209117	CNBP
ENSG00000144713	0.000913622	-1.5439	0.167	0.571	1	0.0210671	RPL32
ENSG00000143384	0.000917595	-1.88276	0.167	0.617	1	0.0210671	MCL1
ENSG00000071082	0.000921934	-1.67678	0.25	0.617	1	0.0210671	RPL31
ENSG00000185432	0.000925218	-1.87473	0.167	0.623	1	0.0210671	METTL7A
ENSG00000171148	0.000943604	-0.40191	0	0.396	1	0.0213202	TADA3
ENSG00000106153	0.000944171	-1.4462	0.167	0.577	1	0.0213202	CHCHD2
ENSG00000106052	0.00096011	-1.66225	0.167	0.53	1	0.0215906	TAX1BP1
ENSG00000164713	0.00096845	-1.46115	0.167	0.563	1	0.0216021	BRI3
ENSG00000111669	0.000972497	-1.56144	0.167	0.598	1	0.0216021	TPI1
ENSG00000072210	0.000972533	-1.61039	0.167	0.582	1	0.0216021	ALDH3A2
ENSG00000161013	0.000976748	-1.36033	0.167	0.536	1	0.0216076	MGAT4B
ENSG00000124767	0.000981196	-1.31133	0.167	0.544	1	0.0216181	GLO1
ENSG00000118640	0.000997249	-1.42333	0.167	0.574	1	0.0217991	VAMP8
ENSG00000138771	0.000997425	-0.604068	0	0.393	1	0.0217991	SHROOM3
ENSG00000163694	0.0010109	-0.982397	0.167	0.47	1	0.0220053	RBM47
ENSG00000124486	0.00102238	-1.40552	0.167	0.514	1	0.0220628	USP9X
ENSG00000179010	0.00102822	-1.59549	0.167	0.577	1	0.0220628	MRFAP1
ENSG00000155368	0.00103025	-1.59039	0.167	0.587	1	0.0220628	DBI
ENSG00000105835	0.00104171	-1.73065	0.083	0.577	1	0.0220628	NAMPT
ENSG00000008988	0.00104998	-1.5775	0.167	0.607	1	0.0220628	RPS20
ENSG00000143774	0.00105341	-1.44387	0.167	0.563	1	0.0220628	GUK1
ENSG00000165943	0.00105409	-0.496011	0	0.391	1	0.0220628	MOAP1
ENSG00000143207	0.00105409	-0.507295	0	0.391	1	0.0220628	RFWD2
ENSG00000175311	0.00105409	-0.587964	0	0.391	1	0.0220628	ANKS4B
ENSG00000189334	0.00105409	-1.11298	0	0.391	1	0.0220628	S100A14
ENSG00000198034	0.0010801	-1.45793	0.167	0.571	1	0.0225206	RPS4X
ENSG00000126267	0.00109143	-1.52861	0.167	0.582	1	0.0226337	COX6B1
ENSG00000091583	0.00110085	-1.78889	0.167	0.656	1	0.0226337	APOH
ENSG00000171766	0.00110708	-1.66808	0.167	0.601	1	0.0226337	GATM
ENSG00000119950	0.00111373	-0.558085	0	0.388	1	0.0226337	MXI1
ENSG00000124587	0.00111373	-0.401485	0	0.388	1	0.0226337	PEX6
ENSG00000140943	0.00111373	-0.474767	0	0.388	1	0.0226337	MBTPS1
ENSG00000137106	0.00111463	-1.57043	0.25	0.609	1	0.0226337	GRHPR
ENSG00000108518	0.00112968	-1.58365	0.167	0.577	1	0.0228015	PFN1
ENSG00000118271	0.00113239	-1.95692	0.417	0.74	1	0.0228015	TTR
ENSG00000115053	0.00113547	-1.67683	0.167	0.604	1	0.0228015	NCL
ENSG00000169738	0.00115168	-2.00922	0.25	0.65	1	0.0229946	DCXR
ENSG00000184432	0.0011569	-1.14248	0.167	0.481	1	0.0229946	COPB2
ENSG00000140941	0.00115885	-1.51048	0.167	0.536	1	0.0229946	MAP1LC3B
ENSG00000168894	0.00116198	0.416908	0.167	0.448	1	0.0229946	RNF181
ENSG00000132840	0.00116653	-1.59455	0.167	0.582	1	0.0230008	BHMT2
ENSG00000162928	0.00117649	-0.533787	0	0.385	1	0.0231136	PEX13
ENSG00000187514	0.00119208	-0.799208	0.083	0.552	1	0.0233355	PTMA
ENSG00000122786	0.00121358	-1.88161	0.083	0.593	1	0.0236713	CALD1
ENSG00000169903	0.00123334	-1.62741	0.167	0.631	1	0.0239709	TM4SF4
ENSG00000005022	0.00123899	-1.50079	0.167	0.585	1	0.0239949	SLC25A5
ENSG00000198258	0.00125228	-1.44979	0.167	0.56	1	0.024105	UBL5
ENSG00000136930	0.00125353	-1.35703	0.167	0.552	1	0.024105	PSMB7
ENSG00000075785	0.00126069	-1.71797	0.167	0.566	1	0.0241573	RAB7A
ENSG00000112695	0.00130917	-1.32813	0.167	0.56	1	0.0248778	COX7A2
ENSG00000112419	0.001312	-0.573833	0	0.38	1	0.0248778	PHACTR2
ENSG00000114796	0.001312	-0.43241	0	0.38	1	0.0248778	KLHL24
ENSG00000134419	0.00132426	-1.21025	0.167	0.525	1	0.025023	RPS15A
ENSG00000117519	0.00134183	-1.51123	0.167	0.566	1	0.0252672	CNN3
ENSG00000187446	0.00134697	-1.45183	0.25	0.587	1	0.0252766	CHP1
ENSG00000125995	0.0013741	-1.27774	0.25	0.571	1	0.0252939	ROMO1
ENSG00000140319	0.00137465	-1.4345	0.167	0.536	1	0.0252939	SRP14
ENSG00000114867	0.00138136	-1.70956	0.167	0.59	1	0.0252939	EIF4G1
ENSG00000122643	0.00138508	-0.460701	0	0.377	1	0.0252939	NT5C3A
ENSG00000229644	0.00138508	-0.34126	0	0.377	1	0.0252939	NAMPTL
ENSG00000109083	0.00138508	-0.475711	0	0.377	1	0.0252939	IFT20
ENSG00000164266	0.00138508	-0.933912	0	0.377	1	0.0252939	SPINK1
ENSG00000139433	0.00138508	-0.45185	0	0.377	1	0.0252939	GLTP
ENSG00000063177	0.00139058	-1.35166	0.25	0.609	1	0.0253095	RPL18
ENSG00000166598	0.00141794	-0.720018	0.083	0.527	1	0.0257215	HSP90B1
ENSG00000138279	0.00144777	-1.22741	0.167	0.538	1	0.0260845	ANXA7
ENSG00000173660	0.00145715	-1.3164	0.167	0.585	1	0.0260845	UQCRH
ENSG00000066322	0.00146192	-0.451692	0	0.374	1	0.0260845	ELOVL1
ENSG00000125741	0.00146192	-0.5394	0	0.374	1	0.0260845	OPA3
ENSG00000177469	0.00146192	-0.959485	0	0.374	1	0.0260845	PTRF
ENSG00000128272	0.00148863	-1.53171	0.167	0.574	1	0.0264094	ATF4
ENSG00000118816	0.00148983	-1.07729	0.167	0.522	1	0.0264094	CCNI
ENSG00000169021	0.00151257	-1.10072	0.167	0.536	1	0.02665	UQCRFS1
ENSG00000143761	0.00151851	-1.43182	0.167	0.579	1	0.02665	ARF1
ENSG00000177410	0.0015219	-1.53638	0.167	0.53	1	0.02665	ZFAS1
ENSG00000023734	0.001523	-1.34092	0.167	0.546	1	0.02665	STRAP
ENSG00000122705	0.00153913	-1.37245	0.167	0.549	1	0.0266522	CLTA
ENSG00000105856	0.00154271	-0.384579	0	0.372	1	0.0266522	HBP1
ENSG00000159479	0.00154271	-0.40286	0	0.372	1	0.0266522	MED8
ENSG00000133773	0.00154271	-0.389863	0	0.372	1	0.0266522	CCDC59
ENSG00000198931	0.00155276	-1.39538	0.083	0.533	1	0.0267021	APRT
ENSG00000057608	0.00155706	-1.50583	0.083	0.582	1	0.0267021	GDI2
ENSG00000213741	0.00156032	-1.44006	0.167	0.563	1	0.0267021	RPS29
ENSG00000112378	0.0015813	-1.38592	0.167	0.552	1	0.0268869	PERP
ENSG00000096060	0.00159101	-1.66813	0.25	0.566	1	0.0268869	FKBP5
ENSG00000138293	0.00159855	-1.71457	0.083	0.577	1	0.0268869	NCOA4
ENSG00000163541	0.00160684	-1.29379	0.167	0.536	1	0.0268869	SUCLG1
ENSG00000143321	0.00161127	-1.5328	0.167	0.574	1	0.0268869	HDGF
ENSG00000149806	0.00162269	-1.54496	0.25	0.65	1	0.0268869	FAU
ENSG00000124782	0.00162764	-0.504875	0	0.369	1	0.0268869	RREB1
ENSG00000086544	0.00162764	-0.483996	0	0.369	1	0.0268869	ITPKC
ENSG00000171681	0.00162764	-0.527696	0	0.369	1	0.0268869	ATF7IP
ENSG00000153406	0.00162764	-0.319597	0	0.369	1	0.0268869	NMRAL1
ENSG00000196141	0.0016277	-1.41199	0.167	0.571	1	0.0268869	SPATS2L
ENSG00000115484	0.00163041	-1.12716	0.167	0.544	1	0.0268869	CCT4
ENSG00000070831	0.00163574	-1.46221	0.167	0.563	1	0.0268933	CDC42
ENSG00000140374	0.00164571	-1.38719	0.167	0.574	1	0.0269758	ETFA
ENSG00000120053	0.0016585	-1.41714	0.167	0.566	1	0.0270724	GOT1
ENSG00000149925	0.00166439	-1.74802	0.167	0.585	1	0.0270724	ALDOA
ENSG00000169230	0.00166661	-1.53344	0.167	0.555	1	0.0270724	PRELID1
ENSG00000156508	0.0016715	-1.46106	0.083	0.574	1	0.0270724	EEF1A1
ENSG00000196419	0.00168632	-1.34172	0.167	0.541	1	0.0272314	XRCC6
ENSG00000196620	0.00170914	-1.49233	0.083	0.577	1	0.02732	UGT2B15
ENSG00000116133	0.00171113	-1.59901	0.083	0.579	1	0.02732	DHCR24
ENSG00000132341	0.00171121	-1.5156	0.083	0.579	1	0.02732	RAN
ENSG00000119321	0.00171691	-0.46607	0	0.366	1	0.02732	FKBP15
ENSG00000006114	0.00171691	-0.62811	0	0.366	1	0.02732	SYNRG
ENSG00000182718	0.00173683	-1.81748	0.25	0.699	1	0.0275099	ANXA2
ENSG00000130707	0.00173896	-1.6285	0.083	0.574	1	0.0275099	ASS1
ENSG00000117448	0.0017555	-1.07182	0.167	0.511	1	0.0275943	AKR1A1
ENSG00000107581	0.00175754	-1.6982	0.167	0.579	1	0.0275943	EIF3A
ENSG00000101182	0.00175951	-1.45216	0.167	0.579	1	0.0275943	PSMA7
ENSG00000177606	0.00177974	-2.0057	0.167	0.628	1	0.0278315	JUN
ENSG00000143368	0.00181072	-0.374158	0	0.363	1	0.0279481	SF3B4
ENSG00000171174	0.00181072	-0.388856	0	0.363	1	0.0279481	RBKS
ENSG00000174306	0.00181072	-0.504296	0	0.363	1	0.0279481	ZHX3
ENSG00000174775	0.00181072	-0.344477	0	0.363	1	0.0279481	HRAS
ENSG00000177156	0.0018182	-1.08827	0.167	0.503	1	0.0279481	TALDO1
ENSG00000151726	0.00182157	-1.79826	0.167	0.59	1	0.0279481	ACSL1
ENSG00000067560	0.00182315	-1.46417	0.083	0.577	1	0.0279481	RHOA
ENSG00000123349	0.00183743	-1.21382	0.167	0.549	1	0.0280878	PFDN5
ENSG00000001084	0.00187657	-1.30191	0.167	0.541	1	0.0285534	GCLC
ENSG00000151491	0.00187837	-1.24831	0.167	0.486	1	0.0285534	EPS8
ENSG00000132963	0.00188875	-1.32704	0.167	0.557	1	0.0286312	POMP
ENSG00000115457	0.00190928	-0.470818	0	0.361	1	0.0287025	IGFBP2
ENSG00000173559	0.00190928	-0.535147	0	0.361	1	0.0287025	NABP1
ENSG00000101413	0.00190928	-0.355697	0	0.361	1	0.0287025	RPRD1B
ENSG00000215193	0.00191631	-1.74534	0.167	0.577	1	0.0287288	PEX26
ENSG00000115541	0.00194571	-1.20898	0.25	0.552	1	0.0290894	HSPE1
ENSG00000125868	0.00195252	-1.48149	0.167	0.579	1	0.0291112	DSTN
ENSG00000142541	0.00195791	-1.55864	0.167	0.56	1	0.0291119	RPL13A
ENSG00000119138	0.00197253	-1.31243	0.083	0.481	1	0.0292493	KLF9
ENSG00000086300	0.00199541	-1.10944	0.167	0.484	1	0.0292882	SNX10
ENSG00000090013	0.00200203	-1.17715	0.167	0.53	1	0.0292882	BLVRB
ENSG00000254999	0.00200667	-1.03024	0.167	0.503	1	0.0292882	BRK1
ENSG00000142178	0.00201282	-0.549083	0	0.358	1	0.0292882	SIK1
ENSG00000188786	0.00201282	-0.46609	0	0.358	1	0.0292882	MTF1
ENSG00000120549	0.00201282	-0.451197	0	0.358	1	0.0292882	KIAA1217
ENSG00000124193	0.00201282	-0.372897	0	0.358	1	0.0292882	SRSF6
ENSG00000139793	0.00203598	-1.5692	0.167	0.56	1	0.0295162	MBNL2
ENSG00000189060	0.00203934	-1.46753	0.167	0.546	1	0.0295162	H1F0
ENSG00000101323	0.00204985	-1.36865	0.083	0.571	1	0.0295897	HAO1
ENSG00000213585	0.00205846	-1.15586	0.167	0.53	1	0.0296353	VDAC1
ENSG00000167863	0.00207337	-1.31895	0.083	0.568	1	0.0297001	ATP5H
ENSG00000103342	0.00207388	-1.33378	0.167	0.536	1	0.0297001	GSPT1
ENSG00000150753	0.00208106	-1.38979	0.083	0.568	1	0.0297012	CCT5
ENSG00000198668	0.00208832	-1.30552	0.167	0.514	1	0.0297012	CALM1
ENSG00000111144	0.00212157	-0.263562	0	0.355	1	0.0297012	LTA4H
ENSG00000189171	0.00212157	-0.393083	0	0.355	1	0.0297012	S100A13
ENSG00000103852	0.00212157	-0.377798	0	0.355	1	0.0297012	TTC23
ENSG00000075151	0.00212157	-0.788845	0	0.355	1	0.0297012	EIF4G3
ENSG00000129559	0.0021264	-1.38852	0.083	0.566	1	0.0297012	NEDD8
ENSG00000114446	0.00212771	0.955375	0.167	0.224	1	0.0297012	IFT57
ENSG00000114391	0.00212833	-1.48655	0.083	0.568	1	0.0297012	RPL24
ENSG00000102144	0.00212853	-1.23386	0.083	0.563	1	0.0297012	PGK1
ENSG00000135390	0.00214204	-0.827035	0.167	0.484	1	0.0297509	ATP5G2
ENSG00000147677	0.00214303	-0.997858	0.167	0.508	1	0.0297509	EIF3H
ENSG00000239672	0.00216154	-1.33688	0.167	0.536	1	0.0298213	NME1
ENSG00000166840	0.00217824	-1.35986	0.083	0.563	1	0.0298213	GLYATL1
ENSG00000116489	0.00218982	-1.24183	0.167	0.527	1	0.0298213	CAPZA1
ENSG00000148677	0.00219313	-2.19185	0.25	0.658	1	0.0298213	ANKRD1
ENSG00000158710	0.00219336	-1.4699	0.167	0.56	1	0.0298213	TAGLN2
ENSG00000031698	0.00220049	-1.34423	0.25	0.533	1	0.0298213	SARS
ENSG00000119396	0.00220941	-1.11404	0.167	0.495	1	0.0298213	RAB14
ENSG00000152558	0.00221443	-1.48709	0.25	0.596	1	0.0298213	TMEM123
ENSG00000161057	0.00222022	-1.12807	0.167	0.53	1	0.0298213	PSMC2
ENSG00000132507	0.00223236	-1.37667	0.167	0.546	1	0.0298213	EIF5A
ENSG00000159377	0.00223518	-1.25675	0.167	0.555	1	0.0298213	PSMB4
ENSG00000166847	0.00223578	-0.355533	0	0.352	1	0.0298213	DCTN5
ENSG00000164219	0.00223578	-0.422789	0	0.352	1	0.0298213	PGGT1B
ENSG00000076513	0.00223578	-0.499061	0	0.352	1	0.0298213	ANKRD13A
ENSG00000081923	0.00223578	-0.544658	0	0.352	1	0.0298213	ATP8B1
ENSG00000152904	0.00223578	-0.31625	0	0.352	1	0.0298213	GGPS1
ENSG00000146386	0.00225768	-1.60426	0.167	0.579	1	0.0299624	ABRACL
ENSG00000087191	0.00226318	-1.31561	0.083	0.519	1	0.0299624	PSMC5
ENSG00000142507	0.00226511	-1.10221	0.167	0.527	1	0.0299624	PSMB6
ENSG00000162244	0.00227109	-1.06903	0.167	0.519	1	0.0299624	RPL29
ENSG00000084733	0.00227389	-1.53182	0.167	0.527	1	0.0299624	RAB10
ENSG00000166226	0.00228469	-1.348	0.083	0.56	1	0.0299688	CCT2
ENSG00000143149	0.00229014	-1.0764	0.083	0.489	1	0.0299688	ALDH9A1
ENSG00000163466	0.00229089	-1.45743	0.167	0.56	1	0.0299688	ARPC2
ENSG00000100804	0.00229953	-1.06734	0.167	0.508	1	0.0300003	PSMB5
ENSG00000108829	0.00230433	-1.25714	0.167	0.549	1	0.0300003	LRRC59
ENSG00000023909	0.00233851	-1.37083	0.167	0.53	1	0.0301149	GCLM
ENSG00000077232	0.00235569	-0.539038	0	0.35	1	0.0301149	DNAJC10
ENSG00000114790	0.00235569	-0.403504	0	0.35	1	0.0301149	ARHGEF26
ENSG00000137393	0.00235569	-0.372821	0	0.35	1	0.0301149	RNF144B
ENSG00000100410	0.00235569	-0.343694	0	0.35	1	0.0301149	PHF5A
ENSG00000135968	0.00235569	-0.634915	0	0.35	1	0.0301149	GCC2
ENSG00000147475	0.00235569	-0.54307	0	0.35	1	0.0301149	ERLIN2
ENSG00000145391	0.00235739	-1.1482	0.167	0.511	1	0.0301149	SETD7
ENSG00000133639	0.00238506	-1.63134	0.167	0.587	1	0.0303689	BTG1
ENSG00000100664	0.00239369	-1.30287	0.083	0.56	1	0.0303689	EIF5
ENSG00000127540	0.00239883	-1.39563	0.083	0.557	1	0.0303689	UQCR11
ENSG00000092820	0.0023996	-1.66944	0.25	0.557	1	0.0303689	EZR
ENSG00000102024	0.00242382	-1.43557	0.167	0.525	1	0.0306043	PLS3
ENSG00000143256	0.00243909	0.403716	0.167	0.437	1	0.0306303	PFDN2
ENSG00000121848	0.00244489	-1.19315	0.167	0.514	1	0.0306303	RNF115
ENSG00000150459	0.00244972	-1.25382	0.167	0.533	1	0.0306303	SAP18
ENSG00000144224	0.00245032	-1.33172	0.167	0.522	1	0.0306303	UBXN4
ENSG00000132466	0.00245403	-1.43969	0.083	0.489	1	0.0306303	ANKRD17
ENSG00000173221	0.00248059	-1.1847	0.167	0.533	1	0.0307625	GLRX
ENSG00000121879	0.00248158	-0.385384	0	0.347	1	0.0307625	PIK3CA
ENSG00000165895	0.00248158	-0.451434	0	0.347	1	0.0307625	ARHGAP42
ENSG00000162704	0.00253191	-1.43777	0.167	0.59	1	0.0311927	ARPC5
ENSG00000126247	0.00254839	-1.40931	0.25	0.555	1	0.0311927	CAPNS1
ENSG00000152492	0.00255704	-1.39121	0.25	0.566	1	0.0311927	CCDC50
ENSG00000091513	0.00256492	-2.13078	0.167	0.642	1	0.0311927	TF
ENSG00000116459	0.00257514	-1.34962	0.083	0.56	1	0.0311927	ATP5F1
ENSG00000245532	0.00261372	-0.564308	0	0.344	1	0.0311927	NEAT1
ENSG00000265681	0.00261372	-0.341575	0	0.344	1	0.0311927	RPL17
ENSG00000100592	0.00261372	-0.420745	0	0.344	1	0.0311927	DAAM1
ENSG00000124374	0.00261372	-0.334868	0	0.344	1	0.0311927	PAIP2B
ENSG00000129197	0.00261372	-0.336761	0	0.344	1	0.0311927	RPAIN
ENSG00000170832	0.00261372	-0.440405	0	0.344	1	0.0311927	USP32
ENSG00000122882	0.00261372	-0.357555	0	0.344	1	0.0311927	ECD
ENSG00000141985	0.00261372	-0.355217	0	0.344	1	0.0311927	SH3GL1
ENSG00000157933	0.00261372	-0.325424	0	0.344	1	0.0311927	SKI
ENSG00000165060	0.00261372	-0.288735	0	0.344	1	0.0311927	FXN
ENSG00000169856	0.00261372	-0.53899	0	0.344	1	0.0311927	ONECUT1
ENSG00000180822	0.00261372	-0.406022	0	0.344	1	0.0311927	PSMG4
ENSG00000242485	0.00263596	-0.955983	0.167	0.5	1	0.0313893	MRPL20
ENSG00000023330	0.00264286	-1.63953	0.083	0.56	1	0.0314027	ALAS1
ENSG00000145692	0.00269041	-2.07439	0.167	0.642	1	0.031795	BHMT
ENSG00000160007	0.00269246	-1.05636	0.167	0.475	1	0.031795	ARHGAP35
ENSG00000147592	0.00271381	-1.15661	0.167	0.519	1	0.031795	LACTB2
ENSG00000086061	0.00271811	-1.37709	0.167	0.59	1	0.031795	DNAJA1
ENSG00000004455	0.00273169	-1.26725	0.083	0.557	1	0.031795	AK2
ENSG00000117308	0.00275239	-0.332847	0	0.342	1	0.031795	GALE
ENSG00000121690	0.00275239	-0.407421	0	0.342	1	0.031795	DEPDC7
ENSG00000068308	0.00275239	-0.292842	0	0.342	1	0.031795	OTUD5
ENSG00000111727	0.00275239	-0.349011	0	0.342	1	0.031795	HCFC2
ENSG00000163125	0.00275239	-0.42126	0	0.342	1	0.031795	RPRD2
ENSG00000173230	0.00275239	-0.740481	0	0.342	1	0.031795	GOLGB1
ENSG00000120705	0.00275563	-1.33465	0.083	0.552	1	0.031795	ETF1
ENSG00000151914	0.00275588	-1.42066	0.083	0.5	1	0.031795	DST
ENSG00000119318	0.00276287	-1.48279	0.083	0.557	1	0.031795	RAD23B
ENSG00000115226	0.00276351	-1.32233	0.167	0.557	1	0.031795	FNDC4
ENSG00000136888	0.00278847	-1.41553	0.167	0.544	1	0.0320144	ATP6V1G1
ENSG00000229314	0.00281076	-1.9664	0.167	0.607	1	0.0321265	ORM1
ENSG00000065548	0.00281271	-1.32851	0.167	0.519	1	0.0321265	ZC3H15
ENSG00000044115	0.0028176	-1.41746	0.167	0.56	1	0.0321265	CTNNA1
ENSG00000139218	0.00282513	-1.18415	0.167	0.497	1	0.0321265	SCAF11
ENSG00000198755	0.00282774	-1.16452	0.167	0.533	1	0.0321265	RPL10A
ENSG00000082641	0.00283937	-1.22309	0.167	0.497	1	0.0321913	NFE2L1
ENSG00000115884	0.00284614	-1.27086	0.083	0.552	1	0.0321961	SDC1
ENSG00000106258	0.00285162	-1.18443	0.167	0.497	1	0.0321961	CYP3A5
ENSG00000140416	0.00285848	-1.47626	0.167	0.631	1	0.0322067	TPM1
ENSG00000197894	0.00286453	-1.24116	0.167	0.525	1	0.0322082	ADH5
ENSG00000152952	0.00288282	-1.25962	0.083	0.546	1	0.0323019	PLOD2
ENSG00000196230	0.00288473	-1.48001	0.25	0.59	1	0.0323019	TUBB
ENSG00000116833	0.00289791	-0.339156	0	0.339	1	0.0323164	NR5A2
ENSG00000196850	0.00289791	-0.347076	0	0.339	1	0.0323164	PPTC7
ENSG00000096696	0.00290665	-1.45395	0.167	0.495	1	0.0323476	DSP
ENSG00000159069	0.0029161	-1.41303	0.167	0.579	1	0.0323866	FBXW5
ENSG00000156411	0.00292684	-1.17123	0.083	0.549	1	0.0324397	C14orf2
ENSG00000103266	0.00294266	-1.30704	0.167	0.536	1	0.0325487	STUB1
ENSG00000173210	0.00296618	-1.23327	0.083	0.552	1	0.0327211	ABLIM3
ENSG00000137124	0.00297703	-1.40006	0.167	0.533	1	0.0327211	ALDH1B1
ENSG00000171759	0.00298106	-1.54435	0.167	0.585	1	0.0327211	PAH
ENSG00000006327	0.0029823	-0.829169	0.083	0.522	1	0.0327211	TNFRSF12A
ENSG00000115268	0.00299212	-1.39694	0.083	0.549	1	0.0327628	RPS15
ENSG00000197746	0.00303336	-1.53484	0.167	0.609	1	0.0331477	PSAP
ENSG00000197594	0.00305058	-0.558167	0	0.336	1	0.0332489	ENPP1
ENSG00000165502	0.00305717	-1.43214	0.167	0.557	1	0.0332489	RPL36AL
ENSG00000108242	0.00306562	-1.2618	0.083	0.544	1	0.0332489	CYP2C18
ENSG00000161970	0.00306707	-1.26633	0.167	0.516	1	0.0332489	RPL26
ENSG00000214253	0.00308203	-1.08551	0.25	0.511	1	0.0333447	FIS1
ENSG00000022840	0.00310897	-0.654154	0.083	0.511	1	0.033345	RNF10
ENSG00000177700	0.00311708	-1.12918	0.333	0.582	1	0.033345	POLR2L
ENSG00000095139	0.00312412	-1.10983	0.167	0.511	1	0.033345	ARCN1
ENSG00000128311	0.00312549	-1.28788	0.167	0.585	1	0.033345	TST
ENSG00000087365	0.00312639	-1.50071	0.167	0.527	1	0.033345	SF3B2
ENSG00000123562	0.00312934	-1.48534	0.167	0.555	1	0.033345	MORF4L2
ENSG00000152332	0.00313844	-1.32608	0.167	0.541	1	0.033345	UHMK1
ENSG00000162368	0.00314727	-1.19147	0.167	0.536	1	0.033345	CMPK1
ENSG00000074416	0.0031575	-1.48837	0.167	0.577	1	0.033345	MGLL
ENSG00000161533	0.00316608	-1.40748	0.167	0.552	1	0.033345	ACOX1
ENSG00000091164	0.0031833	-1.14898	0.167	0.53	1	0.033345	TXNL1
ENSG00000162433	0.00319153	-1.26633	0.167	0.508	1	0.033345	AK4
ENSG00000102606	0.00321072	-0.402011	0	0.333	1	0.033345	ARHGEF7
ENSG00000050748	0.00321072	-0.303977	0	0.333	1	0.033345	MAPK9
ENSG00000105618	0.00321072	-0.307682	0	0.333	1	0.033345	PRPF31
ENSG00000115468	0.00321072	-0.370543	0	0.333	1	0.033345	EFHD1
ENSG00000130939	0.00321072	-0.479709	0	0.333	1	0.033345	UBE4B
ENSG00000140598	0.00321072	-0.372506	0	0.333	1	0.033345	EFTUD1
ENSG00000168216	0.00321072	-0.380492	0	0.333	1	0.033345	LMBRD1
ENSG00000171735	0.00321072	-0.277309	0	0.333	1	0.033345	CAMTA1
ENSG00000153015	0.00321072	-0.301781	0	0.333	1	0.033345	CWC27
ENSG00000085719	0.00322491	-1.10226	0.167	0.5	1	0.0333753	CPNE3
ENSG00000107438	0.00322591	-1.48101	0.167	0.555	1	0.0333753	PDLIM1
ENSG00000198848	0.00324009	-1.63509	0.167	0.587	1	0.0334584	CES1
ENSG00000182919	0.00327691	-1.629	0.083	0.546	1	0.0337745	C11orf54
ENSG00000178982	0.00331892	-1.06219	0.25	0.527	1	0.0338946	EIF3K
ENSG00000121579	0.00332634	-1.31644	0.083	0.546	1	0.0338946	NAA50
ENSG00000197903	0.00332715	-1.27639	0.083	0.546	1	0.0338946	HIST1H2BK
ENSG00000264364	0.00333627	-1.10978	0.167	0.519	1	0.0338946	DYNLL2
ENSG00000143612	0.00335527	-1.2064	0.083	0.549	1	0.0338946	C1orf43
ENSG00000166855	0.0033685	-1.4055	0.083	0.503	1	0.0338946	CLPX
ENSG00000198646	0.00337869	-0.372817	0	0.331	1	0.0338946	NCOA6
ENSG00000130766	0.00337869	-0.330108	0	0.331	1	0.0338946	SESN2
ENSG00000198468	0.00337869	-0.29793	0	0.331	1	0.0338946	FLVCR1
ENSG00000099899	0.00337869	-0.25536	0	0.331	1	0.0338946	TRMT2A
ENSG00000131116	0.00337869	-0.251328	0	0.331	1	0.0338946	ZNF428
ENSG00000132581	0.00337869	-0.298568	0	0.331	1	0.0338946	SDF2
ENSG00000164916	0.00337869	-0.402101	0	0.331	1	0.0338946	FOXK1
ENSG00000176871	0.00338747	-1.45667	0.167	0.563	1	0.0338946	WSB2
ENSG00000113013	0.0033883	-1.4538	0.167	0.579	1	0.0338946	HSPA9
ENSG00000127022	0.00339304	-1.55046	0.167	0.598	1	0.0338946	CANX
ENSG00000113732	0.00339444	-1.286	0.167	0.544	1	0.0338946	ATP6V0E1
ENSG00000172380	0.00341452	-1.76076	0.083	0.536	1	0.0340124	GNG12
ENSG00000113387	0.00341874	-0.957208	0.167	0.514	1	0.0340124	SUB1
ENSG00000067066	0.00345565	-1.2367	0.167	0.511	1	0.0343169	SP100
ENSG00000162482	0.0034764	-1.20802	0.083	0.546	1	0.0344225	AKR7A3
ENSG00000009307	0.00348006	-1.61101	0.167	0.579	1	0.0344225	CSDE1
ENSG00000186432	0.00349665	-1.21127	0.167	0.516	1	0.0344225	KPNA4
ENSG00000161944	0.00350278	-1.41668	0.167	0.587	1	0.0344225	ASGR2
ENSG00000172831	0.00350666	-1.52346	0.167	0.579	1	0.0344225	CES2
ENSG00000119326	0.00351345	-1.44694	0.167	0.555	1	0.0344225	CTNNAL1
ENSG00000079785	0.00355084	-1.43887	0.167	0.522	1	0.0344225	DDX1
ENSG00000178741	0.00355221	-1.21379	0.167	0.59	1	0.0344225	COX5A
ENSG00000141720	0.00355484	-0.297744	0	0.328	1	0.0344225	PIP4K2B
ENSG00000143398	0.00355484	-0.31266	0	0.328	1	0.0344225	PIP5K1A
ENSG00000139132	0.00355484	-0.337049	0	0.328	1	0.0344225	FGD4
ENSG00000150457	0.00355484	-0.337259	0	0.328	1	0.0344225	LATS2
ENSG00000175467	0.00355484	-0.252903	0	0.328	1	0.0344225	SART1
ENSG00000148153	0.00355484	-0.306676	0	0.328	1	0.0344225	INIP
ENSG00000113558	0.00356296	-1.17162	0.083	0.53	1	0.0344398	SKP1
ENSG00000169895	0.00357156	-1.21515	0.083	0.508	1	0.0344618	SYAP1
ENSG00000145192	0.00361185	-1.46794	0.167	0.631	1	0.0347889	AHSG
ENSG00000115414	0.00365832	-2.16919	0.167	0.579	1	0.0348604	FN1
ENSG00000148671	0.00365963	-1.28228	0.167	0.508	1	0.0348604	ADIRF
ENSG00000141504	0.00366063	-1.02311	0.167	0.47	1	0.0348604	SAT2
ENSG00000175756	0.00368365	-1.03896	0.167	0.511	1	0.0348604	AURKAIP1
ENSG00000104325	0.00369192	-1.28783	0.167	0.552	1	0.0348604	DECR1
ENSG00000162772	0.00370577	-1.73383	0.167	0.56	1	0.0348604	ATF3
ENSG00000134440	0.00372953	-1.52304	0.083	0.536	1	0.0348604	NARS
ENSG00000164023	0.00373954	-0.533525	0	0.325	1	0.0348604	SGMS2
ENSG00000114742	0.00373954	-0.322565	0	0.325	1	0.0348604	WDR48
ENSG00000135334	0.00373954	-0.359695	0	0.325	1	0.0348604	AKIRIN2
ENSG00000167202	0.00373954	-0.329764	0	0.325	1	0.0348604	TBC1D2B
ENSG00000136111	0.00373954	-0.51363	0	0.325	1	0.0348604	TBC1D4
ENSG00000167476	0.00373954	-0.332672	0	0.325	1	0.0348604	JSRP1
ENSG00000172086	0.00373954	-0.382606	0	0.325	1	0.0348604	KRCC1
ENSG00000180329	0.00373954	-0.420092	0	0.325	1	0.0348604	CCDC43
ENSG00000104267	0.00375008	-0.985392	0.167	0.5	1	0.0348604	CA2
ENSG00000179262	0.0037507	-1.12477	0.167	0.505	1	0.0348604	RAD23A
ENSG00000131236	0.00375611	-1.47284	0.167	0.598	1	0.0348604	CAP1
ENSG00000023839	0.00376658	-1.36567	0.083	0.522	1	0.0348604	ABCC2
ENSG00000182326	0.00377116	-1.20648	0.083	0.536	1	0.0348604	C1S
ENSG00000138757	0.00378565	-1.15539	0.167	0.533	1	0.0348604	G3BP2
ENSG00000168234	0.003794	-1.18894	0.167	0.546	1	0.0348604	TTC39C
ENSG00000104388	0.00380476	-1.43037	0.167	0.533	1	0.0348604	RAB2A
ENSG00000078369	0.00380722	-1.34582	0.167	0.53	1	0.0348604	GNB1
ENSG00000078140	0.00380973	-1.10333	0.167	0.525	1	0.0348604	UBE2K
ENSG00000242372	0.0038154	-1.29573	0.167	0.566	1	0.0348604	EIF6
ENSG00000128245	0.00381662	-1.47094	0.167	0.541	1	0.0348604	YWHAH
ENSG00000114480	0.00382331	-1.43428	0.083	0.519	1	0.0348604	GBE1
ENSG00000120063	0.00383344	-1.20763	0.083	0.492	1	0.0348604	GNA13
ENSG00000165280	0.00385456	-1.38349	0.167	0.552	1	0.0348604	VCP
ENSG00000185624	0.00386257	-1.26051	0.167	0.62	1	0.0348604	P4HB
ENSG00000104760	0.00387283	-1.62187	0.167	0.574	1	0.0348604	FGL1
ENSG00000106105	0.00388302	-1.06383	0.167	0.514	1	0.0348604	GARS
ENSG00000241837	0.00388717	-1.06973	0.083	0.541	1	0.0348604	ATP5O
ENSG00000198074	0.00392109	-1.94389	0.167	0.536	1	0.0348604	AKR1B10
ENSG00000165672	0.00392358	-1.11235	0.167	0.522	1	0.0348604	PRDX3
ENSG00000181163	0.0039244	-1.32905	0.083	0.541	1	0.0348604	NPM1
ENSG00000114857	0.00393317	-0.408466	0	0.322	1	0.0348604	NKTR
ENSG00000196961	0.00393317	-0.341406	0	0.322	1	0.0348604	AP2A1
ENSG00000105793	0.00393317	-0.320966	0	0.322	1	0.0348604	GTPBP10
ENSG00000134058	0.00393317	-0.326982	0	0.322	1	0.0348604	CDK7
ENSG00000148925	0.00393317	-0.391166	0	0.322	1	0.0348604	BTBD10
ENSG00000164051	0.00393317	-0.310927	0	0.322	1	0.0348604	CCDC51
ENSG00000166452	0.00393317	-0.410849	0	0.322	1	0.0348604	AKIP1
ENSG00000180979	0.00393317	-0.368368	0	0.322	1	0.0348604	LRRC57
ENSG00000005175	0.00393317	-0.30808	0	0.322	1	0.0348604	RPAP3
ENSG00000065361	0.00393317	-0.407758	0	0.322	1	0.0348604	ERBB3
ENSG00000153575	0.00393317	-0.279452	0	0.322	1	0.0348604	TUBGCP5
ENSG00000165355	0.00393317	-0.384106	0	0.322	1	0.0348604	FBXO33
ENSG00000159352	0.00398297	-1.03565	0.167	0.508	1	0.0351935	PSMD4
ENSG00000087274	0.00398856	-0.894732	0.167	0.475	1	0.0351935	ADD1
ENSG00000115241	0.00399427	-0.909691	0.167	0.481	1	0.0351935	PPM1G
ENSG00000136238	0.00399661	-1.30267	0.167	0.56	1	0.0351935	RAC1
ENSG00000149485	0.0040262	-2.07483	0.167	0.609	1	0.0353557	FADS1
ENSG00000148672	0.00403487	-1.38112	0.167	0.533	1	0.0353557	GLUD1
ENSG00000170515	0.00403809	-1.23978	0.083	0.536	1	0.0353557	PA2G4
ENSG00000100219	0.00404103	-1.48897	0.167	0.546	1	0.0353557	XBP1
ENSG00000154723	0.00406118	-1.41547	0.25	0.596	1	0.035475	ATP5J
ENSG00000107372	0.00407991	-1.41049	0.167	0.525	1	0.0355815	ZFAND5
ENSG00000092199	0.00410234	-1.34414	0.167	0.56	1	0.0356647	HNRNPC
ENSG00000165629	0.00410256	-1.04294	0.167	0.546	1	0.0356647	ATP5C1
ENSG00000160862	0.00412168	-2.01618	0.25	0.615	1	0.0357738	AZGP1
ENSG00000188428	0.00413614	-0.286076	0	0.32	1	0.0357852	BLOC1S5
ENSG00000137449	0.00413614	-0.547436	0	0.32	1	0.0357852	CPEB2
ENSG00000167461	0.00414276	-1.01805	0.083	0.522	1	0.0357855	RAB8A
ENSG00000100142	0.00415831	-1.10767	0.167	0.503	1	0.0358629	POLR2F
ENSG00000114999	0.00421064	-1.0219	0.167	0.464	1	0.0362568	TTL
ENSG00000106028	0.00423569	-1.18247	0.167	0.511	1	0.0363433	SSBP1
ENSG00000142864	0.00423601	-1.34744	0.083	0.538	1	0.0363433	SERBP1
ENSG00000171747	0.00424072	-1.3644	0.167	0.598	1	0.0363433	LGALS4
ENSG00000106803	0.00427065	-1.08468	0.083	0.536	1	0.0365423	SEC61B
ENSG00000100028	0.00430847	-1.07632	0.083	0.527	1	0.0367306	SNRPD3
ENSG00000178802	0.00434887	-0.254476	0	0.317	1	0.0367306	MPI
ENSG00000083168	0.00434887	-0.524699	0	0.317	1	0.0367306	KAT6A
ENSG00000130921	0.00434887	-0.364361	0	0.317	1	0.0367306	C12orf65
ENSG00000174738	0.00434887	-0.332161	0	0.317	1	0.0367306	NR1D2
ENSG00000115267	0.00434887	-0.589926	0	0.317	1	0.0367306	IFIH1
ENSG00000179761	0.00435477	-1.58284	0.167	0.585	1	0.0367306	PIPOX
ENSG00000101084	0.00435486	-1.26152	0.167	0.557	1	0.0367306	C20orf24
ENSG00000221963	0.00435911	-1.34194	0.083	0.519	1	0.0367306	APOL6
ENSG00000179862	0.00436141	-0.506737	0.083	0.473	1	0.0367306	CITED4
ENSG00000138071	0.0043669	-1.37662	0.083	0.536	1	0.0367306	ACTR2
ENSG00000172115	0.00437797	-1.25188	0.167	0.552	1	0.0367668	CYCS
ENSG00000109814	0.00439184	-1.43905	0.167	0.544	1	0.0367971	UGDH
ENSG00000165732	0.0043951	-1.38151	0.083	0.536	1	0.0367971	DDX21
ENSG00000164111	0.00441032	-1.38365	0.25	0.555	1	0.0368679	ANXA5
ENSG00000104823	0.00448029	-1.05013	0.083	0.536	1	0.0373851	ECH1
ENSG00000169504	0.00452226	-0.855179	0.167	0.464	1	0.0373851	CLIC4
ENSG00000084623	0.00453965	-1.19847	0.167	0.516	1	0.0373851	EIF3I
ENSG00000187837	0.00457048	-0.976853	0.083	0.527	1	0.0373851	HIST1H1C
ENSG00000074054	0.0045718	-0.325196	0	0.314	1	0.0373851	CLASP1
ENSG00000101695	0.0045718	-0.475051	0	0.314	1	0.0373851	RNF125
ENSG00000164327	0.0045718	-0.381373	0	0.314	1	0.0373851	RICTOR
ENSG00000174307	0.0045718	-0.261939	0	0.314	1	0.0373851	PHLDA3
ENSG00000198355	0.0045718	-0.398766	0	0.314	1	0.0373851	PIM3
ENSG00000119899	0.0045718	-0.333819	0	0.314	1	0.0373851	SLC17A5
ENSG00000133997	0.0045718	-0.267036	0	0.314	1	0.0373851	MED6
ENSG00000153786	0.0045718	-0.305324	0	0.314	1	0.0373851	ZDHHC7
ENSG00000196199	0.0045718	-0.336753	0	0.314	1	0.0373851	MPHOSPH8
ENSG00000167106	0.0045718	-0.40348	0	0.314	1	0.0373851	FAM102A
ENSG00000169813	0.00457545	-0.966287	0.167	0.525	1	0.0373851	HNRNPF
ENSG00000100075	0.00458212	-1.16778	0.167	0.568	1	0.0373851	SLC25A1
ENSG00000106546	0.00459583	-1.47862	0.167	0.536	1	0.0373913	AHR
ENSG00000085063	0.00460096	-1.35124	0.167	0.557	1	0.0373913	CD59
ENSG00000198682	0.00460974	-1.41346	0.083	0.522	1	0.0373913	PAPSS2
ENSG00000089280	0.00461036	-0.97607	0.083	0.454	1	0.0373913	FUS
ENSG00000105398	0.00461815	-1.4388	0.167	0.612	1	0.0373987	SULT2A1
ENSG00000198189	0.00463784	-0.84599	0.083	0.53	1	0.0375024	HSD17B11
ENSG00000124588	0.00465346	-0.958614	0.083	0.503	1	0.0375729	NQO2
ENSG00000163683	0.00467019	-1.35641	0.083	0.519	1	0.0376521	SMIM14
ENSG00000184117	0.0046945	-1.24747	0.167	0.544	1	0.0377922	NIPSNAP1
ENSG00000198561	0.00472355	-1.04934	0.083	0.481	1	0.0379698	CTNND1
ENSG00000110367	0.00473568	-0.987866	0.083	0.492	1	0.0380112	DDX6
ENSG00000118520	0.0047605	-1.90625	0.25	0.623	1	0.0381541	ARG1
ENSG00000146223	0.00477913	-1.2187	0.167	0.544	1	0.0381764	RPL7L1
ENSG00000168653	0.00479037	-1.31687	0.167	0.566	1	0.0381764	NDUFS5
ENSG00000128908	0.00480538	-0.521797	0	0.311	1	0.0381764	INO80
ENSG00000164889	0.00480538	-0.252973	0	0.311	1	0.0381764	SLC4A2
ENSG00000187994	0.00480538	-0.364285	0	0.311	1	0.0381764	RINL
ENSG00000126814	0.00480538	-0.266363	0	0.311	1	0.0381764	TRMT5
ENSG00000160789	0.00482059	-1.13636	0.167	0.533	1	0.0382415	LMNA
ENSG00000198721	0.00486251	-1.13088	0.083	0.519	1	0.0384529	ECI2
ENSG00000173193	0.00486491	-1.28119	0.083	0.47	1	0.0384529	PARP14
ENSG00000148702	0.00487431	-1.39399	0.167	0.593	1	0.0384529	HABP2
ENSG00000165410	0.00487551	-1.26458	0.167	0.549	1	0.0384529	CFL2
ENSG00000122034	0.00488661	-1.15236	0.167	0.549	1	0.0384847	GTF3A
ENSG00000080618	0.00491111	-1.61798	0.167	0.593	1	0.038491	CPB2
ENSG00000125826	0.0049298	-1.1036	0.167	0.522	1	0.038491	RBCK1
ENSG00000090273	0.00494514	-1.40496	0.167	0.566	1	0.038491	NUDC
ENSG00000204525	0.00495537	-1.34705	0.167	0.601	1	0.038491	HLA
ENSG00000198087	0.00495872	-1.47532	0.167	0.53	1	0.038491	CD2AP
ENSG00000133657	0.00496531	-1.34506	0.167	0.519	1	0.038491	ATP13A3
ENSG00000164919	0.00498608	-1.278	0.25	0.601	1	0.038491	COX6C
ENSG00000146731	0.00498668	-1.46229	0.167	0.574	1	0.038491	CCT6A
ENSG00000138674	0.00502311	-1.32138	0.167	0.538	1	0.038491	SEC31A
ENSG00000175061	0.00502716	-0.975902	0.167	0.497	1	0.038491	C17orf76
ENSG00000124422	0.00502771	-0.957281	0.083	0.522	1	0.038491	USP22
ENSG00000109919	0.00502799	-1.27327	0.083	0.53	1	0.038491	MTCH2
ENSG00000162066	0.00505009	-0.274351	0	0.309	1	0.038491	AMDHD2
ENSG00000168672	0.00505009	-0.385335	0	0.309	1	0.038491	FAM84B
ENSG00000132405	0.00505009	-0.3213	0	0.309	1	0.038491	TBC1D14
ENSG00000132530	0.00505009	-0.527724	0	0.309	1	0.038491	XAF1
ENSG00000134744	0.00505009	-0.39728	0	0.309	1	0.038491	ZCCHC11
ENSG00000089177	0.00505009	-0.349657	0	0.309	1	0.038491	KIF16B
ENSG00000129151	0.00505009	-0.38698	0	0.309	1	0.038491	BBOX1
ENSG00000157870	0.00505009	-0.316854	0	0.309	1	0.038491	FAM213B
ENSG00000167110	0.00505009	-0.331579	0	0.309	1	0.038491	GOLGA2
ENSG00000152749	0.00505009	-0.352088	0	0.309	1	0.038491	GPR180
ENSG00000082213	0.00505009	-0.263553	0	0.309	1	0.038491	C5orf22
ENSG00000196914	0.00507502	-1.2557	0.167	0.516	1	0.038627	ARHGEF12
ENSG00000148175	0.00511273	-1.43834	0.25	0.582	1	0.0388596	STOM
ENSG00000110169	0.00512308	-1.53671	0.25	0.612	1	0.038884	HPX
ENSG00000173156	0.005158	-0.890883	0.167	0.481	1	0.0390462	RHOD
ENSG00000168374	0.00516907	-1.06265	0.167	0.514	1	0.0390462	ARF4
ENSG00000169715	0.00518518	-1.2535	0.083	0.481	1	0.0390462	MT1E
ENSG00000160014	0.00518664	-1.13104	0.167	0.508	1	0.0390462	CALM3
ENSG00000037474	0.0052044	-0.889909	0.167	0.467	1	0.0390462	NSUN2
ENSG00000116791	0.00520699	-1.1685	0.25	0.557	1	0.0390462	CRYZ
ENSG00000167193	0.00521598	-1.25688	0.167	0.546	1	0.0390462	CRK
ENSG00000112851	0.00527447	-1.11722	0.167	0.484	1	0.0390462	ERBB2IP
ENSG00000052802	0.00527921	-0.786453	0.083	0.497	1	0.0390462	MSMO1
ENSG00000166595	0.00528159	-1.31797	0.083	0.525	1	0.0390462	FAM96B
ENSG00000117009	0.00530643	-0.347096	0	0.306	1	0.0390462	KMO
ENSG00000117597	0.00530643	-0.27266	0	0.306	1	0.0390462	DIEXF
ENSG00000005889	0.00530643	-0.41402	0	0.306	1	0.0390462	ZFX
ENSG00000129003	0.00530643	-0.461439	0	0.306	1	0.0390462	VPS13C
ENSG00000130119	0.00530643	-0.271327	0	0.306	1	0.0390462	GNL3L
ENSG00000134070	0.00530643	-0.373194	0	0.306	1	0.0390462	IRAK2
ENSG00000078403	0.00530643	-0.474112	0	0.306	1	0.0390462	MLLT10
ENSG00000081913	0.00530643	-0.266996	0	0.306	1	0.0390462	PHLPP1
ENSG00000100815	0.00530643	-0.446101	0	0.306	1	0.0390462	TRIP11
ENSG00000113300	0.00530643	-0.267498	0	0.306	1	0.0390462	CNOT6
ENSG00000141480	0.00530643	-0.464963	0	0.306	1	0.0390462	ARRB2
ENSG00000154310	0.00530643	-0.5134	0	0.306	1	0.0390462	TNIK
ENSG00000118181	0.00531386	-1.12903	0.167	0.508	1	0.0390462	RPS25
ENSG00000128335	0.00531665	-1.38286	0.167	0.516	1	0.0390462	APOL2
ENSG00000143418	0.00535274	-0.862178	0.083	0.519	1	0.0392582	CERS2
ENSG00000169223	0.00537474	-0.992015	0.167	0.516	1	0.0393666	LMAN2
ENSG00000129083	0.00543463	-1.15327	0.083	0.508	1	0.0397517	COPB1
ENSG00000090060	0.00547473	-1.34342	0.25	0.571	1	0.0398974	PAPOLA
ENSG00000114354	0.00548184	-1.07687	0.167	0.541	1	0.0398974	TFG
ENSG00000155506	0.0055144	-1.18221	0.167	0.508	1	0.0398974	LARP1
ENSG00000137337	0.00554523	0.391362	0.167	0.153	1	0.0398974	MDC1
ENSG00000065978	0.00555206	-1.14896	0.083	0.522	1	0.0398974	YBX1
ENSG00000167553	0.00556029	-1.2298	0.167	0.525	1	0.0398974	TUBA1C
ENSG00000174886	0.00556843	-0.923553	0.083	0.503	1	0.0398974	NDUFA11
ENSG00000106344	0.00557491	-0.310685	0	0.303	1	0.0398974	RBM28
ENSG00000145868	0.00557491	-0.269891	0	0.303	1	0.0398974	FBXO38
ENSG00000029639	0.00557491	-0.274081	0	0.303	1	0.0398974	TFB1M
ENSG00000040341	0.00557491	-0.274636	0	0.303	1	0.0398974	STAU2
ENSG00000103365	0.00557491	-0.311635	0	0.303	1	0.0398974	GGA2
ENSG00000150776	0.00557491	-0.398395	0	0.303	1	0.0398974	C11orf57
ENSG00000169908	0.00557491	-0.600185	0	0.303	1	0.0398974	TM4SF1
ENSG00000180346	0.00557491	-0.258183	0	0.303	1	0.0398974	TIGD2
ENSG00000180525	0.00557491	-0.341086	0	0.303	1	0.0398974	PRR26
ENSG00000140990	0.0055853	-1.10677	0.25	0.563	1	0.0398974	NDUFB10
ENSG00000166741	0.00558652	-1.96573	0.167	0.544	1	0.0398974	NNMT
ENSG00000203875	0.00560391	-1.25674	0.167	0.53	1	0.0399692	SNHG5
ENSG00000182704	0.00561329	-1.64197	0.25	0.617	1	0.0399837	TSKU
ENSG00000137710	0.00563183	-1.34095	0.167	0.522	1	0.0400633	RDX
ENSG00000180185	0.0057453	-1.08796	0.25	0.525	1	0.0406489	FAHD1
ENSG00000063046	0.00575021	-1.20313	0.083	0.519	1	0.0406489	EIF4B
ENSG00000126709	0.00575174	-0.964538	0.083	0.511	1	0.0406489	IFI6
ENSG00000171490	0.00575708	-1.40686	0.167	0.525	1	0.0406489	RSL1D1
ENSG00000116171	0.00576177	-1.64802	0.167	0.574	1	0.0406489	SCP2
ENSG00000113924	0.00576227	-1.14751	0.167	0.604	1	0.0406489	HGD
ENSG00000162923	0.00577334	-0.976574	0.167	0.495	1	0.0406489	WDR26
ENSG00000082153	0.00579898	-1.10786	0.083	0.492	1	0.0406489	BZW1
ENSG00000114850	0.0058269	-1.09079	0.083	0.522	1	0.0406489	SSR3
ENSG00000149547	0.00583019	-1.00655	0.25	0.53	1	0.0406489	EI24
ENSG00000181830	0.00583171	0.569685	0.167	0.38	1	0.0406489	SLC35C1
ENSG00000138413	0.00585376	-1.23085	0.167	0.538	1	0.0406489	IDH1
ENSG00000031823	0.00585607	-0.344327	0	0.301	1	0.0406489	RANBP3
ENSG00000149532	0.00585607	-0.262057	0	0.301	1	0.0406489	CPSF7
ENSG00000154814	0.00585607	-0.26041	0	0.301	1	0.0406489	OXNAD1
ENSG00000140521	0.00585607	-0.322404	0	0.301	1	0.0406489	POLG
ENSG00000166912	0.00585607	-0.285366	0	0.301	1	0.0406489	MTMR10
ENSG00000104133	0.00585607	-0.336097	0	0.301	1	0.0406489	SPG11
ENSG00000177646	0.00585607	-0.252423	0	0.301	1	0.0406489	ACAD9
ENSG00000186298	0.00586627	-1.09081	0.083	0.495	1	0.0406678	PPP1CC
ENSG00000093144	0.00588652	-0.83526	0.167	0.475	1	0.0407563	ECHDC1
ENSG00000071054	0.00591756	-1.28401	0.083	0.522	1	0.0409142	MAP4K4
ENSG00000189221	0.00592436	-1.28482	0.167	0.541	1	0.0409142	MAOA
ENSG00000134294	0.00594479	-1.32986	0.167	0.475	1	0.0409621	SLC38A2
ENSG00000145780	0.0059503	-1.36632	0.083	0.522	1	0.0409621	FEM1C
ENSG00000163931	0.00595388	-1.13899	0.083	0.522	1	0.0409621	TKT
ENSG00000117601	0.00596521	-1.4085	0.167	0.593	1	0.0409882	SERPINC1
ENSG00000168264	0.00598302	-0.865008	0.083	0.459	1	0.0410253	IRF2BP2
ENSG00000162734	0.00598569	-0.783083	0.083	0.448	1	0.0410253	PEA15
ENSG00000115306	0.00599986	-1.64412	0.167	0.522	1	0.0410707	SPTBN1
ENSG00000167283	0.0060201	-1.05492	0.167	0.525	1	0.0411575	ATP5L
ENSG00000125743	0.00602814	-1.19803	0.167	0.546	1	0.0411608	SNRPD2
ENSG00000149100	0.00604022	-1.01554	0.167	0.495	1	0.0411916	EIF3M
ENSG00000198840	0.0060787	-1.32539	0.333	0.702	1	0.0412279	MT
ENSG00000172428	0.00608306	-0.964517	0.083	0.486	1	0.0412279	MYEOV2
ENSG00000180370	0.00608953	-1.16353	0.167	0.516	1	0.0412279	PAK2
ENSG00000069275	0.00610984	-1.3329	0.167	0.555	1	0.0412279	NUCKS1
ENSG00000087302	0.00613013	-0.665735	0.083	0.454	1	0.0412279	C14orf166
ENSG00000167397	0.00613406	-0.89188	0.083	0.519	1	0.0412279	VKORC1
ENSG00000077235	0.00615048	-0.293929	0	0.298	1	0.0412279	GTF3C1
ENSG00000100292	0.00615048	-0.448727	0	0.298	1	0.0412279	HMOX1
ENSG00000119632	0.00615048	-0.37661	0	0.298	1	0.0412279	IFI27L2
ENSG00000119820	0.00615048	-0.331265	0	0.298	1	0.0412279	YIPF4
ENSG00000141873	0.00615048	-0.262709	0	0.298	1	0.0412279	SLC39A3
ENSG00000144677	0.00615048	-0.354186	0	0.298	1	0.0412279	CTDSPL
ENSG00000070778	0.00615048	-0.297761	0	0.298	1	0.0412279	PTPN21
ENSG00000165264	0.00615161	-0.924929	0.083	0.519	1	0.0412279	NDUFB6
ENSG00000189159	0.00616963	-1.05688	0.083	0.519	1	0.0412978	HN1
ENSG00000113889	0.00623994	-1.70155	0.25	0.645	1	0.0417172	KNG1
ENSG00000121691	0.00624928	-1.03244	0.083	0.514	1	0.0417283	CAT
ENSG00000008952	0.00626145	-1.23656	0.167	0.536	1	0.0417583	SEC62
ENSG00000143727	0.00628143	-1.01335	0.167	0.53	1	0.0418198	ACP1
ENSG00000174780	0.00628603	-1.11585	0.083	0.519	1	0.0418198	SRP72
ENSG00000198727	0.00633531	-1.57141	0.917	0.904	1	0.0420962	MT
ENSG00000138069	0.00637969	-1.0617	0.167	0.5	1	0.0423185	RAB1A
ENSG00000172482	0.00638432	-1.71056	0.25	0.56	1	0.0423185	AGXT
ENSG00000119705	0.00639751	-1.07641	0.083	0.505	1	0.0423474	SLIRP
ENSG00000165688	0.00642298	-0.915929	0.083	0.489	1	0.0423474	PMPCA
ENSG00000162290	0.00645872	-0.306779	0	0.295	1	0.0423474	DCP1A
ENSG00000168566	0.00645872	-0.377156	0	0.295	1	0.0423474	SNRNP48
ENSG00000106537	0.00645872	-0.371136	0	0.295	1	0.0423474	TSPAN13
ENSG00000165272	0.00645872	-0.312851	0	0.295	1	0.0423474	AQP3
ENSG00000174032	0.00645872	-0.259621	0	0.295	1	0.0423474	SLC25A30
ENSG00000239789	0.00645872	-0.258424	0	0.295	1	0.0423474	MRPS17
ENSG00000112983	0.00645872	-0.358484	0	0.295	1	0.0423474	BRD8
ENSG00000145247	0.00647226	-0.984911	0.167	0.522	1	0.0423533	OCIAD2
ENSG00000120437	0.00647519	-0.797482	0.083	0.503	1	0.0423533	ACAT2
ENSG00000158615	0.00648994	-1.01551	0.083	0.492	1	0.0423539	PPP1R15B
ENSG00000109072	0.00649084	-1.35563	0.25	0.631	1	0.0423539	VTN
ENSG00000164442	0.00650444	-1.13376	0.083	0.481	1	0.0423586	CITED2
ENSG00000101557	0.00650712	-0.669015	0.083	0.481	1	0.0423586	USP14
ENSG00000170242	0.0065287	-1.25065	0.167	0.486	1	0.0424477	USP47
ENSG00000184007	0.00653642	-1.16078	0.083	0.516	1	0.0424477	PTP4A2
ENSG00000123091	0.00663906	-0.958959	0.083	0.516	1	0.0430629	RNF11
ENSG00000183255	0.00664958	-1.19381	0.167	0.525	1	0.0430798	PTTG1IP
ENSG00000130312	0.00666386	-0.860211	0.083	0.508	1	0.04308	MRPL34
ENSG00000111843	0.00667033	-0.874465	0.083	0.511	1	0.04308	TMEM14C
ENSG00000147649	0.00669107	-1.1927	0.083	0.514	1	0.04308	MTDH
ENSG00000105971	0.00670265	-1.26155	0.167	0.56	1	0.04308	CAV2
ENSG00000156261	0.00671187	-1.15022	0.083	0.511	1	0.04308	CCT8
ENSG00000132294	0.00675084	-1.16628	0.167	0.505	1	0.04308	EFR3A
ENSG00000135404	0.00676417	-1.34423	0.25	0.585	1	0.04308	CD63
ENSG00000225190	0.00678139	-0.350787	0	0.292	1	0.04308	PLEKHM1
ENSG00000260604	0.00678139	-0.712364	0	0.292	1	0.04308	RP1
ENSG00000132849	0.00678139	-0.384396	0	0.292	1	0.04308	INADL
ENSG00000137601	0.00678139	-0.260241	0	0.292	1	0.04308	NEK1
ENSG00000163644	0.00678139	-0.321816	0	0.292	1	0.04308	PPM1K
ENSG00000112242	0.00678139	-0.29936	0	0.292	1	0.04308	E2F3
ENSG00000130589	0.00678139	-0.285978	0	0.292	1	0.04308	HELZ2
ENSG00000131779	0.00678139	-0.269785	0	0.292	1	0.04308	PEX11B
ENSG00000152409	0.00678139	-0.284226	0	0.292	1	0.04308	JMY
ENSG00000101558	0.00678536	-0.995393	0.083	0.511	1	0.04308	VAPA
ENSG00000150779	0.00679211	-1.04077	0.167	0.541	1	0.04308	TIMM8B
ENSG00000176919	0.00681968	-1.26485	0.167	0.574	1	0.0432046	C8G
ENSG00000126432	0.00683567	-1.07261	0.25	0.53	1	0.0432555	PRDX5
ENSG00000154380	0.00691135	-1.20754	0.083	0.514	1	0.043598	ENAH
ENSG00000116016	0.00691714	-1.29942	0.167	0.519	1	0.043598	EPAS1
ENSG00000162496	0.00691913	-0.93237	0.083	0.508	1	0.043598	DHRS3
ENSG00000168092	0.0069237	-1.08402	0.083	0.5	1	0.043598	PAFAH1B2
ENSG00000116771	0.00692986	-0.911899	0.083	0.514	1	0.043598	AGMAT
ENSG00000143543	0.00693881	-1.03146	0.167	0.5	1	0.0436039	JTB
ENSG00000113407	0.00695391	-1.02058	0.167	0.505	1	0.0436484	TARS
ENSG00000091527	0.00699522	-1.30147	0.25	0.607	1	0.0438262	CDV3
ENSG00000197448	0.00701847	-1.01207	0.25	0.536	1	0.0438262	GSTK1
ENSG00000106263	0.00702737	-1.18315	0.167	0.514	1	0.0438262	EIF3B
ENSG00000100266	0.007033	-1.20814	0.083	0.503	1	0.0438262	PACSIN2
ENSG00000158864	0.00705104	-1.2246	0.167	0.555	1	0.0438262	NDUFS2
ENSG00000120742	0.00705846	-1.15476	0.167	0.552	1	0.0438262	SERP1
ENSG00000187145	0.00706831	-0.991971	0.083	0.511	1	0.0438262	MRPS21
ENSG00000176340	0.00708094	-1.22616	0.167	0.541	1	0.0438262	COX8A
ENSG00000187109	0.00709914	-0.654512	0.083	0.486	1	0.0438262	NAP1L1
ENSG00000099204	0.00709923	-1.32517	0.167	0.508	1	0.0438262	ABLIM1
ENSG00000137801	0.00711914	-0.868931	0	0.29	1	0.0438262	THBS1
ENSG00000163820	0.00711914	-0.280922	0	0.29	1	0.0438262	FYCO1
ENSG00000213917	0.00711914	-0.262861	0	0.29	1	0.0438262	RPL5P8
ENSG00000075568	0.00711914	-0.267426	0	0.29	1	0.0438262	TMEM131
ENSG00000149761	0.00711914	-0.27787	0	0.29	1	0.0438262	NUDT22
ENSG00000204272	0.00711914	-0.29471	0	0.29	1	0.0438262	RP11
ENSG00000148606	0.00711914	-0.330489	0	0.29	1	0.0438262	POLR3A
ENSG00000179271	0.00713043	-1.14289	0.167	0.505	1	0.0438461	GADD45GIP1
ENSG00000124942	0.00716566	-1.31817	0.083	0.511	1	0.0438654	AHNAK
ENSG00000130255	0.00716716	-1.11292	0.25	0.582	1	0.0438654	RPL36
ENSG00000163636	0.00717401	-0.72678	0.167	0.481	1	0.0438654	PSMD6
ENSG00000110958	0.0071784	-0.987163	0.167	0.511	1	0.0438654	PTGES3
ENSG00000139289	0.00718048	-1.27454	0.083	0.511	1	0.0438654	PHLDA1
ENSG00000203727	0.00718193	-0.972997	0.167	0.451	1	0.0438654	SAMD5
ENSG00000166797	0.0072772	-0.875269	0.083	0.47	1	0.0442904	FAM96A
ENSG00000115234	0.00727872	-0.971914	0.083	0.489	1	0.0442904	SNX17
ENSG00000253368	0.00728518	-1.23632	0.25	0.56	1	0.0442904	TRNP1
ENSG00000112237	0.00728916	-0.846388	0.167	0.481	1	0.0442904	CCNC
ENSG00000136758	0.0073025	-1.41945	0.167	0.516	1	0.0442904	YME1L1
ENSG00000076770	0.00730838	-1.26126	0.083	0.511	1	0.0442904	MBNL3
ENSG00000109854	0.00730849	-0.913243	0.25	0.519	1	0.0442904	HTATIP2
ENSG00000158109	0.00732193	-1.08066	0.25	0.527	1	0.0443225	TPRG1L
ENSG00000197451	0.00733309	-1.17042	0.167	0.552	1	0.0443407	HNRNPAB
ENSG00000122203	0.00734721	-1.13783	0.083	0.511	1	0.0443509	KIAA1191
ENSG00000170027	0.00735107	-1.34116	0.167	0.56	1	0.0443509	YWHAG
ENSG00000197043	0.00737458	-0.954045	0.083	0.511	1	0.0444097	ANXA6
ENSG00000117707	0.00737714	-0.995525	0.083	0.443	1	0.0444097	PROX1
ENSG00000138768	0.00739547	-1.10055	0.083	0.508	1	0.0444709	USO1
ENSG00000143870	0.00741688	-1.03002	0.083	0.508	1	0.0445161	PDIA6
ENSG00000137575	0.00741935	-1.10469	0.083	0.505	1	0.0445161	SDCBP
ENSG00000186566	0.00747262	-0.372523	0	0.287	1	0.0446926	GPATCH8
ENSG00000117036	0.00747262	-0.284353	0	0.287	1	0.0446926	ETV3
ENSG00000130649	0.00749182	-1.58914	0.083	0.473	1	0.0446926	CYP2E1
ENSG00000112667	0.00749278	-1.16318	0.167	0.522	1	0.0446926	DNPH1
ENSG00000111266	0.00751233	-0.855895	0.167	0.489	1	0.0446926	DUSP16
ENSG00000048828	0.00751477	-1.21108	0.167	0.503	1	0.0446926	FAM120A
ENSG00000072415	0.00751688	0.404456	0.167	0.426	1	0.0446926	MPP5
ENSG00000118508	0.00751946	-1.11085	0.167	0.568	1	0.0446926	RAB32
ENSG00000196072	0.0075285	-0.914249	0.083	0.478	1	0.0446926	BLOC1S2
ENSG00000162909	0.00753089	-1.08116	0.167	0.516	1	0.0446926	CAPN2
ENSG00000156709	0.00754765	-0.989117	0.083	0.508	1	0.044722	AIFM1
ENSG00000130005	0.00755582	-1.1311	0.167	0.555	1	0.044722	GAMT
ENSG00000103876	0.0075605	-1.14247	0.167	0.495	1	0.044722	FAH
ENSG00000153113	0.00757524	-1.29725	0.167	0.538	1	0.0447463	CAST
ENSG00000111775	0.00758534	-0.776168	0.083	0.508	1	0.0447463	COX6A1
ENSG00000147155	0.00759167	-0.821794	0.083	0.503	1	0.0447463	EBP
ENSG00000164406	0.0075975	-1.37538	0.25	0.577	1	0.0447463	LEAP2
ENSG00000005893	0.00764737	-0.861296	0.083	0.497	1	0.0449263	LAMP2
ENSG00000140740	0.00765161	-1.15763	0.083	0.505	1	0.0449263	UQCRC2
ENSG00000163347	0.00765283	-1.54205	0.167	0.566	1	0.0449263	CLDN1
ENSG00000091317	0.00766867	0.331026	0.167	0.464	1	0.0449358	CMTM6
ENSG00000111142	0.00767096	-1.23743	0.083	0.503	1	0.0449358	METAP2
ENSG00000134108	0.00771886	-1.04563	0.083	0.508	1	0.0451678	ARL8B
ENSG00000185896	0.00774168	-1.16856	0.167	0.519	1	0.0451892	LAMP1
ENSG00000179295	0.00775699	-1.34583	0.167	0.552	1	0.0451892	PTPN11
ENSG00000073921	0.00775708	-1.25637	0.167	0.511	1	0.0451892	PICALM
ENSG00000108946	0.00777274	-0.852631	0.083	0.508	1	0.0451892	PRKAR1A
ENSG00000171222	0.00778867	-0.736106	0.083	0.5	1	0.0451892	SCAND1
ENSG00000150768	0.00780426	-0.772964	0.083	0.489	1	0.0451892	DLAT
ENSG00000019995	0.0078152	-0.286872	0.083	0.421	1	0.0451892	ZRANB1
ENSG00000129562	0.00782588	-1.12811	0.167	0.53	1	0.0451892	DAD1
ENSG00000086598	0.00783951	-0.859488	0.083	0.503	1	0.0451892	TMED2
ENSG00000165699	0.00784253	-0.384237	0	0.284	1	0.0451892	TSC1
ENSG00000158470	0.00784253	-0.255389	0	0.284	1	0.0451892	B4GALT5
ENSG00000163590	0.00784253	-0.358857	0	0.284	1	0.0451892	PPM1L
ENSG00000156875	0.00784253	-0.265294	0	0.284	1	0.0451892	HIAT1
ENSG00000113790	0.00785321	-1.25244	0.167	0.522	1	0.0451892	EHHADH
ENSG00000006831	0.0078606	-1.18045	0.167	0.486	1	0.0451892	ADIPOR2
ENSG00000111897	0.00786305	-0.976768	0.167	0.475	1	0.0451892	SERINC1
ENSG00000206053	0.00786369	-0.956979	0.167	0.486	1	0.0451892	HN1L
ENSG00000173334	0.00787406	-1.4341	0.167	0.538	1	0.0451932	TRIB1
ENSG00000100353	0.00788099	-1.17294	0.167	0.519	1	0.0451932	EIF3D
ENSG00000160216	0.00789111	-0.907791	0.083	0.503	1	0.0452036	AGPAT3
ENSG00000129625	0.00790586	-1.0957	0.083	0.503	1	0.0452405	REEP5
ENSG00000160282	0.00793066	-0.827498	0.083	0.484	1	0.0453044	FTCD
ENSG00000087077	0.00793368	-1.1434	0.167	0.53	1	0.0453044	TRIP6
ENSG00000011007	0.00794766	-1.14306	0.167	0.514	1	0.0453367	TCEB3
ENSG00000162378	0.00799262	-0.927161	0.083	0.454	1	0.0454748	ZYG11B
ENSG00000126012	0.00799544	0.761496	0.167	0.314	1	0.0454748	KDM5C
ENSG00000047849	0.00800032	-1.24174	0.167	0.527	1	0.0454748	MAP4
ENSG00000224877	0.0080053	-0.932361	0.083	0.492	1	0.0454748	C17orf89
ENSG00000128989	0.0080224	-1.00804	0.167	0.5	1	0.0454976	ARPP19
ENSG00000198804	0.0080351	-1.75733	0.917	0.913	1	0.0454976	MT
ENSG00000111642	0.00804609	-1.2237	0.167	0.53	1	0.0454976	CHD4
ENSG00000122359	0.0080499	-0.772001	0.083	0.497	1	0.0454976	ANXA11
ENSG00000151893	0.00805111	-0.92108	0.167	0.459	1	0.0454976	CACUL1
ENSG00000260032	0.00806356	-1.33213	0.167	0.525	1	0.0455207	LINC00657
ENSG00000143153	0.00809845	-0.950321	0.083	0.505	1	0.0456017	ATP1B1
ENSG00000153130	0.00810593	-0.864092	0.083	0.464	1	0.0456017	SCOC
ENSG00000159658	0.00811535	-0.746565	0.167	0.448	1	0.0456017	EFCAB14
ENSG00000100811	0.008125	-1.08631	0.167	0.519	1	0.0456017	YY1
ENSG00000147684	0.00813692	-1.14735	0.167	0.552	1	0.0456017	NDUFB9
ENSG00000166825	0.00813746	-0.893008	0.083	0.503	1	0.0456017	ANPEP
ENSG00000061676	0.00814144	-0.984015	0.083	0.5	1	0.0456017	NCKAP1
ENSG00000147853	0.0081574	-1.05848	0.25	0.546	1	0.0456017	AK3
ENSG00000145321	0.00820654	-1.57854	0.167	0.544	1	0.0456017	GC
ENSG00000100201	0.0082168	-1.20321	0.083	0.505	1	0.0456017	DDX17
ENSG00000198898	0.00822953	-0.991607	0.083	0.505	1	0.0456017	CAPZA2
ENSG00000178573	0.00822958	-0.25105	0	0.281	1	0.0456017	MAF
ENSG00000099800	0.0082304	-1.11837	0.167	0.522	1	0.0456017	TIMM13
ENSG00000104687	0.00823142	-0.965058	0.083	0.505	1	0.0456017	GSR
ENSG00000150093	0.00823288	-1.02946	0.083	0.505	1	0.0456017	ITGB1
ENSG00000146701	0.00823347	-1.10663	0.167	0.538	1	0.0456017	MDH2
ENSG00000105323	0.00824352	-0.858048	0.083	0.47	1	0.0456017	HNRNPUL1
ENSG00000158828	0.0082446	-0.926654	0.083	0.505	1	0.0456017	PINK1
ENSG00000173726	0.0082447	-0.911891	0.083	0.505	1	0.0456017	TOMM20
ENSG00000100612	0.00824551	-1.10024	0.083	0.505	1	0.0456017	DHRS7
ENSG00000125971	0.00827419	-0.919454	0.167	0.492	1	0.0456657	DYNLRB1
ENSG00000068120	0.00827944	-0.747167	0.083	0.445	1	0.0456657	COASY
ENSG00000136305	0.00829209	-0.919538	0.083	0.492	1	0.0456657	CIDEB
ENSG00000103769	0.00829685	-1.1277	0.167	0.536	1	0.0456657	RAB11A
ENSG00000133313	0.00829904	-1.24997	0.25	0.549	1	0.0456657	CNDP2
ENSG00000168710	0.00832171	-1.1451	0.25	0.536	1	0.0457442	AHCYL1
ENSG00000134248	0.00835248	-1.06173	0.167	0.5	1	0.0458381	LAMTOR5
ENSG00000099341	0.0083601	-0.988421	0.167	0.508	1	0.0458381	PSMD8
ENSG00000105185	0.00836407	-1.02405	0.083	0.484	1	0.0458381	PDCD5
ENSG00000134352	0.00837571	-1.32744	0.167	0.519	1	0.0458558	IL6ST
ENSG00000167978	0.00838675	-1.02243	0.083	0.486	1	0.04587	SRRM2
ENSG00000090266	0.00841215	-1.07179	0.167	0.544	1	0.0459628	NDUFB2
ENSG00000120129	0.00845925	-1.03557	0.083	0.473	1	0.0461738	DUSP1
ENSG00000103502	0.00849275	-0.882618	0.083	0.464	1	0.0462983	CDIPT
ENSG00000138109	0.00849908	-1.53171	0.167	0.568	1	0.0462983	CYP2C9
ENSG00000156976	0.00850939	-0.883467	0.083	0.503	1	0.0463056	EIF4A2
ENSG00000164096	0.00852329	-1.24887	0.167	0.549	1	0.0463056	C4orf3
ENSG00000205542	0.00856864	-1.1336	0.083	0.5	1	0.0463056	TMSB4X
ENSG00000183048	0.00857059	-0.819217	0.083	0.503	1	0.0463056	SLC25A10
ENSG00000170248	0.00857738	-0.940094	0.083	0.503	1	0.0463056	PDCD6IP
ENSG00000141027	0.00858881	-0.936781	0.167	0.47	1	0.0463056	NCOR1
ENSG00000163811	0.00859164	-0.887963	0.083	0.503	1	0.0463056	WDR43
ENSG00000135766	0.00861615	-1.22032	0.167	0.59	1	0.0463056	EGLN1
ENSG00000169718	0.00862046	-0.876045	0.083	0.503	1	0.0463056	DUS1L
ENSG00000077147	0.00863168	-1.00549	0.083	0.503	1	0.0463056	TM9SF3
ENSG00000185651	0.00863255	-0.770109	0.083	0.5	1	0.0463056	UBE2L3
ENSG00000033800	0.00863451	-0.463551	0	0.279	1	0.0463056	PIAS1
ENSG00000106290	0.00863451	-0.463395	0	0.279	1	0.0463056	TAF6
ENSG00000151657	0.00863451	-0.353785	0	0.279	1	0.0463056	KIN
ENSG00000198589	0.00863451	-0.354958	0	0.279	1	0.0463056	LRBA
ENSG00000128626	0.00863656	-0.690953	0.083	0.492	1	0.0463056	MRPS12
ENSG00000187608	0.00864836	-1.64504	0.083	0.503	1	0.0463232	ISG15
ENSG00000125845	0.00868237	-1.56877	0.167	0.536	1	0.046433	BMP2
ENSG00000122958	0.00868592	-0.890555	0.167	0.473	1	0.046433	VPS26A
ENSG00000174574	0.00877508	-1.15635	0.167	0.525	1	0.0468227	AKIRIN1
ENSG00000065809	0.00877603	-1.15075	0.167	0.5	1	0.0468227	FAM107B
ENSG00000187097	0.00879979	-1.32541	0.167	0.538	1	0.0468931	ENTPD5
ENSG00000113282	0.00881454	-0.970307	0.083	0.481	1	0.0468931	CLINT1
ENSG00000166681	0.00881508	-0.959508	0.167	0.511	1	0.0468931	NGFRAP1
ENSG00000107341	0.00883764	-1.05835	0.083	0.495	1	0.0469365	UBE2R2
ENSG00000173418	0.00884048	-0.876896	0.167	0.484	1	0.0469365	NAA20
ENSG00000135316	0.00885306	-1.18185	0.167	0.525	1	0.0469575	SYNCRIP
ENSG00000204568	0.0088795	-1.0475	0.167	0.525	1	0.0470488	MRPS18B
ENSG00000215301	0.00888757	-1.07857	0.083	0.5	1	0.0470488	DDX3X
ENSG00000140526	0.00892553	-1.3578	0.167	0.568	1	0.0472038	ABHD2
ENSG00000165916	0.00893527	-0.904504	0.167	0.508	1	0.0472095	PSMC3
ENSG00000120158	0.0089484	-1.02903	0.167	0.478	1	0.047233	RCL1
ENSG00000048392	0.00896739	-1.07212	0.083	0.5	1	0.0472874	RRM2B
ENSG00000012504	0.00902102	-1.09806	0.083	0.497	1	0.0473528	NR1H4
ENSG00000144746	0.00904928	-0.988513	0.167	0.503	1	0.0473528	ARL6IP5
ENSG00000105879	0.00905812	-0.288382	0	0.276	1	0.0473528	CBLL1
ENSG00000196387	0.00905812	-0.283258	0	0.276	1	0.0473528	ZNF140
ENSG00000184731	0.00905812	-0.252972	0	0.276	1	0.0473528	FAM110C
ENSG00000213516	0.00905812	-0.313198	0	0.276	1	0.0473528	RBMXL1
ENSG00000257315	0.00905812	-0.31484	0	0.276	1	0.0473528	ZBED6
ENSG00000181222	0.00905812	-0.306625	0	0.276	1	0.0473528	POLR2A
ENSG00000132142	0.00905812	-0.355375	0	0.276	1	0.0473528	ACACA
ENSG00000148730	0.00908915	-1.05587	0.167	0.492	1	0.0474694	EIF4EBP2
ENSG00000246705	0.00910239	-0.639359	0.167	0.44	1	0.047493	H2AFJ
ENSG00000126522	0.00912828	-0.92005	0.083	0.5	1	0.0475485	ASL
ENSG00000168028	0.00913644	-1.06994	0.083	0.497	1	0.0475485	RPSA
ENSG00000183747	0.00915104	-1.32423	0.167	0.544	1	0.0475485	ACSM2A
ENSG00000120727	0.0091556	-0.883212	0.167	0.484	1	0.0475485	PAIP2
ENSG00000115520	0.00916862	-0.831305	0.083	0.448	1	0.0475485	COQ10B
ENSG00000119729	0.00917083	-0.87899	0.083	0.462	1	0.0475485	RHOQ
ENSG00000067167	0.00917418	-1.20155	0.167	0.541	1	0.0475485	TRAM1
ENSG00000196262	0.00918672	-1.07599	0.167	0.497	1	0.0475682	PPIA
ENSG00000131966	0.00920596	-0.678949	0.083	0.445	1	0.0475947	ACTR10
ENSG00000041357	0.00920934	-1.04403	0.167	0.527	1	0.0475947	PSMA4
ENSG00000180304	0.00923274	-0.616721	0.167	0.445	1	0.0476406	OAZ2
ENSG00000123144	0.00923574	-1.09231	0.167	0.533	1	0.0476406	C19orf43
ENSG00000183283	0.0092811	-0.936833	0.083	0.484	1	0.0478293	DAZAP2
ENSG00000042753	0.00932193	-0.958155	0.167	0.492	1	0.0479942	AP2S1
ENSG00000165637	0.0093358	-0.900805	0.083	0.492	1	0.0480158	VDAC2
ENSG00000135387	0.00934377	-0.955911	0.083	0.495	1	0.0480158	CAPRIN1
ENSG00000107937	0.0093668	-0.767925	0.083	0.475	1	0.0480641	GTPBP4
ENSG00000167004	0.00937082	-1.05894	0.083	0.497	1	0.0480641	PDIA3
ENSG00000165997	0.00942187	-1.25638	0.167	0.492	1	0.0482713	ARL5B
ENSG00000166136	0.00942896	-0.828281	0.167	0.495	1	0.0482713	NDUFB8
ENSG00000177189	0.00947717	-0.965404	0.083	0.489	1	0.048323	RPS6KA3
ENSG00000099783	0.00948002	-0.81922	0.083	0.489	1	0.048323	HNRNPM
ENSG00000017797	0.00949376	-0.998595	0.167	0.484	1	0.048323	RALBP1
ENSG00000204574	0.00949946	-0.840891	0.167	0.448	1	0.048323	ABCF1
ENSG00000143390	0.00950121	-0.250824	0	0.273	1	0.048323	RFX5
ENSG00000140386	0.00950121	-0.266166	0	0.273	1	0.048323	SCAPER
ENSG00000169609	0.00950121	-0.313399	0	0.273	1	0.048323	C15orf40
ENSG00000152484	0.00952374	-1.15055	0.083	0.473	1	0.0483923	USP12
ENSG00000196683	0.0095344	-0.946651	0.083	0.495	1	0.0484013	TOMM7
ENSG00000114023	0.00954547	-0.989441	0.083	0.492	1	0.0484123	FAM162A
ENSG00000181991	0.00957219	-0.724752	0.083	0.456	1	0.0485027	MRPS11
ENSG00000138867	0.00961121	-0.997204	0.083	0.486	1	0.0485912	GUCD1
ENSG00000145337	0.00961249	-0.849236	0.083	0.489	1	0.0485912	PYURF
ENSG00000100567	0.00961645	-0.979522	0.167	0.522	1	0.0485912	PSMA3
ENSG00000141905	0.00964473	-1.08992	0.083	0.497	1	0.0486521	NFIC
ENSG00000051620	0.00965226	-1.03854	0.083	0.497	1	0.0486521	HEBP2
ENSG00000130520	0.00965533	-0.914236	0.167	0.486	1	0.0486521	LSM4
ENSG00000134339	0.00967637	-2.15286	0.167	0.536	1	0.0487003	SAA2
ENSG00000122565	0.00968455	-0.825868	0.083	0.495	1	0.0487003	CBX3
ENSG00000102317	0.00969989	-0.830978	0.083	0.475	1	0.0487003	RBM3
ENSG00000131495	0.00970652	-0.823291	0.167	0.516	1	0.0487003	NDUFA2
ENSG00000185608	0.00971144	-0.890083	0.167	0.467	1	0.0487003	MRPL40
ENSG00000134684	0.00971859	-0.900469	0.167	0.475	1	0.0487003	YARS
ENSG00000175003	0.00975056	-1.51865	0.167	0.549	1	0.0488156	SLC22A1
ENSG00000099968	0.00977537	-0.989811	0.083	0.495	1	0.0488948	BCL2L13
ENSG00000134308	0.00982804	-0.932607	0.25	0.497	1	0.0490721	YWHAQ
ENSG00000230055	0.00982886	-0.940095	0.25	0.505	1	0.0490721	CISD3
ENSG00000158417	0.00986348	-1.12676	0.083	0.489	1	0.0491999	EIF5B
ENSG00000115718	0.00989911	-0.833342	0.083	0.459	1	0.0493231	PROC
ENSG00000062282	0.009953	-1.04223	0.083	0.478	1	0.0493231	DGAT2
ENSG00000120738	0.00995655	-1.45054	0.167	0.536	1	0.0493231	EGR1
ENSG00000069869	0.00995844	-1.12943	0.167	0.492	1	0.0493231	NEDD4
ENSG00000221869	0.00996462	-0.256543	0	0.27	1	0.0493231	CEBPD
ENSG00000060566	0.00996462	-0.349443	0	0.27	1	0.0493231	CREB3L3
ENSG00000170099	0.00996462	-0.296262	0	0.27	1	0.0493231	SERPINA6
ENSG00000206573	0.00996462	-0.281918	0	0.27	1	0.0493231	SETD5
ENSG00000165283	0.00996976	-0.811173	0.167	0.497	1	0.0493231	STOML2
ENSG00000134375	0.010004	-0.918424	0.167	0.511	1	0.0494477	TIMM17A
ENSG00000172057	0.0100235	-0.966447	0.167	0.503	1	0.0494495	ORMDL3
ENSG00000112078	0.0100539	-0.96132	0.083	0.495	1	0.0494495	KCTD20
ENSG00000142871	0.0100584	-1.58738	0.167	0.475	1	0.0494495	CYR61
ENSG00000144674	0.0100655	-1.37738	0.167	0.495	1	0.0494495	GOLGA4
ENSG00000241468	0.0100724	-1.14952	0.167	0.536	1	0.0494495	ATP5J2
ENSG00000159140	0.0100735	-1.11088	0.167	0.481	1	0.0494495	SON
ENSG00000104522	0.0100756	-0.853055	0.167	0.459	1	0.0494495	TSTA3
ENSG00000153879	0.0100948	-0.82833	0.083	0.489	1	0.0494495	CEBPG
ENSG00000139168	0.0101013	-0.597826	0.083	0.41	1	0.0494495	ZCRB1
ENSG00000138381	0.0101034	-0.693912	0.167	0.454	1	0.0494495	ASNSD1
ENSG00000114353	0.0101043	-0.829524	0.083	0.495	1	0.0494495	GNAI2
ENSG00000165156	0.0101286	-0.850521	0.167	0.451	1	0.0495058	ZHX1
ENSG00000079557	0.010134	-0.775364	0.083	0.464	1	0.0495058	AFM
ENSG00000176171	0.010146	-0.993451	0.083	0.495	1	0.0495199	BNIP3
ENSG00000123843	0.0101607	-0.831945	0.083	0.495	1	0.0495272	C4BPB
ENSG00000099817	0.0101657	-0.952888	0.083	0.492	1	0.0495272	POLR2E

## Sheet: Infected_vs_NonInfected_d1
GeneID	Gene	p_val	avg_log2FC	pct.1	pct.2	p_val_adj	p_val_adj_BH	Day
ENSG00000169245	CXCL10	0.0249519	1.69947	0.481	0.255	1	0.0845007	d1
ENSG00000134321	RSAD2	0.0213206	1.5482	0.704	0.407	1	0.0733606	d1
ENSG00000175899	A2M	1.05e-09	1.49094	0.741	0.251	9.52e-05	9.09e-08	d1
ENSG00000211459	MT-RNR1	9.42e-06	1.31461	1	0.881	0.854252	0.000144937	d1
ENSG00000171236	LRG1	7.85e-18	1.26673	0.852	0.197	7.12e-13	1.7e-14	d1
ENSG00000171557	FGG	4e-06	1.15198	0.963	0.867	0.362915	7.53e-05	d1
ENSG00000099860	GADD45B	1.04e-09	1.14725	0.852	0.332	9.4e-05	9.09e-08	d1
ENSG00000210082	MT-RNR2	0.000278148	1.13467	1	0.992	1	0.00185204	d1
ENSG00000198840	MT-ND3	8.21e-08	1.08577	0.889	0.508	0.00744466	3.17e-06	d1
ENSG00000135114	OASL	0.348022	1.04732	0.741	0.513	1	0.726071	d1
ENSG00000257017	HP	9.92e-06	1.03243	0.926	0.782	0.899755	0.000147448	d1
ENSG00000121858	TNFSF10	0.00010914	1.00171	0.556	0.254	1	0.000841597	d1
ENSG00000085563	ABCB1	2.52e-05	0.994929	0.704	0.378	1	0.000281362	d1
ENSG00000156096	UGT2B4	1.36e-06	0.990889	0.963	0.753	0.123167	3.34e-05	d1
ENSG00000171560	FGA	0.00017334	0.976327	0.889	0.855	1	0.00123798	d1
ENSG00000140105	WARS	0.0501658	0.968894	0.519	0.291	1	0.157789	d1
ENSG00000198763	MT-ND2	1.22e-06	0.957561	0.963	0.576	0.110981	3.12e-05	d1
ENSG00000000971	CFH	7.14e-07	0.948422	0.852	0.504	0.0647201	2.02e-05	d1
ENSG00000163430	FSTL1	1.73e-05	0.938662	0.704	0.335	1	0.000208907	d1
ENSG00000198804	MT-CO1	4.85e-05	0.93807	0.926	0.689	1	0.000466044	d1
ENSG00000145321	GC	2.25e-07	0.930696	0.963	0.612	0.0203989	7.73e-06	d1
ENSG00000144035	NAT8	2.67e-08	0.911417	0.741	0.253	0.00242161	1.2e-06	d1
ENSG00000198727	MT-CYB	3.82e-06	0.875258	1	0.723	0.346512	7.32e-05	d1
ENSG00000198938	MT-CO3	4.43e-06	0.870014	0.963	0.633	0.401455	8.26e-05	d1
ENSG00000151655	ITIH2	3.05e-06	0.869571	0.926	0.525	0.276698	6.06e-05	d1
ENSG00000139209	SLC38A4	2.18e-11	0.869242	0.593	0.138	1.97e-06	3.62e-09	d1
ENSG00000125730	C3	1.6e-06	0.860061	0.926	0.623	0.144636	3.6e-05	d1
ENSG00000198886	MT-ND4	4.74e-05	0.846323	1	0.692	1	0.00045803	d1
ENSG00000182326	C1S	9.7e-06	0.842443	0.926	0.596	0.879178	0.000146753	d1
ENSG00000198712	MT-CO2	3.59e-05	0.834415	0.926	0.694	1	0.000366516	d1
ENSG00000140093	SERPINA10	1.73e-08	0.832073	0.815	0.321	0.00157052	8.15e-07	d1
ENSG00000266658	RNA28S5	5.1e-05	0.831973	0.926	0.846	1	0.000483789	d1
ENSG00000171564	FGB	0.000151556	0.819103	0.963	0.928	1	0.001108	d1
ENSG00000104635	SLC39A14	1.29e-05	0.815595	0.889	0.579	1	0.000174027	d1
ENSG00000138115	CYP2C8	1.27e-05	0.789235	0.889	0.545	1	0.00017244	d1
ENSG00000198899	MT-ATP6	7.32e-06	0.786423	0.963	0.678	0.663639	0.000120065	d1
ENSG00000047457	CP	3.38e-08	0.768671	0.889	0.39	0.00306455	1.49e-06	d1
ENSG00000145192	AHSG	7.58e-05	0.763918	0.926	0.721	1	0.000635562	d1
ENSG00000073849	ST6GAL1	1.44e-05	0.761451	0.778	0.381	1	0.00018951	d1
ENSG00000183765	CHEK2	0.000402401	0.744145	0.296	0.091	1	0.0025095	d1
ENSG00000129988	LBP	8.66e-05	0.741979	0.815	0.48	1	0.000706893	d1
ENSG00000124107	SLPI	2.48e-05	0.73758	0.667	0.274	1	0.000277922	d1
ENSG00000198888	MT-ND1	1.03e-05	0.734593	0.815	0.415	0.935926	0.000150068	d1
ENSG00000198848	CES1	1.66e-05	0.725598	0.963	0.674	1	0.000204248	d1
ENSG00000198786	MT-ND5	0.00034203	0.72519	0.926	0.674	1	0.0021898	d1
ENSG00000163581	SLC2A2	9.19e-06	0.724209	0.852	0.517	0.833465	0.000144163	d1
ENSG00000135744	AGT	5.57e-05	0.722311	0.926	0.627	1	0.000513191	d1
ENSG00000014641	MDH1	0.000375403	0.720135	0.852	0.49	1	0.00236155	d1
ENSG00000206503	HLA	7.43e-05	0.716856	0.926	0.628	1	0.000625297	d1
ENSG00000151790	TDO2	6.3e-05	0.713317	0.963	0.724	1	0.000563297	d1
ENSG00000162654	GBP4	6.03e-07	0.709349	0.444	0.119	0.0546344	1.79e-05	d1
ENSG00000134339	SAA2	3.96e-05	0.701942	0.815	0.424	1	0.000396355	d1
ENSG00000138448	ITGAV	4.68e-05	0.701191	0.852	0.491	1	0.000456246	d1
ENSG00000167711	SERPINF2	9.11e-08	0.69593	0.889	0.405	0.00826317	3.46e-06	d1
ENSG00000130173	C19orf80	1e-05	0.695494	0.852	0.462	0.906748	0.000147448	d1
ENSG00000148965	SAA4	9.15e-05	0.695216	0.963	0.802	1	0.000730952	d1
ENSG00000117594	HSD11B1	1.26e-08	0.691572	0.889	0.36	0.0011447	6.21e-07	d1
ENSG00000132549	VPS13B	0.000328265	0.691451	0.296	0.086	1	0.00212684	d1
ENSG00000119938	PPP1R3C	1.47e-05	0.685974	0.519	0.175	1	0.000189667	d1
ENSG00000083857	FAT1	3.32e-05	0.684544	0.852	0.488	1	0.000343494	d1
ENSG00000131482	G6PC	5.42e-06	0.682134	0.556	0.202	0.490969	9.53e-05	d1
ENSG00000229314	ORM1	2.15e-05	0.681772	0.926	0.77	1	0.000244515	d1
ENSG00000084674	APOB	0.000305908	0.669377	0.963	0.934	1	0.00201212	d1
ENSG00000039537	C6	5.52e-10	0.667221	0.667	0.191	5.01e-05	5.69e-08	d1
ENSG00000140284	SLC27A2	2e-08	0.662831	0.815	0.312	0.00181129	9.2e-07	d1
ENSG00000163479	SSR2	3.12e-09	0.66051	0.852	0.308	0.000282734	2.18e-07	d1
ENSG00000103642	LACTB	0.000635766	0.654887	0.63	0.321	1	0.00365904	d1
ENSG00000107201	DDX58	0.468442	0.650436	0.741	0.592	1	0.844196	d1
ENSG00000149084	HSD17B12	6.07e-05	0.645278	0.815	0.436	1	0.000547394	d1
ENSG00000155629	PIK3AP1	6.74e-05	0.644538	0.852	0.44	1	0.000587925	d1
ENSG00000136051	KIAA1033	7.37e-07	0.643586	0.889	0.443	0.0667802	2.02e-05	d1
ENSG00000091513	TF	0.000587915	0.634388	0.889	0.834	1	0.00343482	d1
ENSG00000179218	CALR	0.00011717	0.633567	0.852	0.529	1	0.000892805	d1
ENSG00000082641	NFE2L1	0.0133145	0.630583	0.704	0.486	1	0.049001	d1
ENSG00000256222	MTRNR2L3	2.6e-14	0.622444	0.519	0.085	2.36e-09	1.13e-11	d1
ENSG00000169562	GJB1	2.69e-05	0.614659	0.852	0.458	1	0.000294244	d1
ENSG00000109929	SC5D	7.93e-06	0.611943	0.778	0.323	0.719259	0.000126239	d1
ENSG00000171234	UGT2B7	3.52e-05	0.611371	0.926	0.591	1	0.000361007	d1
ENSG00000109072	VTN	0.000366796	0.608054	0.889	0.669	1	0.00231413	d1
ENSG00000137801	THBS1	0.000243954	0.6072	0.519	0.205	1	0.00165076	d1
ENSG00000151365	THRSP	2.43e-06	0.606051	0.593	0.189	0.220009	5.05e-05	d1
ENSG00000080618	CPB2	0.000530343	0.604803	0.852	0.657	1	0.00315292	d1
ENSG00000173281	PPP1R3B	7.99e-07	0.600147	0.778	0.318	0.0724131	2.13e-05	d1
ENSG00000165029	ABCA1	1.62e-05	0.599844	0.556	0.212	1	0.000202116	d1
ENSG00000062282	DGAT2	9.68e-06	0.599026	0.852	0.425	0.877258	0.000146753	d1
ENSG00000074696	PTPLAD1	5.03e-05	0.598863	0.778	0.446	1	0.000479943	d1
ENSG00000196924	FLNA	0.000817258	0.598104	0.481	0.197	1	0.00460559	d1
ENSG00000115414	FN1	0.000378533	0.597923	0.889	0.731	1	0.00237433	d1
ENSG00000157131	C8A	1.26e-08	0.596886	0.852	0.321	0.00113932	6.21e-07	d1
ENSG00000079557	AFM	0.000961706	0.596572	0.778	0.435	1	0.00528206	d1
ENSG00000119922	IFIT2	0.849174	0.593499	0.704	0.596	1	0.987575	d1
ENSG00000021826	CPS1	0.00101916	0.589214	0.852	0.587	1	0.00554137	d1
ENSG00000250722	SEPP1	0.0148882	0.58445	0.963	0.948	1	0.0536968	d1
ENSG00000125844	RRBP1	7.71e-05	0.584435	0.889	0.531	1	0.000641949	d1
ENSG00000204525	HLA	0.00374481	0.582855	0.889	0.75	1	0.0166402	d1
ENSG00000100342	APOL1	0.00173292	0.580447	0.815	0.512	1	0.00872104	d1
ENSG00000255974	CYP2A6	0.000113959	0.580277	0.852	0.538	1	0.000871405	d1
ENSG00000106460	TMEM106B	2.35e-05	0.580167	0.704	0.323	1	0.000265395	d1
ENSG00000167004	PDIA3	1.13e-05	0.579354	0.852	0.439	1	0.000156965	d1
ENSG00000118137	APOA1	0.000159291	0.572074	0.963	0.928	1	0.00114902	d1
ENSG00000160868	CYP3A4	0.0001397	0.569761	0.963	0.9	1	0.00102827	d1
ENSG00000149131	SERPING1	1.98e-06	0.568524	0.852	0.416	0.179078	4.32e-05	d1
ENSG00000142192	APP	9.68e-07	0.567975	0.741	0.308	0.0877751	2.52e-05	d1
ENSG00000108582	CPD	0.00012229	0.564465	0.556	0.248	1	0.000925303	d1
ENSG00000116962	NID1	2.1e-11	0.563012	0.481	0.091	1.91e-06	3.62e-09	d1
ENSG00000101294	HM13	2.67e-06	0.562921	0.815	0.357	0.242046	5.4e-05	d1
ENSG00000115718	PROC	8.15e-05	0.562176	0.778	0.412	1	0.000672837	d1
ENSG00000110446	SLC15A3	8.87e-09	0.561368	0.556	0.145	0.000804446	5.01e-07	d1
ENSG00000112697	TMEM30A	0.000185702	0.557373	0.778	0.423	1	0.00130052	d1
ENSG00000185896	LAMP1	3.82e-05	0.557265	0.852	0.483	1	0.000384027	d1
ENSG00000173230	GOLGB1	0.00132534	0.556382	0.667	0.344	1	0.00692764	d1
ENSG00000084234	APLP2	0.000871326	0.554297	0.852	0.581	1	0.00488484	d1
ENSG00000149485	FADS1	0.00440231	0.552077	0.926	0.848	1	0.0189773	d1
ENSG00000197249	SERPINA1	7.36e-05	0.550855	0.963	0.892	1	0.000622144	d1
ENSG00000113504	SLC12A7	1.25e-09	0.550842	0.63	0.165	0.000113768	9.91e-08	d1
ENSG00000138646	HERC5	0.0450579	0.550417	0.481	0.285	1	0.143599	d1
ENSG00000172469	MANEA	7.38e-07	0.548784	0.481	0.139	0.066888	2.02e-05	d1
ENSG00000148702	HABP2	0.000226859	0.545359	0.963	0.717	1	0.00154865	d1
ENSG00000148175	STOM	0.00293446	0.545206	0.815	0.585	1	0.0134823	d1
ENSG00000120708	TGFBI	1.36e-06	0.544116	0.667	0.244	0.122883	3.34e-05	d1
ENSG00000099250	NRP1	1.03e-09	0.543655	0.519	0.119	9.37e-05	9.09e-08	d1
ENSG00000214063	TSPAN4	1.58e-06	0.543341	0.778	0.328	0.143544	3.6e-05	d1
ENSG00000116133	DHCR24	0.000202875	0.542212	0.926	0.616	1	0.001407	d1
ENSG00000068079	IFI35	0.00104661	0.541992	0.667	0.362	1	0.00566217	d1
ENSG00000173486	FKBP2	1.82e-05	0.541051	0.778	0.383	1	0.000216659	d1
ENSG00000138079	SLC3A1	3.94e-13	0.535852	0.593	0.119	3.57e-08	1.07e-10	d1
ENSG00000146648	EGFR	7.43e-06	0.53525	0.63	0.242	0.673501	0.000120874	d1
ENSG00000133328	HRASLS2	5.15e-07	0.534889	0.296	0.061	0.0467114	1.55e-05	d1
ENSG00000122641	INHBA	5.6e-06	0.534001	0.296	0.068	0.507888	9.78e-05	d1
ENSG00000170385	SLC30A1	0.000101668	0.53269	0.778	0.446	1	0.000794258	d1
ENSG00000182704	TSKU	0.000544076	0.530758	0.926	0.654	1	0.00322105	d1
ENSG00000111897	SERINC1	6.46e-05	0.527855	0.852	0.453	1	0.000573191	d1
ENSG00000115486	GGCX	6.41e-05	0.52633	0.667	0.313	1	0.000571184	d1
ENSG00000064601	CTSA	2.88e-05	0.525828	0.741	0.365	1	0.000311519	d1
ENSG00000076770	MBNL3	0.00745763	0.522248	0.704	0.447	1	0.0292892	d1
ENSG00000171793	CTPS1	0.00208968	0.522047	0.63	0.317	1	0.0101392	d1
ENSG00000105559	PLEKHA4	0.165434	0.520541	0.333	0.203	1	0.434994	d1
ENSG00000056736	IL17RB	3.08e-17	0.519088	0.593	0.093	2.79e-12	2.22e-14	d1
ENSG00000171105	INSR	3.27e-05	0.516944	0.63	0.265	1	0.00034169	d1
ENSG00000076356	PLXNA2	6.6e-14	0.513815	0.407	0.056	5.98e-09	2.38e-11	d1
ENSG00000142871	CYR61	0.00199535	0.511067	0.815	0.49	1	0.00978825	d1
ENSG00000196776	CD47	8.63e-07	0.510836	0.667	0.233	0.0782295	2.28e-05	d1
ENSG00000110693	SOX6	1.63e-05	0.509861	0.741	0.309	1	0.000202116	d1
ENSG00000138109	CYP2C9	0.000347041	0.508196	0.963	0.726	1	0.00221533	d1
ENSG00000044115	CTNNA1	0.0178297	0.506846	0.815	0.611	1	0.0633554	d1
ENSG00000117528	ABCD3	0.00054478	0.506291	0.741	0.409	1	0.00322105	d1
ENSG00000135318	NT5E	1.04e-08	0.505789	0.519	0.131	0.000940342	5.51e-07	d1
ENSG00000027697	IFNGR1	6.8e-06	0.50447	0.815	0.403	0.616165	0.000114904	d1
ENSG00000154265	ABCA5	5.96e-09	0.502507	0.667	0.195	0.000540066	3.58e-07	d1
ENSG00000105398	SULT2A1	0.0209431	0.501102	0.852	0.616	1	0.0725135	d1
ENSG00000105854	PON2	4.61e-05	0.500856	0.778	0.423	1	0.000451191	d1
ENSG00000198865	CCDC152	0.000576437	0.499305	0.778	0.417	1	0.00339894	d1
ENSG00000196620	UGT2B15	0.000528205	0.499013	0.963	0.672	1	0.00314886	d1
ENSG00000150093	ITGB1	0.00145849	0.497725	0.778	0.48	1	0.00751472	d1
ENSG00000113889	KNG1	0.00249914	0.495277	0.889	0.727	1	0.0117059	d1
ENSG00000110723	EXPH5	1.81e-05	0.495227	0.519	0.181	1	0.00021609	d1
ENSG00000136240	KDELR2	0.000453945	0.494356	0.778	0.461	1	0.00276714	d1
ENSG00000185624	P4HB	0.000246456	0.493545	0.963	0.737	1	0.00166147	d1
ENSG00000161671	EMC10	2.43e-07	0.489886	0.667	0.246	0.0220112	8.21e-06	d1
ENSG00000138823	MTTP	6.7e-05	0.489436	0.741	0.365	1	0.000587306	d1
ENSG00000116678	LEPR	4.96e-06	0.488889	0.667	0.248	0.450039	8.88e-05	d1
ENSG00000101474	APMAP	1.11e-05	0.487426	0.741	0.352	1	0.00015648	d1
ENSG00000178772	CPN2	9.44e-06	0.487236	0.852	0.408	0.856155	0.000144937	d1
ENSG00000145703	IQGAP2	1.93e-05	0.486026	0.704	0.312	1	0.000222901	d1
ENSG00000166263	STXBP4	0.000244104	0.486007	0.296	0.089	1	0.00165076	d1
ENSG00000066813	ACSM2B	0.000393742	0.484948	0.815	0.52	1	0.00246259	d1
ENSG00000158874	APOA2	0.0513426	0.482684	0.963	0.877	1	0.160557	d1
ENSG00000026508	CD44	0.142612	0.480469	0.296	0.173	1	0.387216	d1
ENSG00000103254	FAM173A	0.35554	0.479793	0.333	0.232	1	0.737669	d1
ENSG00000115009	CCL20	0.00394473	0.479207	0.444	0.203	1	0.0173152	d1
ENSG00000166710	B2M	0.0131751	0.479139	0.963	0.937	1	0.0486536	d1
ENSG00000163697	APBB2	0.000181756	0.478747	0.519	0.217	1	0.00128117	d1
ENSG00000072274	TFRC	0.00199926	0.478651	0.704	0.416	1	0.00978825	d1
ENSG00000104760	FGL1	0.00220865	0.478288	0.852	0.648	1	0.0106212	d1
ENSG00000100592	DAAM1	4.37e-08	0.4776	0.667	0.211	0.0039646	1.82e-06	d1
ENSG00000165841	CYP2C19	1.11e-10	0.476368	0.63	0.153	1.01e-05	1.51e-08	d1
ENSG00000130649	CYP2E1	0.00205861	0.476148	0.889	0.614	1	0.0100109	d1
ENSG00000160867	FGFR4	1.96e-11	0.473449	0.37	0.056	1.78e-06	3.62e-09	d1
ENSG00000071189	SNX13	3.37e-05	0.472642	0.556	0.195	1	0.00034761	d1
ENSG00000058668	ATP2B4	1.38e-13	0.472141	0.556	0.102	1.25e-08	4.25e-11	d1
ENSG00000120725	SIL1	3.46e-06	0.471688	0.63	0.238	0.314098	6.78e-05	d1
ENSG00000132792	CTNNBL1	0.000321975	0.470888	0.63	0.286	1	0.00209866	d1
ENSG00000160216	AGPAT3	0.000175087	0.470257	0.852	0.487	1	0.00124226	d1
ENSG00000150593	PDCD4	6.23e-05	0.469568	0.593	0.256	1	0.000559278	d1
ENSG00000169764	UGP2	0.00332291	0.465971	0.926	0.815	1	0.0149496	d1
ENSG00000204592	HLA	0.0195902	0.465805	0.778	0.577	1	0.0681561	d1
ENSG00000197977	ELOVL2	0.0070894	0.464536	0.37	0.172	1	0.0280979	d1
ENSG00000212907	MT-ND4L	7.3e-07	0.462735	0.704	0.251	0.0662211	2.02e-05	d1
ENSG00000160862	AZGP1	0.000329648	0.462135	0.963	0.793	1	0.00212942	d1
ENSG00000188706	ZDHHC9	1.37e-05	0.461329	0.667	0.275	1	0.000182954	d1
ENSG00000100612	DHRS7	0.000588872	0.460957	0.889	0.552	1	0.00343482	d1
ENSG00000134250	NOTCH2	0.00033493	0.457375	0.519	0.22	1	0.00215711	d1
ENSG00000007202	KIAA0100	0.00630773	0.45645	0.593	0.34	1	0.0257061	d1
ENSG00000145476	CYP4V2	0.000407124	0.455548	0.704	0.354	1	0.0025244	d1
ENSG00000173821	RNF213	0.00567403	0.455498	0.815	0.512	1	0.0235674	d1
ENSG00000178445	GLDC	2.06e-10	0.455018	0.63	0.161	1.87e-05	2.35e-08	d1
ENSG00000143870	PDIA6	0.000519275	0.453696	0.852	0.53	1	0.00310418	d1
ENSG00000021355	SERPINB1	0.424672	0.453618	0.741	0.589	1	0.813265	d1
ENSG00000115107	STEAP3	1.05e-05	0.453161	0.519	0.182	0.949296	0.000151062	d1
ENSG00000091409	ITGA6	0.000174911	0.452263	0.815	0.426	1	0.00124226	d1
ENSG00000198363	ASPH	0.00552819	0.451467	0.741	0.514	1	0.0230501	d1
ENSG00000181019	NQO1	1.47e-12	0.451429	0.556	0.104	1.33e-07	3.54e-10	d1
ENSG00000145626	UGT3A1	1.89e-05	0.450821	0.37	0.111	1	0.000219666	d1
ENSG00000130203	APOE	0.00496639	0.450705	0.926	0.833	1	0.0210318	d1
ENSG00000025423	HSD17B6	0.00253654	0.45035	0.704	0.39	1	0.0118299	d1
ENSG00000132855	ANGPTL3	0.00202929	0.45007	0.926	0.652	1	0.00989048	d1
ENSG00000260604	RP1	0.00016079	0.448679	0.704	0.304	1	0.00115598	d1
ENSG00000163297	ANTXR2	8.93e-11	0.44808	0.593	0.14	8.1e-06	1.29e-08	d1
ENSG00000138207	RBP4	0.0030251	0.446977	0.963	0.953	1	0.01384	d1
ENSG00000058804	NDC1	9.97e-12	0.446678	0.519	0.1	9.04e-07	2.16e-09	d1
ENSG00000116005	PCYOX1	0.000750242	0.444904	0.741	0.402	1	0.00423896	d1
ENSG00000124145	SDC4	0.000157382	0.443294	0.815	0.453	1	0.00113905	d1
ENSG00000244062	RP11	1.28e-09	0.443051	0.333	0.055	0.000116238	9.91e-08	d1
ENSG00000173402	DAG1	0.000135358	0.44286	0.556	0.25	1	0.00099971	d1
ENSG00000204128	C2orf72	0.00111436	0.440595	0.556	0.27	1	0.00599871	d1
ENSG00000161944	ASGR2	0.00109734	0.440302	0.889	0.658	1	0.0059218	d1
ENSG00000233280	CRYBG3	5.14e-06	0.440185	0.333	0.082	0.465567	9.11e-05	d1
ENSG00000106927	AMBP	0.00137819	0.440002	0.963	0.898	1	0.00715206	d1
ENSG00000070214	SLC44A1	1.58e-07	0.439538	0.815	0.316	0.014297	5.78e-06	d1
ENSG00000128595	CALU	0.000307488	0.438317	0.593	0.281	1	0.00201638	d1
ENSG00000198189	HSD17B11	0.000126744	0.437421	0.778	0.418	1	0.000949042	d1
ENSG00000143819	EPHX1	0.00148097	0.436378	0.815	0.537	1	0.00757642	d1
ENSG00000140526	ABHD2	0.00326385	0.435532	0.815	0.521	1	0.0147453	d1
ENSG00000163902	RPN1	0.000352892	0.435092	0.704	0.368	1	0.00223947	d1
ENSG00000104133	SPG11	0.00164274	0.430596	0.556	0.242	1	0.00832529	d1
ENSG00000152952	PLOD2	0.00095283	0.430419	0.889	0.606	1	0.00524663	d1
ENSG00000122194	PLG	0.00190376	0.429489	0.778	0.486	1	0.00942732	d1
ENSG00000146085	MUT	4.71e-05	0.428836	0.667	0.29	1	0.000457191	d1
ENSG00000198734	F5	0.000176827	0.428186	0.667	0.351	1	0.00125051	d1
ENSG00000115267	IFIH1	0.145069	0.427588	0.741	0.52	1	0.392904	d1
ENSG00000181458	TMEM45A	6.11e-07	0.42745	0.593	0.197	0.0554001	1.79e-05	d1
ENSG00000140259	MFAP1	0.000742182	0.426666	0.63	0.29	1	0.0042044	d1
ENSG00000183291	2015-09-01	0.000163143	0.425049	0.815	0.415	1	0.00116901	d1
ENSG00000164253	WDR41	0.0141279	0.42261	0.63	0.347	1	0.0513827	d1
ENSG00000008282	SYPL1	7.53e-06	0.422104	0.852	0.382	0.682372	0.000121552	d1
ENSG00000102226	USP11	5.83e-06	0.421922	0.37	0.095	0.528247	0.000100072	d1
ENSG00000162896	PIGR	8.08e-17	0.421496	0.481	0.064	7.33e-12	4.37e-14	d1
ENSG00000138600	SPPL2A	0.000284485	0.420436	0.704	0.346	1	0.00188842	d1
ENSG00000130222	GADD45G	7.32e-06	0.418899	0.37	0.095	0.663961	0.000120065	d1
ENSG00000127022	CANX	0.00275841	0.418618	0.889	0.746	1	0.0127275	d1
ENSG00000186318	BACE1	0.0282109	0.415403	0.519	0.313	1	0.0939207	d1
ENSG00000152558	TMEM123	0.00380717	0.415018	0.926	0.832	1	0.0168826	d1
ENSG00000150687	PRSS23	0.694091	0.414403	0.481	0.435	1	0.947239	d1
ENSG00000205413	SAMD9	0.448092	0.414134	0.704	0.528	1	0.836211	d1
ENSG00000011105	TSPAN9	2.15e-07	0.413806	0.296	0.056	0.0194888	7.5e-06	d1
ENSG00000204178	TMEM57	3.68e-06	0.41316	0.704	0.274	0.333394	7.11e-05	d1
ENSG00000132703	APCS	0.00119877	0.412863	0.963	0.733	1	0.00634638	d1
ENSG00000170017	ALCAM	0.000211794	0.411876	0.778	0.39	1	0.00145039	d1
ENSG00000163347	CLDN1	0.00781405	0.410848	0.889	0.684	1	0.0305227	d1
ENSG00000171988	JMJD1C	0.000596657	0.409364	0.741	0.393	1	0.00347087	d1
ENSG00000169919	GUSB	1.65e-08	0.408194	0.556	0.15	0.00149234	7.92e-07	d1
ENSG00000166037	CEP57	1.66e-07	0.407107	0.63	0.205	0.0150093	5.87e-06	d1
ENSG00000123131	PRDX4	0.00887994	0.406843	0.778	0.503	1	0.0340713	d1
ENSG00000126709	IFI6	0.00666461	0.406487	0.852	0.558	1	0.0267078	d1
ENSG00000169439	SDC2	0.00152713	0.405562	0.63	0.324	1	0.00779415	d1
ENSG00000205403	CFI	9.07e-05	0.405403	0.889	0.459	1	0.000730952	d1
ENSG00000163527	STT3B	1.68e-05	0.40534	0.778	0.352	1	0.000205049	d1
ENSG00000129625	REEP5	0.000708731	0.405202	0.889	0.587	1	0.00404669	d1
ENSG00000062716	VMP1	8.71e-05	0.405161	0.778	0.402	1	0.000708329	d1
ENSG00000204386	NEU1	1.46e-05	0.405075	0.704	0.289	1	0.000189667	d1
ENSG00000173432	SAA1	0.0068981	0.402839	0.926	0.825	1	0.0274908	d1
ENSG00000117984	CTSD	0.00155726	0.40281	0.852	0.563	1	0.00791059	d1
ENSG00000055957	ITIH1	0.000586448	0.401419	0.778	0.436	1	0.00343482	d1
ENSG00000198695	MT-ND6	8.86e-09	0.39872	0.63	0.173	0.000802786	5.01e-07	d1
ENSG00000134294	SLC38A2	0.00794662	0.398638	0.778	0.491	1	0.0309846	d1
ENSG00000119917	IFIT3	0.912759	0.397484	0.852	0.764	1	0.995773	d1
ENSG00000130164	LDLR	3.7e-05	0.397362	0.741	0.334	1	0.000374467	d1
ENSG00000107798	LIPA	1.6e-05	0.397059	0.667	0.261	1	0.000201718	d1
ENSG00000071537	SEL1L	0.000156892	0.396578	0.741	0.364	1	0.00113905	d1
ENSG00000145675	PIK3R1	0.0072091	0.395525	0.852	0.566	1	0.028468	d1
ENSG00000180432	CYP8B1	2.89e-05	0.395235	0.63	0.249	1	0.000311519	d1
ENSG00000163131	CTSS	0.000122935	0.394661	0.519	0.199	1	0.000926939	d1
ENSG00000135899	SP110	0.00228294	0.394016	0.741	0.407	1	0.0109541	d1
ENSG00000136052	SLC41A2	0.0130576	0.393684	0.593	0.368	1	0.0483847	d1
ENSG00000175003	SLC22A1	0.000466605	0.393449	0.963	0.626	1	0.00282838	d1
ENSG00000131778	CHD1L	0.0182019	0.392852	0.704	0.467	1	0.0644664	d1
ENSG00000095637	SORBS1	4.07e-08	0.392662	0.704	0.224	0.00368982	1.73e-06	d1
ENSG00000102595	UGGT2	5.75e-05	0.390323	0.37	0.113	1	0.00052474	d1
ENSG00000124564	SLC17A3	2.34e-06	0.389862	0.444	0.129	0.212263	4.97e-05	d1
ENSG00000067057	PFKP	0.0566751	0.389078	0.444	0.247	1	0.175709	d1
ENSG00000143278	F13B	0.000132552	0.386493	0.704	0.335	1	0.000985711	d1
ENSG00000137960	GIPC2	9.7e-05	0.385719	0.407	0.14	1	0.000767307	d1
ENSG00000162496	DHRS3	0.0055502	0.385421	0.741	0.457	1	0.0230974	d1
ENSG00000108846	ABCC3	0.000106281	0.3851	0.63	0.292	1	0.000824344	d1
ENSG00000197324	LRP10	2.6e-06	0.3847	0.63	0.226	0.235652	5.31e-05	d1
ENSG00000177485	ZBTB33	0.00144345	0.384424	0.704	0.355	1	0.00745495	d1
ENSG00000132837	DMGDH	0.00246791	0.3834	0.63	0.334	1	0.0116606	d1
ENSG00000166801	FAM111A	0.00261064	0.383276	0.444	0.199	1	0.0121232	d1
ENSG00000169903	TM4SF4	0.00405984	0.383145	0.926	0.757	1	0.0177127	d1
ENSG00000137628	DDX60	0.00831257	0.381808	0.667	0.397	1	0.0322373	d1
ENSG00000176641	RNF152	0.00220034	0.38122	0.704	0.396	1	0.0106048	d1
ENSG00000127948	POR	0.00335325	0.381083	0.889	0.591	1	0.0150549	d1
ENSG00000186198	SLC51B	2.03e-06	0.380988	0.407	0.11	0.184467	4.4e-05	d1
ENSG00000068366	ACSL4	1.8e-09	0.380633	0.556	0.131	0.000162898	1.34e-07	d1
ENSG00000176919	C8G	0.000951468	0.380563	0.852	0.543	1	0.00524663	d1
ENSG00000130175	PRKCSH	1.41e-05	0.379927	0.63	0.247	1	0.000187044	d1
ENSG00000197043	ANXA6	0.000101025	0.379898	0.815	0.406	1	0.000792092	d1
ENSG00000106771	TMEM245	0.00122415	0.379642	0.556	0.273	1	0.00644543	d1
ENSG00000205364	MT1M	8.52e-06	0.378624	0.63	0.235	0.772818	0.000134649	d1
ENSG00000162599	NFIA	0.000493272	0.37779	0.704	0.335	1	0.00297337	d1
ENSG00000166224	SGPL1	0.00261962	0.377384	0.556	0.266	1	0.0121389	d1
ENSG00000139318	DUSP6	0.000895283	0.377084	0.778	0.425	1	0.00500618	d1
ENSG00000197888	UGT2B17	7.53e-07	0.37659	0.556	0.176	0.0682425	2.04e-05	d1
ENSG00000105699	LSR	0.000287725	0.37522	0.778	0.405	1	0.00190409	d1
ENSG00000147649	MTDH	0.00639495	0.374967	0.852	0.64	1	0.0259151	d1
ENSG00000196549	MME	1.12e-08	0.374807	0.556	0.141	0.0010121	5.75e-07	d1
ENSG00000072042	RDH11	0.00097607	0.374797	0.741	0.411	1	0.00533388	d1
ENSG00000187048	CYP4A11	2.04e-09	0.3743	0.444	0.091	0.000184798	1.47e-07	d1
ENSG00000179387	ELMOD2	1.03e-06	0.373232	0.444	0.124	0.0933157	2.65e-05	d1
ENSG00000106565	TMEM176B	0.0300036	0.372865	0.741	0.575	1	0.0989755	d1
ENSG00000211452	DIO1	0.00445263	0.372788	0.667	0.366	1	0.0191561	d1
ENSG00000077147	TM9SF3	0.00482515	0.372345	0.815	0.54	1	0.020514	d1
ENSG00000165233	C9orf89	0.0512982	0.371847	0.333	0.164	1	0.160557	d1
ENSG00000112992	NNT	0.000207309	0.371662	0.63	0.282	1	0.00142418	d1
ENSG00000084073	ZMPSTE24	0.00146846	0.370708	0.667	0.365	1	0.00754792	d1
ENSG00000164406	LEAP2	0.0165515	0.370415	0.889	0.579	1	0.0591047	d1
ENSG00000203797	DDO	0.000205454	0.370302	0.481	0.188	1	0.00141593	d1
ENSG00000138029	HADHB	6.92e-05	0.36986	0.815	0.414	1	0.000601686	d1
ENSG00000160282	FTCD	9.36e-05	0.369318	0.889	0.466	1	0.000744914	d1
ENSG00000113597	TRAPPC13	0.000327526	0.369109	0.556	0.23	1	0.00212684	d1
ENSG00000249364	RP11	3.48e-06	0.368869	0.556	0.185	0.315508	6.78e-05	d1
ENSG00000197408	CYP2B6	0.000501509	0.36826	0.815	0.462	1	0.00301462	d1
ENSG00000169359	SLC33A1	1.6e-06	0.367293	0.519	0.164	0.144982	3.6e-05	d1
ENSG00000205155	PSENEN	0.00122079	0.365356	0.481	0.208	1	0.00644341	d1
ENSG00000101974	ATP11C	1.77e-05	0.365354	0.519	0.181	1	0.000212807	d1
ENSG00000134962	KLB	1.22e-09	0.365352	0.444	0.089	0.000110393	9.91e-08	d1
ENSG00000052802	MSMO1	0.00307692	0.364913	0.778	0.483	1	0.0140474	d1
ENSG00000157637	SLC38A10	1.63e-07	0.364855	0.556	0.17	0.0147928	5.87e-06	d1
ENSG00000082781	ITGB5	4.33e-05	0.364501	0.63	0.268	1	0.000428057	d1
ENSG00000166415	WDR72	5.68e-11	0.363559	0.444	0.08	5.15e-06	8.78e-09	d1
ENSG00000118503	TNFAIP3	0.00926074	0.363396	0.481	0.239	1	0.0353443	d1
ENSG00000149428	HYOU1	1.12e-05	0.363377	0.63	0.241	1	0.00015648	d1
ENSG00000153707	PTPRD	0.000121006	0.363361	0.296	0.081	1	0.0009188	d1
ENSG00000140505	CYP1A2	0.00196908	0.363232	0.556	0.27	1	0.00970637	d1
ENSG00000132256	TRIM5	0.0187767	0.363226	0.704	0.416	1	0.0655367	d1
ENSG00000140396	NCOA2	0.000186908	0.363077	0.741	0.353	1	0.00130474	d1
ENSG00000073060	SCARB1	0.000617064	0.361914	0.63	0.311	1	0.00356087	d1
ENSG00000068650	ATP11A	0.000853675	0.361487	0.407	0.157	1	0.00479832	d1
ENSG00000079385	CEACAM1	4.43e-07	0.36107	0.704	0.247	0.0401823	1.39e-05	d1
ENSG00000117500	TMED5	0.00239568	0.358552	0.815	0.498	1	0.0113948	d1
ENSG00000187193	MT1X	0.00189283	0.358199	0.407	0.17	1	0.00942689	d1
ENSG00000173166	RAPH1	5.32e-05	0.357339	0.556	0.211	1	0.000498379	d1
ENSG00000102910	LONP2	0.0111023	0.35649	0.778	0.486	1	0.0417109	d1
ENSG00000184500	PROS1	0.000579446	0.356314	0.667	0.329	1	0.0034074	d1
ENSG00000049860	HEXB	1.69e-05	0.356127	0.704	0.29	1	0.000205049	d1
ENSG00000148248	SURF4	0.00384732	0.356025	0.741	0.498	1	0.016991	d1
ENSG00000177239	MAN1B1	4.22e-05	0.354248	0.481	0.167	1	0.000418653	d1
ENSG00000116690	PRG4	8.78e-05	0.353579	0.815	0.407	1	0.000711692	d1
ENSG00000170412	GPRC5C	7.25e-05	0.352998	0.593	0.249	1	0.000620196	d1
ENSG00000021574	SPAST	4.31e-07	0.352929	0.63	0.206	0.0390288	1.37e-05	d1
ENSG00000177697	CD151	0.0139108	0.352547	0.778	0.5	1	0.0508495	d1
ENSG00000169429	IL8	0.0045469	0.351826	0.37	0.154	1	0.0194842	d1
ENSG00000156162	DPY19L4	6.26e-06	0.351653	0.407	0.116	0.567114	0.000106589	d1
ENSG00000248527	MTATP6P1	2.75e-07	0.351446	0.889	0.343	0.0249734	9.17e-06	d1
ENSG00000171100	MTM1	0.0183528	0.351076	0.296	0.137	1	0.0647364	d1
ENSG00000164070	HSPA4L	0.00185827	0.350718	0.667	0.351	1	0.00928703	d1
ENSG00000137497	NUMA1	5.35e-05	0.350615	0.481	0.167	1	0.000499249	d1
ENSG00000166794	PPIB	0.00395332	0.350569	0.963	0.662	1	0.0173178	d1
ENSG00000171109	MFN1	0.00519528	0.349697	0.519	0.263	1	0.0218302	d1
ENSG00000198858	R3HDM4	0.000263056	0.34959	0.519	0.199	1	0.00175723	d1
ENSG00000171903	CYP4F11	1.16e-05	0.348874	0.519	0.182	1	0.000159769	d1
ENSG00000077420	APBB1IP	5.86e-05	0.348865	0.593	0.24	1	0.000532889	d1
ENSG00000074695	LMAN1	0.0111732	0.348486	0.667	0.412	1	0.0419042	d1
ENSG00000144455	SUMF1	0.00189979	0.347473	0.37	0.145	1	0.00942732	d1
ENSG00000105976	MET	0.012682	0.346199	0.63	0.394	1	0.0472356	d1
ENSG00000102580	DNAJC3	0.00247735	0.344945	0.63	0.343	1	0.0116715	d1
ENSG00000138792	ENPEP	6.97e-06	0.344614	0.444	0.135	0.63191	0.000116926	d1
ENSG00000106688	SLC1A1	1.63e-05	0.342452	0.556	0.208	1	0.000202116	d1
ENSG00000104763	ASAH1	4.48e-06	0.342272	0.481	0.144	0.405951	8.28e-05	d1
ENSG00000111011	RSRC2	0.044788	0.342205	0.556	0.349	1	0.142952	d1
ENSG00000117601	SERPINC1	0.00589991	0.341966	0.889	0.664	1	0.0243653	d1
ENSG00000089902	RCOR1	7.04e-05	0.34065	0.667	0.278	1	0.000606134	d1
ENSG00000154274	C4orf19	4.97e-06	0.340501	0.593	0.213	0.45024	8.88e-05	d1
ENSG00000167244	IGF2	7.29e-05	0.33967	0.481	0.171	1	0.000620855	d1
ENSG00000172831	CES2	0.010463	0.339265	0.889	0.632	1	0.0394459	d1
ENSG00000131781	FMO5	7.8e-06	0.339066	0.667	0.253	0.706847	0.000124979	d1
ENSG00000143153	ATP1B1	0.000949131	0.338972	0.815	0.449	1	0.00524663	d1
ENSG00000156298	TSPAN7	7.88e-08	0.338503	0.259	0.042	0.00714459	3.1e-06	d1
ENSG00000179761	PIPOX	0.0217321	0.33806	0.963	0.64	1	0.0745299	d1
ENSG00000110628	SLC22A18	3e-05	0.337946	0.704	0.307	1	0.00031963	d1
ENSG00000101391	CDK5RAP1	0.00465232	0.336158	0.444	0.2	1	0.0198771	d1
ENSG00000058085	LAMC2	3.62e-05	0.335916	0.259	0.06	1	0.00036761	d1
ENSG00000107186	MPDZ	7.65e-05	0.335551	0.63	0.266	1	0.000638897	d1
ENSG00000166741	NNMT	7.34e-05	0.335233	0.778	0.347	1	0.000622144	d1
ENSG00000143641	GALNT2	0.00101714	0.334973	0.63	0.313	1	0.00554137	d1
ENSG00000049449	RCN1	0.00179426	0.33437	0.704	0.381	1	0.00900875	d1
ENSG00000112964	GHR	4.1e-05	0.333322	0.593	0.227	1	0.000409245	d1
ENSG00000147065	MSN	0.998797	0.33311	0.556	0.475	1	0.998948	d1
ENSG00000118705	RPN2	0.000427916	0.332826	0.778	0.441	1	0.00264574	d1
ENSG00000198722	UNC13B	2.64e-05	0.332717	0.519	0.185	1	0.00029276	d1
ENSG00000198911	SREBF2	4.91e-06	0.33228	0.593	0.211	0.445412	8.88e-05	d1
ENSG00000069431	ABCC9	3.7e-08	0.332127	0.519	0.136	0.00335438	1.6e-06	d1
ENSG00000180210	F2	0.00398142	0.332045	0.889	0.635	1	0.0174056	d1
ENSG00000134538	SLCO1B1	0.000133028	0.331664	0.704	0.352	1	0.000985863	d1
ENSG00000196878	LAMB3	0.0131154	0.330752	0.481	0.251	1	0.0485156	d1
ENSG00000091262	ABCC6	1.04e-08	0.33024	0.63	0.182	0.000946852	5.51e-07	d1
ENSG00000073008	PVR	0.00116271	0.328504	0.815	0.473	1	0.00618208	d1
ENSG00000131871	VIMP	0.00499719	0.328102	0.63	0.353	1	0.0211209	d1
ENSG00000135655	USP15	0.0213234	0.327745	0.704	0.458	1	0.0733606	d1
ENSG00000124783	SSR1	0.0072839	0.327651	0.741	0.489	1	0.028711	d1
ENSG00000155313	USP25	0.0601552	0.327495	0.667	0.43	1	0.184075	d1
ENSG00000180902	D2HGDH	0.0186177	0.327306	0.259	0.105	1	0.065192	d1
ENSG00000112685	EXOC2	0.000715891	0.32616	0.444	0.176	1	0.00407681	d1
ENSG00000011405	PIK3C2A	0.00315266	0.325826	0.704	0.406	1	0.0143026	d1
ENSG00000129128	SPCS3	5.52e-05	0.325349	0.704	0.323	1	0.000510828	d1
ENSG00000085760	MTIF2	0.0457586	0.324715	0.741	0.523	1	0.145009	d1
ENSG00000170473	WIBG	0.0597723	0.324521	0.63	0.383	1	0.183513	d1
ENSG00000090432	MUL1	0.00243131	0.324248	0.444	0.2	1	0.0115381	d1
ENSG00000006210	CX3CL1	2.67e-05	0.324051	0.37	0.111	1	0.00029351	d1
ENSG00000079332	SAR1A	0.0569455	0.324037	0.778	0.509	1	0.176279	d1
ENSG00000135677	GNS	1.06e-05	0.323114	0.63	0.235	0.958848	0.000151572	d1
ENSG00000122787	AKR1D1	0.00035615	0.322965	0.407	0.152	1	0.00225354	d1
ENSG00000156110	ADK	0.00239586	0.320593	0.815	0.473	1	0.0113948	d1
ENSG00000109133	TMEM33	0.00312117	0.320463	0.852	0.521	1	0.0141895	d1
ENSG00000177565	TBL1XR1	0.00953292	0.320422	0.778	0.444	1	0.0362553	d1
ENSG00000228253	MT-ATP8	6.01e-05	0.317815	0.704	0.309	1	0.000544166	d1
ENSG00000135956	TMEM127	0.000341897	0.31776	0.519	0.21	1	0.0021898	d1
ENSG00000066933	MYO9A	0.000123421	0.317275	0.37	0.114	1	0.000927375	d1
ENSG00000136830	FAM129B	2.02e-05	0.316914	0.296	0.072	1	0.000231992	d1
ENSG00000026103	FAS	0.000309594	0.316515	0.704	0.346	1	0.00202406	d1
ENSG00000196923	PDLIM7	3.28e-09	0.316295	0.296	0.046	0.000297655	2.22e-07	d1
ENSG00000163513	TGFBR2	0.0184166	0.316018	0.667	0.399	1	0.0648024	d1
ENSG00000123104	ITPR2	0.00210787	0.314812	0.63	0.349	1	0.0101818	d1
ENSG00000006652	IFRD1	0.00119948	0.313833	0.593	0.271	1	0.00634638	d1
ENSG00000138760	SCARB2	0.0163432	0.312995	0.778	0.539	1	0.0584574	d1
ENSG00000114126	TFDP2	0.00517275	0.312723	0.519	0.259	1	0.0217779	d1
ENSG00000129151	BBOX1	0.000263097	0.312082	0.556	0.238	1	0.00175723	d1
ENSG00000159403	C1R	0.000908622	0.311411	0.704	0.352	1	0.00505465	d1
ENSG00000003400	CASP10	3e-05	0.30991	0.333	0.093	1	0.00031963	d1
ENSG00000173085	COQ2	5.46e-05	0.308747	0.37	0.113	1	0.000507453	d1
ENSG00000168394	TAP1	0.00413175	0.307981	0.63	0.325	1	0.0179901	d1
ENSG00000086696	HSD17B2	9.89e-05	0.307864	0.667	0.285	1	0.000778388	d1
ENSG00000149742	SLC22A9	1.86e-05	0.306913	0.296	0.073	1	0.00021895	d1
ENSG00000101439	CST3	0.00894292	0.306738	0.778	0.532	1	0.0342522	d1
ENSG00000115464	USP34	0.006238	0.306379	0.593	0.315	1	0.0254699	d1
ENSG00000187889	C1orf168	9.86e-06	0.305434	0.407	0.118	0.893755	0.000147448	d1
ENSG00000142949	PTPRF	0.00168356	0.304928	0.593	0.296	1	0.00849235	d1
ENSG00000135049	AGTPBP1	0.000156253	0.304255	0.333	0.102	1	0.00113849	d1
ENSG00000160703	NLRX1	3.47e-09	0.30398	0.444	0.093	0.000314728	2.28e-07	d1
ENSG00000137767	SQRDL	0.191597	0.303441	0.593	0.435	1	0.49067	d1
ENSG00000137124	ALDH1B1	0.0182983	0.303057	0.852	0.608	1	0.0647018	d1
ENSG00000163631	ALB	0.0333295	0.301833	1	0.985	1	0.108622	d1
ENSG00000058262	SEC61A1	0.00321793	0.301526	0.63	0.354	1	0.0145682	d1
ENSG00000130202	PVRL2	3.86e-06	0.301478	0.63	0.234	0.35031	7.33e-05	d1
ENSG00000151726	ACSL1	0.0646433	0.301035	0.852	0.685	1	0.195922	d1
ENSG00000168874	ATOH8	3.77e-09	0.300694	0.37	0.067	0.000342112	2.4e-07	d1
ENSG00000167110	GOLGA2	0.000438543	0.300639	0.556	0.232	1	0.00269605	d1
ENSG00000205302	SNX2	0.00524447	0.300232	0.667	0.386	1	0.0219942	d1
ENSG00000123689	G0S2	0.00878348	0.299963	0.593	0.322	1	0.0338211	d1
ENSG00000138642	HERC6	0.0384363	0.299749	0.667	0.405	1	0.123774	d1
ENSG00000168264	IRF2BP2	0.00133322	0.299459	0.778	0.444	1	0.00695204	d1
ENSG00000138688	KIAA1109	0.000109283	0.299062	0.556	0.215	1	0.000841597	d1
ENSG00000256612	CYP2B7P1	0.00137116	0.299026	0.667	0.343	1	0.00713265	d1
ENSG00000155380	SLC16A1	0.000407037	0.298251	0.667	0.315	1	0.0025244	d1
ENSG00000197555	SIPA1L1	0.00349697	0.298125	0.519	0.25	1	0.0156352	d1
ENSG00000134107	BHLHE40	0.00473829	0.297846	0.667	0.36	1	0.0201844	d1
ENSG00000091583	APOH	0.0140167	0.297299	0.963	0.819	1	0.0511502	d1
ENSG00000147475	ERLIN2	0.000184569	0.296543	0.556	0.23	1	0.00129678	d1
ENSG00000125991	ERGIC3	0.0029593	0.296529	0.667	0.357	1	0.0135676	d1
ENSG00000029993	HMGB3	0.0484381	0.296012	0.593	0.353	1	0.152799	d1
ENSG00000106266	SNX8	3.08e-05	0.295635	0.407	0.126	1	0.000327037	d1
ENSG00000137393	RNF144B	0.0138544	0.295436	0.519	0.289	1	0.0507292	d1
ENSG00000173848	NET1	0.00755029	0.294745	0.667	0.352	1	0.0295993	d1
ENSG00000061676	NCKAP1	0.022576	0.294038	0.815	0.539	1	0.0771791	d1
ENSG00000166326	TRIM44	0.149951	0.294027	0.63	0.414	1	0.402598	d1
ENSG00000147383	NSDHL	0.00738092	0.293926	0.481	0.263	1	0.0290406	d1
ENSG00000159110	IFNAR2	4.96e-06	0.293897	0.593	0.209	0.449853	8.88e-05	d1
ENSG00000188257	PLA2G2A	3.86e-07	0.293581	0.333	0.071	0.0349657	1.26e-05	d1
ENSG00000114127	XRN1	0.0153464	0.293342	0.593	0.354	1	0.0551656	d1
ENSG00000136383	ALPK3	1.23e-05	0.293208	0.37	0.1	1	0.000167592	d1
ENSG00000146859	TMEM140	0.00235363	0.293205	0.741	0.425	1	0.0112434	d1
ENSG00000119820	YIPF4	0.000148875	0.293196	0.556	0.212	1	0.00109209	d1
ENSG00000165714	LOH12CR1	1.51e-06	0.293036	0.481	0.135	0.137206	3.59e-05	d1
ENSG00000153339	TRAPPC8	0.0068096	0.292999	0.63	0.346	1	0.0271882	d1
ENSG00000204590	GNL1	0.00359095	0.292933	0.481	0.217	1	0.0160223	d1
ENSG00000172456	FGGY	2.09e-05	0.292415	0.778	0.336	1	0.000239771	d1
ENSG00000185432	METTL7A	0.00870907	0.292073	0.963	0.758	1	0.0335943	d1
ENSG00000166471	TMEM41B	5.59e-09	0.291847	0.593	0.154	0.000507055	3.46e-07	d1
ENSG00000184371	CSF1	3.3e-05	0.291191	0.296	0.075	1	0.000343494	d1
ENSG00000084110	HAL	0.000109937	0.291099	0.593	0.248	1	0.000843632	d1
ENSG00000210077	MT-TV	7.7e-08	0.290929	0.296	0.052	0.00697692	3.08e-06	d1
ENSG00000165416	SUGT1	0.0523574	0.290914	0.667	0.431	1	0.163024	d1
ENSG00000164494	PDSS2	1.49e-05	0.2908	0.63	0.25	1	0.000190314	d1
ENSG00000185825	BCAP31	0.000674019	0.289796	0.704	0.371	1	0.0038689	d1
ENSG00000164187	LMBRD2	8.54e-05	0.289736	0.407	0.135	1	0.000700133	d1
ENSG00000138030	KHK	0.00097197	0.289098	0.667	0.339	1	0.00532492	d1
ENSG00000136156	ITM2B	0.00643776	0.289024	0.852	0.618	1	0.0260035	d1
ENSG00000122786	CALD1	0.140898	0.288863	0.889	0.754	1	0.383045	d1
ENSG00000143891	GALM	0.00045618	0.288779	0.593	0.268	1	0.00277296	d1
ENSG00000161573	CCL16	1.94e-06	0.288541	0.407	0.108	0.176016	4.29e-05	d1
ENSG00000151135	C12orf23	0.027282	0.288172	0.63	0.376	1	0.0916744	d1
ENSG00000114026	OGG1	1.46e-05	0.287154	0.556	0.196	1	0.000189667	d1
ENSG00000167460	TPM4	0.882448	0.286139	0.481	0.418	1	0.990601	d1
ENSG00000075790	BCAP29	0.0877413	0.285635	0.481	0.311	1	0.256584	d1
ENSG00000069535	MAOB	0.00851604	0.285397	0.63	0.364	1	0.0329084	d1
ENSG00000012174	MBTPS2	9.13e-05	0.285396	0.444	0.155	1	0.000730952	d1
ENSG00000134824	FADS2	0.0506425	0.284989	0.778	0.609	1	0.159057	d1
ENSG00000166340	TPP1	5e-07	0.284683	0.667	0.226	0.0453392	1.52e-05	d1
ENSG00000007933	FMO3	0.000352581	0.28456	0.741	0.37	1	0.00223947	d1
ENSG00000128311	TST	0.0299873	0.284391	0.963	0.649	1	0.0989755	d1
ENSG00000108771	DHX58	5.66e-05	0.283898	0.556	0.21	1	0.000518847	d1
ENSG00000143545	RAB13	0.0379584	0.283894	0.63	0.36	1	0.1226	d1
ENSG00000197323	TRIM33	0.00139807	0.28352	0.593	0.294	1	0.00723788	d1
ENSG00000177119	ANO6	0.000950138	0.282578	0.704	0.36	1	0.00524663	d1
ENSG00000214274	ANG	0.0100196	0.281721	0.556	0.31	1	0.0379729	d1
ENSG00000205060	SLC35B4	1.53e-05	0.28155	0.481	0.153	1	0.000194585	d1
ENSG00000164144	ARFIP1	0.000432247	0.281144	0.593	0.269	1	0.00266491	d1
ENSG00000139644	TMBIM6	0.0381308	0.280835	0.926	0.789	1	0.122973	d1
ENSG00000101846	STS	1.44e-06	0.280617	0.481	0.139	0.130097	3.49e-05	d1
ENSG00000110169	HPX	0.028568	0.28036	0.852	0.653	1	0.0948176	d1
ENSG00000141753	IGFBP4	0.000203508	0.279082	0.778	0.391	1	0.001407	d1
ENSG00000213614	HEXA	0.000615614	0.278578	0.519	0.232	1	0.00356087	d1
ENSG00000136731	UGGT1	0.00164725	0.278501	0.481	0.222	1	0.0083286	d1
ENSG00000099377	HSD3B7	0.0161598	0.278392	0.778	0.461	1	0.057897	d1
ENSG00000166278	C2	1.56e-06	0.277832	0.593	0.2	0.141264	3.6e-05	d1
ENSG00000001629	ANKIB1	0.0174795	0.27775	0.593	0.348	1	0.062213	d1
ENSG00000115368	WDR75	0.0134374	0.277215	0.556	0.313	1	0.0493693	d1
ENSG00000186815	TPCN1	1.79e-17	0.277093	0.444	0.053	1.62e-12	1.94e-14	d1
ENSG00000119977	TCTN3	7.14e-08	0.276926	0.593	0.174	0.00647401	2.92e-06	d1
ENSG00000129514	FOXA1	0.00115085	0.276907	0.37	0.138	1	0.00614922	d1
ENSG00000169062	UPF3A	0.000511969	0.275766	0.481	0.186	1	0.00306898	d1
ENSG00000234745	HLA	0.0143714	0.274105	0.889	0.652	1	0.0520934	d1
ENSG00000127603	MACF1	0.0276578	0.273975	0.63	0.416	1	0.0926495	d1
ENSG00000142687	KIAA0319L	1.56e-05	0.272568	0.704	0.284	1	0.000197914	d1
ENSG00000198682	PAPSS2	0.0570217	0.272416	0.852	0.543	1	0.176279	d1
ENSG00000093010	COMT	0.0281164	0.272336	0.889	0.619	1	0.0937501	d1
ENSG00000109861	CTSC	4.87e-05	0.272291	0.481	0.171	1	0.000466044	d1
ENSG00000005889	ZFX	0.00577838	0.271996	0.481	0.231	1	0.023909	d1
ENSG00000116667	C1orf21	6.39e-07	0.27187	0.333	0.074	0.0579303	1.84e-05	d1
ENSG00000168872	DDX19A	0.379568	0.271851	0.444	0.312	1	0.766217	d1
ENSG00000166401	SERPINB8	0.00154947	0.271678	0.741	0.385	1	0.00788951	d1
ENSG00000117228	GBP1	0.756718	0.271594	0.815	0.703	1	0.963825	d1
ENSG00000171227	TMEM37	7.06e-05	0.271436	0.444	0.151	1	0.000606134	d1
ENSG00000109320	NFKB1	0.00465696	0.271358	0.519	0.245	1	0.0198771	d1
ENSG00000155189	AGPAT5	0.00113008	0.270903	0.481	0.208	1	0.00605322	d1
ENSG00000072778	ACADVL	0.0520957	0.27026	0.852	0.614	1	0.162442	d1
ENSG00000080189	SLC35C2	1.12e-07	0.270054	0.593	0.169	0.010157	4.18e-06	d1
ENSG00000196743	GM2A	1.28e-06	0.269445	0.519	0.158	0.116216	3.23e-05	d1
ENSG00000102805	CLN5	5.17e-05	0.268965	0.593	0.237	1	0.000486566	d1
ENSG00000130119	GNL3L	1.1e-05	0.2675	0.556	0.187	1	0.000156202	d1
ENSG00000100600	LGMN	2.13e-06	0.267129	0.481	0.14	0.192943	4.56e-05	d1
ENSG00000232119	MCTS1	0.0600976	0.267117	0.593	0.35	1	0.184075	d1
ENSG00000070614	NDST1	9.72e-05	0.266754	0.519	0.203	1	0.000767307	d1
ENSG00000114850	SSR3	0.021062	0.266729	0.889	0.592	1	0.072724	d1
ENSG00000138640	FAM13A	0.000468729	0.266485	0.593	0.269	1	0.00283332	d1
ENSG00000101160	CTSZ	0.0173924	0.266463	0.741	0.524	1	0.0620052	d1
ENSG00000074276	CDHR2	4.42e-05	0.266276	0.37	0.11	1	0.000435258	d1
ENSG00000134352	IL6ST	0.0242449	0.266042	0.852	0.683	1	0.0823641	d1
ENSG00000104960	PTOV1	0.0199451	0.266006	0.556	0.302	1	0.0692797	d1
ENSG00000160746	ANO10	1.03e-05	0.265907	0.556	0.189	0.936758	0.000150068	d1
ENSG00000132561	MATN2	1.33e-10	0.26572	0.37	0.06	1.21e-05	1.7e-08	d1
ENSG00000164941	INTS8	0.0147015	0.265473	0.37	0.171	1	0.053112	d1
ENSG00000118777	ABCG2	9.02e-09	0.2651	0.519	0.124	0.000818188	5.01e-07	d1
ENSG00000131373	HACL1	0.00773139	0.264942	0.556	0.304	1	0.0302545	d1
ENSG00000198952	SMG5	0.0488287	0.264714	0.667	0.438	1	0.153807	d1
ENSG00000173905	GOLIM4	0.0676996	0.264677	0.519	0.353	1	0.203821	d1
ENSG00000166825	ANPEP	9.09e-05	0.264594	0.741	0.335	1	0.000730952	d1
ENSG00000130303	BST2	0.00254201	0.264515	0.815	0.47	1	0.0118299	d1
ENSG00000117707	PROX1	0.0468092	0.264505	0.667	0.454	1	0.147876	d1
ENSG00000135916	ITM2C	1.52e-06	0.264219	0.556	0.179	0.138242	3.59e-05	d1
ENSG00000135506	OS9	0.00129213	0.26384	0.63	0.308	1	0.00677036	d1
ENSG00000228278	ORM2	0.00614899	0.26336	0.852	0.561	1	0.0251539	d1
ENSG00000135052	GOLM1	7.02e-05	0.263074	0.593	0.233	1	0.000606134	d1
ENSG00000169223	LMAN2	0.0234616	0.263016	0.778	0.587	1	0.0798286	d1
ENSG00000142208	AKT1	8.28e-05	0.262991	0.778	0.358	1	0.000681616	d1
ENSG00000261701	HPR	1.89e-05	0.262936	0.333	0.088	1	0.000219666	d1
ENSG00000118271	TTR	0.060265	0.262924	0.963	0.916	1	0.184075	d1
ENSG00000123684	LPGAT1	0.0319201	0.262555	0.778	0.57	1	0.104738	d1
ENSG00000135678	CPM	0.00634578	0.262379	0.556	0.297	1	0.0257641	d1
ENSG00000143924	EML4	0.000615955	0.262355	0.741	0.353	1	0.00356087	d1
ENSG00000141873	SLC39A3	2.37e-06	0.262248	0.519	0.161	0.215301	4.99e-05	d1
ENSG00000008710	PKD1	4.82e-07	0.261905	0.37	0.083	0.043729	1.49e-05	d1
ENSG00000103855	CD276	0.00112724	0.26184	0.519	0.22	1	0.00605297	d1
ENSG00000120885	CLU	0.0185831	0.261613	0.963	0.898	1	0.0651763	d1
ENSG00000009724	MASP2	0.00248101	0.261271	0.667	0.338	1	0.0116715	d1
ENSG00000182327	GLTPD2	4.27e-07	0.261011	0.556	0.167	0.0386915	1.37e-05	d1
ENSG00000101017	CD40	0.00115706	0.260454	0.259	0.081	1	0.00616718	d1
ENSG00000026025	VIM	0.0607058	0.260035	0.259	0.129	1	0.184764	d1
ENSG00000169715	MT1E	0.186052	0.260019	0.778	0.579	1	0.478166	d1
ENSG00000111775	COX6A1	0.00713992	0.259029	0.778	0.483	1	0.0282464	d1
ENSG00000111961	SASH1	1e-05	0.258787	0.407	0.113	0.90805	0.000147448	d1
ENSG00000103152	MPG	0.00244638	0.258642	0.593	0.297	1	0.0115841	d1
ENSG00000115310	RTN4	0.0277486	0.258596	0.889	0.788	1	0.0928098	d1
ENSG00000123983	ACSL3	0.0137633	0.258395	0.593	0.343	1	0.0504809	d1
ENSG00000259207	ITGB3	8.1e-10	0.258146	0.259	0.034	7.34e-05	7.97e-08	d1
ENSG00000083123	BCKDHB	0.000448522	0.258102	0.407	0.152	1	0.00274379	d1
ENSG00000196865	NHLRC2	0.00233333	0.257178	0.556	0.266	1	0.0111711	d1
ENSG00000099937	SERPIND1	0.00189496	0.25662	0.741	0.402	1	0.00942689	d1
ENSG00000198417	MT1F	0.032879	0.256376	0.407	0.217	1	0.10764	d1
ENSG00000117791	2002-03-01	1.23e-05	0.256347	0.556	0.192	1	0.000167592	d1
ENSG00000100991	TRPC4AP	7.05e-06	0.256233	0.63	0.217	0.638798	0.000117291	d1
ENSG00000186166	CCDC84	1.65e-06	0.255236	0.296	0.062	0.149865	3.69e-05	d1
ENSG00000135424	ITGA7	1.45e-05	0.255197	0.37	0.1	1	0.000189585	d1
ENSG00000166024	R3HCC1L	0.0292667	0.254897	0.407	0.204	1	0.0969878	d1
ENSG00000196588	MKL1	2.59e-06	0.254883	0.481	0.143	0.234933	5.31e-05	d1
ENSG00000119899	SLC17A5	1.45e-06	0.254853	0.444	0.121	0.131619	3.49e-05	d1
ENSG00000196843	ARID5A	0.00275546	0.253814	0.296	0.11	1	0.0127275	d1
ENSG00000101972	STAG2	0.029898	0.253782	0.593	0.337	1	0.0989285	d1
ENSG00000117620	SLC35A3	5.81e-06	0.253586	0.556	0.189	0.526395	0.000100072	d1
ENSG00000138399	FASTKD1	0.00486506	0.253552	0.481	0.223	1	0.0206431	d1
ENSG00000184840	TMED9	0.00183772	0.252939	0.889	0.55	1	0.0092056	d1
ENSG00000178301	AQP11	1.59e-10	0.252777	0.444	0.083	1.44e-05	1.92e-08	d1
ENSG00000115457	IGFBP2	0.0109343	0.252755	0.556	0.315	1	0.0411511	d1
ENSG00000052841	TTC17	0.000227764	0.252426	0.593	0.263	1	0.00154994	d1
ENSG00000166391	MOGAT2	3.18e-05	0.25192	0.556	0.203	1	0.000334449	d1
ENSG00000204673	AKT1S1	2.29e-05	0.251787	0.407	0.122	1	0.000259085	d1
ENSG00000170873	MTSS1	0.00102461	0.25168	0.593	0.27	1	0.00555703	d1
ENSG00000144357	UBR3	6.58e-05	0.251574	0.593	0.23	1	0.000580266	d1
ENSG00000135862	LAMC1	0.00570439	0.251427	0.63	0.348	1	0.0236481	d1
ENSG00000125354	SEPTIN6	3.88e-10	0.251375	0.667	0.169	3.52e-05	4.2e-08	d1
ENSG00000100665	SERPINA4	0.000290544	0.251141	0.63	0.276	1	0.00191688	d1
ENSG00000119682	AREL1	3.11e-05	0.250927	0.37	0.108	1	0.000328759	d1
ENSG00000205423	CNEP1R1	1.86e-05	0.250906	0.407	0.119	1	0.00021895	d1
ENSG00000196576	PLXNB2	0.000899063	0.250635	0.63	0.303	1	0.00501436	d1
ENSG00000138777	PPA2	0.00600849	0.250586	0.741	0.446	1	0.0247194	d1
ENSG00000128590	DNAJB9	0.00277927	0.250399	0.519	0.247	1	0.0127965	d1
ENSG00000131187	F12	0.000103012	0.250277	0.63	0.265	1	0.000801862	d1
ENSG00000137575	SDCBP	0.676323	-0.250285	0.556	0.542	1	0.944297	d1
ENSG00000131368	MRPS25	0.568679	-0.250309	0.63	0.469	1	0.904241	d1
ENSG00000095906	NUBP2	0.333327	-0.250487	0.407	0.255	1	0.708727	d1
ENSG00000068308	OTUD5	0.133206	-0.250588	0.407	0.22	1	0.364883	d1
ENSG00000058600	POLR3E	0.352044	-0.250757	0.407	0.256	1	0.731818	d1
ENSG00000138398	PPIG	0.744731	-0.250772	0.63	0.509	1	0.953609	d1
ENSG00000006453	BAIAP2L1	0.491536	-0.250778	0.63	0.438	1	0.860076	d1
ENSG00000170633	RNF34	0.508979	-0.250801	0.37	0.262	1	0.877118	d1
ENSG00000198478	SH3BGRL2	0.9436	-0.250808	0.333	0.287	1	0.998162	d1
ENSG00000196323	ZBTB44	0.35493	-0.250868	0.296	0.186	1	0.737109	d1
ENSG00000167671	UBXN6	0.417356	-0.250907	0.556	0.393	1	0.803477	d1
ENSG00000112078	KCTD20	0.854674	-0.250976	0.667	0.548	1	0.987575	d1
ENSG00000124713	GNMT	0.309408	-0.251683	0.37	0.24	1	0.685322	d1
ENSG00000160131	VMA21	0.153784	-0.251728	0.63	0.373	1	0.410849	d1
ENSG00000172115	CYCS	0.726603	-0.251792	0.815	0.687	1	0.952624	d1
ENSG00000162368	CMPK1	0.651551	-0.251836	0.778	0.651	1	0.935995	d1
ENSG00000215251	FASTKD5	0.443343	-0.251914	0.444	0.313	1	0.833532	d1
ENSG00000130204	TOMM40	0.411522	-0.251967	0.407	0.263	1	0.79583	d1
ENSG00000205937	RNPS1	0.698043	-0.251991	0.37	0.283	1	0.947239	d1
ENSG00000138385	SSB	0.913322	-0.252002	0.667	0.534	1	0.995773	d1
ENSG00000089009	RPL6	0.949523	-0.252061	0.778	0.647	1	0.998429	d1
ENSG00000224531	SMIM13	0.577472	-0.252171	0.333	0.242	1	0.905672	d1
ENSG00000197345	MRPL21	0.840228	-0.252296	0.556	0.448	1	0.983595	d1
ENSG00000132467	UTP3	0.342333	-0.252375	0.704	0.463	1	0.719609	d1
ENSG00000254093	PINX1	0.312658	-0.252552	0.407	0.257	1	0.68803	d1
ENSG00000069956	MAPK6	0.574799	-0.25263	0.704	0.518	1	0.904241	d1
ENSG00000241685	ARPC1A	0.331238	-0.252754	0.593	0.382	1	0.708727	d1
ENSG00000169100	SLC25A6	0.737601	-0.252874	0.593	0.477	1	0.953609	d1
ENSG00000058673	ZC3H11A	0.589995	-0.25305	0.519	0.407	1	0.913681	d1
ENSG00000143549	TPM3	0.227001	-0.253123	0.815	0.751	1	0.558215	d1
ENSG00000125652	ALKBH7	0.53834	-0.25324	0.37	0.259	1	0.892735	d1
ENSG00000118873	RAB3GAP2	0.376801	-0.253297	0.519	0.362	1	0.762054	d1
ENSG00000100139	MICALL1	0.479235	-0.253469	0.296	0.199	1	0.851279	d1
ENSG00000041802	LSG1	0.601091	-0.253478	0.519	0.409	1	0.919916	d1
ENSG00000109046	WSB1	0.29882	-0.253663	0.37	0.237	1	0.671248	d1
ENSG00000162961	DPY30	0.949464	-0.253872	0.481	0.4	1	0.998429	d1
ENSG00000117118	SDHB	0.868889	-0.254282	0.889	0.702	1	0.990188	d1
ENSG00000137040	RANBP6	0.22343	-0.254338	0.481	0.292	1	0.553206	d1
ENSG00000196943	NOP9	0.456022	-0.254368	0.333	0.225	1	0.837717	d1
ENSG00000170035	UBE2E3	0.521542	-0.254406	0.481	0.337	1	0.882598	d1
ENSG00000064961	HMG20B	0.522228	-0.254478	0.333	0.226	1	0.882892	d1
ENSG00000141219	C17orf80	0.161089	-0.254556	0.333	0.186	1	0.4266	d1
ENSG00000003249	DBNDD1	0.182324	-0.254572	0.444	0.259	1	0.470823	d1
ENSG00000144560	VGLL4	0.45199	-0.254635	0.407	0.284	1	0.836575	d1
ENSG00000156256	USP16	0.836692	-0.254753	0.556	0.454	1	0.983266	d1
ENSG00000075785	RAB7A	0.891631	-0.255015	0.741	0.628	1	0.990601	d1
ENSG00000112531	QKI	0.94372	-0.255031	0.667	0.558	1	0.998162	d1
ENSG00000173542	MOB1B	0.236781	-0.255037	0.37	0.219	1	0.574434	d1
ENSG00000165119	HNRNPK	0.669795	-0.255092	0.778	0.675	1	0.944297	d1
ENSG00000082153	BZW1	0.807896	-0.255173	0.778	0.554	1	0.982405	d1
ENSG00000092607	TBX15	0.252112	-0.255269	0.593	0.392	1	0.601022	d1
ENSG00000236117	RP4	0.477004	-0.255332	0.259	0.177	1	0.851279	d1
ENSG00000167085	PHB	0.628245	-0.255667	0.741	0.677	1	0.931817	d1
ENSG00000139433	GLTP	0.416217	-0.255766	0.407	0.28	1	0.802043	d1
ENSG00000166170	BAG5	0.699924	-0.255796	0.481	0.367	1	0.947239	d1
ENSG00000124151	NCOA3	0.218505	-0.255881	0.407	0.251	1	0.542254	d1
ENSG00000162409	PRKAA2	0.307827	-0.256101	0.407	0.258	1	0.683218	d1
ENSG00000177606	JUN	0.470119	-0.256143	0.926	0.806	1	0.844264	d1
ENSG00000198464	ZNF480	0.228938	-0.256222	0.519	0.326	1	0.560431	d1
ENSG00000139637	C12orf10	0.271109	-0.256247	0.37	0.228	1	0.632198	d1
ENSG00000135930	EIF4E2	0.942637	-0.256293	0.704	0.524	1	0.998162	d1
ENSG00000136247	ZDHHC4	0.344675	-0.256295	0.444	0.297	1	0.722749	d1
ENSG00000105404	RABAC1	0.612465	-0.256669	0.37	0.277	1	0.925728	d1
ENSG00000175387	SMAD2	0.463688	-0.256722	0.481	0.33	1	0.841999	d1
ENSG00000162923	WDR26	0.433196	-0.256823	0.667	0.469	1	0.823757	d1
ENSG00000101557	USP14	0.83636	-0.256954	0.63	0.508	1	0.983266	d1
ENSG00000152147	GEMIN6	0.259073	-0.257131	0.407	0.25	1	0.611537	d1
ENSG00000130770	ATPIF1	0.5263	-0.257303	0.852	0.767	1	0.884417	d1
ENSG00000211455	STK38L	0.6877	-0.257327	0.296	0.23	1	0.947172	d1
ENSG00000160789	LMNA	0.859712	-0.257328	0.741	0.627	1	0.988006	d1
ENSG00000130066	SAT1	0.21693	-0.257334	0.963	0.89	1	0.540202	d1
ENSG00000139372	TDG	0.489773	-0.257442	0.519	0.361	1	0.860076	d1
ENSG00000213625	LEPROT	0.586792	-0.257849	0.667	0.643	1	0.913603	d1
ENSG00000033800	PIAS1	0.164136	-0.257956	0.333	0.182	1	0.432631	d1
ENSG00000163812	ZDHHC3	0.453254	-0.25807	0.519	0.382	1	0.836575	d1
ENSG00000243317	C7orf73	0.400788	-0.258285	0.481	0.332	1	0.78589	d1
ENSG00000178096	BOLA1	0.604165	-0.258411	0.296	0.208	1	0.921461	d1
ENSG00000110330	BIRC2	0.74265	-0.258477	0.63	0.497	1	0.953609	d1
ENSG00000145247	OCIAD2	0.933844	-0.258579	0.778	0.653	1	0.997338	d1
ENSG00000100522	GNPNAT1	0.967366	-0.258748	0.63	0.528	1	0.998948	d1
ENSG00000165632	TAF3	0.333477	-0.258793	0.296	0.195	1	0.708727	d1
ENSG00000114331	ACAP2	0.468521	-0.258838	0.407	0.288	1	0.844196	d1
ENSG00000132326	PER2	0.175326	-0.25889	0.296	0.159	1	0.454923	d1
ENSG00000143514	TP53BP2	0.32885	-0.258906	0.37	0.24	1	0.706684	d1
ENSG00000152484	USP12	0.469984	-0.25898	0.63	0.46	1	0.844264	d1
ENSG00000132823	OSER1	0.384679	-0.259032	0.481	0.321	1	0.769179	d1
ENSG00000067900	ROCK1	0.765385	-0.259055	0.593	0.5	1	0.965966	d1
ENSG00000114742	WDR48	0.483988	-0.259372	0.37	0.256	1	0.855149	d1
ENSG00000108349	CASC3	0.521436	-0.259475	0.444	0.319	1	0.882598	d1
ENSG00000143799	PARP1	0.663917	-0.259572	0.556	0.442	1	0.942506	d1
ENSG00000060762	MPC1	0.689104	-0.259584	0.481	0.372	1	0.947172	d1
ENSG00000072210	ALDH3A2	0.585414	-0.259664	0.778	0.741	1	0.913364	d1
ENSG00000124614	RPS10	0.576319	-0.259668	0.407	0.294	1	0.905046	d1
ENSG00000144895	EIF2A	0.578138	-0.259676	0.63	0.582	1	0.905931	d1
ENSG00000135241	PNPLA8	0.540426	-0.259679	0.519	0.387	1	0.892735	d1
ENSG00000144485	HES6	0.568011	-0.259834	0.259	0.185	1	0.904241	d1
ENSG00000244462	RBM12	0.497898	-0.259863	0.37	0.266	1	0.866815	d1
ENSG00000169139	UBE2V2	0.897283	-0.260093	0.593	0.508	1	0.990601	d1
ENSG00000163684	RPP14	0.402187	-0.260317	0.593	0.411	1	0.785936	d1
ENSG00000081026	MAGI3	0.434251	-0.260346	0.37	0.254	1	0.82504	d1
ENSG00000146278	PNRC1	0.689599	-0.260689	0.704	0.561	1	0.947172	d1
ENSG00000143499	SMYD2	0.297399	-0.260731	0.481	0.315	1	0.671183	d1
ENSG00000123349	PFDN5	0.984967	-0.26081	0.741	0.618	1	0.998948	d1
ENSG00000156675	RAB11FIP1	0.298901	-0.261105	0.481	0.328	1	0.671248	d1
ENSG00000170802	FOXN2	0.464189	-0.261115	0.481	0.347	1	0.841999	d1
ENSG00000114209	PDCD10	0.233722	-0.261154	0.556	0.344	1	0.568924	d1
ENSG00000168958	MFF	0.646636	-0.261364	0.519	0.393	1	0.933847	d1
ENSG00000117133	RPF1	0.813361	-0.261588	0.556	0.429	1	0.982405	d1
ENSG00000051108	HERPUD1	0.323147	-0.261734	0.481	0.347	1	0.69929	d1
ENSG00000160799	CCDC12	0.562682	-0.26174	0.37	0.266	1	0.904241	d1
ENSG00000115364	MRPL19	0.807919	-0.261937	0.63	0.499	1	0.982405	d1
ENSG00000123975	CKS2	0.450964	-0.261968	0.333	0.225	1	0.836575	d1
ENSG00000105926	MPP6	0.636147	-0.261989	0.481	0.365	1	0.933379	d1
ENSG00000172732	MUS81	0.224536	-0.262035	0.333	0.19	1	0.554201	d1
ENSG00000114993	RTKN	0.512806	-0.262066	0.481	0.355	1	0.877938	d1
ENSG00000145354	CISD2	0.597374	-0.262162	0.37	0.274	1	0.916574	d1
ENSG00000128626	MRPS12	0.76822	-0.262207	0.667	0.536	1	0.965966	d1
ENSG00000160551	TAOK1	0.59401	-0.262296	0.63	0.493	1	0.916574	d1
ENSG00000197063	MAFG	0.0788764	-0.262347	0.37	0.182	1	0.232546	d1
ENSG00000119707	RBM25	0.3853	-0.262752	0.556	0.392	1	0.769179	d1
ENSG00000138078	PREPL	0.249129	-0.262862	0.37	0.226	1	0.597026	d1
ENSG00000120314	WDR55	0.291015	-0.262991	0.519	0.327	1	0.660218	d1
ENSG00000065054	SLC9A3R2	0.955166	-0.263162	0.556	0.46	1	0.998948	d1
ENSG00000017797	RALBP1	0.5881	-0.263167	0.741	0.532	1	0.913603	d1
ENSG00000169895	SYAP1	0.873655	-0.263182	0.667	0.545	1	0.990601	d1
ENSG00000146072	TNFRSF21	0.99886	-0.263392	0.259	0.226	1	0.998948	d1
ENSG00000124702	KLHDC3	0.278557	-0.263754	0.37	0.222	1	0.639911	d1
ENSG00000134809	TIMM10	0.348608	-0.26376	0.519	0.351	1	0.726071	d1
ENSG00000104679	R3HCC1	0.478873	-0.263919	0.407	0.276	1	0.851279	d1
ENSG00000134779	TPGS2	0.383041	-0.263972	0.667	0.461	1	0.768595	d1
ENSG00000116688	MFN2	0.943848	-0.264281	0.556	0.477	1	0.998162	d1
ENSG00000163428	LRRC58	0.314322	-0.264319	0.667	0.432	1	0.688454	d1
ENSG00000145022	TCTA	0.583915	-0.26541	0.481	0.354	1	0.91238	d1
ENSG00000101363	MANBAL	0.404391	-0.265553	0.556	0.39	1	0.787746	d1
ENSG00000104964	AES	0.882896	-0.265877	0.667	0.513	1	0.990601	d1
ENSG00000104738	MCM4	0.68767	-0.265954	0.259	0.193	1	0.947172	d1
ENSG00000055130	CUL1	0.6316	-0.265956	0.556	0.421	1	0.933361	d1
ENSG00000105810	CDK6	0.507162	-0.266239	0.556	0.409	1	0.875897	d1
ENSG00000050820	BCAR1	0.63711	-0.26627	0.481	0.371	1	0.933379	d1
ENSG00000171311	EXOSC1	0.552865	-0.266303	0.333	0.232	1	0.903625	d1
ENSG00000178078	STAP2	0.767718	-0.266311	0.444	0.354	1	0.965966	d1
ENSG00000182481	KPNA2	0.671191	-0.266355	0.593	0.432	1	0.944297	d1
ENSG00000023287	RB1CC1	0.688448	-0.26654	0.519	0.43	1	0.947172	d1
ENSG00000173575	CHD2	0.431168	-0.266719	0.593	0.415	1	0.821346	d1
ENSG00000023697	DERA	0.885103	-0.266815	0.481	0.408	1	0.990601	d1
ENSG00000085832	EPS15	0.512602	-0.266822	0.444	0.322	1	0.877938	d1
ENSG00000161526	SAP30BP	0.53337	-0.266865	0.481	0.353	1	0.889714	d1
ENSG00000169813	HNRNPF	0.968947	-0.266929	0.741	0.582	1	0.998948	d1
ENSG00000177311	ZBTB38	0.444541	-0.26718	0.593	0.432	1	0.8341	d1
ENSG00000134453	RBM17	0.588039	-0.267366	0.444	0.331	1	0.913603	d1
ENSG00000163781	TOPBP1	0.320762	-0.267417	0.37	0.237	1	0.696496	d1
ENSG00000106785	TRIM14	0.263754	-0.26756	0.593	0.376	1	0.620396	d1
ENSG00000005436	GCFC2	0.957262	-0.267582	0.333	0.303	1	0.998948	d1
ENSG00000157259	GATAD1	0.295747	-0.267586	0.407	0.259	1	0.668753	d1
ENSG00000126067	PSMB2	0.865312	-0.267702	0.741	0.617	1	0.990031	d1
ENSG00000149269	PAK1	0.348534	-0.268061	0.333	0.209	1	0.726071	d1
ENSG00000154945	ANKRD40	0.241419	-0.268067	0.481	0.298	1	0.58242	d1
ENSG00000120738	EGR1	0.921586	-0.268098	0.852	0.646	1	0.995773	d1
ENSG00000268205	CTC	0.392682	-0.268217	0.333	0.213	1	0.77746	d1
ENSG00000111358	GTF2H3	0.291362	-0.268546	0.444	0.271	1	0.660218	d1
ENSG00000014919	COX15	0.943974	-0.268648	0.556	0.46	1	0.998162	d1
ENSG00000165609	NUDT5	0.652688	-0.268845	0.593	0.452	1	0.935995	d1
ENSG00000161013	MGAT4B	0.888745	-0.268909	0.778	0.658	1	0.990601	d1
ENSG00000213965	NUDT19	0.596265	-0.269013	0.333	0.228	1	0.916574	d1
ENSG00000131174	COX7B	0.637423	-0.269156	0.815	0.712	1	0.933379	d1
ENSG00000233461	RP11	0.224534	-0.269249	0.407	0.253	1	0.554201	d1
ENSG00000131378	RFTN1	0.900903	-0.269409	0.444	0.373	1	0.990601	d1
ENSG00000147010	SH3KBP1	0.297752	-0.269463	0.444	0.29	1	0.671183	d1
ENSG00000165983	PTER	0.376519	-0.269847	0.519	0.348	1	0.762054	d1
ENSG00000168827	GFM1	0.455766	-0.270012	0.519	0.362	1	0.837717	d1
ENSG00000183520	UTP11L	0.572691	-0.270045	0.519	0.389	1	0.904241	d1
ENSG00000101150	TPD52L2	0.668523	-0.270118	0.556	0.416	1	0.944297	d1
ENSG00000119421	NDUFA8	0.399527	-0.270129	0.593	0.408	1	0.78589	d1
ENSG00000179933	C14orf119	0.930477	-0.270162	0.444	0.381	1	0.996743	d1
ENSG00000196230	TUBB	0.38623	-0.270337	0.889	0.791	1	0.770323	d1
ENSG00000186010	NDUFA13	0.81298	-0.270395	0.667	0.56	1	0.982405	d1
ENSG00000205352	PRR13	0.763416	-0.270503	0.667	0.527	1	0.965966	d1
ENSG00000243955	GSTA1	0.304102	-0.270871	0.926	0.894	1	0.676381	d1
ENSG00000119185	ITGB1BP1	0.476381	-0.270882	0.481	0.341	1	0.851279	d1
ENSG00000137133	HINT2	0.404451	-0.271384	0.519	0.52	1	0.787746	d1
ENSG00000116212	LRRC42	0.356545	-0.271412	0.333	0.21	1	0.738337	d1
ENSG00000159231	CBR3	0.156227	-0.271414	0.296	0.166	1	0.415836	d1
ENSG00000151929	BAG3	0.674072	-0.271509	0.444	0.338	1	0.944297	d1
ENSG00000166734	CASC4	0.584362	-0.27155	0.481	0.361	1	0.91238	d1
ENSG00000123144	C19orf43	0.699426	-0.271677	0.778	0.582	1	0.947239	d1
ENSG00000119559	C19orf25	0.330373	-0.271768	0.407	0.259	1	0.70855	d1
ENSG00000103005	USB1	0.560776	-0.271782	0.296	0.208	1	0.904241	d1
ENSG00000103018	CYB5B	0.832152	-0.272111	0.481	0.371	1	0.983266	d1
ENSG00000178982	EIF3K	0.981849	-0.272151	0.667	0.565	1	0.998948	d1
ENSG00000140153	WDR20	0.389905	-0.272245	0.333	0.214	1	0.774797	d1
ENSG00000142507	PSMB6	0.856629	-0.272268	0.778	0.623	1	0.987575	d1
ENSG00000165355	FBXO33	0.173386	-0.272294	0.333	0.183	1	0.451513	d1
ENSG00000103550	KNOP1	0.312857	-0.272564	0.444	0.296	1	0.68803	d1
ENSG00000100410	PHF5A	0.51431	-0.272614	0.407	0.294	1	0.87912	d1
ENSG00000253352	TUG1	0.723158	-0.272943	0.593	0.454	1	0.952624	d1
ENSG00000012983	MAP4K5	0.374943	-0.273512	0.407	0.274	1	0.761141	d1
ENSG00000089916	GPATCH2L	0.38303	-0.273526	0.296	0.19	1	0.768595	d1
ENSG00000130559	CAMSAP1	0.191359	-0.273576	0.407	0.243	1	0.490641	d1
ENSG00000138698	RAP1GDS1	0.675932	-0.273579	0.444	0.329	1	0.944297	d1
ENSG00000082515	MRPL22	0.697358	-0.273754	0.63	0.477	1	0.947239	d1
ENSG00000107175	CREB3	0.572281	-0.274695	0.556	0.405	1	0.904241	d1
ENSG00000065883	CDK13	0.238715	-0.274713	0.519	0.321	1	0.577183	d1
ENSG00000130348	QRSL1	0.312012	-0.274793	0.444	0.292	1	0.68803	d1
ENSG00000196850	PPTC7	0.651946	-0.274821	0.37	0.283	1	0.935995	d1
ENSG00000100442	FKBP3	0.67622	-0.274865	0.63	0.492	1	0.944297	d1
ENSG00000168298	HIST1H1E	0.0709618	-0.275336	0.333	0.158	1	0.212984	d1
ENSG00000175550	DRAP1	0.920163	-0.275382	0.444	0.394	1	0.995773	d1
ENSG00000187713	TMEM203	0.717534	-0.275463	0.333	0.258	1	0.951746	d1
ENSG00000152939	MARVELD2	0.770278	-0.275884	0.444	0.367	1	0.966308	d1
ENSG00000112308	C6orf62	0.765428	-0.276026	0.778	0.561	1	0.965966	d1
ENSG00000179335	CLK3	0.432614	-0.276086	0.37	0.244	1	0.823374	d1
ENSG00000011198	ABHD5	0.338699	-0.276201	0.407	0.267	1	0.713675	d1
ENSG00000158234	FAIM	0.837552	-0.276226	0.259	0.206	1	0.983266	d1
ENSG00000116095	PLEKHA3	0.249554	-0.27655	0.519	0.327	1	0.597383	d1
ENSG00000174780	SRP72	0.85888	-0.276637	0.704	0.615	1	0.987575	d1
ENSG00000130985	UBA1	0.755727	-0.27676	0.37	0.28	1	0.96313	d1
ENSG00000132768	DPH2	0.275442	-0.277109	0.519	0.322	1	0.636133	d1
ENSG00000149532	CPSF7	0.540026	-0.277126	0.296	0.201	1	0.892735	d1
ENSG00000159352	PSMD4	0.903351	-0.277177	0.741	0.554	1	0.991011	d1
ENSG00000250479	CHCHD10	0.495681	-0.277201	0.852	0.783	1	0.864081	d1
ENSG00000246067	RAB30	0.422396	-0.277514	0.296	0.193	1	0.810342	d1
ENSG00000101844	ATG4A	0.520665	-0.277656	0.444	0.322	1	0.882598	d1
ENSG00000100823	APEX1	0.870376	-0.277747	0.667	0.503	1	0.990601	d1
ENSG00000104388	RAB2A	0.94622	-0.277776	0.889	0.656	1	0.998162	d1
ENSG00000127184	COX7C	0.405951	-0.277988	0.963	0.841	1	0.788385	d1
ENSG00000105821	DNAJC2	0.8737	-0.278044	0.407	0.349	1	0.990601	d1
ENSG00000183283	DAZAP2	0.920025	-0.278169	0.556	0.516	1	0.995773	d1
ENSG00000106554	CHCHD3	0.480576	-0.2783	0.444	0.31	1	0.852431	d1
ENSG00000149100	EIF3M	0.858345	-0.278518	0.704	0.599	1	0.987575	d1
ENSG00000135387	CAPRIN1	0.729153	-0.27866	0.741	0.54	1	0.952624	d1
ENSG00000095261	PSMD5	0.779205	-0.278908	0.556	0.434	1	0.973079	d1
ENSG00000126267	COX6B1	0.381761	-0.27899	0.778	0.714	1	0.768494	d1
ENSG00000184674	GSTT1	0.777426	-0.279171	0.593	0.452	1	0.972456	d1
ENSG00000140995	DEF8	0.734774	-0.279391	0.333	0.262	1	0.953609	d1
ENSG00000170291	ELP5	0.676896	-0.27954	0.37	0.271	1	0.944297	d1
ENSG00000189171	S100A13	0.322452	-0.279574	0.407	0.255	1	0.698484	d1
ENSG00000163635	ATXN7	0.273195	-0.279864	0.37	0.225	1	0.63501	d1
ENSG00000125534	PPDPF	0.944494	-0.28019	0.593	0.516	1	0.998162	d1
ENSG00000198742	SMURF1	0.383587	-0.280217	0.333	0.21	1	0.768595	d1
ENSG00000143164	DCAF6	0.695688	-0.280236	0.63	0.506	1	0.947239	d1
ENSG00000108100	CCNY	0.304121	-0.280254	0.593	0.387	1	0.676381	d1
ENSG00000171552	BCL2L1	0.65264	-0.280332	0.593	0.453	1	0.935995	d1
ENSG00000114686	MRPL3	0.638932	-0.280608	0.63	0.477	1	0.933379	d1
ENSG00000166173	LARP6	0.547405	-0.280637	0.407	0.292	1	0.901131	d1
ENSG00000154813	DPH3	0.854012	-0.280715	0.593	0.488	1	0.987575	d1
ENSG00000114023	FAM162A	0.976061	-0.280744	0.667	0.548	1	0.998948	d1
ENSG00000137942	FNBP1L	0.441744	-0.280841	0.593	0.412	1	0.832727	d1
ENSG00000180198	RCC1	0.813167	-0.280848	0.444	0.365	1	0.982405	d1
ENSG00000226742	HSBP1L1	0.430357	-0.281005	0.407	0.273	1	0.820523	d1
ENSG00000151458	ANKRD50	0.3335	-0.281042	0.296	0.183	1	0.708727	d1
ENSG00000198937	CCDC167	0.251828	-0.281063	0.333	0.197	1	0.601022	d1
ENSG00000125166	GOT2	0.967137	-0.281115	0.704	0.559	1	0.998948	d1
ENSG00000006062	MAP3K14	0.35854	-0.281148	0.296	0.186	1	0.741052	d1
ENSG00000143815	LBR	0.613387	-0.281405	0.333	0.249	1	0.925728	d1
ENSG00000168802	CHTF8	0.810162	-0.281436	0.481	0.374	1	0.982405	d1
ENSG00000128789	PSMG2	0.892047	-0.281444	0.444	0.364	1	0.990601	d1
ENSG00000090905	TNRC6A	0.513857	-0.281459	0.407	0.285	1	0.87904	d1
ENSG00000115226	FNDC4	0.78921	-0.281576	0.778	0.604	1	0.97786	d1
ENSG00000196235	SUPT5H	0.831518	-0.282017	0.444	0.395	1	0.983266	d1
ENSG00000111640	GAPDH	0.035119	-0.282018	0.963	0.987	1	0.11411	d1
ENSG00000151893	CACUL1	0.622183	-0.282065	0.593	0.443	1	0.929024	d1
ENSG00000244754	N4BP2L2	0.308814	-0.28209	0.519	0.335	1	0.684708	d1
ENSG00000177156	TALDO1	0.823429	-0.282189	0.778	0.602	1	0.982409	d1
ENSG00000141026	MED9	0.512143	-0.282425	0.333	0.221	1	0.877938	d1
ENSG00000188895	MSL1	0.677241	-0.282434	0.444	0.348	1	0.944297	d1
ENSG00000103549	RNF40	0.455163	-0.282492	0.444	0.302	1	0.837717	d1
ENSG00000159166	LAD1	0.797896	-0.282678	0.519	0.429	1	0.982405	d1
ENSG00000148120	C9orf3	0.318114	-0.282861	0.481	0.308	1	0.693135	d1
ENSG00000105254	TBCB	0.582654	-0.283019	0.519	0.384	1	0.911687	d1
ENSG00000141741	MIEN1	0.434854	-0.283072	0.556	0.378	1	0.82546	d1
ENSG00000159228	CBR1	0.572138	-0.283122	0.926	0.795	1	0.904241	d1
ENSG00000241127	YAE1D1	0.549142	-0.283549	0.259	0.178	1	0.901131	d1
ENSG00000165502	RPL36AL	0.722737	-0.283938	0.889	0.733	1	0.952624	d1
ENSG00000116016	EPAS1	0.460617	-0.284134	0.667	0.472	1	0.84116	d1
ENSG00000151657	KIN	0.382452	-0.284347	0.296	0.189	1	0.768595	d1
ENSG00000158856	DMTN	0.427278	-0.284557	0.333	0.22	1	0.81609	d1
ENSG00000186834	HEXIM1	0.271639	-0.284569	0.519	0.335	1	0.632753	d1
ENSG00000099804	CDC34	0.571582	-0.284804	0.704	0.52	1	0.904241	d1
ENSG00000130764	LRRC47	0.366324	-0.284816	0.519	0.351	1	0.752112	d1
ENSG00000256053	APOPT1	0.401298	-0.284837	0.481	0.315	1	0.78589	d1
ENSG00000167508	MVD	0.717177	-0.284882	0.407	0.323	1	0.951746	d1
ENSG00000116171	SCP2	0.629125	-0.285065	0.815	0.785	1	0.932462	d1
ENSG00000109606	DHX15	0.901337	-0.285144	0.37	0.297	1	0.990601	d1
ENSG00000137364	TPMT	0.846461	-0.285168	0.519	0.427	1	0.987575	d1
ENSG00000140830	TXNL4B	0.441049	-0.285223	0.37	0.246	1	0.832727	d1
ENSG00000102178	UBL4A	0.622799	-0.285229	0.407	0.293	1	0.929024	d1
ENSG00000071994	PDCD2	0.977331	-0.285326	0.556	0.465	1	0.998948	d1
ENSG00000141428	C18orf21	0.364379	-0.285403	0.333	0.203	1	0.748828	d1
ENSG00000145391	SETD7	0.686278	-0.285412	0.741	0.641	1	0.947172	d1
ENSG00000177733	HNRNPA0	0.587089	-0.285583	0.519	0.391	1	0.913603	d1
ENSG00000115816	CEBPZ	0.63248	-0.285742	0.667	0.501	1	0.933361	d1
ENSG00000163848	ZNF148	0.815763	-0.28576	0.481	0.391	1	0.982405	d1
ENSG00000133393	FOPNL	0.797093	-0.285853	0.444	0.347	1	0.982405	d1
ENSG00000114745	GORASP1	0.831729	-0.28593	0.259	0.2	1	0.983266	d1
ENSG00000228812	RP11	0.489923	-0.286028	0.296	0.203	1	0.860076	d1
ENSG00000168528	SERINC2	0.615003	-0.286483	0.481	0.367	1	0.925972	d1
ENSG00000068878	PSME4	0.97764	-0.286498	0.593	0.527	1	0.998948	d1
ENSG00000005812	FBXL3	0.754446	-0.286678	0.37	0.288	1	0.962631	d1
ENSG00000132286	TIMM10B	0.301097	-0.286781	0.481	0.307	1	0.671726	d1
ENSG00000126458	RRAS	0.298572	-0.287199	0.37	0.226	1	0.671248	d1
ENSG00000086189	DIMT1	0.885171	-0.287381	0.333	0.273	1	0.990601	d1
ENSG00000169504	CLIC4	0.871821	-0.288145	0.63	0.509	1	0.990601	d1
ENSG00000198824	CHAMP1	0.39339	-0.288707	0.333	0.214	1	0.77815	d1
ENSG00000100129	EIF3L	0.663788	-0.288733	0.556	0.421	1	0.942506	d1
ENSG00000149806	FAU	0.130741	-0.288814	0.963	0.885	1	0.359497	d1
ENSG00000141646	SMAD4	0.458369	-0.288862	0.481	0.319	1	0.840155	d1
ENSG00000167965	MLST8	0.43833	-0.288932	0.37	0.251	1	0.829873	d1
ENSG00000042493	CAPG	0.334686	-0.289046	0.296	0.178	1	0.709363	d1
ENSG00000065150	IPO5	0.714696	-0.289112	0.481	0.376	1	0.951746	d1
ENSG00000106853	PTGR1	0.464771	-0.289556	1	0.927	1	0.84233	d1
ENSG00000155097	ATP6V1C1	0.366869	-0.290158	0.667	0.443	1	0.752517	d1
ENSG00000205339	IPO7	0.935276	-0.290185	0.593	0.537	1	0.997487	d1
ENSG00000172336	POP7	0.624215	-0.290203	0.37	0.266	1	0.929024	d1
ENSG00000160087	UBE2J2	0.457482	-0.290249	0.481	0.34	1	0.839687	d1
ENSG00000179091	CYC1	0.398365	-0.290485	0.852	0.754	1	0.78512	d1
ENSG00000168246	UBTD2	0.565852	-0.290515	0.333	0.235	1	0.904241	d1
ENSG00000102897	LYRM1	0.897805	-0.290528	0.481	0.39	1	0.990601	d1
ENSG00000113387	SUB1	0.88786	-0.29062	0.741	0.608	1	0.990601	d1
ENSG00000138785	INTS12	0.696099	-0.290648	0.519	0.383	1	0.947239	d1
ENSG00000187118	CMC1	0.595372	-0.290741	0.296	0.211	1	0.916574	d1
ENSG00000166483	WEE1	0.549902	-0.290967	0.556	0.413	1	0.901506	d1
ENSG00000136718	IMP4	0.821115	-0.291017	0.593	0.498	1	0.982405	d1
ENSG00000100220	RTCB	0.910543	-0.291064	0.704	0.568	1	0.994654	d1
ENSG00000123505	AMD1	0.56089	-0.291169	0.556	0.525	1	0.904241	d1
ENSG00000116717	GADD45A	0.483296	-0.291438	0.889	0.74	1	0.855149	d1
ENSG00000227097	RP11	0.462932	-0.291852	0.704	0.489	1	0.841999	d1
ENSG00000119402	FBXW2	0.505524	-0.29189	0.519	0.367	1	0.875163	d1
ENSG00000132109	TRIM21	0.360767	-0.291946	0.519	0.343	1	0.743524	d1
ENSG00000184898	RBM43	0.138345	-0.29196	0.407	0.222	1	0.377527	d1
ENSG00000123200	ZC3H13	0.718108	-0.291965	0.519	0.418	1	0.951746	d1
ENSG00000131462	TUBG1	0.836782	-0.291966	0.444	0.356	1	0.983266	d1
ENSG00000102931	ARL2BP	0.985835	-0.292036	0.704	0.58	1	0.998948	d1
ENSG00000111276	CDKN1B	0.342513	-0.292175	0.407	0.258	1	0.719609	d1
ENSG00000174197	MGA	0.2286	-0.292177	0.407	0.249	1	0.560237	d1
ENSG00000115694	STK25	0.826128	-0.292239	0.296	0.266	1	0.982409	d1
ENSG00000257103	LSM14A	0.880569	-0.292337	0.593	0.469	1	0.990601	d1
ENSG00000140961	OSGIN1	0.389602	-0.292494	0.556	0.378	1	0.774797	d1
ENSG00000100441	KHNYN	0.525731	-0.29251	0.37	0.26	1	0.884417	d1
ENSG00000137574	TGS1	0.690811	-0.292518	0.296	0.218	1	0.947172	d1
ENSG00000115211	EIF2B4	0.932061	-0.29286	0.444	0.387	1	0.996743	d1
ENSG00000123595	RAB9A	0.9956	-0.292881	0.37	0.313	1	0.998948	d1
ENSG00000114416	FXR1	0.953815	-0.293003	0.593	0.51	1	0.998948	d1
ENSG00000153187	HNRNPU	0.508071	-0.293124	0.815	0.742	1	0.876767	d1
ENSG00000116560	SFPQ	0.972389	-0.293126	0.667	0.53	1	0.998948	d1
ENSG00000120549	KIAA1217	0.910377	-0.293137	0.407	0.326	1	0.994654	d1
ENSG00000176623	RMDN1	0.562538	-0.293232	0.519	0.392	1	0.904241	d1
ENSG00000100744	GSKIP	0.663094	-0.293406	0.444	0.324	1	0.942506	d1
ENSG00000165637	VDAC2	0.931909	-0.293418	0.778	0.598	1	0.996743	d1
ENSG00000101773	RBBP8	0.615679	-0.293822	0.481	0.364	1	0.925972	d1
ENSG00000114439	BBX	0.549257	-0.29441	0.444	0.332	1	0.901131	d1
ENSG00000184863	RBM33	0.448246	-0.294496	0.407	0.283	1	0.836211	d1
ENSG00000141522	ARHGDIA	0.713576	-0.294606	0.593	0.444	1	0.951746	d1
ENSG00000232533	AC093673	0.120073	-0.294697	0.519	0.298	1	0.335709	d1
ENSG00000197879	MYO1C	0.847656	-0.295138	0.741	0.559	1	0.987575	d1
ENSG00000116863	ADPRHL2	0.67598	-0.295283	0.407	0.303	1	0.944297	d1
ENSG00000175215	CTDSP2	0.57094	-0.295361	0.333	0.233	1	0.904241	d1
ENSG00000148426	PROSER2	0.553917	-0.295438	0.444	0.309	1	0.904136	d1
ENSG00000178149	DALRD3	0.855336	-0.29571	0.259	0.208	1	0.987575	d1
ENSG00000006451	RALA	0.381753	-0.295768	0.593	0.418	1	0.768494	d1
ENSG00000221914	PPP2R2A	0.857149	-0.295815	0.667	0.59	1	0.987575	d1
ENSG00000165169	DYNLT3	0.735246	-0.295903	0.593	0.455	1	0.953609	d1
ENSG00000181991	MRPS11	0.888468	-0.295961	0.556	0.436	1	0.990601	d1
ENSG00000183354	KIAA2026	0.32482	-0.296047	0.296	0.183	1	0.702207	d1
ENSG00000174446	SNAPC5	0.639476	-0.29605	0.407	0.302	1	0.933379	d1
ENSG00000114480	GBE1	0.942444	-0.296101	0.667	0.568	1	0.998162	d1
ENSG00000171735	CAMTA1	0.694559	-0.296332	0.37	0.271	1	0.947239	d1
ENSG00000166912	MTMR10	0.172804	-0.296385	0.407	0.227	1	0.451082	d1
ENSG00000134283	PPHLN1	0.862694	-0.296429	0.37	0.306	1	0.989332	d1
ENSG00000138381	ASNSD1	0.8549	-0.296508	0.63	0.492	1	0.987575	d1
ENSG00000155096	AZIN1	0.96406	-0.296695	0.704	0.545	1	0.998948	d1
ENSG00000141552	ANAPC11	0.592869	-0.296698	0.444	0.439	1	0.915752	d1
ENSG00000184216	IRAK1	0.391314	-0.296792	0.704	0.621	1	0.776379	d1
ENSG00000171467	ZNF318	0.0370257	-0.296887	0.407	0.192	1	0.119945	d1
ENSG00000103994	ZNF106	0.70875	-0.297005	0.519	0.43	1	0.951448	d1
ENSG00000239672	NME1	0.562598	-0.29702	0.778	0.734	1	0.904241	d1
ENSG00000004864	SLC25A13	0.510625	-0.297126	0.556	0.393	1	0.877938	d1
ENSG00000148290	SURF1	0.7575	-0.297227	0.63	0.489	1	0.964254	d1
ENSG00000100304	TTLL12	0.468166	-0.297267	0.444	0.309	1	0.844196	d1
ENSG00000119929	CUTC	0.810962	-0.29735	0.333	0.268	1	0.982405	d1
ENSG00000125798	FOXA2	0.548167	-0.297461	0.519	0.377	1	0.901131	d1
ENSG00000089195	TRMT6	0.492648	-0.29772	0.407	0.287	1	0.860076	d1
ENSG00000023041	ZDHHC6	0.623801	-0.297905	0.333	0.251	1	0.929024	d1
ENSG00000198000	NOL8	0.268743	-0.298043	0.37	0.228	1	0.628773	d1
ENSG00000188647	PTAR1	0.371761	-0.298127	0.556	0.369	1	0.756517	d1
ENSG00000146731	CCT6A	0.492835	-0.29815	0.815	0.774	1	0.860076	d1
ENSG00000065427	KARS	0.417704	-0.298167	0.667	0.587	1	0.803477	d1
ENSG00000168002	POLR2G	0.83832	-0.298351	0.407	0.376	1	0.983266	d1
ENSG00000151552	QDPR	0.227455	-0.298393	0.667	0.405	1	0.558698	d1
ENSG00000115350	POLE4	0.444802	-0.298425	0.556	0.386	1	0.8341	d1
ENSG00000196821	C6orf106	0.790908	-0.298721	0.889	0.691	1	0.978269	d1
ENSG00000205189	ZBTB10	0.468039	-0.298725	0.481	0.34	1	0.844196	d1
ENSG00000087263	OGFOD1	0.806562	-0.298773	0.519	0.421	1	0.982405	d1
ENSG00000198876	DCAF12	0.362403	-0.298991	0.519	0.333	1	0.746185	d1
ENSG00000092199	HNRNPC	0.825948	-0.299302	0.778	0.66	1	0.982409	d1
ENSG00000084072	PPIE	0.626198	-0.29955	0.37	0.266	1	0.930056	d1
ENSG00000064726	BTBD1	0.606278	-0.299655	0.556	0.413	1	0.922634	d1
ENSG00000161179	YDJC	0.736603	-0.299718	0.37	0.29	1	0.953609	d1
ENSG00000107290	SETX	0.858076	-0.29973	0.556	0.465	1	0.987575	d1
ENSG00000065183	WDR3	0.602569	-0.299834	0.593	0.429	1	0.921461	d1
ENSG00000176101	SSNA1	0.728035	-0.299897	0.593	0.429	1	0.952624	d1
ENSG00000172354	GNB2	0.930567	-0.299984	0.556	0.457	1	0.996743	d1
ENSG00000127616	SMARCA4	0.346706	-0.300108	0.444	0.293	1	0.725602	d1
ENSG00000100028	SNRPD3	0.911	-0.300391	0.741	0.611	1	0.994654	d1
ENSG00000131725	WDR44	0.322141	-0.300766	0.407	0.259	1	0.698484	d1
ENSG00000149212	SESN3	0.460234	-0.301019	0.296	0.202	1	0.84116	d1
ENSG00000165516	KLHDC2	0.707648	-0.301021	0.407	0.313	1	0.951448	d1
ENSG00000151292	CSNK1G3	0.534486	-0.301215	0.593	0.421	1	0.889714	d1
ENSG00000213753	RPL23AP79	0.500446	-0.301286	0.259	0.176	1	0.87055	d1
ENSG00000146676	PURB	0.972531	-0.301355	0.444	0.377	1	0.998948	d1
ENSG00000131016	AKAP12	0.852797	-0.301468	0.444	0.419	1	0.987575	d1
ENSG00000100216	TOMM22	0.547207	-0.301516	0.556	0.405	1	0.901131	d1
ENSG00000089220	PEBP1	0.121684	-0.301581	0.963	0.939	1	0.338463	d1
ENSG00000130731	C16orf13	0.708642	-0.301647	0.407	0.309	1	0.951448	d1
ENSG00000114030	KPNA1	0.918318	-0.301651	0.519	0.411	1	0.995773	d1
ENSG00000184678	HIST2H2BE	0.540101	-0.301767	0.296	0.212	1	0.892735	d1
ENSG00000010818	HIVEP2	0.389584	-0.301989	0.333	0.217	1	0.774797	d1
ENSG00000204394	VARS	0.664718	-0.302092	0.37	0.273	1	0.942506	d1
ENSG00000048140	TSPAN17	0.489408	-0.302233	0.37	0.252	1	0.860076	d1
ENSG00000109062	SLC9A3R1	0.450971	-0.302235	0.852	0.69	1	0.836575	d1
ENSG00000083168	KAT6A	0.945918	-0.302276	0.333	0.29	1	0.998162	d1
ENSG00000109920	FNBP4	0.31606	-0.302595	0.481	0.312	1	0.690863	d1
ENSG00000143845	ETNK2	0.850027	-0.303042	0.481	0.39	1	0.987575	d1
ENSG00000171530	TBCA	0.696487	-0.303291	0.519	0.503	1	0.947239	d1
ENSG00000089053	ANAPC5	0.84639	-0.303506	0.63	0.525	1	0.987575	d1
ENSG00000171222	SCAND1	0.957444	-0.303649	0.741	0.562	1	0.998948	d1
ENSG00000088986	DYNLL1	0.816178	-0.303789	0.778	0.653	1	0.982405	d1
ENSG00000166986	MARS	0.521647	-0.303917	0.593	0.413	1	0.882598	d1
ENSG00000114166	KAT2B	0.355945	-0.304067	0.556	0.363	1	0.737803	d1
ENSG00000163584	RPL22L1	0.591942	-0.304093	0.333	0.245	1	0.914973	d1
ENSG00000167491	GATAD2A	0.364231	-0.304311	0.593	0.398	1	0.748828	d1
ENSG00000167515	TRAPPC2L	0.504672	-0.304675	0.444	0.31	1	0.875089	d1
ENSG00000090061	CCNK	0.681516	-0.304764	0.519	0.395	1	0.946598	d1
ENSG00000178718	RPP25	0.60423	-0.305005	0.259	0.183	1	0.921461	d1
ENSG00000005483	KMT2E	0.626174	-0.305021	0.407	0.307	1	0.930056	d1
ENSG00000115561	CHMP3	0.243656	-0.305065	0.63	0.382	1	0.587161	d1
ENSG00000001084	GCLC	0.900377	-0.305824	0.778	0.647	1	0.990601	d1
ENSG00000162889	MAPKAPK2	0.713535	-0.306102	0.556	0.438	1	0.951746	d1
ENSG00000068745	IP6K2	0.447098	-0.306269	0.481	0.324	1	0.835651	d1
ENSG00000096696	DSP	0.71828	-0.306339	0.778	0.655	1	0.951746	d1
ENSG00000144909	OSBPL11	0.184185	-0.306381	0.519	0.307	1	0.475062	d1
ENSG00000048405	ZNF800	0.99319	-0.30652	0.407	0.358	1	0.998948	d1
ENSG00000166233	ARIH1	0.603576	-0.306836	0.667	0.462	1	0.921461	d1
ENSG00000115762	PLEKHB2	0.671367	-0.306945	0.444	0.329	1	0.944297	d1
ENSG00000077097	TOP2B	0.932719	-0.307092	0.296	0.261	1	0.996743	d1
ENSG00000087448	KLHL42	0.892337	-0.307117	0.333	0.279	1	0.990601	d1
ENSG00000055208	TAB2	0.827994	-0.307172	0.593	0.477	1	0.982409	d1
ENSG00000129422	MTUS1	0.647738	-0.307355	0.444	0.34	1	0.933847	d1
ENSG00000113384	GOLPH3	0.959168	-0.307368	0.667	0.52	1	0.998948	d1
ENSG00000102898	NUTF2	0.921848	-0.30741	0.37	0.307	1	0.995773	d1
ENSG00000059769	DNAJC25	0.723652	-0.307796	0.296	0.231	1	0.952624	d1
ENSG00000131791	PRKAB2	0.679216	-0.307819	0.63	0.478	1	0.945208	d1
ENSG00000130713	EXOSC2	0.877443	-0.307952	0.259	0.244	1	0.990601	d1
ENSG00000180596	HIST1H2BC	0.32089	-0.308829	0.481	0.307	1	0.696496	d1
ENSG00000071127	WDR1	0.976065	-0.308917	0.63	0.549	1	0.998948	d1
ENSG00000135624	CCT7	0.955056	-0.308925	0.704	0.568	1	0.998948	d1
ENSG00000112578	BYSL	0.973279	-0.308943	0.296	0.245	1	0.998948	d1
ENSG00000176853	FAM91A1	0.834361	-0.30908	0.481	0.4	1	0.983266	d1
ENSG00000143507	DUSP10	0.679967	-0.309166	0.407	0.306	1	0.945208	d1
ENSG00000196504	PRPF40A	0.701432	-0.309302	0.704	0.594	1	0.947503	d1
ENSG00000137309	HMGA1	0.699395	-0.309334	0.37	0.284	1	0.947239	d1
ENSG00000058063	ATP11B	0.337372	-0.309401	0.556	0.384	1	0.713183	d1
ENSG00000141480	ARRB2	0.965228	-0.30962	0.259	0.229	1	0.998948	d1
ENSG00000106617	PRKAG2	0.458513	-0.3097	0.444	0.304	1	0.840155	d1
ENSG00000131475	VPS25	0.673203	-0.309775	0.519	0.403	1	0.944297	d1
ENSG00000165283	STOML2	0.998546	-0.309796	0.704	0.561	1	0.998948	d1
ENSG00000178105	DDX10	0.623525	-0.310341	0.407	0.297	1	0.929024	d1
ENSG00000109534	GAR1	0.441761	-0.310535	0.444	0.298	1	0.832727	d1
ENSG00000169567	HINT1	0.258581	-0.310624	0.889	0.838	1	0.611537	d1
ENSG00000119729	RHOQ	0.522967	-0.310709	0.63	0.453	1	0.883451	d1
ENSG00000099795	NDUFB7	0.866062	-0.310841	0.667	0.566	1	0.990031	d1
ENSG00000125868	DSTN	0.47853	-0.311083	0.926	0.713	1	0.851279	d1
ENSG00000163950	SLBP	0.668091	-0.311176	0.407	0.295	1	0.944297	d1
ENSG00000100568	VTI1B	0.819601	-0.311258	0.593	0.461	1	0.982405	d1
ENSG00000258289	CHURC1	0.636376	-0.311482	0.556	0.541	1	0.933379	d1
ENSG00000231683	RP1	0.449921	-0.311586	0.296	0.197	1	0.836575	d1
ENSG00000130826	DKC1	0.924777	-0.311779	0.556	0.502	1	0.996024	d1
ENSG00000107521	HPS1	0.423586	-0.311823	0.519	0.353	1	0.811905	d1
ENSG00000241837	ATP5O	0.934245	-0.311874	0.741	0.585	1	0.997338	d1
ENSG00000054148	PHPT1	0.894526	-0.311876	0.63	0.516	1	0.990601	d1
ENSG00000008018	PSMB1	0.310702	-0.312	0.704	0.661	1	0.68628	d1
ENSG00000182400	TRAPPC6B	0.54222	-0.312043	0.444	0.322	1	0.894332	d1
ENSG00000148671	ADIRF	0.406215	-0.312058	0.667	0.441	1	0.788385	d1
ENSG00000135441	BLOC1S1	0.8666	-0.312124	0.519	0.485	1	0.990031	d1
ENSG00000108591	DRG2	0.878785	-0.312129	0.296	0.239	1	0.990601	d1
ENSG00000181610	MRPS23	0.838266	-0.312212	0.556	0.444	1	0.983266	d1
ENSG00000117877	CD3EAP	0.512633	-0.312663	0.333	0.239	1	0.877938	d1
ENSG00000074416	MGLL	0.402272	-0.312706	0.778	0.75	1	0.785936	d1
ENSG00000198721	ECI2	0.758575	-0.312852	0.593	0.561	1	0.964486	d1
ENSG00000101132	PFDN4	0.486499	-0.31293	0.37	0.241	1	0.858715	d1
ENSG00000175203	DCTN2	0.876582	-0.312956	0.593	0.491	1	0.990601	d1
ENSG00000110711	AIP	0.955319	-0.313071	0.259	0.212	1	0.998948	d1
ENSG00000118640	VAMP8	0.633417	-0.313207	0.852	0.698	1	0.933379	d1
ENSG00000112977	DAP	0.728194	-0.313235	0.741	0.616	1	0.952624	d1
ENSG00000110200	ANAPC15	0.520813	-0.313243	0.37	0.255	1	0.882598	d1
ENSG00000175110	MRPS22	0.903563	-0.313635	0.519	0.437	1	0.991011	d1
ENSG00000180667	YOD1	0.519572	-0.313693	0.296	0.198	1	0.882598	d1
ENSG00000213585	VDAC1	0.766383	-0.313954	0.815	0.626	1	0.965966	d1
ENSG00000173465	SSSCA1	0.501025	-0.314288	0.444	0.302	1	0.870857	d1
ENSG00000119979	FAM45A	0.722516	-0.31441	0.37	0.28	1	0.952624	d1
ENSG00000109079	TNFAIP1	0.275161	-0.314445	0.704	0.445	1	0.636133	d1
ENSG00000168813	ZNF507	0.983236	-0.31455	0.259	0.224	1	0.998948	d1
ENSG00000260032	LINC00657	0.960392	-0.314558	0.704	0.579	1	0.998948	d1
ENSG00000099246	RAB18	0.820652	-0.314672	0.778	0.599	1	0.982405	d1
ENSG00000023572	GLRX2	0.787733	-0.314682	0.444	0.344	1	0.97744	d1
ENSG00000118939	UCHL3	0.826328	-0.31489	0.481	0.413	1	0.982409	d1
ENSG00000118454	ANKRD13C	0.964236	-0.314909	0.296	0.248	1	0.998948	d1
ENSG00000075413	MARK3	0.651523	-0.315276	0.667	0.469	1	0.935995	d1
ENSG00000161547	SRSF2	0.541374	-0.315424	0.481	0.339	1	0.893618	d1
ENSG00000156411	C14orf2	0.818666	-0.315445	0.778	0.615	1	0.982405	d1
ENSG00000080845	DLGAP4	0.914325	-0.315524	0.407	0.346	1	0.995773	d1
ENSG00000109670	FBXW7	0.359752	-0.315536	0.37	0.232	1	0.742138	d1
ENSG00000092531	SNAP23	0.645268	-0.315608	0.444	0.324	1	0.933847	d1
ENSG00000173614	NMNAT1	0.65109	-0.315691	0.296	0.211	1	0.935995	d1
ENSG00000160752	FDPS	0.600276	-0.315833	0.741	0.66	1	0.919319	d1
ENSG00000163170	BOLA3	0.479257	-0.315881	0.519	0.355	1	0.851279	d1
ENSG00000105939	ZC3HAV1	0.812633	-0.316035	0.593	0.482	1	0.982405	d1
ENSG00000169020	ATP5I	0.274309	-0.316114	0.889	0.757	1	0.636133	d1
ENSG00000144908	ALDH1L1	0.509491	-0.316132	0.593	0.441	1	0.877118	d1
ENSG00000138660	AP1AR	0.565535	-0.316161	0.333	0.235	1	0.904241	d1
ENSG00000158373	HIST1H2BD	0.331329	-0.316475	0.519	0.334	1	0.708727	d1
ENSG00000166347	CYB5A	0.104873	-0.316837	0.963	0.944	1	0.299007	d1
ENSG00000107854	TNKS2	0.596382	-0.316921	0.481	0.366	1	0.916574	d1
ENSG00000163605	PPP4R2	0.665503	-0.31706	0.593	0.454	1	0.942506	d1
ENSG00000096080	MRPS18A	0.939586	-0.317164	0.481	0.404	1	0.998162	d1
ENSG00000167747	C19orf48	0.506866	-0.317252	0.37	0.254	1	0.875897	d1
ENSG00000197712	FAM114A1	0.52149	-0.317422	0.481	0.347	1	0.882598	d1
ENSG00000173272	MZT2A	0.901159	-0.317782	0.407	0.33	1	0.990601	d1
ENSG00000108064	TFAM	0.65473	-0.317963	0.519	0.38	1	0.937273	d1
ENSG00000125676	THOC2	0.590467	-0.318119	0.407	0.313	1	0.913681	d1
ENSG00000075407	ZNF37A	0.333082	-0.318351	0.407	0.26	1	0.708727	d1
ENSG00000141378	PTRH2	0.744666	-0.318522	0.519	0.409	1	0.953609	d1
ENSG00000138757	G3BP2	0.684601	-0.318577	0.704	0.585	1	0.947172	d1
ENSG00000100364	KIAA0930	0.976861	-0.318688	0.333	0.281	1	0.998948	d1
ENSG00000104228	TRIM35	0.798759	-0.318819	0.481	0.375	1	0.982405	d1
ENSG00000023191	RNH1	0.826913	-0.318983	0.481	0.442	1	0.982409	d1
ENSG00000159069	FBXW5	0.705797	-0.31921	0.778	0.65	1	0.950432	d1
ENSG00000082146	STRADB	0.893025	-0.319667	0.481	0.393	1	0.990601	d1
ENSG00000176907	C8orf4	0.780172	-0.319683	0.37	0.3	1	0.973079	d1
ENSG00000108294	PSMB3	0.605643	-0.319791	0.63	0.444	1	0.922317	d1
ENSG00000101266	CSNK2A1	0.571729	-0.319964	0.519	0.373	1	0.904241	d1
ENSG00000091542	ALKBH5	0.982053	-0.320026	0.481	0.396	1	0.998948	d1
ENSG00000155975	VPS37A	0.598001	-0.320156	0.444	0.315	1	0.916574	d1
ENSG00000167258	CDK12	0.987023	-0.320212	0.519	0.425	1	0.998948	d1
ENSG00000168175	MAPK1IP1L	0.865977	-0.320431	0.593	0.483	1	0.990031	d1
ENSG00000172059	KLF11	0.978149	-0.320585	0.259	0.231	1	0.998948	d1
ENSG00000085415	SEH1L	0.975481	-0.320832	0.407	0.334	1	0.998948	d1
ENSG00000153561	RMND5A	0.647127	-0.32099	0.593	0.443	1	0.933847	d1
ENSG00000134419	RPS15A	0.688413	-0.321111	0.778	0.703	1	0.947172	d1
ENSG00000198586	TLK1	0.527161	-0.321579	0.593	0.429	1	0.884417	d1
ENSG00000143727	ACP1	0.845097	-0.321701	0.778	0.595	1	0.987467	d1
ENSG00000076108	BAZ2A	0.677731	-0.321771	0.481	0.362	1	0.944372	d1
ENSG00000120709	FAM53C	0.978531	-0.321891	0.333	0.278	1	0.998948	d1
ENSG00000172482	AGXT	0.749446	-0.321916	0.852	0.72	1	0.957945	d1
ENSG00000184900	SUMO3	0.923626	-0.322065	0.556	0.469	1	0.996024	d1
ENSG00000165732	DDX21	0.391418	-0.322317	0.741	0.688	1	0.776379	d1
ENSG00000113811	SELK	0.956709	-0.32265	0.481	0.424	1	0.998948	d1
ENSG00000087365	SF3B2	0.666311	-0.322667	0.741	0.625	1	0.943033	d1
ENSG00000204387	C6orf48	0.64749	-0.322972	0.481	0.36	1	0.933847	d1
ENSG00000161513	FDXR	0.63094	-0.323015	0.333	0.244	1	0.933361	d1
ENSG00000245556	CTD	0.527626	-0.323036	0.333	0.228	1	0.884417	d1
ENSG00000125520	SLC2A4RG	0.425122	-0.32311	0.444	0.299	1	0.813407	d1
ENSG00000178741	COX5A	0.281137	-0.323408	0.852	0.717	1	0.643108	d1
ENSG00000086300	SNX10	0.742151	-0.323427	0.519	0.478	1	0.953609	d1
ENSG00000213024	NUP62	0.895632	-0.323611	0.407	0.334	1	0.990601	d1
ENSG00000131100	ATP6V1E1	0.852157	-0.32362	0.667	0.547	1	0.987575	d1
ENSG00000135316	SYNCRIP	0.650375	-0.32377	0.704	0.641	1	0.935995	d1
ENSG00000198900	TOP1	0.731332	-0.323836	0.667	0.512	1	0.952624	d1
ENSG00000242612	DECR2	0.885815	-0.32404	0.519	0.455	1	0.990601	d1
ENSG00000176105	YES1	0.914337	-0.324093	0.667	0.554	1	0.995773	d1
ENSG00000230989	HSBP1	0.560905	-0.324105	0.593	0.541	1	0.904241	d1
ENSG00000125835	SNRPB	0.839415	-0.324171	0.593	0.454	1	0.983595	d1
ENSG00000177889	UBE2N	0.643649	-0.324227	0.63	0.443	1	0.933847	d1
ENSG00000047365	ARAP2	0.619635	-0.324326	0.333	0.242	1	0.928657	d1
ENSG00000149357	LAMTOR1	0.867421	-0.324583	0.63	0.495	1	0.990031	d1
ENSG00000140990	NDUFB10	0.462039	-0.324703	0.852	0.708	1	0.841999	d1
ENSG00000224470	ATXN1L	0.463213	-0.325059	0.37	0.244	1	0.841999	d1
ENSG00000196363	WDR5	0.702138	-0.325317	0.259	0.256	1	0.947835	d1
ENSG00000151414	NEK7	0.802891	-0.325399	0.407	0.315	1	0.982405	d1
ENSG00000114857	NKTR	0.632736	-0.325415	0.37	0.275	1	0.933361	d1
ENSG00000131148	EMC8	0.801039	-0.325443	0.481	0.364	1	0.982405	d1
ENSG00000189369	GSPT2	0.718458	-0.325633	0.296	0.216	1	0.951746	d1
ENSG00000165689	SDCCAG3	0.906002	-0.325669	0.593	0.467	1	0.992201	d1
ENSG00000132463	GRSF1	0.671212	-0.325752	0.667	0.579	1	0.944297	d1
ENSG00000075420	FNDC3B	0.780029	-0.32589	0.63	0.472	1	0.973079	d1
ENSG00000137955	RABGGTB	0.679289	-0.325906	0.444	0.324	1	0.945208	d1
ENSG00000170043	TRAPPC1	0.52549	-0.325933	0.444	0.312	1	0.884417	d1
ENSG00000159202	UBE2Z	0.76074	-0.325989	0.556	0.433	1	0.965135	d1
ENSG00000075856	SART3	0.73152	-0.326372	0.407	0.315	1	0.952624	d1
ENSG00000128524	ATP6V1F	0.886261	-0.326492	0.519	0.411	1	0.990601	d1
ENSG00000083223	ZCCHC6	0.857677	-0.3265	0.37	0.354	1	0.987575	d1
ENSG00000179041	RRS1	0.968765	-0.326558	0.37	0.32	1	0.998948	d1
ENSG00000168118	RAB4A	0.837068	-0.326637	0.519	0.461	1	0.983266	d1
ENSG00000130779	CLIP1	0.562037	-0.326676	0.704	0.67	1	0.904241	d1
ENSG00000185551	NR2F2	0.765018	-0.326697	0.333	0.261	1	0.965966	d1
ENSG00000169021	UQCRFS1	0.642831	-0.326913	0.704	0.601	1	0.933847	d1
ENSG00000117448	AKR1A1	0.604064	-0.32701	0.704	0.607	1	0.921461	d1
ENSG00000226608	FTLP3	0.78323	-0.327071	0.444	0.336	1	0.974382	d1
ENSG00000054118	THRAP3	0.871191	-0.327438	0.519	0.459	1	0.990601	d1
ENSG00000117155	SSX2IP	0.775189	-0.327695	0.407	0.321	1	0.970781	d1
ENSG00000127334	DYRK2	0.676899	-0.327712	0.259	0.189	1	0.944297	d1
ENSG00000205730	ITPRIPL2	0.655312	-0.327753	0.444	0.425	1	0.937273	d1
ENSG00000137449	CPEB2	0.700733	-0.327769	0.333	0.313	1	0.947503	d1
ENSG00000197343	ZNF655	0.967347	-0.327884	0.333	0.271	1	0.998948	d1
ENSG00000110841	PPFIBP1	0.970592	-0.327949	0.259	0.23	1	0.998948	d1
ENSG00000082701	GSK3B	0.688856	-0.328087	0.556	0.417	1	0.947172	d1
ENSG00000197961	ZNF121	0.761436	-0.328314	0.444	0.345	1	0.965289	d1
ENSG00000111057	KRT18	0.173335	-0.328416	0.889	0.946	1	0.451513	d1
ENSG00000143543	JTB	0.930239	-0.329116	0.741	0.594	1	0.996743	d1
ENSG00000147853	AK3	0.478195	-0.329179	0.741	0.662	1	0.851279	d1
ENSG00000145780	FEM1C	0.310496	-0.329218	0.815	0.538	1	0.68628	d1
ENSG00000186350	RXRA	0.971611	-0.329245	0.63	0.527	1	0.998948	d1
ENSG00000118985	ELL2	0.547835	-0.329346	0.741	0.714	1	0.901131	d1
ENSG00000122406	RPL5	0.072954	-0.329403	0.926	0.88	1	0.217232	d1
ENSG00000185651	UBE2L3	0.97437	-0.329485	0.667	0.522	1	0.998948	d1
ENSG00000101158	NELFCD	0.853354	-0.330129	0.407	0.356	1	0.987575	d1
ENSG00000165629	ATP5C1	0.645526	-0.330455	0.815	0.656	1	0.933847	d1
ENSG00000144791	LIMD1	0.367354	-0.330615	0.481	0.311	1	0.752798	d1
ENSG00000140740	UQCRC2	0.732419	-0.330649	0.704	0.598	1	0.952624	d1
ENSG00000242247	ARFGAP3	0.693309	-0.33068	0.519	0.389	1	0.947172	d1
ENSG00000136463	TACO1	0.724776	-0.33082	0.444	0.394	1	0.952624	d1
ENSG00000060971	ACAA1	0.326716	-0.331257	0.852	0.771	1	0.703077	d1
ENSG00000165280	VCP	0.441442	-0.331478	0.741	0.7	1	0.832727	d1
ENSG00000109475	RPL34	0.155747	-0.331563	0.889	0.8	1	0.415068	d1
ENSG00000145390	USP53	0.337476	-0.331665	0.407	0.265	1	0.713183	d1
ENSG00000169976	SF3B5	0.927097	-0.332305	0.667	0.542	1	0.996743	d1
ENSG00000137815	RTF1	0.71488	-0.332405	0.481	0.359	1	0.951746	d1
ENSG00000145692	BHMT	0.655016	-0.332635	0.926	0.704	1	0.937273	d1
ENSG00000102103	PQBP1	0.974388	-0.333071	0.444	0.366	1	0.998948	d1
ENSG00000172667	ZMAT3	0.766829	-0.333264	0.556	0.49	1	0.965966	d1
ENSG00000105499	PLA2G4C	0.76914	-0.333353	0.333	0.254	1	0.966001	d1
ENSG00000107872	FBXL15	0.531289	-0.333584	0.407	0.278	1	0.889179	d1
ENSG00000108523	RNF167	0.691226	-0.333627	0.481	0.356	1	0.947172	d1
ENSG00000105393	BABAM1	0.837772	-0.333731	0.444	0.354	1	0.983266	d1
ENSG00000133858	ZFC3H1	0.490226	-0.333791	0.37	0.249	1	0.860076	d1
ENSG00000117592	PRDX6	0.194638	-0.333857	0.889	0.814	1	0.496109	d1
ENSG00000048392	RRM2B	0.468143	-0.333908	0.556	0.537	1	0.844196	d1
ENSG00000130520	LSM4	0.976059	-0.333946	0.667	0.53	1	0.998948	d1
ENSG00000144566	RAB5A	0.779581	-0.334208	0.63	0.463	1	0.973079	d1
ENSG00000114779	ABHD14B	0.919627	-0.334388	0.444	0.372	1	0.995773	d1
ENSG00000018510	AGPS	0.975423	-0.334393	0.63	0.51	1	0.998948	d1
ENSG00000170242	USP47	0.90929	-0.334857	0.704	0.565	1	0.994654	d1
ENSG00000162441	LZIC	0.638176	-0.334873	0.481	0.354	1	0.933379	d1
ENSG00000198668	CALM1	0.117746	-0.334883	0.63	0.685	1	0.330482	d1
ENSG00000100300	TSPO	0.925006	-0.334952	0.667	0.503	1	0.996024	d1
ENSG00000106615	RHEB	0.947806	-0.334966	0.556	0.456	1	0.998429	d1
ENSG00000087302	C14orf166	0.806261	-0.335131	0.63	0.472	1	0.982405	d1
ENSG00000134330	IAH1	0.821702	-0.335323	0.407	0.325	1	0.982405	d1
ENSG00000173156	RHOD	0.708262	-0.335466	0.704	0.513	1	0.951448	d1
ENSG00000035141	FAM136A	0.30601	-0.335483	0.556	0.353	1	0.679882	d1
ENSG00000123739	PLA2G12A	0.584272	-0.335497	0.444	0.33	1	0.91238	d1
ENSG00000174276	ZNHIT2	0.641709	-0.335547	0.37	0.268	1	0.933847	d1
ENSG00000075142	SRI	0.452373	-0.335732	0.407	0.267	1	0.836575	d1
ENSG00000068885	IFT80	0.463822	-0.335921	0.333	0.223	1	0.841999	d1
ENSG00000130726	TRIM28	0.916426	-0.336053	0.407	0.339	1	0.995773	d1
ENSG00000143252	SDHC	0.797126	-0.336067	0.63	0.474	1	0.982405	d1
ENSG00000182718	ANXA2	0.108478	-0.33616	0.926	0.929	1	0.308067	d1
ENSG00000141446	ESCO1	0.34754	-0.336282	0.333	0.205	1	0.725942	d1
ENSG00000099940	SNAP29	0.905624	-0.336355	0.556	0.453	1	0.992201	d1
ENSG00000121552	CSTA	0.479533	-0.336454	0.37	0.25	1	0.851279	d1
ENSG00000136758	YME1L1	0.629541	-0.336574	0.741	0.666	1	0.932462	d1
ENSG00000137876	RSL24D1	0.952798	-0.336839	0.63	0.518	1	0.998948	d1
ENSG00000204308	RNF5	0.887327	-0.336982	0.444	0.366	1	0.990601	d1
ENSG00000117519	CNN3	0.594399	-0.337353	0.815	0.669	1	0.916574	d1
ENSG00000236287	ZBED5	0.950709	-0.33755	0.259	0.213	1	0.998948	d1
ENSG00000167770	OTUB1	0.981015	-0.337724	0.444	0.367	1	0.998948	d1
ENSG00000160208	RRP1B	0.858534	-0.337739	0.444	0.365	1	0.987575	d1
ENSG00000197860	SGTB	0.570923	-0.337764	0.333	0.237	1	0.904241	d1
ENSG00000168040	FADD	0.987377	-0.337856	0.407	0.331	1	0.998948	d1
ENSG00000167476	JSRP1	0.6348	-0.337866	0.296	0.302	1	0.933379	d1
ENSG00000198610	AKR1C4	0.673896	-0.337927	0.704	0.649	1	0.944297	d1
ENSG00000104472	CHRAC1	0.760539	-0.33823	0.37	0.276	1	0.965135	d1
ENSG00000120526	NUDCD1	0.641327	-0.338243	0.37	0.263	1	0.933847	d1
ENSG00000239900	ADSL	0.896626	-0.338381	0.519	0.418	1	0.990601	d1
ENSG00000110422	HIPK3	0.819373	-0.338603	0.481	0.378	1	0.982405	d1
ENSG00000113269	RNF130	0.818015	-0.338629	0.481	0.375	1	0.982405	d1
ENSG00000187742	SECISBP2	0.221759	-0.338659	0.444	0.258	1	0.549699	d1
ENSG00000099800	TIMM13	0.453351	-0.339022	0.667	0.627	1	0.836575	d1
ENSG00000174738	NR1D2	0.559241	-0.339043	0.519	0.373	1	0.904241	d1
ENSG00000115541	HSPE1	0.665433	-0.339224	0.815	0.678	1	0.942506	d1
ENSG00000123395	C12orf44	0.931641	-0.33932	0.444	0.382	1	0.996743	d1
ENSG00000113369	ARRDC3	0.37038	-0.339324	0.259	0.161	1	0.756135	d1
ENSG00000198168	SVIP	0.986781	-0.33975	0.296	0.247	1	0.998948	d1
ENSG00000126247	CAPNS1	0.276473	-0.339771	0.778	0.705	1	0.637153	d1
ENSG00000130766	SESN2	0.447055	-0.340257	0.333	0.218	1	0.835651	d1
ENSG00000166266	CUL5	0.790403	-0.34054	0.481	0.389	1	0.978269	d1
ENSG00000225733	FGD5	0.698722	-0.340636	0.519	0.395	1	0.947239	d1
ENSG00000135940	COX5B	0.347283	-0.3409	0.889	0.797	1	0.725942	d1
ENSG00000198042	MAK16	0.722014	-0.340922	0.481	0.361	1	0.952624	d1
ENSG00000181026	AEN	0.744574	-0.341021	0.481	0.378	1	0.953609	d1
ENSG00000168288	MMADHC	0.64008	-0.341505	0.63	0.557	1	0.933379	d1
ENSG00000119760	SUPT7L	0.833721	-0.341742	0.296	0.261	1	0.983266	d1
ENSG00000185275	CD24P4	0.943094	-0.34236	0.37	0.326	1	0.998162	d1
ENSG00000242125	SNHG3	0.145385	-0.342766	0.259	0.133	1	0.393267	d1
ENSG00000182004	SNRPE	0.988191	-0.342858	0.481	0.416	1	0.998948	d1
ENSG00000174749	C4orf32	0.9306	-0.343049	0.296	0.234	1	0.996743	d1
ENSG00000129071	MBD4	0.568146	-0.343071	0.407	0.28	1	0.904241	d1
ENSG00000067533	RRP15	0.69079	-0.343175	0.481	0.352	1	0.947172	d1
ENSG00000143222	UFC1	0.919653	-0.343247	0.63	0.503	1	0.995773	d1
ENSG00000131773	KHDRBS3	0.740122	-0.343359	0.296	0.228	1	0.953609	d1
ENSG00000196139	AKR1C3	0.280563	-0.343639	0.963	0.912	1	0.642844	d1
ENSG00000137692	DCUN1D5	0.750808	-0.343683	0.444	0.334	1	0.95901	d1
ENSG00000218739	AC007390	0.61624	-0.343709	0.407	0.29	1	0.926071	d1
ENSG00000101146	RAE1	0.989832	-0.343989	0.333	0.281	1	0.998948	d1
ENSG00000157778	PSMG3	0.987919	-0.344405	0.296	0.249	1	0.998948	d1
ENSG00000271122	RP11	0.561128	-0.344408	0.296	0.207	1	0.904241	d1
ENSG00000104969	SGTA	0.788831	-0.344479	0.407	0.301	1	0.97786	d1
ENSG00000112419	PHACTR2	0.64332	-0.3445	0.444	0.342	1	0.933847	d1
ENSG00000147364	FBXO25	0.934658	-0.344551	0.556	0.452	1	0.997338	d1
ENSG00000198585	NUDT16	0.252777	-0.344766	0.556	0.352	1	0.60177	d1
ENSG00000164024	METAP1	0.755409	-0.344825	0.444	0.335	1	0.96313	d1
ENSG00000125445	MRPS7	0.449964	-0.344982	0.556	0.501	1	0.836575	d1
ENSG00000196655	TRAPPC4	0.749204	-0.345199	0.444	0.4	1	0.957945	d1
ENSG00000074201	CLNS1A	0.975532	-0.345962	0.444	0.351	1	0.998948	d1
ENSG00000136897	MRPL50	0.811464	-0.346044	0.481	0.377	1	0.982405	d1
ENSG00000176171	BNIP3	0.719704	-0.346176	0.593	0.526	1	0.951746	d1
ENSG00000138449	SLC40A1	0.833595	-0.346302	0.889	0.703	1	0.983266	d1
ENSG00000104312	RIPK2	0.981105	-0.346668	0.296	0.248	1	0.998948	d1
ENSG00000107771	CCSER2	0.692761	-0.346691	0.407	0.39	1	0.947172	d1
ENSG00000072803	FBXW11	0.900196	-0.346916	0.593	0.461	1	0.990601	d1
ENSG00000169718	DUS1L	0.85241	-0.347112	0.63	0.552	1	0.987575	d1
ENSG00000004897	CDC27	0.989233	-0.347531	0.519	0.433	1	0.998948	d1
ENSG00000169435	RASSF6	0.512393	-0.347595	0.333	0.226	1	0.877938	d1
ENSG00000244187	TMEM141	0.534472	-0.347864	0.519	0.362	1	0.889714	d1
ENSG00000120690	ELF1	0.83249	-0.348185	0.556	0.487	1	0.983266	d1
ENSG00000165678	GHITM	0.233621	-0.348375	0.889	0.815	1	0.568924	d1
ENSG00000065882	TBC1D1	0.773078	-0.348497	0.593	0.439	1	0.969259	d1
ENSG00000148296	SURF6	0.990788	-0.348578	0.407	0.342	1	0.998948	d1
ENSG00000135334	AKIRIN2	0.923774	-0.349033	0.333	0.283	1	0.996024	d1
ENSG00000116649	SRM	0.942635	-0.349186	0.593	0.476	1	0.998162	d1
ENSG00000135521	LTV1	0.989362	-0.34922	0.481	0.406	1	0.998948	d1
ENSG00000255717	SNHG1	0.439938	-0.349594	0.296	0.195	1	0.832191	d1
ENSG00000119318	RAD23B	0.288647	-0.350497	0.926	0.762	1	0.6582	d1
ENSG00000184076	UQCR10	0.524475	-0.350727	0.852	0.704	1	0.884417	d1
ENSG00000104067	TJP1	0.503841	-0.350813	0.63	0.44	1	0.874348	d1
ENSG00000106245	BUD31	0.996398	-0.351101	0.593	0.479	1	0.998948	d1
ENSG00000052723	SIKE1	0.760209	-0.351161	0.519	0.387	1	0.965135	d1
ENSG00000118007	STAG1	0.89979	-0.35139	0.296	0.234	1	0.990601	d1
ENSG00000166197	NOLC1	0.717472	-0.35139	0.667	0.614	1	0.951746	d1
ENSG00000123562	MORF4L2	0.313809	-0.351443	0.778	0.659	1	0.688454	d1
ENSG00000105583	WDR83OS	0.848919	-0.351897	0.481	0.44	1	0.987575	d1
ENSG00000187145	MRPS21	0.566471	-0.352026	0.778	0.662	1	0.904241	d1
ENSG00000113643	RARS	0.727375	-0.352074	0.741	0.607	1	0.952624	d1
ENSG00000188938	FAM120AOS	0.563161	-0.352101	0.519	0.37	1	0.904241	d1
ENSG00000117360	PRPF3	0.830024	-0.352179	0.296	0.237	1	0.983266	d1
ENSG00000175197	DDIT3	0.161649	-0.352669	0.333	0.182	1	0.4266	d1
ENSG00000123728	RAP2C	0.972222	-0.352838	0.37	0.306	1	0.998948	d1
ENSG00000131469	RPL27	0.0372946	-0.353037	0.926	0.87	1	0.120636	d1
ENSG00000076604	TRAF4	0.691107	-0.353039	0.519	0.367	1	0.947172	d1
ENSG00000105323	HNRNPUL1	0.858406	-0.353114	0.556	0.445	1	0.987575	d1
ENSG00000189043	NDUFA4	0.335509	-0.353257	0.926	0.784	1	0.710412	d1
ENSG00000138709	LARP1B	0.816265	-0.353415	0.593	0.457	1	0.982405	d1
ENSG00000008517	IL32	0.0727181	-0.353569	0.852	0.832	1	0.217051	d1
ENSG00000111266	DUSP16	0.639749	-0.353708	0.704	0.49	1	0.933379	d1
ENSG00000172301	COPRS	0.959916	-0.353975	0.444	0.356	1	0.998948	d1
ENSG00000183172	SMDT1	0.965252	-0.35433	0.444	0.373	1	0.998948	d1
ENSG00000149923	PPP4C	0.877517	-0.35443	0.63	0.465	1	0.990601	d1
ENSG00000086102	NFX1	0.716238	-0.354462	0.556	0.4	1	0.951746	d1
ENSG00000013583	HEBP1	0.607438	-0.354609	0.444	0.441	1	0.923045	d1
ENSG00000125870	SNRPB2	0.993051	-0.354682	0.407	0.335	1	0.998948	d1
ENSG00000100316	RPL3	0.345312	-0.354788	0.926	0.78	1	0.723383	d1
ENSG00000120063	GNA13	0.368098	-0.354821	0.593	0.567	1	0.753608	d1
ENSG00000196449	YRDC	0.993385	-0.355235	0.407	0.336	1	0.998948	d1
ENSG00000177879	AP3S1	0.711023	-0.355629	0.481	0.429	1	0.951746	d1
ENSG00000166783	KIAA0430	0.463099	-0.355938	0.407	0.276	1	0.841999	d1
ENSG00000137267	TUBB2A	0.276788	-0.356028	0.889	0.799	1	0.637201	d1
ENSG00000100348	TXN2	0.852203	-0.356036	0.704	0.559	1	0.987575	d1
ENSG00000129116	PALLD	0.718035	-0.356058	0.63	0.472	1	0.951746	d1
ENSG00000103202	NME4	0.791566	-0.356063	0.593	0.463	1	0.978269	d1
ENSG00000144021	CIAO1	0.862123	-0.35607	0.556	0.468	1	0.989201	d1
ENSG00000135766	EGLN1	0.200094	-0.356421	0.852	0.775	1	0.505845	d1
ENSG00000109814	UGDH	0.732501	-0.356616	0.815	0.688	1	0.952624	d1
ENSG00000164244	PRRC1	0.74419	-0.357344	0.407	0.307	1	0.953609	d1
ENSG00000134684	YARS	0.477143	-0.357478	0.556	0.582	1	0.851279	d1
ENSG00000198034	RPS4X	0.180382	-0.357674	0.852	0.822	1	0.466365	d1
ENSG00000110315	RNF141	0.691563	-0.357878	0.481	0.351	1	0.947172	d1
ENSG00000147416	ATP6V1B2	0.915395	-0.357928	0.481	0.39	1	0.995773	d1
ENSG00000116473	RAP1A	0.742878	-0.358018	0.556	0.495	1	0.953609	d1
ENSG00000107815	C10orf2	0.824098	-0.358185	0.333	0.253	1	0.982409	d1
ENSG00000113141	IK	0.81839	-0.35847	0.556	0.422	1	0.982405	d1
ENSG00000143384	MCL1	0.342943	-0.358868	0.815	0.77	1	0.719815	d1
ENSG00000196233	LCOR	0.728125	-0.359144	0.37	0.287	1	0.952624	d1
ENSG00000251164	HULC	0.536082	-0.35927	0.741	0.539	1	0.891685	d1
ENSG00000179674	ARL14	0.0743322	-0.359342	0.407	0.208	1	0.220349	d1
ENSG00000171223	JUNB	0.711679	-0.359448	0.37	0.28	1	0.951746	d1
ENSG00000108021	FAM208B	0.99849	-0.359505	0.556	0.467	1	0.998948	d1
ENSG00000143622	RIT1	0.397355	-0.359631	0.407	0.258	1	0.784559	d1
ENSG00000149016	TUT1	0.827873	-0.360101	0.407	0.311	1	0.982409	d1
ENSG00000054116	TRAPPC3	0.868862	-0.360107	0.593	0.448	1	0.990188	d1
ENSG00000083099	LYRM2	0.732456	-0.360172	0.593	0.453	1	0.952624	d1
ENSG00000101849	TBL1X	0.621131	-0.360422	0.37	0.266	1	0.929024	d1
ENSG00000088833	NSFL1C	0.582361	-0.360713	0.444	0.313	1	0.911687	d1
ENSG00000161326	DUSP14	0.800601	-0.36098	0.407	0.315	1	0.982405	d1
ENSG00000107262	BAG1	0.963873	-0.361	0.593	0.5	1	0.998948	d1
ENSG00000124209	RAB22A	0.61533	-0.361155	0.481	0.429	1	0.925972	d1
ENSG00000108774	RAB5C	0.673057	-0.361371	0.444	0.402	1	0.944297	d1
ENSG00000130724	CHMP2A	0.990179	-0.36147	0.778	0.582	1	0.998948	d1
ENSG00000272831	RP11	0.512035	-0.361662	0.296	0.202	1	0.877938	d1
ENSG00000006712	PAF1	0.728011	-0.361818	0.519	0.381	1	0.952624	d1
ENSG00000140743	CDR2	0.563151	-0.362019	0.481	0.345	1	0.904241	d1
ENSG00000159873	CCDC117	0.399991	-0.362106	0.444	0.287	1	0.78589	d1
ENSG00000113013	HSPA9	0.380317	-0.362429	0.889	0.764	1	0.767014	d1
ENSG00000065548	ZC3H15	0.608254	-0.362674	0.741	0.614	1	0.923045	d1
ENSG00000134644	PUM1	0.909959	-0.362785	0.481	0.374	1	0.994654	d1
ENSG00000183696	UPP1	0.998346	-0.362785	0.296	0.247	1	0.998948	d1
ENSG00000089486	CDIP1	0.928021	-0.363043	0.37	0.293	1	0.996743	d1
ENSG00000166012	TAF1D	0.7749	-0.363217	0.556	0.431	1	0.970781	d1
ENSG00000151835	SACS	0.995114	-0.363347	0.259	0.232	1	0.998948	d1
ENSG00000174173	TRMT10C	0.943296	-0.363738	0.519	0.411	1	0.998162	d1
ENSG00000178980	SEPW1	0.739146	-0.363742	0.481	0.441	1	0.953609	d1
ENSG00000062194	GPBP1	0.890595	-0.364372	0.481	0.39	1	0.990601	d1
ENSG00000188186	LAMTOR4	0.895338	-0.364401	0.481	0.404	1	0.990601	d1
ENSG00000116747	TROVE2	0.645179	-0.364452	0.444	0.439	1	0.933847	d1
ENSG00000178449	COX14	0.962165	-0.364476	0.593	0.469	1	0.998948	d1
ENSG00000145741	BTF3	0.253579	-0.364581	0.778	0.73	1	0.603018	d1
ENSG00000071859	FAM50A	0.878918	-0.364619	0.593	0.44	1	0.990601	d1
ENSG00000090266	NDUFB2	0.657437	-0.364672	0.778	0.628	1	0.938669	d1
ENSG00000175582	RAB6A	0.831317	-0.364729	0.556	0.462	1	0.983266	d1
ENSG00000204569	PPP1R10	0.49193	-0.364731	0.481	0.323	1	0.860076	d1
ENSG00000115904	SOS1	0.816123	-0.364932	0.333	0.324	1	0.982405	d1
ENSG00000168256	NKIRAS2	0.957454	-0.365067	0.333	0.266	1	0.998948	d1
ENSG00000185787	MORF4L1	0.587609	-0.365091	0.667	0.594	1	0.913603	d1
ENSG00000119013	NDUFB3	0.9379	-0.365207	0.704	0.564	1	0.997844	d1
ENSG00000163811	WDR43	0.80815	-0.365256	0.741	0.614	1	0.982405	d1
ENSG00000163866	SMIM12	0.97191	-0.365554	0.667	0.527	1	0.998948	d1
ENSG00000182551	ADI1	0.121034	-0.36588	0.926	0.824	1	0.337087	d1
ENSG00000197579	TOPORS	0.676235	-0.366612	0.444	0.327	1	0.944297	d1
ENSG00000157538	DSCR3	0.815327	-0.366644	0.407	0.296	1	0.982405	d1
ENSG00000106628	POLD2	0.882542	-0.366683	0.519	0.391	1	0.990601	d1
ENSG00000211460	TSN	0.932547	-0.366937	0.519	0.425	1	0.996743	d1
ENSG00000183530	PRR14L	0.636157	-0.36707	0.444	0.322	1	0.933379	d1
ENSG00000165775	FUNDC2	0.696387	-0.367409	0.519	0.374	1	0.947239	d1
ENSG00000144381	HSPD1	0.38455	-0.367573	0.889	0.795	1	0.769179	d1
ENSG00000143157	POGK	0.738852	-0.36762	0.444	0.329	1	0.953609	d1
ENSG00000171314	PGAM1	0.837872	-0.368185	0.667	0.499	1	0.983266	d1
ENSG00000119446	RBM18	0.977358	-0.368257	0.37	0.307	1	0.998948	d1
ENSG00000127870	RNF6	0.785347	-0.369289	0.444	0.377	1	0.976158	d1
ENSG00000068305	MEF2A	0.744142	-0.369342	0.407	0.308	1	0.953609	d1
ENSG00000105700	KXD1	0.716245	-0.369401	0.556	0.394	1	0.951746	d1
ENSG00000164120	HPGD	0.925649	-0.369441	0.444	0.363	1	0.996074	d1
ENSG00000184009	ACTG1	0.224966	-0.369452	0.926	0.911	1	0.554472	d1
ENSG00000257218	GATC	0.995366	-0.369541	0.333	0.268	1	0.998948	d1
ENSG00000137074	APTX	0.945201	-0.369723	0.407	0.344	1	0.998162	d1
ENSG00000178035	IMPDH2	0.731913	-0.370532	0.556	0.409	1	0.952624	d1
ENSG00000135829	DHX9	0.732957	-0.370577	0.407	0.306	1	0.952624	d1
ENSG00000148411	NACC2	0.893741	-0.370644	0.481	0.378	1	0.990601	d1
ENSG00000105401	CDC37	0.853954	-0.370687	0.593	0.508	1	0.987575	d1
ENSG00000066697	MSANTD3	0.875221	-0.370901	0.444	0.352	1	0.990601	d1
ENSG00000149658	YTHDF1	0.873179	-0.370929	0.407	0.338	1	0.990601	d1
ENSG00000147669	POLR2K	0.767217	-0.371156	0.593	0.431	1	0.965966	d1
ENSG00000166260	COX11	0.820139	-0.371739	0.519	0.387	1	0.982405	d1
ENSG00000143776	CDC42BPA	0.612562	-0.371875	0.444	0.329	1	0.925728	d1
ENSG00000112249	ASCC3	0.637746	-0.372169	0.444	0.439	1	0.933379	d1
ENSG00000068796	KIF2A	0.668066	-0.372229	0.37	0.264	1	0.944297	d1
ENSG00000165733	BMS1	0.886541	-0.372716	0.37	0.296	1	0.990601	d1
ENSG00000105671	DDX49	0.596771	-0.372754	0.481	0.341	1	0.916574	d1
ENSG00000067560	RHOA	0.316394	-0.372783	0.852	0.74	1	0.690894	d1
ENSG00000125458	NT5C	0.765922	-0.372931	0.296	0.267	1	0.965966	d1
ENSG00000101654	RNMT	0.724416	-0.372931	0.37	0.274	1	0.952624	d1
ENSG00000174917	C19orf70	0.613445	-0.373076	0.593	0.414	1	0.925728	d1
ENSG00000112773	FAM46A	0.697033	-0.373202	0.556	0.426	1	0.947239	d1
ENSG00000160256	FAM207A	0.968379	-0.373297	0.37	0.313	1	0.998948	d1
ENSG00000156273	BACH1	0.610375	-0.373628	0.556	0.386	1	0.924318	d1
ENSG00000176894	PXMP2	0.882865	-0.373648	0.444	0.366	1	0.990601	d1
ENSG00000232112	TMA7	0.524028	-0.373729	0.444	0.42	1	0.884417	d1
ENSG00000158552	ZFAND2B	0.74615	-0.373962	0.333	0.317	1	0.95486	d1
ENSG00000119048	UBE2B	0.741088	-0.374385	0.519	0.452	1	0.953609	d1
ENSG00000124788	ATXN1	0.89457	-0.3747	0.296	0.255	1	0.990601	d1
ENSG00000134440	NARS	0.492664	-0.374736	0.667	0.64	1	0.860076	d1
ENSG00000145779	TNFAIP8	0.706956	-0.374823	0.259	0.192	1	0.951402	d1
ENSG00000179119	SPTY2D1	0.779393	-0.374859	0.444	0.371	1	0.973079	d1
ENSG00000064419	TNPO3	0.73683	-0.375022	0.444	0.326	1	0.953609	d1
ENSG00000131669	NINJ1	0.935808	-0.375114	0.63	0.499	1	0.997487	d1
ENSG00000148300	REXO4	0.800721	-0.375208	0.444	0.351	1	0.982405	d1
ENSG00000139579	NABP2	0.986078	-0.375223	0.37	0.309	1	0.998948	d1
ENSG00000136908	DPM2	0.89421	-0.375565	0.333	0.254	1	0.990601	d1
ENSG00000197903	HIST1H2BK	0.57424	-0.376043	0.852	0.676	1	0.904241	d1
ENSG00000162882	HAAO	0.88844	-0.376127	0.407	0.358	1	0.990601	d1
ENSG00000087460	GNAS	0.196291	-0.376509	0.926	0.785	1	0.499147	d1
ENSG00000123472	ATPAF1	0.864042	-0.376827	0.444	0.386	1	0.989416	d1
ENSG00000132275	RRP8	0.900022	-0.376871	0.407	0.312	1	0.990601	d1
ENSG00000122958	VPS26A	0.559875	-0.377225	0.556	0.502	1	0.904241	d1
ENSG00000147471	PROSC	0.998948	-0.377338	0.593	0.477	1	0.998948	d1
ENSG00000119326	CTNNAL1	0.534252	-0.377688	0.741	0.647	1	0.889714	d1
ENSG00000174840	PDE12	0.764393	-0.378457	0.37	0.342	1	0.965966	d1
ENSG00000162433	AK4	0.619642	-0.378543	0.593	0.559	1	0.928657	d1
ENSG00000183576	SETD3	0.969139	-0.379014	0.444	0.368	1	0.998948	d1
ENSG00000009954	BAZ1B	0.951747	-0.379066	0.667	0.517	1	0.998948	d1
ENSG00000162980	ARL5A	0.886375	-0.379093	0.407	0.327	1	0.990601	d1
ENSG00000105849	TWISTNB	0.976594	-0.379616	0.444	0.355	1	0.998948	d1
ENSG00000108107	RPL28	0.400014	-0.380132	0.704	0.647	1	0.78589	d1
ENSG00000166582	CENPV	0.719309	-0.380211	0.296	0.27	1	0.951746	d1
ENSG00000080345	RIF1	0.817937	-0.380483	0.37	0.293	1	0.982405	d1
ENSG00000081307	UBA5	0.805117	-0.380779	0.407	0.373	1	0.982405	d1
ENSG00000117450	PRDX1	0.244984	-0.380967	0.963	0.802	1	0.588396	d1
ENSG00000154380	ENAH	0.479151	-0.381258	0.704	0.621	1	0.851279	d1
ENSG00000138297	TIMM23	0.720407	-0.381278	0.481	0.442	1	0.951746	d1
ENSG00000150753	CCT5	0.275135	-0.381298	0.778	0.692	1	0.636133	d1
ENSG00000178922	HYI	0.996713	-0.381454	0.407	0.343	1	0.998948	d1
ENSG00000118680	MYL12B	0.0435978	-0.381512	0.963	0.89	1	0.139565	d1
ENSG00000176410	DNAJC30	0.941787	-0.381576	0.333	0.266	1	0.998162	d1
ENSG00000153130	SCOC	0.760869	-0.381766	0.593	0.504	1	0.965135	d1
ENSG00000183617	MRPL54	0.85429	-0.381888	0.519	0.396	1	0.987575	d1
ENSG00000101365	IDH3B	0.662926	-0.381935	0.593	0.423	1	0.942506	d1
ENSG00000172428	MYEOV2	0.329262	-0.381994	0.519	0.536	1	0.706868	d1
ENSG00000160014	CALM3	0.560413	-0.382062	0.704	0.619	1	0.904241	d1
ENSG00000115268	RPS15	0.280392	-0.382167	0.815	0.72	1	0.642844	d1
ENSG00000065526	SPEN	0.981255	-0.38244	0.333	0.29	1	0.998948	d1
ENSG00000149273	RPS3	0.0187042	-0.382739	0.889	0.844	1	0.0653892	d1
ENSG00000013275	PSMC4	0.625882	-0.382774	0.593	0.528	1	0.930056	d1
ENSG00000118058	KMT2A	0.984452	-0.384271	0.37	0.325	1	0.998948	d1
ENSG00000139746	RBM26	0.801049	-0.384442	0.37	0.283	1	0.982405	d1
ENSG00000164096	C4orf3	0.794908	-0.384457	0.778	0.664	1	0.981279	d1
ENSG00000107625	DDX50	0.907871	-0.384539	0.37	0.285	1	0.993744	d1
ENSG00000204713	TRIM27	0.691189	-0.384541	0.556	0.515	1	0.947172	d1
ENSG00000130165	ELOF1	0.692993	-0.3847	0.481	0.345	1	0.947172	d1
ENSG00000187079	TEAD1	0.886971	-0.384751	0.444	0.377	1	0.990601	d1
ENSG00000122068	FYTTD1	0.798435	-0.384762	0.63	0.51	1	0.982405	d1
ENSG00000111669	TPI1	0.102736	-0.384807	0.889	0.819	1	0.294854	d1
ENSG00000215193	PEX26	0.715453	-0.385309	0.704	0.607	1	0.951746	d1
ENSG00000104886	PLEKHJ1	0.538937	-0.385411	0.444	0.457	1	0.892735	d1
ENSG00000176871	WSB2	0.550802	-0.385537	0.704	0.623	1	0.902299	d1
ENSG00000099622	CIRBP	0.557664	-0.386141	0.444	0.428	1	0.904241	d1
ENSG00000173141	MRP63	0.818438	-0.386335	0.667	0.549	1	0.982405	d1
ENSG00000224877	C17orf89	0.715581	-0.386464	0.593	0.518	1	0.951746	d1
ENSG00000130255	RPL36	0.172314	-0.386649	0.852	0.785	1	0.450347	d1
ENSG00000147872	PLIN2	0.538972	-0.386657	0.889	0.82	1	0.892735	d1
ENSG00000111481	COPZ1	0.358484	-0.386763	0.704	0.607	1	0.741052	d1
ENSG00000165417	GTF2A1	0.751165	-0.387018	0.333	0.307	1	0.95901	d1
ENSG00000132153	DHX30	0.837103	-0.387102	0.37	0.316	1	0.983266	d1
ENSG00000227471	AKR1B15	0.139384	-0.387187	0.704	0.412	1	0.379883	d1
ENSG00000155463	OXA1L	0.946948	-0.387395	0.667	0.527	1	0.998162	d1
ENSG00000100650	SRSF5	0.888534	-0.387441	0.63	0.512	1	0.990601	d1
ENSG00000086589	RBM22	0.863209	-0.387476	0.444	0.382	1	0.989398	d1
ENSG00000181924	COA4	0.632518	-0.387534	0.704	0.591	1	0.933361	d1
ENSG00000108861	DUSP3	0.325624	-0.387663	0.667	0.643	1	0.702739	d1
ENSG00000185608	MRPL40	0.571378	-0.388121	0.593	0.536	1	0.904241	d1
ENSG00000173457	PPP1R14B	0.81414	-0.388218	0.519	0.442	1	0.982405	d1
ENSG00000139496	NUPL1	0.952628	-0.388434	0.407	0.341	1	0.998948	d1
ENSG00000106299	WASL	0.871921	-0.388638	0.63	0.532	1	0.990601	d1
ENSG00000169375	SIN3A	0.970214	-0.388673	0.259	0.215	1	0.998948	d1
ENSG00000100938	GMPR2	0.574592	-0.388871	0.37	0.379	1	0.904241	d1
ENSG00000113460	BRIX1	0.822151	-0.389151	0.481	0.368	1	0.982405	d1
ENSG00000136451	VEZF1	0.925095	-0.389612	0.481	0.389	1	0.996024	d1
ENSG00000178996	SNX18	0.645741	-0.389926	0.296	0.279	1	0.933847	d1
ENSG00000103194	USP10	0.925142	-0.389932	0.519	0.411	1	0.996024	d1
ENSG00000111859	NEDD9	0.551694	-0.391034	0.741	0.639	1	0.903075	d1
ENSG00000127824	TUBA4A	0.91979	-0.39126	0.667	0.526	1	0.995773	d1
ENSG00000139343	SNRPF	0.680078	-0.391728	0.407	0.374	1	0.945208	d1
ENSG00000034713	GABARAPL2	0.992111	-0.391732	0.481	0.393	1	0.998948	d1
ENSG00000122705	CLTA	0.318381	-0.392115	0.778	0.685	1	0.693135	d1
ENSG00000164332	UBLCP1	0.895592	-0.392402	0.37	0.282	1	0.990601	d1
ENSG00000198252	STYX	0.868931	-0.392463	0.37	0.313	1	0.990188	d1
ENSG00000198642	KLHL9	0.554013	-0.392684	0.556	0.373	1	0.904136	d1
ENSG00000104131	EIF3J	0.402925	-0.392788	0.704	0.645	1	0.786232	d1
ENSG00000159346	ADIPOR1	0.824751	-0.392802	0.444	0.401	1	0.982409	d1
ENSG00000171992	SYNPO	0.738127	-0.393068	0.519	0.464	1	0.953609	d1
ENSG00000144228	SPOPL	0.913952	-0.393228	0.37	0.29	1	0.995773	d1
ENSG00000138293	NCOA4	0.0814534	-0.393295	0.852	0.815	1	0.239166	d1
ENSG00000163597	SNHG16	0.839534	-0.393725	0.63	0.517	1	0.983595	d1
ENSG00000164209	SLC25A46	0.915926	-0.394255	0.481	0.422	1	0.995773	d1
ENSG00000143612	C1orf43	0.312648	-0.394388	0.741	0.704	1	0.68803	d1
ENSG00000090013	BLVRB	0.574476	-0.394712	0.741	0.633	1	0.904241	d1
ENSG00000273149	RP11	0.991502	-0.394937	0.296	0.243	1	0.998948	d1
ENSG00000155090	KLF10	0.90342	-0.395054	0.593	0.5	1	0.991011	d1
ENSG00000154124	FAM105B	0.995374	-0.395526	0.407	0.337	1	0.998948	d1
ENSG00000109390	NDUFC1	0.887747	-0.395637	0.593	0.481	1	0.990601	d1
ENSG00000138685	FGF2	0.604725	-0.395658	0.37	0.264	1	0.921568	d1
ENSG00000097033	SH3GLB1	0.310792	-0.396277	0.556	0.575	1	0.68628	d1
ENSG00000168374	ARF4	0.474246	-0.396301	0.741	0.608	1	0.848857	d1
ENSG00000184281	TSSC4	0.665028	-0.396467	0.407	0.284	1	0.942506	d1
ENSG00000063322	MED29	0.571138	-0.396625	0.556	0.375	1	0.904241	d1
ENSG00000108298	RPL19	0.0116691	-0.396691	0.963	0.945	1	0.0436131	d1
ENSG00000084623	EIF3I	0.269602	-0.396811	0.778	0.673	1	0.629704	d1
ENSG00000099341	PSMD8	0.463382	-0.396874	0.704	0.638	1	0.841999	d1
ENSG00000101182	PSMA7	0.161273	-0.396934	0.778	0.764	1	0.4266	d1
ENSG00000151689	INPP1	0.804735	-0.397012	0.333	0.3	1	0.982405	d1
ENSG00000174953	DHX36	0.988369	-0.397078	0.556	0.441	1	0.998948	d1
ENSG00000101596	SMCHD1	0.915252	-0.39708	0.37	0.304	1	0.995773	d1
ENSG00000179195	ZNF664	0.539456	-0.397382	0.556	0.51	1	0.892735	d1
ENSG00000163939	PBRM1	0.861762	-0.397433	0.333	0.3	1	0.989201	d1
ENSG00000214530	STARD10	0.452445	-0.39788	0.889	0.807	1	0.836575	d1
ENSG00000180008	SOCS4	0.505507	-0.397904	0.407	0.283	1	0.875163	d1
ENSG00000099875	MKNK2	0.71859	-0.398263	0.481	0.358	1	0.951746	d1
ENSG00000123130	ACOT9	0.842829	-0.398514	0.407	0.356	1	0.98535	d1
ENSG00000104695	PPP2CB	0.277743	-0.398524	0.63	0.582	1	0.63872	d1
ENSG00000173960	UBXN2A	0.937609	-0.398767	0.407	0.331	1	0.997844	d1
ENSG00000166902	MRPL16	0.884574	-0.398926	0.556	0.425	1	0.990601	d1
ENSG00000101367	MAPRE1	0.899357	-0.398996	0.519	0.401	1	0.990601	d1
ENSG00000100418	DESI1	0.509242	-0.399317	0.593	0.57	1	0.877118	d1
ENSG00000164163	ABCE1	0.46515	-0.399798	0.593	0.568	1	0.84233	d1
ENSG00000116251	RPL22	0.688934	-0.400283	0.556	0.51	1	0.947172	d1
ENSG00000137288	UQCC2	0.936181	-0.400283	0.481	0.383	1	0.997487	d1
ENSG00000112514	CUTA	0.770209	-0.400284	0.556	0.434	1	0.966308	d1
ENSG00000112081	SRSF3	0.767798	-0.400727	0.63	0.531	1	0.965966	d1
ENSG00000137210	TMEM14B	0.558062	-0.400987	0.667	0.447	1	0.904241	d1
ENSG00000198833	UBE2J1	0.805101	-0.401189	0.519	0.45	1	0.982405	d1
ENSG00000177971	IMP3	0.732943	-0.401301	0.556	0.484	1	0.952624	d1
ENSG00000111737	RAB35	0.801637	-0.401725	0.444	0.329	1	0.982405	d1
ENSG00000102974	CTCF	0.811075	-0.401807	0.444	0.404	1	0.982405	d1
ENSG00000175390	EIF3F	0.837475	-0.402073	0.556	0.479	1	0.983266	d1
ENSG00000163682	RPL9	0.984709	-0.402075	0.481	0.38	1	0.998948	d1
ENSG00000106993	CDC37L1	0.951726	-0.402271	0.593	0.467	1	0.998948	d1
ENSG00000171824	EXOSC10	0.72487	-0.402301	0.481	0.415	1	0.952624	d1
ENSG00000206053	HN1L	0.609688	-0.40249	0.704	0.577	1	0.923924	d1
ENSG00000118900	UBN1	0.900631	-0.402562	0.407	0.328	1	0.990601	d1
ENSG00000115946	PNO1	0.827962	-0.403087	0.481	0.414	1	0.982409	d1
ENSG00000152137	HSPB8	0.732144	-0.403281	0.37	0.337	1	0.952624	d1
ENSG00000166454	ATMIN	0.813829	-0.403401	0.407	0.308	1	0.982405	d1
ENSG00000126005	MMP24	0.565872	-0.40352	0.444	0.304	1	0.904241	d1
ENSG00000185122	HSF1	0.72973	-0.40352	0.333	0.301	1	0.952624	d1
ENSG00000159176	CSRP1	0.792932	-0.403852	0.704	0.566	1	0.979398	d1
ENSG00000181830	SLC35C1	0.818026	-0.403966	0.37	0.311	1	0.982405	d1
ENSG00000173744	AGFG1	0.783468	-0.404021	0.593	0.496	1	0.974382	d1
ENSG00000168259	DNAJC7	0.806716	-0.404484	0.63	0.454	1	0.982405	d1
ENSG00000103342	GSPT1	0.132531	-0.405239	0.778	0.737	1	0.363956	d1
ENSG00000180992	MRPL14	0.821455	-0.405323	0.593	0.512	1	0.982405	d1
ENSG00000143321	HDGF	0.133037	-0.405505	0.852	0.785	1	0.364881	d1
ENSG00000213281	NRAS	0.717346	-0.405529	0.593	0.504	1	0.951746	d1
ENSG00000162194	C11orf48	0.882872	-0.405565	0.593	0.455	1	0.990601	d1
ENSG00000159200	RCAN1	0.404794	-0.405727	0.704	0.642	1	0.787746	d1
ENSG00000103067	ESRP2	0.765776	-0.405879	0.333	0.294	1	0.965966	d1
ENSG00000175324	LSM1	0.928331	-0.405879	0.481	0.378	1	0.996743	d1
ENSG00000105974	CAV1	0.916763	-0.406113	0.593	0.465	1	0.995773	d1
ENSG00000143420	ENSA	0.56551	-0.406128	0.63	0.564	1	0.904241	d1
ENSG00000099624	ATP5D	0.415082	-0.406305	0.741	0.643	1	0.801283	d1
ENSG00000093167	LRRFIP2	0.995218	-0.406485	0.519	0.428	1	0.998948	d1
ENSG00000105185	PDCD5	0.471032	-0.406903	0.667	0.591	1	0.845201	d1
ENSG00000157045	NTAN1	0.643814	-0.407246	0.519	0.373	1	0.933847	d1
ENSG00000163882	POLR2H	0.828057	-0.407448	0.481	0.409	1	0.982409	d1
ENSG00000230055	CISD3	0.63101	-0.408862	0.667	0.574	1	0.933361	d1
ENSG00000143155	TIPRL	0.836971	-0.408999	0.519	0.434	1	0.983266	d1
ENSG00000162734	PEA15	0.885683	-0.409167	0.704	0.52	1	0.990601	d1
ENSG00000129235	TXNDC17	0.157294	-0.409218	0.889	0.797	1	0.417649	d1
ENSG00000104979	C19orf53	0.401195	-0.409446	0.667	0.591	1	0.78589	d1
ENSG00000182831	C16orf72	0.873504	-0.410003	0.444	0.375	1	0.990601	d1
ENSG00000245910	SNHG6	0.903165	-0.410628	0.667	0.507	1	0.991011	d1
ENSG00000155368	DBI	0.232415	-0.41086	0.852	0.76	1	0.567936	d1
ENSG00000099204	ABLIM1	0.57497	-0.411956	0.741	0.639	1	0.904241	d1
ENSG00000101608	MYL12A	0.0716042	-0.412019	0.889	0.852	1	0.214317	d1
ENSG00000173915	USMG5	0.0740534	-0.41207	0.852	0.814	1	0.219824	d1
ENSG00000067334	DNTTIP2	0.819874	-0.412814	0.778	0.591	1	0.982405	d1
ENSG00000113732	ATP6V0E1	0.371013	-0.412961	0.741	0.668	1	0.756517	d1
ENSG00000173276	ZBTB21	0.70343	-0.413292	0.407	0.306	1	0.947835	d1
ENSG00000100075	SLC25A1	0.557113	-0.413421	0.704	0.575	1	0.904241	d1
ENSG00000180628	PCGF5	0.643862	-0.413614	0.704	0.575	1	0.933847	d1
ENSG00000179295	PTPN11	0.32604	-0.4142	0.741	0.716	1	0.702739	d1
ENSG00000133112	TPT1	0.00422446	-0.414477	0.963	0.979	1	0.0183569	d1
ENSG00000148572	NRBF2	0.639513	-0.414895	0.37	0.344	1	0.933379	d1
ENSG00000189067	LITAF	0.921982	-0.414946	0.593	0.472	1	0.995773	d1
ENSG00000176903	PNMA1	0.608967	-0.415074	0.333	0.225	1	0.923478	d1
ENSG00000114021	NIT2	0.526027	-0.415377	0.593	0.533	1	0.884417	d1
ENSG00000125656	CLPP	0.849246	-0.415454	0.444	0.363	1	0.987575	d1
ENSG00000198142	SOWAHC	0.490378	-0.415594	0.593	0.396	1	0.860076	d1
ENSG00000107937	GTPBP4	0.44325	-0.415905	0.63	0.568	1	0.833532	d1
ENSG00000163602	RYBP	0.758344	-0.416332	0.407	0.378	1	0.964486	d1
ENSG00000184787	UBE2G2	0.762181	-0.416409	0.481	0.445	1	0.965668	d1
ENSG00000089280	FUS	0.683204	-0.416577	0.63	0.54	1	0.947172	d1
ENSG00000011304	PTBP1	0.617362	-0.416851	0.556	0.491	1	0.927114	d1
ENSG00000171863	RPS7	0.467005	-0.417244	0.63	0.582	1	0.844196	d1
ENSG00000185298	CCDC137	0.972592	-0.417635	0.444	0.357	1	0.998948	d1
ENSG00000162613	FUBP1	0.850487	-0.418	0.519	0.439	1	0.987575	d1
ENSG00000161970	RPL26	0.276338	-0.418347	0.704	0.707	1	0.637153	d1
ENSG00000254211	CTB	0.946963	-0.418493	0.333	0.274	1	0.998162	d1
ENSG00000177700	POLR2L	0.176385	-0.418754	0.852	0.792	1	0.457121	d1
ENSG00000122257	RBBP6	0.781402	-0.418775	0.556	0.435	1	0.974052	d1
ENSG00000158716	DUSP23	0.693078	-0.419079	0.481	0.329	1	0.947172	d1
ENSG00000089693	MLF2	0.427741	-0.419181	0.63	0.551	1	0.816254	d1
ENSG00000145734	BDP1	0.949191	-0.419506	0.519	0.425	1	0.998429	d1
ENSG00000015171	ZMYND11	0.569533	-0.419625	0.444	0.443	1	0.904241	d1
ENSG00000169230	PRELID1	0.252185	-0.420155	0.778	0.746	1	0.601022	d1
ENSG00000107651	SEC23IP	0.76868	-0.420635	0.519	0.382	1	0.965983	d1
ENSG00000108953	YWHAE	0.065548	-0.421404	0.889	0.778	1	0.198384	d1
ENSG00000112304	ACOT13	0.66419	-0.421555	0.481	0.436	1	0.942506	d1
ENSG00000109332	UBE2D3	0.111651	-0.42188	0.889	0.78	1	0.315422	d1
ENSG00000167522	ANKRD11	0.740846	-0.4219	0.519	0.393	1	0.953609	d1
ENSG00000163468	CCT3	0.146353	-0.421929	0.889	0.799	1	0.394896	d1
ENSG00000141076	CIRH1A	0.983723	-0.422292	0.444	0.342	1	0.998948	d1
ENSG00000171566	PLRG1	0.66252	-0.422599	0.481	0.438	1	0.942506	d1
ENSG00000184752	NDUFA12	0.333731	-0.422759	0.481	0.492	1	0.708727	d1
ENSG00000101361	NOP56	0.286489	-0.422982	0.63	0.603	1	0.654659	d1
ENSG00000204568	MRPS18B	0.314255	-0.423117	0.667	0.616	1	0.688454	d1
ENSG00000067082	KLF6	0.206534	-0.42339	0.889	0.862	1	0.51789	d1
ENSG00000170515	PA2G4	0.20198	-0.423545	0.741	0.705	1	0.508527	d1
ENSG00000139218	SCAF11	0.57316	-0.423609	0.63	0.585	1	0.904241	d1
ENSG00000177410	ZFAS1	0.105871	-0.424217	0.741	0.795	1	0.301059	d1
ENSG00000061794	MRPS35	0.202093	-0.424364	0.704	0.683	1	0.508527	d1
ENSG00000168066	SF1	0.989133	-0.424643	0.519	0.395	1	0.998948	d1
ENSG00000183527	PSMG1	0.563071	-0.425612	0.37	0.376	1	0.904241	d1
ENSG00000121892	PDS5A	0.653527	-0.425655	0.593	0.522	1	0.936578	d1
ENSG00000145220	LYAR	0.840978	-0.425664	0.37	0.325	1	0.983717	d1
ENSG00000143319	ISG20L2	0.899949	-0.42584	0.481	0.381	1	0.990601	d1
ENSG00000116898	MRPS15	0.736274	-0.426006	0.63	0.548	1	0.953609	d1
ENSG00000197451	HNRNPAB	0.326846	-0.426042	0.778	0.694	1	0.703077	d1
ENSG00000182154	MRPL41	0.692073	-0.426047	0.667	0.556	1	0.947172	d1
ENSG00000233016	SNHG7	0.807202	-0.426348	0.481	0.361	1	0.982405	d1
ENSG00000124171	PARD6B	0.703429	-0.42686	0.333	0.308	1	0.947835	d1
ENSG00000176834	VSIG10	0.743806	-0.426981	0.519	0.455	1	0.953609	d1
ENSG00000109790	KLHL5	0.808454	-0.427563	0.593	0.499	1	0.982405	d1
ENSG00000173113	TRMT112	0.517632	-0.428217	0.593	0.523	1	0.882598	d1
ENSG00000164111	ANXA5	0.0986763	-0.429058	0.852	0.803	1	0.285475	d1
ENSG00000177963	RIC8A	0.590563	-0.429249	0.593	0.516	1	0.913681	d1
ENSG00000075415	SLC25A3	0.0054921	-0.429806	0.963	0.947	1	0.0229438	d1
ENSG00000116731	PRDM2	0.740976	-0.430027	0.444	0.319	1	0.953609	d1
ENSG00000137409	MTCH1	0.454035	-0.430567	0.556	0.54	1	0.83691	d1
ENSG00000105364	MRPL4	0.538303	-0.430576	0.407	0.383	1	0.892735	d1
ENSG00000163512	AZI2	0.92094	-0.430876	0.481	0.388	1	0.995773	d1
ENSG00000115053	NCL	0.0519236	-0.43139	0.852	0.851	1	0.162139	d1
ENSG00000165626	BEND7	0.974957	-0.431479	0.296	0.245	1	0.998948	d1
ENSG00000186395	KRT10	0.86118	-0.431961	0.519	0.436	1	0.989169	d1
ENSG00000031698	SARS	0.459373	-0.432496	0.741	0.637	1	0.840507	d1
ENSG00000101782	RIOK3	0.515075	-0.432521	0.741	0.615	1	0.879733	d1
ENSG00000131263	RLIM	0.730556	-0.432675	0.519	0.366	1	0.952624	d1
ENSG00000174238	PITPNA	0.503498	-0.432965	0.407	0.404	1	0.874348	d1
ENSG00000144713	RPL32	0.0889453	-0.433103	0.815	0.844	1	0.259754	d1
ENSG00000100104	SRRD	0.978345	-0.433419	0.37	0.291	1	0.998948	d1
ENSG00000139793	MBNL2	0.0958234	-0.433591	0.704	0.697	1	0.278338	d1
ENSG00000117758	STX12	0.775729	-0.433797	0.519	0.448	1	0.970895	d1
ENSG00000109917	ZNF259	0.957727	-0.434128	0.593	0.459	1	0.998948	d1
ENSG00000153046	CDYL	0.948954	-0.434142	0.37	0.304	1	0.998429	d1
ENSG00000138495	COX17	0.846961	-0.435704	0.444	0.37	1	0.987575	d1
ENSG00000164091	WDR82	0.806581	-0.43589	0.481	0.418	1	0.982405	d1
ENSG00000142168	SOD1	0.0141218	-0.437316	0.926	0.931	1	0.0513827	d1
ENSG00000184897	H1FX	0.929082	-0.437659	0.519	0.409	1	0.996743	d1
ENSG00000084463	WBP11	0.890256	-0.437783	0.481	0.398	1	0.990601	d1
ENSG00000109919	MTCH2	0.300894	-0.437985	0.741	0.653	1	0.671726	d1
ENSG00000113552	GNPDA1	0.658022	-0.43882	0.259	0.249	1	0.938669	d1
ENSG00000263753	LINC00667	0.549062	-0.439405	0.296	0.298	1	0.901131	d1
ENSG00000007080	CCDC124	0.566929	-0.439424	0.407	0.386	1	0.904241	d1
ENSG00000143575	HAX1	0.922148	-0.439461	0.556	0.436	1	0.995773	d1
ENSG00000139684	ESD	0.256417	-0.43978	0.593	0.597	1	0.608429	d1
ENSG00000150768	DLAT	0.607907	-0.440159	0.519	0.483	1	0.923045	d1
ENSG00000093000	NUP50	0.94275	-0.440757	0.481	0.36	1	0.998162	d1
ENSG00000159692	CTBP1	0.899746	-0.441375	0.481	0.37	1	0.990601	d1
ENSG00000135447	PPP1R1A	0.889191	-0.441445	0.333	0.292	1	0.990601	d1
ENSG00000148308	GTF3C5	0.702801	-0.441846	0.37	0.323	1	0.947835	d1
ENSG00000169213	RAB3B	0.891454	-0.441971	0.407	0.338	1	0.990601	d1
ENSG00000123908	AGO2	0.858618	-0.442599	0.37	0.303	1	0.987575	d1
ENSG00000125971	DYNLRB1	0.676358	-0.442789	0.63	0.514	1	0.944297	d1
ENSG00000198492	YTHDF2	0.3776	-0.442856	0.481	0.506	1	0.762957	d1
ENSG00000204574	ABCF1	0.993775	-0.443046	0.593	0.455	1	0.998948	d1
ENSG00000063046	EIF4B	0.375405	-0.443096	0.63	0.611	1	0.761366	d1
ENSG00000114861	FOXP1	0.932675	-0.443424	0.37	0.305	1	0.996743	d1
ENSG00000143158	MPC2	0.130117	-0.44349	0.889	0.756	1	0.358692	d1
ENSG00000105698	USF2	0.650631	-0.443505	0.407	0.383	1	0.935995	d1
ENSG00000135446	CDK4	0.901061	-0.443892	0.444	0.351	1	0.990601	d1
ENSG00000166441	RPL27A	0.0509254	-0.444476	0.889	0.87	1	0.159714	d1
ENSG00000090060	PAPOLA	0.186834	-0.444889	0.778	0.71	1	0.479608	d1
ENSG00000103363	TCEB2	0.268242	-0.444889	0.778	0.685	1	0.628773	d1
ENSG00000126524	SBDS	0.0603186	-0.444914	0.852	0.803	1	0.184075	d1
ENSG00000125901	MRPS26	0.699679	-0.44497	0.444	0.391	1	0.947239	d1
ENSG00000065809	FAM107B	0.320363	-0.445515	0.593	0.596	1	0.696496	d1
ENSG00000215021	PHB2	0.232528	-0.446281	0.704	0.657	1	0.567936	d1
ENSG00000004478	FKBP4	0.682122	-0.447274	0.444	0.387	1	0.946833	d1
ENSG00000172172	MRPL13	0.711189	-0.447493	0.556	0.462	1	0.951746	d1
ENSG00000002834	LASP1	0.143583	-0.44767	0.815	0.767	1	0.389365	d1
ENSG00000117054	ACADM	0.3316	-0.448175	0.444	0.482	1	0.708727	d1
ENSG00000156482	RPL30	0.0183679	-0.448554	0.926	0.905	1	0.0647364	d1
ENSG00000124733	MEA1	0.516186	-0.449527	0.37	0.366	1	0.880937	d1
ENSG00000120306	CYSTM1	0.558114	-0.449587	0.556	0.469	1	0.904241	d1
ENSG00000141551	CSNK1D	0.443183	-0.450083	0.444	0.44	1	0.833532	d1
ENSG00000167461	RAB8A	0.564856	-0.450176	0.704	0.605	1	0.904241	d1
ENSG00000185880	TRIM69	0.964491	-0.450233	0.444	0.336	1	0.998948	d1
ENSG00000164323	KIAA1430	0.867253	-0.450343	0.593	0.473	1	0.990031	d1
ENSG00000044459	CNTLN	0.824486	-0.451074	0.444	0.325	1	0.982409	d1
ENSG00000102241	HTATSF1	0.695439	-0.45143	0.37	0.335	1	0.947239	d1
ENSG00000185088	RPS27L	0.059185	-0.451882	0.889	0.829	1	0.182185	d1
ENSG00000107372	ZFAND5	0.299022	-0.452235	0.63	0.609	1	0.671248	d1
ENSG00000168159	RNF187	0.945893	-0.452735	0.63	0.474	1	0.998162	d1
ENSG00000122140	MRPS2	0.783315	-0.452924	0.444	0.381	1	0.974382	d1
ENSG00000055070	SZRD1	0.719603	-0.452975	0.741	0.567	1	0.951746	d1
ENSG00000198730	CTR9	0.815337	-0.453625	0.481	0.412	1	0.982405	d1
ENSG00000108312	UBTF	0.984631	-0.453668	0.444	0.361	1	0.998948	d1
ENSG00000154518	ATP5G3	0.0331001	-0.454015	0.889	0.849	1	0.108037	d1
ENSG00000131143	COX4I1	0.0260116	-0.455115	0.926	0.889	1	0.0878144	d1
ENSG00000115419	GLS	0.97181	-0.455445	0.407	0.333	1	0.998948	d1
ENSG00000054523	KIF1B	0.521135	-0.455451	0.63	0.568	1	0.882598	d1
ENSG00000121022	COPS5	0.562723	-0.456091	0.444	0.408	1	0.904241	d1
ENSG00000162704	ARPC5	0.0677206	-0.456144	0.852	0.772	1	0.203821	d1
ENSG00000119705	SLIRP	0.453036	-0.456277	0.741	0.624	1	0.836575	d1
ENSG00000161010	C5orf45	0.855761	-0.456465	0.63	0.473	1	0.987575	d1
ENSG00000141580	WDR45B	0.67402	-0.457595	0.519	0.442	1	0.944297	d1
ENSG00000221983	UBA52	0.0254781	-0.458332	0.852	0.818	1	0.086148	d1
ENSG00000022840	RNF10	0.615551	-0.458426	0.741	0.579	1	0.925972	d1
ENSG00000034510	TMSB10	0.018507	-0.458521	0.926	0.911	1	0.0650149	d1
ENSG00000100142	POLR2F	0.244193	-0.45886	0.63	0.634	1	0.587677	d1
ENSG00000068028	RASSF1	0.626752	-0.458923	0.296	0.283	1	0.93024	d1
ENSG00000164587	RPS14	0.00928574	-0.459482	0.963	0.946	1	0.0353774	d1
ENSG00000241468	ATP5J2	0.211964	-0.460058	0.741	0.703	1	0.528445	d1
ENSG00000084093	REST	0.720104	-0.460152	0.481	0.425	1	0.951746	d1
ENSG00000204435	CSNK2B	0.634641	-0.460465	0.444	0.389	1	0.933379	d1
ENSG00000198242	RPL23A	0.575838	-0.460521	0.593	0.559	1	0.904948	d1
ENSG00000083845	RPS5	0.0210712	-0.46106	0.889	0.871	1	0.072724	d1
ENSG00000147419	CCDC25	0.36955	-0.461754	0.481	0.49	1	0.755153	d1
ENSG00000224597	PTCHD3P1	0.969186	-0.461967	0.37	0.292	1	0.998948	d1
ENSG00000140264	SERF2	0.00819835	-0.462695	0.963	0.891	1	0.0319087	d1
ENSG00000151632	AKR1C2	0.209538	-0.462715	0.963	0.939	1	0.524208	d1
ENSG00000110768	GTF2H1	0.813012	-0.463682	0.556	0.454	1	0.982405	d1
ENSG00000100567	PSMA3	0.174845	-0.463869	0.741	0.683	1	0.454218	d1
ENSG00000105193	RPS16	0.0104508	-0.464361	0.963	0.924	1	0.0394459	d1
ENSG00000198624	CCDC69	0.725692	-0.464936	0.37	0.27	1	0.952624	d1
ENSG00000166337	TAF10	0.371798	-0.465731	0.593	0.561	1	0.756517	d1
ENSG00000185043	CIB1	0.812724	-0.465878	0.593	0.462	1	0.982405	d1
ENSG00000173660	UQCRH	0.130295	-0.466273	0.889	0.754	1	0.358726	d1
ENSG00000164615	CAMLG	0.787493	-0.466999	0.481	0.412	1	0.97744	d1
ENSG00000150316	CWC15	0.9529	-0.467374	0.556	0.43	1	0.998948	d1
ENSG00000171475	WIPF2	0.93769	-0.467799	0.37	0.298	1	0.997844	d1
ENSG00000148450	MSRB2	0.901122	-0.468159	0.519	0.419	1	0.990601	d1
ENSG00000131467	PSME3	0.518178	-0.468239	0.667	0.549	1	0.882598	d1
ENSG00000175061	C17orf76	0.255719	-0.468313	0.63	0.638	1	0.607437	d1
ENSG00000111142	METAP2	0.376492	-0.468593	0.63	0.604	1	0.762054	d1
ENSG00000066654	THUMPD1	0.864139	-0.469169	0.444	0.374	1	0.989416	d1
ENSG00000126581	BECN1	0.290726	-0.469371	0.407	0.435	1	0.660218	d1
ENSG00000234741	GAS5	0.568262	-0.469398	0.556	0.52	1	0.904241	d1
ENSG00000113407	TARS	0.247172	-0.469761	0.704	0.652	1	0.592993	d1
ENSG00000147573	TRIM55	0.532235	-0.470402	0.333	0.342	1	0.889691	d1
ENSG00000187840	EIF4EBP1	0.473797	-0.470436	0.407	0.406	1	0.848756	d1
ENSG00000165507	C10orf10	0.740248	-0.470696	0.333	0.248	1	0.953609	d1
ENSG00000176407	KCMF1	0.615745	-0.470855	0.593	0.477	1	0.925972	d1
ENSG00000196531	NACA	0.0385117	-0.471056	0.926	0.83	1	0.123833	d1
ENSG00000136536	2007-03-01	0.490413	-0.471247	0.481	0.46	1	0.860076	d1
ENSG00000169714	CNBP	0.0457677	-0.471456	0.815	0.796	1	0.145009	d1
ENSG00000156467	UQCRB	0.157038	-0.471708	0.741	0.736	1	0.417483	d1
ENSG00000107438	PDLIM1	0.192672	-0.471932	0.741	0.672	1	0.492839	d1
ENSG00000136810	TXN	0.0220384	-0.472654	0.963	0.899	1	0.0754608	d1
ENSG00000088832	FKBP1A	0.621639	-0.47282	0.556	0.475	1	0.929024	d1
ENSG00000142534	RPS11	0.00614741	-0.472869	0.889	0.892	1	0.0251539	d1
ENSG00000250317	SMIM20	0.410095	-0.472901	0.37	0.384	1	0.79378	d1
ENSG00000163320	CGGBP1	0.894144	-0.472919	0.407	0.336	1	0.990601	d1
ENSG00000095787	WAC	0.333417	-0.473073	0.556	0.557	1	0.708727	d1
ENSG00000264364	DYNLL2	0.444126	-0.47315	0.741	0.626	1	0.8341	d1
ENSG00000160194	NDUFV3	0.783448	-0.473225	0.593	0.485	1	0.974382	d1
ENSG00000070770	CSNK2A2	0.590684	-0.47444	0.556	0.461	1	0.913681	d1
ENSG00000124383	MPHOSPH10	0.734013	-0.474939	0.407	0.364	1	0.953423	d1
ENSG00000125753	VASP	0.481016	-0.475776	0.519	0.463	1	0.852513	d1
ENSG00000091527	CDV3	0.0713422	-0.476483	0.889	0.783	1	0.213829	d1
ENSG00000166595	FAM96B	0.0580777	-0.477209	0.667	0.695	1	0.179032	d1
ENSG00000139168	ZCRB1	0.597021	-0.477357	0.444	0.42	1	0.916574	d1
ENSG00000228474	OST4	0.623803	-0.477365	0.704	0.584	1	0.929024	d1
ENSG00000171858	RPS21	0.040842	-0.477605	0.889	0.879	1	0.131131	d1
ENSG00000065613	SLK	0.798969	-0.478011	0.444	0.405	1	0.982405	d1
ENSG00000074319	TSG101	0.622415	-0.478037	0.519	0.429	1	0.929024	d1
ENSG00000172939	OXSR1	0.904	-0.478398	0.481	0.384	1	0.991011	d1
ENSG00000172757	CFL1	0.0621284	-0.478658	0.889	0.814	1	0.188564	d1
ENSG00000092203	TOX4	0.713939	-0.479489	0.519	0.424	1	0.951746	d1
ENSG00000071082	RPL31	0.0067139	-0.481156	0.926	0.898	1	0.0268556	d1
ENSG00000155366	RHOC	0.0778319	-0.481199	0.778	0.782	1	0.230093	d1
ENSG00000188229	TUBB4B	0.100323	-0.481591	0.778	0.776	1	0.288695	d1
ENSG00000182180	MRPS16	0.459482	-0.481702	0.593	0.512	1	0.840507	d1
ENSG00000114999	TTL	0.577554	-0.482227	0.63	0.53	1	0.905672	d1
ENSG00000141101	NOB1	0.823778	-0.483292	0.593	0.469	1	0.982409	d1
ENSG00000154723	ATP5J	0.0993662	-0.483483	0.778	0.745	1	0.286705	d1
ENSG00000179115	FARSA	0.791419	-0.483699	0.481	0.375	1	0.978269	d1
ENSG00000142676	RPL11	0.00649733	-0.48457	0.963	0.917	1	0.0261343	d1
ENSG00000116698	SMG7	0.657648	-0.485221	0.556	0.476	1	0.938669	d1
ENSG00000169136	ATF5	0.528842	-0.48632	0.852	0.737	1	0.885769	d1
ENSG00000140319	SRP14	0.0656391	-0.486346	0.741	0.763	1	0.198384	d1
ENSG00000197747	S100A10	0.0064408	-0.486417	0.815	0.853	1	0.0260035	d1
ENSG00000130811	EIF3G	0.337995	-0.486538	0.704	0.608	1	0.713235	d1
ENSG00000245532	NEAT1	0.656615	-0.486797	0.37	0.275	1	0.938517	d1
ENSG00000143149	ALDH9A1	0.40089	-0.487093	0.593	0.559	1	0.78589	d1
ENSG00000135090	TAOK3	0.661778	-0.487235	0.481	0.439	1	0.942506	d1
ENSG00000167306	MYO5B	0.490003	-0.487804	0.556	0.496	1	0.860076	d1
ENSG00000057757	PITHD1	0.675791	-0.487805	0.407	0.358	1	0.944297	d1
ENSG00000138434	SSFA2	0.35921	-0.488476	0.63	0.607	1	0.741728	d1
ENSG00000112208	BAG2	0.414542	-0.488604	0.444	0.433	1	0.800955	d1
ENSG00000125170	DOK4	0.634399	-0.488639	0.481	0.426	1	0.933379	d1
ENSG00000158545	ZC3H18	0.638884	-0.491558	0.333	0.312	1	0.933379	d1
ENSG00000135924	DNAJB2	0.875298	-0.491882	0.63	0.497	1	0.990601	d1
ENSG00000144597	EAF1	0.573563	-0.492087	0.444	0.395	1	0.904241	d1
ENSG00000145337	PYURF	0.448733	-0.492173	0.667	0.587	1	0.836399	d1
ENSG00000124831	LRRFIP1	0.280724	-0.4924	0.593	0.608	1	0.642844	d1
ENSG00000146457	WTAP	0.562245	-0.492781	0.481	0.425	1	0.904241	d1
ENSG00000084733	RAB10	0.109446	-0.493436	0.741	0.73	1	0.310407	d1
ENSG00000143947	RPS27A	0.0798277	-0.494082	0.926	0.783	1	0.23503	d1
ENSG00000129824	RPS4Y1	0.453467	-0.495126	0.556	0.515	1	0.836575	d1
ENSG00000130429	ARPC1B	0.274499	-0.495226	0.556	0.548	1	0.636133	d1
ENSG00000158710	TAGLN2	0.0616963	-0.495236	0.889	0.779	1	0.187515	d1
ENSG00000233276	GPX1	0.0268626	-0.495744	0.926	0.88	1	0.0905463	d1
ENSG00000136938	ANP32B	0.33439	-0.496004	0.481	0.502	1	0.709363	d1
ENSG00000124762	CDKN1A	0.0786027	-0.496038	0.852	0.852	1	0.232055	d1
ENSG00000270170	NCBP2	0.683593	-0.496255	0.333	0.292	1	0.947172	d1
ENSG00000138326	RPS24	0.0269186	-0.496422	0.963	0.83	1	0.0905939	d1
ENSG00000068323	TFE3	0.9955	-0.496661	0.481	0.368	1	0.998948	d1
ENSG00000159479	MED8	0.646409	-0.496692	0.444	0.385	1	0.933847	d1
ENSG00000008988	RPS20	0.168034	-0.49738	0.926	0.793	1	0.440758	d1
ENSG00000166848	TERF2IP	0.789428	-0.497503	0.481	0.406	1	0.97786	d1
ENSG00000138668	HNRNPD	0.532693	-0.497503	0.481	0.439	1	0.889691	d1
ENSG00000048544	MRPS10	0.408625	-0.498186	0.593	0.541	1	0.792055	d1
ENSG00000159199	ATP5G1	0.300198	-0.498221	0.63	0.594	1	0.671726	d1
ENSG00000170027	YWHAG	0.148675	-0.498391	0.852	0.725	1	0.400164	d1
ENSG00000113845	TIMMDC1	0.349095	-0.499346	0.481	0.489	1	0.726386	d1
ENSG00000175606	TMEM70	0.419732	-0.499409	0.519	0.5	1	0.805945	d1
ENSG00000174748	RPL15	0.00887038	-0.499606	0.926	0.84	1	0.0340713	d1
ENSG00000100811	YY1	0.238693	-0.499687	0.704	0.647	1	0.577183	d1
ENSG00000143774	GUK1	0.105511	-0.501421	0.852	0.773	1	0.300429	d1
ENSG00000168994	PXDC1	0.262161	-0.50143	0.741	0.684	1	0.61732	d1
ENSG00000110700	RPS13	0.00596007	-0.501456	0.926	0.913	1	0.0245668	d1
ENSG00000102119	EMD	0.31492	-0.50149	0.407	0.433	1	0.689067	d1
ENSG00000099810	MTAP	0.811675	-0.502077	0.444	0.358	1	0.982405	d1
ENSG00000187051	RPS19BP1	0.267417	-0.50224	0.593	0.585	1	0.627647	d1
ENSG00000132475	H3F3B	0.174348	-0.50259	0.815	0.733	1	0.453473	d1
ENSG00000204356	NELFE	0.202095	-0.503024	0.407	0.446	1	0.508527	d1
ENSG00000142937	RPS8	0.0194516	-0.50394	0.926	0.884	1	0.067783	d1
ENSG00000196072	BLOC1S2	0.567905	-0.505528	0.63	0.527	1	0.904241	d1
ENSG00000159593	NAE1	0.394014	-0.505952	0.481	0.459	1	0.778673	d1
ENSG00000078369	GNB1	0.109947	-0.505969	0.741	0.727	1	0.31142	d1
ENSG00000101752	MIB1	0.495928	-0.5063	0.333	0.354	1	0.864081	d1
ENSG00000106105	GARS	0.2246	-0.506428	0.704	0.672	1	0.554201	d1
ENSG00000184117	NIPSNAP1	0.145725	-0.507572	0.741	0.726	1	0.393694	d1
ENSG00000109686	SH3D19	0.447174	-0.5084	0.481	0.47	1	0.835651	d1
ENSG00000145592	RPL37	0.0453965	-0.509099	0.852	0.805	1	0.144256	d1
ENSG00000004142	POLDIP2	0.148996	-0.509369	0.63	0.645	1	0.400531	d1
ENSG00000125845	BMP2	0.48289	-0.509515	0.593	0.561	1	0.855134	d1
ENSG00000204628	GNB2L1	0.00438503	-0.509782	0.926	0.914	1	0.0189405	d1
ENSG00000132466	ANKRD17	0.438211	-0.509822	0.556	0.519	1	0.829873	d1
ENSG00000106153	CHCHD2	0.120851	-0.510545	0.778	0.719	1	0.337013	d1
ENSG00000086712	TXLNG	0.607823	-0.511287	0.296	0.283	1	0.923045	d1
ENSG00000178913	TAF7	0.596055	-0.51159	0.667	0.547	1	0.916574	d1
ENSG00000164924	YWHAZ	0.0443485	-0.512057	0.815	0.813	1	0.141758	d1
ENSG00000269893	SNHG8	0.671099	-0.512972	0.593	0.492	1	0.944297	d1
ENSG00000122687	FTSJ2	0.490832	-0.5135	0.333	0.325	1	0.860076	d1
ENSG00000070831	CDC42	0.0963369	-0.513516	0.852	0.729	1	0.279124	d1
ENSG00000100393	EP300	0.96699	-0.513538	0.444	0.343	1	0.998948	d1
ENSG00000163938	GNL3	0.198326	-0.513623	0.63	0.6	1	0.50255	d1
ENSG00000137154	RPS6	8.1e-05	-0.514662	0.963	0.975	1	0.000671283	d1
ENSG00000067064	IDI1	0.484084	-0.514664	0.815	0.654	1	0.855149	d1
ENSG00000106546	AHR	0.59806	-0.515318	0.778	0.62	1	0.916574	d1
ENSG00000187239	FNBP1	0.895219	-0.516947	0.519	0.411	1	0.990601	d1
ENSG00000163349	HIPK1	0.590377	-0.518038	0.333	0.304	1	0.913681	d1
ENSG00000189159	HN1	0.291258	-0.518676	0.704	0.619	1	0.660218	d1
ENSG00000126432	PRDX5	0.0597859	-0.519369	0.667	0.695	1	0.183513	d1
ENSG00000149136	SSRP1	0.469655	-0.519507	0.481	0.451	1	0.844264	d1
ENSG00000115128	SF3B14	0.402411	-0.519576	0.556	0.507	1	0.785936	d1
ENSG00000136942	RPL35	0.006329	-0.520648	0.926	0.908	1	0.0257443	d1
ENSG00000204256	BRD2	0.240345	-0.520705	0.741	0.673	1	0.580477	d1
ENSG00000189060	H1F0	0.261556	-0.521084	0.852	0.744	1	0.616567	d1
ENSG00000088205	DDX18	0.472546	-0.522197	0.519	0.459	1	0.847215	d1
ENSG00000181061	HIGD1A	0.0329534	-0.522447	0.852	0.833	1	0.107721	d1
ENSG00000231500	RPS18	0.0181374	-0.522454	0.926	0.88	1	0.0643432	d1
ENSG00000174775	HRAS	0.687928	-0.522656	0.407	0.357	1	0.947172	d1
ENSG00000121579	NAA50	0.0842392	-0.52328	0.815	0.754	1	0.24701	d1
ENSG00000143933	CALM2	0.0227216	-0.523568	0.963	0.897	1	0.0775544	d1
ENSG00000113712	CSNK1A1	0.25686	-0.524191	0.593	0.54	1	0.608812	d1
ENSG00000162191	UBXN1	0.492066	-0.52502	0.481	0.444	1	0.860076	d1
ENSG00000125249	RAP2A	0.619677	-0.525886	0.444	0.391	1	0.928657	d1
ENSG00000167635	ZNF146	0.701121	-0.527711	0.593	0.478	1	0.947503	d1
ENSG00000146425	DYNLT1	0.147401	-0.528408	0.63	0.637	1	0.397231	d1
ENSG00000013306	SLC25A39	0.208259	-0.529106	0.556	0.558	1	0.521611	d1
ENSG00000163875	MEAF6	0.386964	-0.529742	0.444	0.424	1	0.771078	d1
ENSG00000118508	RAB32	0.0929136	-0.530311	0.704	0.694	1	0.270977	d1
ENSG00000198087	CD2AP	0.25218	-0.530668	0.741	0.644	1	0.601022	d1
ENSG00000168092	PAFAH1B2	0.300746	-0.53084	0.593	0.565	1	0.671726	d1
ENSG00000174444	RPL4	0.00387791	-0.53151	0.926	0.915	1	0.0170912	d1
ENSG00000136238	RAC1	0.179705	-0.531777	0.889	0.68	1	0.465169	d1
ENSG00000133398	MED10	0.566348	-0.532244	0.444	0.397	1	0.904241	d1
ENSG00000165806	CASP7	0.643037	-0.53375	0.481	0.433	1	0.933847	d1
ENSG00000101109	STK4	0.742671	-0.53435	0.407	0.366	1	0.953609	d1
ENSG00000105971	CAV2	0.166088	-0.534664	0.852	0.721	1	0.436182	d1
ENSG00000143742	SRP9	0.272459	-0.534812	0.519	0.5	1	0.633979	d1
ENSG00000100632	ERH	0.294851	-0.535207	0.593	0.551	1	0.667424	d1
ENSG00000023734	STRAP	0.0603944	-0.536197	0.704	0.716	1	0.184075	d1
ENSG00000066455	GOLGA5	0.419141	-0.536754	0.407	0.402	1	0.805525	d1
ENSG00000116285	ERRFI1	0.11978	-0.537125	0.889	0.886	1	0.335322	d1
ENSG00000197780	TAF13	0.129586	-0.537543	0.778	0.697	1	0.357685	d1
ENSG00000162244	RPL29	0.0956335	-0.538594	0.667	0.683	1	0.27816	d1
ENSG00000124767	GLO1	0.110122	-0.539275	0.852	0.751	1	0.311509	d1
ENSG00000128284	APOL3	0.30319	-0.539995	0.852	0.768	1	0.675699	d1
ENSG00000179262	RAD23A	0.2261	-0.54	0.667	0.6	1	0.556633	d1
ENSG00000092010	PSME1	0.10419	-0.540094	0.741	0.697	1	0.297449	d1
ENSG00000096384	HSP90AB1	0.0129539	-0.541268	0.889	0.877	1	0.0480827	d1
ENSG00000167657	DAPK3	0.383563	-0.541424	0.481	0.467	1	0.768595	d1
ENSG00000127774	EMC6	0.332131	-0.541936	0.481	0.467	1	0.708727	d1
ENSG00000254999	BRK1	0.258242	-0.542533	0.63	0.584	1	0.611417	d1
ENSG00000143878	RHOB	0.00835612	-0.545115	0.926	0.943	1	0.0323482	d1
ENSG00000136888	ATP6V1G1	0.134884	-0.545384	0.778	0.719	1	0.369012	d1
ENSG00000132507	EIF5A	0.0729794	-0.545936	0.741	0.694	1	0.217232	d1
ENSG00000120727	PAIP2	0.450104	-0.546038	0.593	0.493	1	0.836575	d1
ENSG00000108551	RASD1	0.416217	-0.546346	0.407	0.413	1	0.802043	d1
ENSG00000095139	ARCN1	0.405994	-0.546594	0.667	0.562	1	0.788385	d1
ENSG00000242372	EIF6	0.0274043	-0.547214	0.889	0.781	1	0.0919423	d1
ENSG00000182117	NOP10	0.274853	-0.547325	0.667	0.59	1	0.636133	d1
ENSG00000225648	SBDSP1	0.316783	-0.548274	0.37	0.385	1	0.691048	d1
[truncated: 165 more rows]

## Sheet: Infected_vs_NonInfected_d4
GeneID	Gene	p_val	avg_log2FC	pct.1	pct.2	p_val_adj	p_val_adj_BH	Day
ENSG00000142168	SOD1	2.12e-16	-2.12382	0.316	0.907	1.92e-11	7.23e-13	d4
ENSG00000164405	UQCRQ	3.2e-16	-1.84173	0.526	0.966	2.9e-11	7.23e-13	d4
ENSG00000111640	GAPDH	5.33e-16	-1.66411	0.553	0.992	4.83e-11	8.03e-13	d4
ENSG00000170315	UBB	3.43e-15	-1.97499	0.289	0.881	3.11e-10	3.88e-12	d4
ENSG00000163586	FABP1	5.1e-15	-2.40373	0.474	0.946	4.62e-10	4.61e-12	d4
ENSG00000089220	PEBP1	1.93e-14	-1.77262	0.447	0.949	1.75e-09	1.28e-11	d4
ENSG00000163631	ALB	1.98e-14	-1.70607	0.816	0.998	1.8e-09	1.28e-11	d4
ENSG00000103485	QPRT	3.62e-14	-2.03678	0.237	0.851	3.28e-09	2.04e-11	d4
ENSG00000136942	RPL35	5.2e-14	-1.85705	0.316	0.892	4.71e-09	2.44e-11	d4
ENSG00000136872	ALDOB	5.39e-14	-1.78745	0.711	0.979	4.89e-09	2.44e-11	d4
ENSG00000250722	SEPP1	8.06e-14	-1.74628	0.553	0.965	7.31e-09	3.31e-11	d4
ENSG00000214530	STARD10	8.91e-14	-1.93955	0.316	0.841	8.08e-09	3.36e-11	d4
ENSG00000137154	RPS6	1.03e-13	-1.57634	0.447	0.959	9.34e-09	3.58e-11	d4
ENSG00000181061	HIGD1A	1.82e-13	-1.78965	0.316	0.846	1.65e-08	5.87e-11	d4
ENSG00000133112	TPT1	2.25e-13	-1.59645	0.421	0.936	2.04e-08	6.79e-11	d4
ENSG00000158874	APOA2	2.87e-13	-2.17183	0.684	0.962	2.6e-08	8.1e-11	d4
ENSG00000158104	HPD	3.73e-13	-1.63223	0.368	0.91	3.38e-08	9.78e-11	d4
ENSG00000075415	SLC25A3	3.89e-13	-1.63019	0.395	0.937	3.53e-08	9.78e-11	d4
ENSG00000140264	SERF2	5.31e-13	-1.6628	0.368	0.883	4.81e-08	1.26e-10	d4
ENSG00000087086	FTL	6.41e-13	-1.62662	0.737	0.996	5.81e-08	1.45e-10	d4
ENSG00000092841	MYL6	7.27e-13	-1.61788	0.395	0.959	6.59e-08	1.56e-10	d4
ENSG00000107223	EDF1	9.59e-13	-1.74863	0.316	0.827	8.69e-08	1.97e-10	d4
ENSG00000136881	BAAT	1.26e-12	-1.63306	0.474	0.933	1.14e-07	2.47e-10	d4
ENSG00000159228	CBR1	1.56e-12	-1.80001	0.263	0.847	1.42e-07	2.94e-10	d4
ENSG00000165092	ALDH1A1	1.69e-12	-1.52707	0.579	0.978	1.53e-07	2.95e-10	d4
ENSG00000131143	COX4I1	1.7e-12	-1.56612	0.395	0.889	1.54e-07	2.95e-10	d4
ENSG00000128641	MYO1B	1.94e-12	-1.76648	0.263	0.846	1.76e-07	3.25e-10	d4
ENSG00000071082	RPL31	2.14e-12	-1.68715	0.289	0.867	1.94e-07	3.45e-10	d4
ENSG00000143878	RHOB	2.27e-12	-1.59688	0.526	0.939	2.06e-07	3.47e-10	d4
ENSG00000130208	APOC1	2.3e-12	-1.61909	0.5	0.957	2.09e-07	3.47e-10	d4
ENSG00000080824	HSP90AA1	2.71e-12	-1.61627	0.5	0.911	2.46e-07	3.86e-10	d4
ENSG00000104904	OAZ1	2.73e-12	-1.70066	0.263	0.824	2.48e-07	3.86e-10	d4
ENSG00000075624	ACTB	3.06e-12	-1.43261	0.368	0.933	2.77e-07	4.19e-10	d4
ENSG00000074800	ENO1	3.51e-12	-1.47258	0.526	0.949	3.18e-07	4.67e-10	d4
ENSG00000118520	ARG1	5.43e-12	-2.06904	0.342	0.845	4.93e-07	6.98e-10	d4
ENSG00000118680	MYL12B	5.56e-12	-1.54288	0.395	0.881	5.04e-07	6.98e-10	d4
ENSG00000172809	RPL38	5.74e-12	-1.73211	0.237	0.801	5.21e-07	7.02e-10	d4
ENSG00000125691	RPL23	6.7e-12	-1.61579	0.263	0.835	6.07e-07	7.97e-10	d4
ENSG00000111669	TPI1	7.29e-12	-1.55544	0.421	0.854	6.61e-07	8.45e-10	d4
ENSG00000111057	KRT18	7.81e-12	-1.43165	0.474	0.942	7.08e-07	8.73e-10	d4
ENSG00000250479	CHCHD10	7.92e-12	-1.64862	0.316	0.84	7.18e-07	8.73e-10	d4
ENSG00000154518	ATP5G3	8.67e-12	-1.53777	0.474	0.885	7.86e-07	9.33e-10	d4
ENSG00000243955	GSTA1	9.03e-12	-1.51952	0.395	0.887	8.19e-07	9.5e-10	d4
ENSG00000156482	RPL30	1.14e-11	-1.55813	0.368	0.866	1.03e-06	1.17e-09	d4
ENSG00000117592	PRDX6	1.23e-11	-1.69741	0.342	0.85	1.11e-06	1.22e-09	d4
ENSG00000110245	APOC3	1.25e-11	-1.64752	0.737	0.963	1.13e-06	1.22e-09	d4
ENSG00000105379	ETFB	1.26e-11	-1.4992	0.211	0.793	1.15e-06	1.22e-09	d4
ENSG00000118271	TTR	1.31e-11	-1.56565	0.579	0.94	1.19e-06	1.23e-09	d4
ENSG00000167996	FTH1	1.5e-11	-1.53841	0.526	0.973	1.36e-06	1.38e-09	d4
ENSG00000169764	UGP2	1.57e-11	-1.74304	0.237	0.812	1.42e-06	1.42e-09	d4
ENSG00000151224	MAT1A	1.61e-11	-1.60506	0.342	0.867	1.46e-06	1.42e-09	d4
ENSG00000108298	RPL19	1.63e-11	-1.4026	0.447	0.927	1.48e-06	1.42e-09	d4
ENSG00000145692	BHMT	1.68e-11	-2.29473	0.447	0.887	1.53e-06	1.44e-09	d4
ENSG00000149806	FAU	1.73e-11	-1.49383	0.342	0.883	1.57e-06	1.45e-09	d4
ENSG00000096384	HSP90AB1	2.06e-11	-1.58649	0.368	0.894	1.87e-06	1.7e-09	d4
ENSG00000167315	ACAA2	2.11e-11	-1.50416	0.342	0.844	1.91e-06	1.7e-09	d4
ENSG00000150991	UBC	2.22e-11	-1.48833	0.447	0.905	2.01e-06	1.76e-09	d4
ENSG00000138207	RBP4	2.51e-11	-1.58246	0.658	0.97	2.28e-06	1.96e-09	d4
ENSG00000151790	TDO2	3.1e-11	-1.85024	0.342	0.837	2.81e-06	2.37e-09	d4
ENSG00000174444	RPL4	3.19e-11	-1.50205	0.289	0.861	2.9e-06	2.41e-09	d4
ENSG00000196531	NACA	3.99e-11	-1.55354	0.289	0.806	3.62e-06	2.92e-09	d4
ENSG00000096060	FKBP5	4.07e-11	-1.8036	0.263	0.783	3.69e-06	2.92e-09	d4
ENSG00000166347	CYB5A	4.08e-11	-1.40274	0.5	0.932	3.7e-06	2.92e-09	d4
ENSG00000106853	PTGR1	4.17e-11	-1.48988	0.474	0.95	3.78e-06	2.92e-09	d4
ENSG00000185088	RPS27L	4.2e-11	-1.5156	0.316	0.83	3.8e-06	2.92e-09	d4
ENSG00000133639	BTG1	4.5e-11	-1.67681	0.184	0.774	4.08e-06	3.08e-09	d4
ENSG00000196616	ADH1B	4.57e-11	-2.25412	0.368	0.826	4.15e-06	3.09e-09	d4
ENSG00000115677	HDLBP	4.84e-11	-1.67802	0.263	0.795	4.39e-06	3.22e-09	d4
ENSG00000112096	SOD2	4.95e-11	-1.59646	0.5	0.946	4.49e-06	3.25e-09	d4
ENSG00000151726	ACSL1	5.83e-11	-1.68509	0.316	0.842	5.29e-06	3.77e-09	d4
ENSG00000106927	AMBP	6.38e-11	-1.65433	0.421	0.912	5.78e-06	4.06e-09	d4
ENSG00000163468	CCT3	6.67e-11	-1.57194	0.289	0.823	6.05e-06	4.19e-09	d4
ENSG00000116171	SCP2	7.1e-11	-1.59093	0.211	0.796	6.44e-06	4.4e-09	d4
ENSG00000129235	TXNDC17	7.69e-11	-1.45457	0.368	0.85	6.97e-06	4.63e-09	d4
ENSG00000179918	SEPHS2	7.69e-11	-1.44568	0.316	0.834	6.97e-06	4.63e-09	d4
ENSG00000171564	FGB	9.12e-11	-1.3277	0.553	0.965	8.27e-06	5.38e-09	d4
ENSG00000060971	ACAA1	9.3e-11	-1.57216	0.316	0.832	8.43e-06	5.38e-09	d4
ENSG00000152234	ATP5A1	9.33e-11	-1.50766	0.289	0.812	8.45e-06	5.38e-09	d4
ENSG00000143774	GUK1	9.4e-11	-1.62107	0.263	0.77	8.52e-06	5.38e-09	d4
ENSG00000148834	GSTO1	9.75e-11	-1.54015	0.237	0.784	8.84e-06	5.51e-09	d4
ENSG00000113790	EHHADH	1.04e-10	-1.73882	0.158	0.709	9.46e-06	5.81e-09	d4
ENSG00000127884	ECHS1	1.05e-10	-1.43686	0.421	0.878	9.56e-06	5.81e-09	d4
ENSG00000105193	RPS16	1.1e-10	-1.3448	0.395	0.903	9.93e-06	5.97e-09	d4
ENSG00000139793	MBNL2	1.12e-10	-1.64195	0.237	0.756	1.01e-05	6.02e-09	d4
ENSG00000142676	RPL11	1.14e-10	-1.31788	0.395	0.877	1.03e-05	6.06e-09	d4
ENSG00000177600	RPLP2	1.23e-10	-1.51224	0.447	0.872	1.12e-05	6.47e-09	d4
ENSG00000008394	MGST1	1.28e-10	-1.25833	0.474	0.969	1.16e-05	6.67e-09	d4
ENSG00000184009	ACTG1	1.32e-10	-1.38556	0.447	0.927	1.19e-05	6.69e-09	d4
ENSG00000182551	ADI1	1.32e-10	-1.49561	0.316	0.8	1.2e-05	6.69e-09	d4
ENSG00000168234	TTC39C	1.33e-10	-1.72772	0.184	0.722	1.21e-05	6.69e-09	d4
ENSG00000167468	GPX4	1.55e-10	-1.52877	0.368	0.807	1.4e-05	7.7e-09	d4
ENSG00000105372	RPS19	1.69e-10	-1.21807	0.5	0.907	1.53e-05	8.23e-09	d4
ENSG00000131174	COX7B	1.69e-10	-1.56716	0.263	0.772	1.54e-05	8.23e-09	d4
ENSG00000140990	NDUFB10	2.03e-10	-1.58295	0.289	0.769	1.84e-05	9.77e-09	d4
ENSG00000171759	PAH	2.34e-10	-1.65059	0.289	0.794	2.12e-05	1.11e-08	d4
ENSG00000171557	FGG	2.37e-10	-1.30071	0.526	0.927	2.15e-05	1.12e-08	d4
ENSG00000117519	CNN3	2.44e-10	-1.63952	0.237	0.725	2.21e-05	1.14e-08	d4
ENSG00000180817	PPA1	2.64e-10	-1.44834	0.263	0.8	2.39e-05	1.22e-08	d4
ENSG00000197756	RPL37A	2.68e-10	-1.37957	0.368	0.851	2.43e-05	1.22e-08	d4
ENSG00000069275	NUCKS1	3.71e-10	-1.60699	0.184	0.708	3.36e-05	1.67e-08	d4
ENSG00000074416	MGLL	3.76e-10	-1.46809	0.237	0.773	3.41e-05	1.67e-08	d4
ENSG00000130770	ATPIF1	3.77e-10	-1.34476	0.342	0.837	3.42e-05	1.67e-08	d4
ENSG00000233276	GPX1	3.99e-10	-1.44027	0.421	0.833	3.62e-05	1.75e-08	d4
ENSG00000100075	SLC25A1	4.12e-10	-1.58011	0.316	0.744	3.73e-05	1.79e-08	d4
ENSG00000188846	RPL14	4.2e-10	-1.4713	0.289	0.778	3.8e-05	1.81e-08	d4
ENSG00000112972	HMGCS1	4.23e-10	-1.84081	0.184	0.72	3.84e-05	1.81e-08	d4
ENSG00000251164	HULC	4.48e-10	-1.68852	0.342	0.805	4.06e-05	1.89e-08	d4
ENSG00000119318	RAD23B	4.71e-10	-1.52746	0.211	0.739	4.27e-05	1.97e-08	d4
ENSG00000142937	RPS8	4.81e-10	-1.32091	0.368	0.876	4.36e-05	2e-08	d4
ENSG00000173660	UQCRH	5.05e-10	-1.46138	0.342	0.791	4.58e-05	2.07e-08	d4
ENSG00000155368	DBI	5.32e-10	-1.44781	0.342	0.81	4.82e-05	2.17e-08	d4
ENSG00000107581	EIF3A	5.43e-10	-1.67139	0.263	0.778	4.92e-05	2.18e-08	d4
ENSG00000146386	ABRACL	5.45e-10	-1.50953	0.289	0.776	4.94e-05	2.18e-08	d4
ENSG00000087460	GNAS	5.7e-10	-1.51024	0.263	0.754	5.17e-05	2.26e-08	d4
ENSG00000169020	ATP5I	5.91e-10	-1.27335	0.342	0.8	5.36e-05	2.32e-08	d4
ENSG00000124172	ATP5E	6.19e-10	-1.38704	0.316	0.819	5.62e-05	2.41e-08	d4
ENSG00000160862	AZGP1	6.34e-10	-1.67843	0.342	0.811	5.75e-05	2.45e-08	d4
ENSG00000176974	SHMT1	7.08e-10	-1.61047	0.211	0.723	6.42e-05	2.69e-08	d4
ENSG00000169567	HINT1	7.09e-10	-1.34062	0.368	0.845	6.43e-05	2.69e-08	d4
ENSG00000124762	CDKN1A	7.83e-10	-1.26039	0.421	0.89	7.1e-05	2.95e-08	d4
ENSG00000161011	SQSTM1	7.96e-10	-1.2847	0.553	0.98	7.22e-05	2.98e-08	d4
ENSG00000158109	TPRG1L	8.21e-10	-1.35641	0.211	0.746	7.44e-05	3.04e-08	d4
ENSG00000152558	TMEM123	8.72e-10	-1.46763	0.211	0.788	7.91e-05	3.21e-08	d4
ENSG00000151729	SLC25A4	8.94e-10	-1.55657	0.105	0.631	8.1e-05	3.26e-08	d4
ENSG00000110955	ATP5B	9.05e-10	-1.27748	0.5	0.894	8.2e-05	3.27e-08	d4
ENSG00000197903	HIST1H2BK	9.75e-10	-1.51998	0.132	0.648	8.83e-05	3.5e-08	d4
ENSG00000143933	CALM2	1e-09	-1.2947	0.368	0.851	9.08e-05	3.57e-08	d4
ENSG00000167193	CRK	1.01e-09	-1.49983	0.237	0.74	9.2e-05	3.58e-08	d4
ENSG00000109971	HSPA8	1.12e-09	-1.33413	0.395	0.886	0.000101842	3.94e-08	d4
ENSG00000179010	MRFAP1	1.17e-09	-1.32882	0.263	0.813	0.000106471	4.08e-08	d4
ENSG00000143321	HDGF	1.21e-09	-1.32785	0.316	0.803	0.00010925	4.16e-08	d4
ENSG00000110700	RPS13	1.25e-09	-1.36223	0.368	0.872	0.000113085	4.27e-08	d4
ENSG00000127184	COX7C	1.26e-09	-1.37337	0.342	0.83	0.00011445	4.29e-08	d4
ENSG00000140988	RPS2	1.36e-09	-1.45032	0.316	0.823	0.000123704	4.6e-08	d4
ENSG00000110321	EIF4G2	1.39e-09	-1.32308	0.395	0.867	0.000125788	4.65e-08	d4
ENSG00000112306	RPS12	1.48e-09	-1.34877	0.421	0.888	0.000134226	4.92e-08	d4
ENSG00000135766	EGLN1	1.49e-09	-1.46204	0.289	0.781	0.000135053	4.92e-08	d4
ENSG00000105398	SULT2A1	1.56e-09	-1.56852	0.421	0.834	0.000141267	5.1e-08	d4
ENSG00000109062	SLC9A3R1	1.57e-09	-1.36427	0.184	0.74	0.000142325	5.11e-08	d4
ENSG00000123240	OPTN	1.65e-09	-1.47794	0.289	0.776	0.000149602	5.33e-08	d4
ENSG00000086061	DNAJA1	1.71e-09	-1.25475	0.289	0.764	0.000154957	5.48e-08	d4
ENSG00000134333	LDHA	1.79e-09	-1.31402	0.447	0.883	0.000162624	5.71e-08	d4
ENSG00000144381	HSPD1	1.91e-09	-1.33725	0.316	0.823	0.000173016	6.03e-08	d4
ENSG00000008517	IL32	1.99e-09	-1.4236	0.368	0.813	0.000180271	6.2e-08	d4
ENSG00000187164	KIAA1598	1.99e-09	-1.65157	0.132	0.624	0.000180377	6.2e-08	d4
ENSG00000067082	KLF6	2.04e-09	-1.43686	0.474	0.884	0.000184706	6.31e-08	d4
ENSG00000130203	APOE	2.09e-09	-1.56329	0.342	0.838	0.000189683	6.43e-08	d4
ENSG00000204628	GNB2L1	2.13e-09	-1.18756	0.395	0.911	0.00019289	6.45e-08	d4
ENSG00000136888	ATP6V1G1	2.13e-09	-1.43149	0.211	0.741	0.000193533	6.45e-08	d4
ENSG00000162368	CMPK1	2.14e-09	-1.45904	0.184	0.684	0.000193992	6.45e-08	d4
ENSG00000143947	RPS27A	2.56e-09	-1.34056	0.211	0.758	0.000232446	7.68e-08	d4
ENSG00000120738	EGR1	2.59e-09	-1.64049	0.263	0.731	0.000234839	7.7e-08	d4
ENSG00000084674	APOB	2.9e-09	-1.51668	0.474	0.918	0.000262621	8.56e-08	d4
ENSG00000138293	NCOA4	3.04e-09	-1.44252	0.263	0.789	0.000275344	8.92e-08	d4
ENSG00000143761	ARF1	3.1e-09	-1.20094	0.263	0.8	0.00028092	9.04e-08	d4
ENSG00000140319	SRP14	3.18e-09	-1.0973	0.289	0.775	0.000287861	9.17e-08	d4
ENSG00000091513	TF	3.18e-09	-1.62935	0.395	0.826	0.000288664	9.17e-08	d4
ENSG00000089157	RPLP0	3.29e-09	-1.25192	0.368	0.917	0.000298334	9.42e-08	d4
ENSG00000118137	APOA1	3.37e-09	-1.34618	0.684	0.948	0.000305311	9.58e-08	d4
ENSG00000132294	EFR3A	3.72e-09	-1.22513	0.184	0.68	0.000337041	1.05e-07	d4
ENSG00000221983	UBA52	3.76e-09	-1.18174	0.395	0.828	0.000340847	1.06e-07	d4
ENSG00000244067	GSTA2	3.84e-09	-1.39901	0.368	0.818	0.000347922	1.07e-07	d4
ENSG00000152332	UHMK1	3.88e-09	-1.47063	0.263	0.742	0.000351954	1.08e-07	d4
ENSG00000144674	GOLGA4	3.94e-09	-1.70769	0.184	0.662	0.000357503	1.09e-07	d4
ENSG00000103342	GSPT1	4.14e-09	-1.43994	0.211	0.719	0.000375469	1.12e-07	d4
ENSG00000130066	SAT1	4.15e-09	-1.08516	0.316	0.838	0.000375854	1.12e-07	d4
ENSG00000159377	PSMB4	4.16e-09	-1.39389	0.263	0.729	0.000376853	1.12e-07	d4
ENSG00000131469	RPL27	4.16e-09	-1.20321	0.289	0.862	0.00037729	1.12e-07	d4
ENSG00000167526	RPL13	4.22e-09	-1.17508	0.395	0.876	0.000382617	1.13e-07	d4
ENSG00000167085	PHB	4.29e-09	-1.38103	0.211	0.717	0.000389057	1.14e-07	d4
ENSG00000065809	FAM107B	4.36e-09	-1.46769	0.132	0.664	0.000395316	1.15e-07	d4
ENSG00000147872	PLIN2	4.66e-09	-1.56508	0.368	0.833	0.000422084	1.22e-07	d4
ENSG00000171747	LGALS4	4.94e-09	-1.46883	0.263	0.736	0.000447957	1.29e-07	d4
ENSG00000172366	FAM195A	5.1e-09	-1.42316	0.211	0.693	0.000462133	1.32e-07	d4
ENSG00000108953	YWHAE	5.17e-09	-1.2937	0.263	0.756	0.000468454	1.33e-07	d4
ENSG00000137106	GRHPR	5.19e-09	-1.45602	0.421	0.828	0.000470172	1.33e-07	d4
ENSG00000172380	GNG12	5.25e-09	-1.47724	0.184	0.695	0.00047575	1.34e-07	d4
ENSG00000126524	SBDS	5.39e-09	-1.30722	0.368	0.805	0.00048883	1.37e-07	d4
[truncated: 4,343 more rows]

## Sheet: Infected_vs_NonInfected_d5
GeneID	Gene	p_val	avg_log2FC	pct.1	pct.2	p_val_adj	p_val_adj_BH	Day
[truncated: 2,489 more rows]

[truncated: 8 more sheets: Infected_vs_NonInfected_d11, Readme, GoEnrichmentResult_Hypnozoite, GoEnrichmentResult_AP2G, GoEnrichmentResult_d1, GoEnrichmentResult_d4, GoEnrichmentResult_d5, GoEnrichmentResult_d11]
