# Supplementary material for: A single-cell liver atlas of Plasmodium vivax infection
Source: Cell Host Microbe. Author manuscript; Available in PMC 2025 Jul 23. (PMC12285726; doi:10.1016/j.chom.2022.03.034)
Supplement: Table S4 — Summary statistics for differential gene expression and GO term enrichment analyses for the parasite subsets. Related to Figures 1 to 3. [file NIHMS2083125-supplement-Table_S4.xls]

## Sheet: Readme
Summary statistics for differential gene expression and GO term enrichment analyses.

## Sheet: Cluster_markers
GeneID	p_val	avg_log2FC	pct.1	pct.2	p_val_adj	cluster
PVP01_1111400	9.38339e-37	3.33113	0.265	0.014	5.5681e-33	Pv_C1
PVP01_1310200	2.25835e-31	2.88926	0.231	0.013	1.34011e-27	Pv_C1
PVP01_0941700	1.00604e-28	3.09494	0.274	0.031	5.96984e-25	Pv_C1
PVP01_1241000	2.99038e-27	2.84391	0.282	0.037	1.77449e-23	Pv_C1
PVP01_0514500	2.26126e-26	3.05535	0.239	0.024	1.34183e-22	Pv_C1
PVP01_1301600	1.06817e-25	3.23209	0.291	0.048	6.33854e-22	Pv_C1
PVP01_1341100	3.68853e-23	2.94528	0.256	0.038	2.18877e-19	Pv_C1
PVP01_0505700	1.63547e-21	2.77876	0.299	0.065	9.7049e-18	Pv_C1
PVP01_1262900	7.50858e-21	3.3544	0.303	0.074	4.45559e-17	Pv_C1
PVP01_1264300	3.24297e-20	2.83816	0.265	0.052	1.92438e-16	Pv_C1
PVP01_0110400	4.62057e-18	3.20272	0.295	0.081	2.74185e-14	Pv_C1
PVP01_0304700	6.11408e-295	4.87007	0.964	0.247	3.62809e-291	Pv_C2
PVP01_1412800	6.3557e-119	2.73614	0.809	0.221	3.77147e-115	Pv_C2
PVP01_1244000	8.09424e-110	2.72016	0.776	0.169	4.80312e-106	Pv_C2
PVP01_1330800	2.41378e-109	2.75106	0.754	0.181	1.43234e-105	Pv_C2
PVP01_1305300	7.04042e-95	3.01198	0.671	0.132	4.17779e-91	Pv_C2
PVP01_0108700	4.39423e-91	2.18159	0.809	0.241	2.60754e-87	Pv_C2
PVP01_1111200	1.44876e-89	2.52399	0.724	0.18	8.59692e-86	Pv_C2
PVP01_0417100	2.33533e-84	2.92233	0.566	0.081	1.38578e-80	Pv_C2
PVP01_0816000	1.42255e-80	2.71073	0.608	0.11	8.4414e-77	Pv_C2
PVP01_1229700	2.37723e-78	2.46525	0.627	0.126	1.41065e-74	Pv_C2
PVP01_1409200	6.80682e-75	2.82383	0.464	0.042	4.03917e-71	Pv_C2
PVP01_1268100	4.95477e-74	2.48692	0.569	0.094	2.94016e-70	Pv_C2
PVP01_1013000	6.03719e-72	2.84191	0.445	0.039	3.58247e-68	Pv_C2
PVP01_1420800	5.75169e-69	2.65933	0.552	0.102	3.41305e-65	Pv_C2
PVP01_0817300	3.74332e-67	2.61169	0.494	0.068	2.22129e-63	Pv_C2
PVP01_0305100	8.42701e-64	2.34208	0.558	0.111	5.00059e-60	Pv_C2
PVP01_0947600	2.2325e-62	1.88597	0.622	0.157	1.32477e-58	Pv_C2
PVP01_1440500	5.15983e-61	2.51097	0.539	0.11	3.06184e-57	Pv_C2
PVP01_0721000	6.50393e-61	2.42413	0.459	0.064	3.85943e-57	Pv_C2
PVP01_0903900	1.262e-59	2.32506	0.53	0.107	7.48869e-56	Pv_C2
PVP01_0815700	7.20015e-56	1.86775	0.486	0.087	4.27257e-52	Pv_C2
PVP01_0515400	1.86591e-55	1.10725	0.707	0.247	1.10723e-51	Pv_C2
PVP01_1334600	3.01916e-55	1.99383	0.594	0.165	1.79157e-51	Pv_C2
PVP01_1027500	1.40239e-54	1.89725	0.666	0.248	8.32177e-51	Pv_C2
PVP01_0304800	1.28603e-53	2.24365	0.475	0.088	7.63129e-50	Pv_C2
PVP01_0612900	1.45143e-52	1.94886	0.539	0.129	8.61278e-49	Pv_C2
PVP01_0506500	1.81239e-52	1.85617	0.541	0.132	1.07547e-48	Pv_C2
PVP01_0937200	8.03534e-51	2.14277	0.494	0.109	4.76817e-47	Pv_C2
PVP01_0004230	1.63474e-50	2.31303	0.29	0.016	9.70054e-47	Pv_C2
PVP01_1022800	1.09384e-48	1.71914	0.539	0.143	6.49082e-45	Pv_C2
PVP01_0934800	1.81105e-48	2.03696	0.456	0.089	1.07468e-44	Pv_C2
PVP01_0618200	2.38735e-47	1.98228	0.519	0.14	1.41666e-43	Pv_C2
PVP01_1211800	3.51679e-47	2.30344	0.395	0.062	2.08686e-43	Pv_C2
PVP01_1463100	5.36372e-47	2.26342	0.301	0.024	3.18283e-43	Pv_C2
PVP01_1032600	1.0554e-45	1.69639	0.403	0.069	6.26275e-42	Pv_C2
PVP01_1003900	3.09619e-45	2.08301	0.354	0.047	1.83728e-41	Pv_C2
PVP01_0918800	1.13499e-44	1.86947	0.425	0.083	6.73505e-41	Pv_C2
PVP01_0909400	3.27427e-43	1.98533	0.362	0.055	1.94295e-39	Pv_C2
PVP01_1121300	5.0272e-41	1.59906	0.492	0.133	2.98314e-37	Pv_C2
PVP01_1314200	7.05476e-41	1.87602	0.467	0.117	4.18629e-37	Pv_C2
PVP01_0316800	1.32676e-40	1.81654	0.351	0.056	7.87301e-37	Pv_C2
PVP01_1253300	1.91686e-40	1.16235	0.519	0.157	1.13747e-36	Pv_C2
PVP01_1026900	2.23129e-40	1.39541	0.494	0.137	1.32405e-36	Pv_C2
PVP01_0202900	2.38241e-40	1.00303	0.983	0.772	1.41372e-36	Pv_C2
PVP01_0939500	3.10797e-40	1.98749	0.431	0.098	1.84427e-36	Pv_C2
PVP01_1329100	7.25644e-40	2.01056	0.337	0.051	4.30597e-36	Pv_C2
PVP01_1140200	8.22963e-40	1.57717	0.423	0.095	4.88346e-36	Pv_C2
PVP01_0832000	9.1741e-40	2.08057	0.296	0.034	5.44391e-36	Pv_C2
PVP01_0833000	1.1945e-39	1.47601	0.406	0.086	7.08815e-36	Pv_C2
PVP01_1450300	1.56814e-37	2.05275	0.362	0.068	9.30535e-34	Pv_C2
PVP01_1302200	1.61977e-37	2.08944	0.376	0.076	9.6117e-34	Pv_C2
PVP01_0407900	2.10969e-37	1.98935	0.326	0.051	1.25189e-33	Pv_C2
PVP01_1431600	5.69969e-37	1.27672	0.599	0.231	3.3822e-33	Pv_C2
PVP01_1016300	1.1903e-36	1.34822	0.425	0.109	7.06325e-33	Pv_C2
PVP01_1406200	1.24608e-36	1.45526	0.483	0.142	7.39425e-33	Pv_C2
PVP01_0602100	1.25769e-36	1.28852	0.53	0.178	7.46315e-33	Pv_C2
PVP01_1246300	2.51635e-36	1.6299	0.472	0.136	1.4932e-32	Pv_C2
PVP01_1205700	4.4385e-36	1.62116	0.373	0.078	2.6338e-32	Pv_C2
PVP01_0908100	6.63878e-36	0.972755	0.577	0.214	3.93945e-32	Pv_C2
PVP01_1438000	8.2135e-36	2.18548	0.337	0.063	4.87389e-32	Pv_C2
PVP01_1321400	1.11189e-35	2.23162	0.318	0.052	6.59795e-32	Pv_C2
PVP01_1238100	2.27422e-35	1.57026	0.431	0.113	1.34952e-31	Pv_C2
PVP01_1009900	2.73001e-35	1.51519	0.439	0.119	1.61999e-31	Pv_C2
PVP01_0109100	3.26451e-35	1.30274	0.544	0.192	1.93716e-31	Pv_C2
PVP01_0522400	5.92622e-35	1.35496	0.533	0.185	3.51662e-31	Pv_C2
PVP01_0312100	8.50871e-35	1.65089	0.412	0.103	5.04907e-31	Pv_C2
PVP01_0906200	1.22495e-34	1.64088	0.401	0.097	7.26883e-31	Pv_C2
PVP01_1252600	3.08666e-34	1.40781	0.398	0.099	1.83162e-30	Pv_C2
PVP01_1252300	5.05105e-34	1.82278	0.309	0.051	2.99729e-30	Pv_C2
PVP01_0809900	6.0375e-34	1.281	0.406	0.104	3.58265e-30	Pv_C2
PVP01_1340300	7.58913e-34	1.26044	0.511	0.172	4.50339e-30	Pv_C2
PVP01_1104300	1.13761e-33	1.64903	0.384	0.091	6.75058e-30	Pv_C2
PVP01_1208400	7.80394e-33	1.55387	0.417	0.113	4.63086e-29	Pv_C2
PVP01_0804100	9.21697e-33	1.4055	0.362	0.081	5.46935e-29	Pv_C2
PVP01_1246100	1.47706e-32	1.6684	0.309	0.055	8.76487e-29	Pv_C2
PVP01_1465800	1.50423e-32	1.28087	0.423	0.117	8.9261e-29	Pv_C2
PVP01_1426100	1.78039e-32	1.15372	0.486	0.162	1.05649e-28	Pv_C2
PVP01_1429100	2.98312e-32	1.3494	0.32	0.062	1.77018e-28	Pv_C2
PVP01_1426300	3.08991e-32	1.43027	0.37	0.087	1.83355e-28	Pv_C2
PVP01_1326600	3.66904e-32	1.69872	0.343	0.072	2.17721e-28	Pv_C2
PVP01_1260800	1.0159e-31	1.44124	0.378	0.094	6.02835e-28	Pv_C2
PVP01_0410900	1.06186e-31	1.6877	0.307	0.056	6.30107e-28	Pv_C2
PVP01_0103700	1.70057e-31	0.725905	0.547	0.221	1.00912e-27	Pv_C2
PVP01_0819900	2.49598e-31	1.54177	0.373	0.092	1.48112e-27	Pv_C2
PVP01_0806500	2.71869e-31	1.19529	0.453	0.142	1.61327e-27	Pv_C2
PVP01_0408300	8.5999e-31	1.46195	0.356	0.085	5.10318e-27	Pv_C2
PVP01_1237200	1.18386e-30	1.26445	0.481	0.166	7.02503e-27	Pv_C2
PVP01_0106200	1.41419e-30	1.3708	0.367	0.092	8.39179e-27	Pv_C2
PVP01_1131000	1.52336e-30	1.32374	0.362	0.09	9.0396e-27	Pv_C2
PVP01_1342500	1.70532e-30	1.38515	0.428	0.129	1.01194e-26	Pv_C2
PVP01_1410100	2.35092e-30	1.47196	0.384	0.102	1.39504e-26	Pv_C2
PVP01_0811500	3.05485e-30	1.49678	0.224	0.024	1.81275e-26	Pv_C2
PVP01_1240500	3.17764e-30	1.69338	0.39	0.106	1.88561e-26	Pv_C2
PVP01_1017000	3.76403e-30	1.4803	0.301	0.057	2.23358e-26	Pv_C2
PVP01_1226000	7.92889e-30	2.03802	0.243	0.032	4.705e-26	Pv_C2
PVP01_0507600	2.2504e-29	1.26862	0.461	0.155	1.33538e-25	Pv_C2
PVP01_1006300	3.54327e-29	1.21746	0.343	0.083	2.10258e-25	Pv_C2
PVP01_0716300	3.78834e-29	1.37673	0.489	0.179	2.248e-25	Pv_C2
PVP01_1323300	4.66166e-29	1.6425	0.32	0.071	2.76623e-25	Pv_C2
PVP01_1340400	8.62295e-29	1.61041	0.337	0.08	5.11686e-25	Pv_C2
PVP01_1432600	1.25974e-28	1.37258	0.401	0.118	7.47532e-25	Pv_C2
PVP01_1429700	3.0371e-28	0.971515	0.519	0.206	1.80221e-24	Pv_C2
PVP01_1324700	8.02743e-28	0.972821	0.461	0.163	4.76348e-24	Pv_C2
PVP01_1138400	1.27166e-27	1.23947	0.45	0.155	7.546e-24	Pv_C2
PVP01_1013100	2.0458e-27	1.48792	0.287	0.057	1.21398e-23	Pv_C2
PVP01_0925600	3.22914e-27	1.83521	0.29	0.06	1.91617e-23	Pv_C2
PVP01_0612100	3.77584e-27	1.32288	0.279	0.055	2.24059e-23	Pv_C2
PVP01_0923400	7.23431e-27	1.5273	0.356	0.098	4.29284e-23	Pv_C2
PVP01_1216500	8.18134e-27	1.43774	0.373	0.108	4.85481e-23	Pv_C2
PVP01_1447600	8.40053e-27	1.22408	0.323	0.08	4.98488e-23	Pv_C2
PVP01_1013900	1.27352e-26	1.45153	0.409	0.132	7.55707e-23	Pv_C2
PVP01_0110000	1.55315e-26	1.48351	0.293	0.063	9.21638e-23	Pv_C2
PVP01_1260000	2.2167e-26	1.26785	0.279	0.059	1.31539e-22	Pv_C2
PVP01_0518700	3.37836e-26	1.39717	0.323	0.08	2.00472e-22	Pv_C2
PVP01_1311800	4.9826e-26	1.31318	0.243	0.041	2.95667e-22	Pv_C2
PVP01_1311600	7.80979e-26	1.29498	0.384	0.118	4.63433e-22	Pv_C2
PVP01_0720700	1.19928e-25	1.48588	0.334	0.088	7.11653e-22	Pv_C2
PVP01_0926700	1.69579e-25	1.54826	0.271	0.055	1.00628e-21	Pv_C2
PVP01_1137000	1.81235e-25	1.57887	0.246	0.043	1.07545e-21	Pv_C2
PVP01_0938300	2.94887e-25	1.74559	0.246	0.043	1.74986e-21	Pv_C2
PVP01_1134000	3.2008e-25	1.51812	0.268	0.054	1.89936e-21	Pv_C2
PVP01_1216400	5.27819e-25	1.78244	0.287	0.064	3.13208e-21	Pv_C2
PVP01_1307200	1.27646e-24	1.65074	0.309	0.078	7.57452e-21	Pv_C2
PVP01_1008800	1.93178e-24	1.37295	0.32	0.085	1.14632e-20	Pv_C2
PVP01_1263100	2.41397e-24	1.589	0.262	0.054	1.43245e-20	Pv_C2
PVP01_1255900	2.45293e-24	1.08873	0.456	0.176	1.45557e-20	Pv_C2
PVP01_0823800	2.61334e-24	1.27627	0.343	0.099	1.55076e-20	Pv_C2
PVP01_0526600	3.4778e-24	1.33219	0.279	0.063	2.06373e-20	Pv_C2
PVP01_0708900	8.28512e-24	1.47928	0.298	0.074	4.91639e-20	Pv_C2
PVP01_0930800	1.28299e-23	1.30418	0.32	0.087	7.61326e-20	Pv_C2
PVP01_1131200	2.42979e-23	1.24401	0.296	0.074	1.44184e-19	Pv_C2
PVP01_0611900	2.57186e-23	1.29859	0.26	0.056	1.52614e-19	Pv_C2
PVP01_1139900	3.25083e-23	1.13197	0.448	0.175	1.92904e-19	Pv_C2
PVP01_1138300	4.27513e-23	1.04336	0.312	0.085	2.53686e-19	Pv_C2
PVP01_1143800	1.7429e-22	1.13631	0.315	0.089	1.03424e-18	Pv_C2
PVP01_1243700	1.94774e-22	0.925077	0.32	0.096	1.15579e-18	Pv_C2
PVP01_1427000	2.3002e-22	0.764614	0.425	0.167	1.36494e-18	Pv_C2
PVP01_1250400	2.62177e-22	1.19258	0.356	0.115	1.55576e-18	Pv_C2
PVP01_1244900	2.71387e-22	1.76572	0.26	0.059	1.61041e-18	Pv_C2
PVP01_0833400	3.23515e-22	1.67744	0.271	0.064	1.91974e-18	Pv_C2
PVP01_0911200	4.0888e-22	1.08671	0.403	0.148	2.4263e-18	Pv_C2
PVP01_0510500	4.70914e-22	1.76178	0.312	0.088	2.7944e-18	Pv_C2
PVP01_1315200	5.21276e-22	0.982541	0.381	0.134	3.09325e-18	Pv_C2
PVP01_1207300	5.34335e-22	1.4471	0.345	0.11	3.17074e-18	Pv_C2
PVP01_0701800	6.38722e-22	1.02541	0.434	0.17	3.79017e-18	Pv_C2
PVP01_1325300	9.47335e-22	0.835554	0.378	0.142	5.62148e-18	Pv_C2
PVP01_1461200	2.36272e-21	1.60188	0.282	0.073	1.40204e-17	Pv_C2
PVP01_1308400	2.38343e-21	1.08054	0.445	0.182	1.41433e-17	Pv_C2
PVP01_1437900	2.71936e-21	1.22109	0.309	0.09	1.61367e-17	Pv_C2
PVP01_0212200	3.14506e-21	1.00713	0.483	0.212	1.86628e-17	Pv_C2
PVP01_1423000	3.69853e-21	0.90697	0.503	0.23	2.19471e-17	Pv_C2
PVP01_0104100	9.60495e-21	0.8114	0.326	0.104	5.69958e-17	Pv_C2
PVP01_1114900	1.37885e-20	1.07792	0.271	0.07	8.18208e-17	Pv_C2
PVP01_1217500	1.45956e-20	1.16905	0.273	0.072	8.66106e-17	Pv_C2
PVP01_0822400	2.06988e-20	1.12086	0.287	0.08	1.22827e-16	Pv_C2
PVP01_0837300	3.0518e-20	0.944929	0.345	0.119	1.81094e-16	Pv_C2
PVP01_1428200	3.08919e-20	1.20633	0.373	0.135	1.83312e-16	Pv_C2
PVP01_1412500	1.95211e-19	1.32725	0.282	0.08	1.15838e-15	Pv_C2
PVP01_1134600	2.59522e-19	1.02121	0.287	0.085	1.54e-15	Pv_C2
PVP01_0412400	3.38476e-19	1.40805	0.282	0.081	2.00852e-15	Pv_C2
PVP01_0813700	3.65289e-19	1.29926	0.285	0.083	2.16762e-15	Pv_C2
PVP01_0935000	6.87199e-19	0.592524	0.331	0.125	4.07784e-15	Pv_C2
PVP01_0905000	6.97651e-19	1.52537	0.293	0.089	4.13986e-15	Pv_C2
PVP01_1211900	9.65839e-19	1.10162	0.293	0.092	5.73129e-15	Pv_C2
PVP01_1427700	1.33184e-18	0.966492	0.37	0.141	7.90312e-15	Pv_C2
PVP01_1260500	1.84122e-18	0.781754	0.326	0.121	1.09258e-14	Pv_C2
PVP01_0517100	5.13683e-18	1.11278	0.351	0.132	3.0482e-14	Pv_C2
PVP01_0808400	2.5822e-17	0.914025	0.315	0.11	1.53228e-13	Pv_C2
PVP01_1408700	8.35244e-17	0.73697	0.329	0.128	4.95634e-13	Pv_C2
PVP01_0620000	1.33681e-16	0.929302	0.329	0.125	7.93263e-13	Pv_C2
PVP01_1453400	2.89042e-16	0.87841	0.359	0.147	1.71518e-12	Pv_C2
PVP01_1130100	3.46691e-16	0.903811	0.362	0.153	2.05727e-12	Pv_C2
PVP01_0504700	3.5695e-12	0.672509	0.602	0.384	2.11814e-08	Pv_C2
PVP01_0916200	2.66432e-129	3.26803	0.797	0.062	1.58101e-125	Pv_C3
PVP01_1015200	1.00364e-107	3.56672	0.654	0.034	5.9556e-104	Pv_C3
PVP01_1248900	3.33112e-94	3.04799	0.743	0.117	1.97669e-90	Pv_C3
PVP01_1429000	8.39122e-93	2.55113	0.869	0.278	4.97935e-89	Pv_C3
PVP01_1122800	1.35658e-87	2.93674	0.561	0.029	8.04993e-84	Pv_C3
PVP01_1259100	2.95036e-76	2.8255	0.658	0.111	1.75074e-72	Pv_C3
PVP01_1301400	1.25504e-71	3.07063	0.511	0.037	7.4474e-68	Pv_C3
PVP01_0705100	8.91641e-70	2.30912	0.751	0.186	5.291e-66	Pv_C3
PVP01_0700100	4.08656e-61	2.53716	0.608	0.111	2.42496e-57	Pv_C3
PVP01_0103700	1.06279e-57	2.1385	0.738	0.217	6.30661e-54	Pv_C3
PVP01_0515400	5.02292e-55	1.76553	0.802	0.275	2.9806e-51	Pv_C3
PVP01_1405400	4.07177e-54	3.04378	0.359	0.017	2.41619e-50	Pv_C3
PVP01_1445100	4.19107e-53	3.10718	0.342	0.014	2.48698e-49	Pv_C3
PVP01_0939900	7.14077e-48	2.39949	0.468	0.07	4.23733e-44	Pv_C3
PVP01_0604500	3.72818e-46	2.66622	0.346	0.023	2.2123e-42	Pv_C3
PVP01_0935400	3.42058e-45	1.91288	0.629	0.17	2.02977e-41	Pv_C3
PVP01_1244400	8.2819e-40	1.53843	0.654	0.212	4.91448e-36	Pv_C3
PVP01_1130100	1.85963e-39	1.97272	0.54	0.14	1.10351e-35	Pv_C3
PVP01_0602100	1.58102e-35	1.56528	0.612	0.198	9.38178e-32	Pv_C3
PVP01_0118200	2.96486e-35	2.18658	0.329	0.037	1.75935e-31	Pv_C3
PVP01_1340900	2.31307e-34	2.06892	0.464	0.109	1.37257e-30	Pv_C3
PVP01_1010900	6.73492e-34	0.748153	0.629	0.216	3.9965e-30	Pv_C3
PVP01_1420200	5.39812e-33	2.30595	0.384	0.072	3.20324e-29	Pv_C3
PVP01_1253300	6.04878e-33	1.59728	0.578	0.182	3.58935e-29	Pv_C3
PVP01_0702100	1.50537e-32	2.48399	0.409	0.099	8.93287e-29	Pv_C3
PVP01_0617200	2.13703e-31	2.24272	0.388	0.08	1.26811e-27	Pv_C3
PVP01_1126600	2.04411e-30	1.74906	0.38	0.072	1.21297e-26	Pv_C3
PVP01_0109100	5.09094e-30	1.29653	0.603	0.216	3.02097e-26	Pv_C3
PVP01_0916300	5.50867e-30	2.14274	0.228	0.014	3.26885e-26	Pv_C3
PVP01_0508200	6.28155e-30	1.01765	0.785	0.389	3.72747e-26	Pv_C3
PVP01_0216200	7.89029e-30	1.47287	0.612	0.232	4.6821e-26	Pv_C3
PVP01_1416800	9.24121e-30	1.90971	0.443	0.116	5.48373e-26	Pv_C3
PVP01_0616100	9.29586e-30	2.00228	0.325	0.049	5.51616e-26	Pv_C3
PVP01_1405000	2.40016e-29	2.03741	0.278	0.032	1.42425e-25	Pv_C3
PVP01_1008400	1.06236e-28	1.3534	0.295	0.042	6.30403e-25	Pv_C3
PVP01_1415000	5.11102e-28	1.98719	0.287	0.038	3.03288e-24	Pv_C3
PVP01_0701700	6.03447e-28	1.09693	0.544	0.182	3.58086e-24	Pv_C3
PVP01_1423000	7.25352e-28	1.23722	0.612	0.236	4.30424e-24	Pv_C3
PVP01_0610000	7.21715e-27	0.871571	0.755	0.382	4.28265e-23	Pv_C3
PVP01_1301000	8.86618e-27	1.46611	0.384	0.087	5.26119e-23	Pv_C3
PVP01_1465600	1.56831e-26	1.86679	0.405	0.106	9.30637e-23	Pv_C3
PVP01_1202400	3.84311e-26	1.86913	0.35	0.073	2.2805e-22	Pv_C3
PVP01_1254400	7.92752e-26	1.55442	0.38	0.088	4.70419e-22	Pv_C3
PVP01_1442500	1.70546e-25	1.04139	0.616	0.254	1.01202e-21	Pv_C3
PVP01_1406200	2.64093e-25	1.18601	0.506	0.172	1.56713e-21	Pv_C3
PVP01_1418100	4.20024e-25	1.97153	0.3	0.054	2.49242e-21	Pv_C3
PVP01_1211400	4.73086e-25	1.36983	0.371	0.086	2.80729e-21	Pv_C3
PVP01_1258500	7.09188e-25	1.40055	0.367	0.084	4.20832e-21	Pv_C3
PVP01_0216000	7.35918e-25	1.12148	0.439	0.126	4.36694e-21	Pv_C3
PVP01_1304900	7.67246e-25	1.21089	0.603	0.251	4.55284e-21	Pv_C3
PVP01_0814400	8.52943e-25	1.32199	0.447	0.132	5.06136e-21	Pv_C3
PVP01_1009900	9.00248e-25	1.63633	0.464	0.146	5.34207e-21	Pv_C3
PVP01_0802200	1.77345e-24	2.05366	0.338	0.076	1.05237e-20	Pv_C3
PVP01_1121800	4.61717e-24	1.45617	0.392	0.106	2.73983e-20	Pv_C3
PVP01_1324800	6.77848e-24	1.83408	0.397	0.112	4.02235e-20	Pv_C3
PVP01_1431600	7.92936e-24	0.610029	0.608	0.266	4.70528e-20	Pv_C3
PVP01_1010500	8.01953e-24	1.86319	0.405	0.122	4.75879e-20	Pv_C3
PVP01_1432600	1.16291e-23	1.38557	0.447	0.138	6.90074e-20	Pv_C3
PVP01_1255200	1.30431e-23	1.57479	0.367	0.091	7.73978e-20	Pv_C3
PVP01_1435700	3.60858e-23	1.56371	0.316	0.064	2.14133e-19	Pv_C3
PVP01_0520400	4.06156e-23	1.32577	0.468	0.158	2.41013e-19	Pv_C3
PVP01_1425200	4.67045e-23	1.99076	0.316	0.071	2.77144e-19	Pv_C3
PVP01_1260500	4.71632e-23	1.4765	0.418	0.124	2.79866e-19	Pv_C3
PVP01_0529800	5.92492e-23	1.10137	0.489	0.17	3.51585e-19	Pv_C3
PVP01_0837100	6.40837e-23	1.81685	0.236	0.03	3.80273e-19	Pv_C3
PVP01_0203400	7.38303e-23	1.5405	0.405	0.118	4.38109e-19	Pv_C3
PVP01_1146900	7.69519e-23	1.79355	0.304	0.062	4.56632e-19	Pv_C3
PVP01_1016300	8.70981e-23	1.5882	0.439	0.138	5.1684e-19	Pv_C3
PVP01_1450000	9.0742e-23	1.31743	0.38	0.1	5.38463e-19	Pv_C3
PVP01_1211500	9.88986e-23	1.90767	0.325	0.073	5.86864e-19	Pv_C3
PVP01_1215500	1.25235e-22	1.89695	0.278	0.052	7.43142e-19	Pv_C3
PVP01_1217200	5.96146e-22	1.12626	0.422	0.131	3.53753e-18	Pv_C3
PVP01_1109600	6.11536e-22	1.28537	0.519	0.204	3.62886e-18	Pv_C3
PVP01_1220500	8.13332e-22	1.73374	0.338	0.082	4.82631e-18	Pv_C3
PVP01_0317300	1.4735e-21	1.77147	0.338	0.084	8.74376e-18	Pv_C3
PVP01_0504800	1.73153e-21	1.74429	0.262	0.045	1.02749e-17	Pv_C3
PVP01_0416900	1.78438e-21	1.75004	0.38	0.114	1.05885e-17	Pv_C3
PVP01_0823800	1.93622e-21	1.3438	0.392	0.114	1.14895e-17	Pv_C3
PVP01_1437400	2.61252e-21	1.59554	0.38	0.111	1.55027e-17	Pv_C3
PVP01_1444200	4.65651e-21	1.83787	0.291	0.06	2.76317e-17	Pv_C3
PVP01_0940100	4.78046e-21	1.07902	0.435	0.144	2.83673e-17	Pv_C3
PVP01_0212200	5.14621e-21	0.935295	0.549	0.227	3.05376e-17	Pv_C3
PVP01_1344000	5.49714e-21	1.24731	0.376	0.106	3.262e-17	Pv_C3
PVP01_1237200	8.15236e-21	0.92757	0.502	0.193	4.83761e-17	Pv_C3
PVP01_1135400	9.32878e-21	1.9715	0.27	0.053	5.5357e-17	Pv_C3
PVP01_0937300	9.37566e-21	1.45927	0.266	0.049	5.56351e-17	Pv_C3
PVP01_0107400	2.51107e-20	1.49529	0.291	0.062	1.49007e-16	Pv_C3
PVP01_0803800	2.67963e-20	1.55487	0.38	0.115	1.59009e-16	Pv_C3
PVP01_1308000	3.1363e-20	1.42511	0.43	0.151	1.86108e-16	Pv_C3
PVP01_0701800	4.03192e-20	1.37689	0.485	0.187	2.39254e-16	Pv_C3
PVP01_1011000	4.31087e-20	1.3366	0.414	0.135	2.55807e-16	Pv_C3
PVP01_0837300	8.0383e-20	1.47795	0.405	0.13	4.76993e-16	Pv_C3
PVP01_1458500	3.25723e-19	1.69694	0.321	0.087	1.93284e-15	Pv_C3
PVP01_0304000	3.85638e-19	0.977184	0.46	0.173	2.28837e-15	Pv_C3
PVP01_1325300	5.09475e-19	1.18045	0.435	0.155	3.02323e-15	Pv_C3
PVP01_1146800	5.73729e-19	1.26014	0.3	0.072	3.40451e-15	Pv_C3
PVP01_0905700	6.94921e-19	1.13865	0.245	0.045	4.12366e-15	Pv_C3
PVP01_0312100	7.13779e-19	1.17865	0.405	0.135	4.23557e-15	Pv_C3
PVP01_1122700	9.11443e-19	1.33347	0.342	0.097	5.4085e-15	Pv_C3
PVP01_1131600	1.22312e-18	0.807579	0.608	0.294	7.25797e-15	Pv_C3
PVP01_0906400	1.26084e-18	1.58001	0.329	0.091	7.48181e-15	Pv_C3
PVP01_1319600	2.80255e-18	1.56562	0.321	0.091	1.66303e-14	Pv_C3
PVP01_0908100	3.34834e-18	0.768067	0.557	0.254	1.9869e-14	Pv_C3
PVP01_1255900	3.92693e-18	1.07528	0.485	0.198	2.33024e-14	Pv_C3
PVP01_0703300	8.75093e-18	1.41375	0.329	0.094	5.1928e-14	Pv_C3
PVP01_1002700	9.81169e-18	0.753354	0.561	0.261	5.82225e-14	Pv_C3
PVP01_0510500	1.03397e-17	1.15518	0.346	0.104	6.13558e-14	Pv_C3
PVP01_1210600	1.15414e-17	1.2808	0.43	0.162	6.84869e-14	Pv_C3
PVP01_1413800	1.37204e-17	0.810169	0.557	0.259	8.14171e-14	Pv_C3
PVP01_0731500	1.65972e-17	1.77637	0.266	0.065	9.8488e-14	Pv_C3
PVP01_1431800	2.40007e-17	0.927023	0.46	0.184	1.4242e-13	Pv_C3
PVP01_0930800	4.30076e-17	1.59675	0.342	0.107	2.55207e-13	Pv_C3
PVP01_1205600	4.78285e-17	0.982189	0.414	0.152	2.83814e-13	Pv_C3
PVP01_0819900	4.8993e-17	1.41036	0.367	0.121	2.90724e-13	Pv_C3
PVP01_1333500	4.9925e-17	0.856153	0.502	0.218	2.96255e-13	Pv_C3
PVP01_0621300	6.2766e-17	0.709567	0.549	0.258	3.72454e-13	Pv_C3
PVP01_1331400	6.38718e-17	1.3147	0.278	0.069	3.79015e-13	Pv_C3
PVP01_0721300	1.47291e-16	1.50041	0.295	0.081	8.74025e-13	Pv_C3
PVP01_0111000	1.91466e-16	1.46181	0.295	0.08	1.13616e-12	Pv_C3
PVP01_0107900	2.08687e-16	1.32636	0.308	0.092	1.23835e-12	Pv_C3
PVP01_0214300	2.35925e-16	1.14734	0.354	0.117	1.39998e-12	Pv_C3
PVP01_0308900	2.89613e-16	1.39194	0.27	0.068	1.71857e-12	Pv_C3
PVP01_0211800	4.38182e-16	1.35974	0.3	0.086	2.60017e-12	Pv_C3
PVP01_0928700	4.51866e-16	1.32535	0.392	0.146	2.68137e-12	Pv_C3
PVP01_1459800	4.94149e-16	1.30756	0.308	0.09	2.93228e-12	Pv_C3
PVP01_0703500	2.66704e-15	1.24423	0.333	0.11	1.58262e-11	Pv_C3
PVP01_1240400	2.81122e-15	0.810897	0.43	0.176	1.66818e-11	Pv_C3
PVP01_1420500	3.24768e-15	0.957147	0.35	0.121	1.92717e-11	Pv_C3
PVP01_0710400	3.78614e-15	1.10922	0.35	0.122	2.24669e-11	Pv_C3
PVP01_1207100	4.18654e-15	1.10948	0.329	0.107	2.48429e-11	Pv_C3
PVP01_1026900	6.0237e-15	0.739077	0.435	0.184	3.57446e-11	Pv_C3
PVP01_0942800	8.60559e-15	1.12435	0.464	0.209	5.10656e-11	Pv_C3
PVP01_1457300	1.03639e-14	0.988304	0.392	0.154	6.14996e-11	Pv_C3
PVP01_0934800	1.17455e-14	1.08359	0.376	0.141	6.96977e-11	Pv_C3
PVP01_0716300	1.35607e-14	0.977284	0.473	0.213	8.04693e-11	Pv_C3
PVP01_0807400	1.65561e-14	0.915773	0.426	0.179	9.8244e-11	Pv_C3
PVP01_1131000	2.09379e-14	0.832377	0.342	0.121	1.24245e-10	Pv_C3
PVP01_1238100	2.38449e-14	1.1026	0.388	0.153	1.41496e-10	Pv_C3
PVP01_1428900	3.61487e-14	1.15625	0.3	0.095	2.14506e-10	Pv_C3
PVP01_1138400	4.30439e-14	0.802276	0.435	0.188	2.55423e-10	Pv_C3
PVP01_0106700	5.05315e-14	0.963211	0.46	0.211	2.99854e-10	Pv_C3
PVP01_0518700	5.05422e-14	1.32484	0.316	0.106	2.99917e-10	Pv_C3
PVP01_1218400	7.24979e-14	1.1711	0.304	0.099	4.30203e-10	Pv_C3
PVP01_1311600	8.38594e-14	1.33725	0.371	0.147	4.97622e-10	Pv_C3
PVP01_0822900	1.05343e-13	1.59506	0.312	0.112	6.25106e-10	Pv_C3
PVP01_0908600	1.12057e-13	1.07194	0.312	0.105	6.64947e-10	Pv_C3
PVP01_1324700	1.91672e-13	1.07174	0.439	0.197	1.13738e-09	Pv_C3
PVP01_1429700	1.99246e-13	0.58194	0.494	0.242	1.18232e-09	Pv_C3
PVP01_1441700	2.22927e-13	0.814521	0.371	0.148	1.32285e-09	Pv_C3
PVP01_0911200	2.31694e-13	1.14267	0.405	0.173	1.37488e-09	Pv_C3
PVP01_0506500	3.09472e-13	0.71986	0.426	0.194	1.83641e-09	Pv_C3
PVP01_1246300	3.68024e-13	0.631405	0.409	0.181	2.18385e-09	Pv_C3
PVP01_0821900	4.55609e-13	1.22772	0.308	0.108	2.70358e-09	Pv_C3
PVP01_0935000	4.78062e-13	0.974908	0.359	0.14	2.83682e-09	Pv_C3
PVP01_0941400	6.02894e-13	0.695656	0.443	0.204	3.57757e-09	Pv_C3
PVP01_1428200	1.05175e-12	0.796047	0.38	0.158	6.24108e-09	Pv_C3
PVP01_1013900	1.84919e-12	0.72347	0.384	0.164	1.09731e-08	Pv_C3
PVP01_1268100	1.98287e-12	0.77407	0.392	0.174	1.17663e-08	Pv_C3
PVP01_1314200	2.87001e-12	0.87138	0.388	0.167	1.70306e-08	Pv_C3
PVP01_1264600	6.91611e-12	0.650564	0.418	0.193	4.10402e-08	Pv_C3
PVP01_1420800	9.14349e-12	0.665523	0.388	0.177	5.42575e-08	Pv_C3
PVP01_1408700	1.11074e-11	1.01993	0.35	0.144	6.59111e-08	Pv_C3
PVP01_0806500	5.00982e-11	0.857837	0.397	0.184	2.97283e-07	Pv_C3
PVP01_1315200	1.00425e-10	1.0077	0.363	0.162	5.95922e-07	Pv_C3
PVP01_0716900	7.7361e-10	0.649643	0.392	0.192	4.5906e-06	Pv_C3
PVP01_1403600	1.96304e-41	4.8019	0.74	0.087	1.16487e-37	Pv_C4
PVP01_1008400	1.09001e-28	4.25718	0.62	0.064	6.46813e-25	Pv_C4
PVP01_1248900	3.07816e-28	3.00108	0.86	0.194	1.82658e-24	Pv_C4
PVP01_1403500	1.28165e-22	4.36603	0.48	0.051	7.60531e-19	Pv_C4
PVP01_1443900	2.0489e-22	3.86097	0.54	0.063	1.21581e-18	Pv_C4
PVP01_1012900	7.65719e-21	3.81295	0.5	0.044	4.54378e-17	Pv_C4
PVP01_0807400	2.66071e-19	2.84158	0.62	0.204	1.57886e-15	Pv_C4
PVP01_1429000	1.06767e-18	2.2701	0.82	0.356	6.33552e-15	Pv_C4
PVP01_1007200	1.30583e-18	2.57256	0.7	0.233	7.74881e-15	Pv_C4
PVP01_0928600	1.31684e-18	3.64456	0.46	0.044	7.81416e-15	Pv_C4
PVP01_0712400	1.95014e-18	3.72766	0.44	0.043	1.15721e-14	Pv_C4
PVP01_1249300	2.10773e-18	3.5595	0.5	0.063	1.25073e-14	Pv_C4
PVP01_1429700	4.02388e-18	2.37379	0.72	0.267	2.38777e-14	Pv_C4
PVP01_0926800	4.97979e-18	3.94922	0.42	0.038	2.95501e-14	Pv_C4
PVP01_1022800	1.86902e-17	2.86493	0.62	0.226	1.10908e-13	Pv_C4
PVP01_1321800	9.34405e-17	3.7803	0.42	0.06	5.54476e-13	Pv_C4
PVP01_1019800	3.16931e-16	3.51719	0.42	0.057	1.88067e-12	Pv_C4
PVP01_0204200	3.45802e-16	3.60194	0.42	0.053	2.05199e-12	Pv_C4
PVP01_0805600	4.66224e-16	3.38553	0.48	0.074	2.76657e-12	Pv_C4
PVP01_1431600	1.424e-15	2.36278	0.68	0.307	8.45002e-12	Pv_C4
PVP01_1247300	2.4182e-15	3.1415	0.46	0.125	1.43496e-11	Pv_C4
PVP01_0807800	2.57037e-15	2.37705	0.64	0.301	1.52526e-11	Pv_C4
PVP01_1116900	3.88365e-15	3.46254	0.44	0.086	2.30456e-11	Pv_C4
PVP01_0610500	1.22362e-14	3.25873	0.42	0.06	7.26098e-11	Pv_C4
PVP01_1133300	1.52058e-14	3.3038	0.36	0.03	9.02315e-11	Pv_C4
PVP01_1026900	1.60526e-14	2.53594	0.56	0.212	9.52561e-11	Pv_C4
PVP01_1219400	2.64215e-14	3.82661	0.38	0.05	1.56785e-10	Pv_C4
PVP01_0916200	3.02793e-14	2.7082	0.62	0.163	1.79677e-10	Pv_C4
PVP01_1458400	6.34147e-14	3.26066	0.4	0.05	3.76303e-10	Pv_C4
PVP01_0929800	6.97849e-14	1.17373	0.92	0.443	4.14104e-10	Pv_C4
PVP01_1110000	2.77929e-13	4.104	0.26	0.015	1.64923e-09	Pv_C4
PVP01_0515400	2.90467e-13	1.87947	0.76	0.345	1.72363e-09	Pv_C4
PVP01_1214100	9.79311e-13	3.55759	0.32	0.039	5.81123e-09	Pv_C4
PVP01_1252400	1.06619e-12	3.19827	0.4	0.064	6.32677e-09	Pv_C4
PVP01_1334400	1.25917e-12	2.74892	0.48	0.182	7.47192e-09	Pv_C4
PVP01_1336200	1.5751e-12	3.19882	0.38	0.053	9.34666e-09	Pv_C4
PVP01_1251400	2.60764e-12	3.19329	0.4	0.096	1.54738e-08	Pv_C4
PVP01_0622400	3.07727e-12	3.10645	0.38	0.071	1.82605e-08	Pv_C4
PVP01_1118900	5.29349e-12	3.10045	0.38	0.075	3.14116e-08	Pv_C4
PVP01_0945300	8.257e-12	3.27006	0.32	0.033	4.8997e-08	Pv_C4
PVP01_1324700	1.64735e-11	2.3013	0.54	0.225	9.7754e-08	Pv_C4
PVP01_0414200	1.84693e-11	2.90441	0.34	0.039	1.09597e-07	Pv_C4
PVP01_1242300	2.38215e-11	2.37792	0.52	0.215	1.41357e-07	Pv_C4
PVP01_1309600	3.73976e-11	2.93933	0.24	0.011	2.21917e-07	Pv_C4
PVP01_1426400	7.05411e-11	3.10411	0.36	0.084	4.18591e-07	Pv_C4
PVP01_1012200	7.62435e-11	3.05277	0.38	0.075	4.52429e-07	Pv_C4
PVP01_0837400	8.62501e-11	3.2961	0.32	0.051	5.11808e-07	Pv_C4
PVP01_0816700	8.92382e-11	3.36476	0.34	0.067	5.2954e-07	Pv_C4
PVP01_1253300	1.1104e-10	2.19653	0.56	0.234	6.58913e-07	Pv_C4
PVP01_1267700	1.44458e-10	2.54908	0.46	0.148	8.57214e-07	Pv_C4
PVP01_1325300	1.46105e-10	2.2275	0.5	0.189	8.66984e-07	Pv_C4
PVP01_1253200	2.00736e-10	2.8424	0.4	0.093	1.19117e-06	Pv_C4
PVP01_1102800	2.54506e-10	3.44538	0.3	0.044	1.51024e-06	Pv_C4
PVP01_1451600	3.19349e-10	3.37417	0.26	0.022	1.89501e-06	Pv_C4
PVP01_1436700	4.71192e-10	3.05617	0.32	0.044	2.79605e-06	Pv_C4
PVP01_1409600	5.08962e-10	3.29298	0.28	0.06	3.02018e-06	Pv_C4
PVP01_0117600	5.76924e-10	2.629	0.42	0.094	3.42347e-06	Pv_C4
PVP01_0903900	7.11089e-10	2.19512	0.54	0.198	4.2196e-06	Pv_C4
PVP01_1310900	8.08424e-10	3.02528	0.32	0.053	4.79719e-06	Pv_C4
PVP01_0507600	1.82754e-09	2.43097	0.46	0.222	1.08446e-05	Pv_C4
PVP01_1326500	2.77651e-09	2.8815	0.34	0.062	1.64758e-05	Pv_C4
PVP01_1269700	2.81903e-09	3.1781	0.3	0.049	1.67282e-05	Pv_C4
PVP01_1457900	2.8364e-09	1.68024	0.62	0.319	1.68312e-05	Pv_C4
PVP01_1428600	3.99606e-09	2.9351	0.32	0.057	2.37126e-05	Pv_C4
PVP01_1453600	4.28304e-09	2.82231	0.28	0.033	2.54155e-05	Pv_C4
PVP01_1414800	4.4737e-09	2.58233	0.3	0.037	2.6547e-05	Pv_C4
PVP01_1131000	5.05809e-09	2.64029	0.38	0.148	3.00147e-05	Pv_C4
PVP01_1261100	5.98595e-09	2.86866	0.36	0.102	3.55206e-05	Pv_C4
PVP01_0209900	8.58407e-09	2.73815	0.3	0.058	5.09379e-05	Pv_C4
PVP01_0835400	8.88432e-09	2.64285	0.34	0.068	5.27196e-05	Pv_C4
PVP01_0310600	9.51029e-09	3.05986	0.26	0.033	5.6434e-05	Pv_C4
PVP01_1333500	9.74298e-09	2.20212	0.5	0.255	5.78149e-05	Pv_C4
PVP01_0822800	9.89665e-09	2.02968	0.5	0.175	5.87267e-05	Pv_C4
PVP01_1237200	1.28751e-08	1.82689	0.58	0.231	7.64009e-05	Pv_C4
PVP01_1125400	1.35496e-08	3.14095	0.22	0.019	8.04031e-05	Pv_C4
PVP01_0812700	2.24326e-08	2.93425	0.22	0.019	0.000133115	Pv_C4
PVP01_0930700	2.50999e-08	2.91532	0.3	0.069	0.000148943	Pv_C4
PVP01_0826300	2.65241e-08	2.70209	0.3	0.046	0.000157394	Pv_C4
PVP01_0520400	2.68872e-08	2.33435	0.44	0.199	0.000159549	Pv_C4
PVP01_1109300	2.90275e-08	2.55339	0.38	0.115	0.000172249	Pv_C4
PVP01_0814400	3.20172e-08	2.14898	0.38	0.175	0.00018999	Pv_C4
PVP01_0810300	3.35868e-08	2.42231	0.38	0.101	0.000199304	Pv_C4
PVP01_1103100	3.57684e-08	2.63489	0.34	0.095	0.00021225	Pv_C4
PVP01_0818300	3.83144e-08	2.42557	0.32	0.062	0.000227358	Pv_C4
PVP01_1260800	3.95136e-08	2.50907	0.38	0.155	0.000234473	Pv_C4
PVP01_0709800	4.1414e-08	2.98004	0.26	0.045	0.000245751	Pv_C4
PVP01_0621300	5.47349e-08	1.77261	0.58	0.294	0.000324797	Pv_C4
PVP01_0606000	5.80364e-08	2.87138	0.26	0.046	0.000344388	Pv_C4
PVP01_1416300	6.84781e-08	2.16348	0.42	0.161	0.000406349	Pv_C4
PVP01_0907500	7.49376e-08	2.60217	0.3	0.053	0.00044468	Pv_C4
PVP01_0316800	8.02763e-08	2.41752	0.38	0.118	0.00047636	Pv_C4
PVP01_0517200	8.09689e-08	3.02005	0.24	0.035	0.00048047	Pv_C4
PVP01_0807500	8.19008e-08	2.48926	0.36	0.104	0.000485999	Pv_C4
PVP01_1122800	9.77328e-08	2.70944	0.38	0.105	0.000579946	Pv_C4
PVP01_1016000	1.00255e-07	2.63627	0.3	0.062	0.000594915	Pv_C4
PVP01_0606300	1.31401e-07	2.72488	0.3	0.071	0.000779734	Pv_C4
PVP01_1223500	1.31518e-07	2.49202	0.28	0.042	0.000780428	Pv_C4
PVP01_1232500	1.38078e-07	2.10459	0.42	0.127	0.000819355	Pv_C4
PVP01_1229700	1.54639e-07	1.87254	0.54	0.238	0.000917627	Pv_C4
PVP01_1304900	1.58729e-07	1.65283	0.56	0.298	0.000941897	Pv_C4
PVP01_1264600	1.60893e-07	2.01046	0.46	0.22	0.000954741	Pv_C4
PVP01_1227200	1.71701e-07	2.97581	0.26	0.051	0.00101887	Pv_C4
PVP01_1028500	1.73532e-07	2.61418	0.32	0.082	0.00102974	Pv_C4
PVP01_0934200	1.82818e-07	2.76287	0.28	0.051	0.00108484	Pv_C4
PVP01_1144900	1.94732e-07	2.49764	0.26	0.038	0.00115554	Pv_C4
PVP01_0208700	2.36458e-07	2.59149	0.3	0.063	0.00140314	Pv_C4
PVP01_1206900	2.44232e-07	2.76275	0.28	0.065	0.00144927	Pv_C4
PVP01_1264100	2.60935e-07	2.14309	0.4	0.145	0.00154839	Pv_C4
PVP01_1331100	2.81236e-07	2.52035	0.36	0.124	0.00166885	Pv_C4
PVP01_1435200	3.54836e-07	2.50516	0.24	0.034	0.0021056	Pv_C4
PVP01_1119800	5.66799e-07	1.35629	0.66	0.408	0.00336338	Pv_C4
PVP01_0216000	5.75617e-07	1.92263	0.44	0.167	0.00341571	Pv_C4
PVP01_1307300	6.19794e-07	2.41411	0.26	0.039	0.00367786	Pv_C4
PVP01_0506500	7.3653e-07	1.83314	0.44	0.224	0.00437057	Pv_C4
PVP01_1221000	7.55702e-07	2.87396	0.24	0.038	0.00448434	Pv_C4
PVP01_1206600	7.69286e-07	2.86058	0.26	0.055	0.00456494	Pv_C4
PVP01_1443000	8.01436e-07	2.52034	0.26	0.044	0.00475572	Pv_C4
PVP01_1212800	9.97907e-07	2.18502	0.36	0.138	0.00592158	Pv_C4
PVP01_0934500	1.09892e-06	2.46174	0.28	0.057	0.00652101	Pv_C4
PVP01_1017000	1.28771e-06	2.297	0.34	0.109	0.00764125	Pv_C4
PVP01_1329700	1.29932e-06	2.19604	0.32	0.08	0.00771016	Pv_C4
PVP01_0208100	1.40497e-06	2.77111	0.28	0.071	0.00833709	Pv_C4
PVP01_1337700	1.52307e-06	2.33721	0.3	0.081	0.00903792	Pv_C4
PVP01_0108800	1.54241e-06	2.10079	0.34	0.094	0.00915267	Pv_C4
PVP01_0104800	1.98519e-06	1.3931	0.6	0.358	0.0117801	Pv_C4
PVP01_1437400	2.05629e-06	1.9966	0.4	0.145	0.012202	Pv_C4
PVP01_0206700	2.61191e-06	1.7866	0.46	0.243	0.0154991	Pv_C4
PVP01_1428900	2.65582e-06	2.37173	0.34	0.12	0.0157596	Pv_C4
PVP01_1343000	2.90314e-06	2.34636	0.3	0.093	0.0172273	Pv_C4
PVP01_1342800	3.13082e-06	1.98704	0.3	0.063	0.0185783	Pv_C4
PVP01_0407900	3.22866e-06	2.22143	0.32	0.111	0.0191589	Pv_C4
PVP01_1340900	4.98355e-06	2.09483	0.38	0.158	0.0295724	Pv_C4
PVP01_1443200	5.36033e-06	2.2212	0.3	0.073	0.0318082	Pv_C4
PVP01_0505000	5.87929e-06	2.3578	0.28	0.065	0.0348877	Pv_C4
PVP01_0728900	2.17321e-193	4.72824	0.907	0.134	1.28958e-189	Pv_C5
PVP01_0612400	1.00983e-192	4.26097	0.931	0.216	5.99233e-189	Pv_C5
PVP01_0107500	4.61142e-161	5.00628	0.784	0.036	2.73641e-157	Pv_C5
PVP01_1255000	1.30401e-153	5.128	0.741	0.074	7.73797e-150	Pv_C5
PVP01_0620800	1.1493e-150	4.6814	0.819	0.112	6.81994e-147	Pv_C5
PVP01_1121400	4.30031e-141	3.99357	0.815	0.181	2.5518e-137	Pv_C5
PVP01_1338500	1.10771e-136	4.81212	0.672	0.023	6.57313e-133	Pv_C5
PVP01_1401400	4.14084e-128	5.26117	0.575	0.006	2.45718e-124	Pv_C5
PVP01_0703800	8.98146e-128	5.022	0.633	0.018	5.3296e-124	Pv_C5
PVP01_0945900	1.18229e-126	4.43499	0.714	0.077	7.01571e-123	Pv_C5
PVP01_0905800	5.04793e-123	2.54252	0.942	0.452	2.99544e-119	Pv_C5
PVP01_0905900	6.70064e-111	3.13689	0.784	0.27	3.97616e-107	Pv_C5
PVP01_1469200	8.37297e-111	4.30471	0.633	0.057	4.96852e-107	Pv_C5
PVP01_0410000	1.38826e-105	4.3215	0.625	0.045	8.23796e-102	Pv_C5
PVP01_0609100	1.53254e-104	2.80243	0.822	0.374	9.09407e-101	Pv_C5
PVP01_0939000	2.03911e-100	3.74342	0.687	0.103	1.21001e-96	Pv_C5
PVP01_1131700	6.43267e-96	2.82591	0.741	0.271	3.81715e-92	Pv_C5
PVP01_1220200	1.92939e-92	4.15349	0.498	0.018	1.1449e-88	Pv_C5
PVP01_0916000	4.78513e-90	4.64575	0.51	0.028	2.83949e-86	Pv_C5
PVP01_0417300	6.48969e-89	4.31817	0.475	0.022	3.85098e-85	Pv_C5
PVP01_1135300	2.28815e-86	3.62682	0.625	0.124	1.35779e-82	Pv_C5
PVP01_0815000	5.65973e-86	3.6016	0.618	0.086	3.35848e-82	Pv_C5
PVP01_1428700	6.18278e-83	3.46835	0.61	0.112	3.66886e-79	Pv_C5
PVP01_1031700	1.89127e-82	3.96644	0.483	0.02	1.12228e-78	Pv_C5
PVP01_1011500	8.91187e-82	2.85125	0.71	0.245	5.2883e-78	Pv_C5
PVP01_1031000	7.10444e-74	3.30391	0.541	0.061	4.21578e-70	Pv_C5
PVP01_1031600	8.30478e-74	3.90853	0.479	0.036	4.92806e-70	Pv_C5
PVP01_0417200	8.52458e-74	3.92739	0.456	0.032	5.05848e-70	Pv_C5
PVP01_1025100	2.41552e-73	3.54138	0.514	0.049	1.43337e-69	Pv_C5
PVP01_0727900	3.84512e-71	3.79665	0.483	0.054	2.2817e-67	Pv_C5
PVP01_1118500	1.01584e-70	3.82525	0.378	0.009	6.02799e-67	Pv_C5
PVP01_0104700	3.0955e-70	3.85516	0.436	0.027	1.83687e-66	Pv_C5
PVP01_0517600	4.41143e-69	3.6261	0.448	0.029	2.61774e-65	Pv_C5
PVP01_0417700	1.16594e-68	3.82349	0.413	0.034	6.91869e-65	Pv_C5
PVP01_1441300	4.57141e-66	3.25256	0.521	0.083	2.71267e-62	Pv_C5
PVP01_0117000	4.72293e-63	3.42191	0.317	0.002	2.80258e-59	Pv_C5
PVP01_0620400	1.67963e-61	3.26572	0.432	0.035	9.9669e-58	Pv_C5
PVP01_0913800	1.92875e-61	3.29541	0.502	0.072	1.14452e-57	Pv_C5
PVP01_0916600	5.18737e-61	3.58696	0.417	0.036	3.07819e-57	Pv_C5
PVP01_0317900	4.25795e-59	3.12987	0.39	0.022	2.52667e-55	Pv_C5
PVP01_1033400	7.39616e-58	3.38762	0.309	0.005	4.38888e-54	Pv_C5
PVP01_1242900	4.86496e-57	3.62685	0.409	0.036	2.88687e-53	Pv_C5
PVP01_1136400	1.5271e-56	3.2202	0.371	0.021	9.06183e-53	Pv_C5
PVP01_0304300	2.54467e-55	3.27171	0.371	0.021	1.51e-51	Pv_C5
PVP01_0606900	6.21028e-54	3.10098	0.525	0.133	3.68518e-50	Pv_C5
PVP01_1031300	7.78974e-54	3.13761	0.417	0.045	4.62243e-50	Pv_C5
PVP01_0602300	7.98956e-53	3.23687	0.309	0.009	4.741e-49	Pv_C5
PVP01_1447400	5.55924e-52	2.65296	0.521	0.142	3.29885e-48	Pv_C5
PVP01_0417600	1.37377e-50	3.1533	0.351	0.023	8.15192e-47	Pv_C5
PVP01_1204300	1.3745e-50	3.17368	0.413	0.064	8.1563e-47	Pv_C5
PVP01_0532300	1.40085e-50	2.99083	0.347	0.021	8.31267e-47	Pv_C5
PVP01_1219600	5.70206e-50	3.28009	0.336	0.019	3.3836e-46	Pv_C5
PVP01_1018200	7.15186e-49	3.10516	0.29	0.009	4.24391e-45	Pv_C5
PVP01_0508000	4.53087e-48	3.19227	0.375	0.04	2.68862e-44	Pv_C5
PVP01_1031200	4.71859e-48	3.02317	0.39	0.042	2.80001e-44	Pv_C5
PVP01_1219700	9.64146e-45	2.98049	0.34	0.03	5.72124e-41	Pv_C5
PVP01_0114800	2.17397e-44	3.09748	0.34	0.029	1.29003e-40	Pv_C5
PVP01_0718300	2.45471e-44	2.44391	0.521	0.13	1.45662e-40	Pv_C5
PVP01_0104300	3.96816e-44	2.38387	0.525	0.14	2.35471e-40	Pv_C5
PVP01_1313300	6.09732e-44	3.03132	0.425	0.074	3.61815e-40	Pv_C5
PVP01_0813900	1.53146e-43	2.91033	0.378	0.045	9.08769e-40	Pv_C5
PVP01_0531900	2.63035e-43	2.66232	0.27	0.011	1.56085e-39	Pv_C5
PVP01_1128400	5.19733e-43	2.90108	0.382	0.057	3.08409e-39	Pv_C5
PVP01_1124900	1.99043e-42	2.0063	0.683	0.334	1.18112e-38	Pv_C5
PVP01_1346000	3.11817e-42	2.4773	0.483	0.133	1.85032e-38	Pv_C5
PVP01_1004500	3.53832e-42	2.53756	0.525	0.168	2.09964e-38	Pv_C5
PVP01_0305300	1.06997e-41	2.9087	0.39	0.062	6.3492e-38	Pv_C5
PVP01_0010670	1.45267e-41	2.5505	0.336	0.032	8.62014e-38	Pv_C5
PVP01_1031400	2.01256e-41	3.17442	0.336	0.035	1.19426e-37	Pv_C5
PVP01_0929600	2.42168e-41	2.53409	0.259	0.01	1.43703e-37	Pv_C5
PVP01_0421000	6.03084e-41	2.65918	0.405	0.072	3.5787e-37	Pv_C5
PVP01_1139200	2.17768e-40	2.88056	0.251	0.01	1.29223e-36	Pv_C5
PVP01_0504500	5.01323e-40	1.0477	0.988	0.785	2.97485e-36	Pv_C5
PVP01_0423400	1.49517e-39	2.61087	0.34	0.036	8.87232e-36	Pv_C5
PVP01_0603400	1.56631e-39	2.86508	0.378	0.061	9.29447e-36	Pv_C5
PVP01_1144800	2.7206e-39	2.85321	0.347	0.047	1.61441e-35	Pv_C5
PVP01_0623700	4.76945e-39	2.67334	0.27	0.015	2.83019e-35	Pv_C5
PVP01_1002900	2.05012e-38	2.31464	0.456	0.1	1.21654e-34	Pv_C5
PVP01_1220000	2.62408e-38	2.228	0.297	0.024	1.55713e-34	Pv_C5
PVP01_1014400	3.98535e-38	2.41741	0.517	0.181	2.36491e-34	Pv_C5
PVP01_1249000	8.50644e-38	2.47568	0.479	0.147	5.04772e-34	Pv_C5
PVP01_1110200	9.391e-38	2.60425	0.405	0.08	5.57262e-34	Pv_C5
PVP01_0104500	9.70543e-38	2.16614	0.471	0.146	5.7592e-34	Pv_C5
PVP01_0110600	1.39167e-37	2.80693	0.39	0.068	8.25815e-34	Pv_C5
PVP01_0812300	4.775e-37	2.40725	0.266	0.017	2.83348e-33	Pv_C5
PVP01_0734500	1.26766e-36	2.69286	0.344	0.049	7.52231e-33	Pv_C5
PVP01_0616500	1.3342e-36	2.75947	0.351	0.053	7.91714e-33	Pv_C5
PVP01_0304100	2.96465e-36	2.67009	0.278	0.022	1.75922e-32	Pv_C5
PVP01_0417000	4.05197e-36	2.76599	0.297	0.033	2.40444e-32	Pv_C5
PVP01_1220300	7.87558e-36	2.56101	0.274	0.021	4.67337e-32	Pv_C5
PVP01_1318000	7.87152e-35	2.80494	0.239	0.014	4.67096e-31	Pv_C5
PVP01_1466800	8.46778e-35	2.74239	0.351	0.063	5.02478e-31	Pv_C5
PVP01_0611100	2.03262e-34	2.63494	0.32	0.043	1.20616e-30	Pv_C5
PVP01_1131600	2.76704e-34	1.73926	0.571	0.296	1.64196e-30	Pv_C5
PVP01_0931900	3.41942e-34	2.51803	0.382	0.075	2.02908e-30	Pv_C5
PVP01_1217000	5.44186e-34	2.62278	0.293	0.031	3.2292e-30	Pv_C5
PVP01_1439600	2.31846e-33	2.92167	0.305	0.038	1.37577e-29	Pv_C5
PVP01_0319500	3.91937e-33	2.69855	0.359	0.074	2.32576e-29	Pv_C5
PVP01_0803200	5.7077e-33	2.47106	0.278	0.028	3.38695e-29	Pv_C5
PVP01_0801900	5.96506e-33	1.05872	0.938	0.665	3.53967e-29	Pv_C5
PVP01_0117600	5.90587e-32	1.67207	0.34	0.056	3.50454e-28	Pv_C5
PVP01_0714400	6.67682e-32	2.41554	0.367	0.076	3.96203e-28	Pv_C5
PVP01_0104800	3.06072e-31	1.78048	0.602	0.317	1.81623e-27	Pv_C5
PVP01_1421900	3.36771e-31	2.60029	0.359	0.086	1.9984e-27	Pv_C5
PVP01_1132900	3.7193e-31	2.05662	0.363	0.072	2.20703e-27	Pv_C5
PVP01_1268600	6.2928e-31	2.3175	0.417	0.121	3.73415e-27	Pv_C5
PVP01_1131500	5.60132e-30	2.45406	0.247	0.023	3.32382e-26	Pv_C5
PVP01_1136900	7.70651e-30	2.40682	0.297	0.044	4.57304e-26	Pv_C5
PVP01_0532000	1.88251e-29	2.27384	0.305	0.049	1.11708e-25	Pv_C5
PVP01_1305400	9.28185e-29	2.00937	0.444	0.133	5.50785e-25	Pv_C5
PVP01_0935900	2.16825e-28	1.84736	0.502	0.195	1.28664e-24	Pv_C5
PVP01_0529100	2.82475e-28	1.78068	0.27	0.034	1.6762e-24	Pv_C5
PVP01_1325700	5.12379e-28	2.42569	0.29	0.045	3.04046e-24	Pv_C5
PVP01_0000100	1.03345e-27	2.18224	0.336	0.066	6.13249e-24	Pv_C5
PVP01_1134400	1.10181e-27	2.60812	0.263	0.034	6.53812e-24	Pv_C5
PVP01_1414500	2.25834e-27	2.57446	0.313	0.059	1.3401e-23	Pv_C5
PVP01_1138700	7.72247e-27	1.83235	0.483	0.215	4.58251e-23	Pv_C5
PVP01_1404700	2.33097e-26	1.64942	0.602	0.34	1.3832e-22	Pv_C5
PVP01_0719100	2.94503e-26	2.12781	0.247	0.03	1.74758e-22	Pv_C5
PVP01_0010200	8.89387e-26	2.56599	0.247	0.033	5.27762e-22	Pv_C5
PVP01_0702000	1.28518e-25	2.46951	0.266	0.04	7.62624e-22	Pv_C5
PVP01_1211100	1.72229e-25	2.38969	0.259	0.04	1.022e-21	Pv_C5
PVP01_0309100	2.10356e-25	2.07381	0.386	0.128	1.24825e-21	Pv_C5
PVP01_0819300	3.06217e-25	2.30388	0.344	0.089	1.81709e-21	Pv_C5
PVP01_0531800	1.8657e-24	1.61296	0.305	0.06	1.10711e-20	Pv_C5
PVP01_0816800	1.88055e-24	2.13284	0.266	0.042	1.11592e-20	Pv_C5
PVP01_0417400	3.38389e-24	2.10318	0.236	0.032	2.008e-20	Pv_C5
PVP01_1115100	4.52074e-24	2.66481	0.34	0.093	2.68261e-20	Pv_C5
PVP01_1211700	8.98446e-24	2.32163	0.243	0.036	5.33138e-20	Pv_C5
PVP01_1229200	4.53585e-23	2.15142	0.336	0.087	2.69157e-19	Pv_C5
PVP01_0937100	4.75904e-23	2.29067	0.247	0.04	2.82401e-19	Pv_C5
PVP01_1319200	8.20583e-23	2.07934	0.239	0.035	4.86934e-19	Pv_C5
PVP01_0209000	1.11862e-22	2.33221	0.278	0.063	6.63789e-19	Pv_C5
PVP01_0105700	1.44656e-22	1.8687	0.436	0.164	8.58387e-19	Pv_C5
PVP01_1320900	2.13629e-22	1.72879	0.297	0.062	1.26767e-18	Pv_C5
PVP01_0705900	5.21344e-21	2.22741	0.332	0.113	3.09366e-17	Pv_C5
PVP01_0509300	5.93652e-20	1.93586	0.398	0.151	3.52273e-16	Pv_C5
PVP01_1238700	2.03207e-19	1.47199	0.502	0.276	1.20583e-15	Pv_C5
PVP01_0947200	2.6655e-19	2.30578	0.305	0.087	1.58171e-15	Pv_C5
PVP01_1463200	8.08896e-19	1.45333	0.471	0.252	4.79999e-15	Pv_C5
PVP01_1321100	1.18813e-18	1.59944	0.297	0.077	7.05039e-15	Pv_C5
PVP01_1119800	4.16039e-18	1.23189	0.602	0.377	2.46877e-14	Pv_C5
PVP01_0807800	1.71e-17	1.52859	0.502	0.272	1.01471e-13	Pv_C5
PVP01_0716900	2.66139e-17	1.90913	0.413	0.184	1.57927e-13	Pv_C5
PVP01_0814700	4.48788e-17	1.64309	0.49	0.258	2.66311e-13	Pv_C5
PVP01_1210500	5.30415e-17	1.77119	0.351	0.131	3.14748e-13	Pv_C5
PVP01_1332800	7.75975e-17	1.90387	0.29	0.087	4.60463e-13	Pv_C5
PVP01_1461000	1.60169e-16	1.35653	0.336	0.11	9.50442e-13	Pv_C5
PVP01_0821600	1.37284e-14	1.43069	0.301	0.099	8.14641e-11	Pv_C5
PVP01_0202700	1.77791e-14	1.05072	0.645	0.408	1.05501e-10	Pv_C5
PVP01_0607000	3.07913e-14	1.81903	0.363	0.152	1.82715e-10	Pv_C5
PVP01_1112300	3.86437e-14	1.46863	0.405	0.194	2.29311e-10	Pv_C5
PVP01_0807700	1.60595e-13	1.22543	0.363	0.151	9.52968e-10	Pv_C5
PVP01_0935100	4.13586e-13	1.34052	0.398	0.192	2.45422e-09	Pv_C5
PVP01_0529300	2.19447e-12	1.35316	0.398	0.198	1.3022e-08	Pv_C5
PVP01_1411700	1.18775e-34	4.78163	0.958	0.022	7.04813e-31	Pv_C6
PVP01_1219800	3.70462e-29	4.70328	0.917	0.042	2.19832e-25	Pv_C6
PVP01_1135200	1.13947e-27	4.54986	0.958	0.125	6.76162e-24	Pv_C6
PVP01_0803400	8.59459e-27	4.37702	0.792	0.016	5.10003e-23	Pv_C6
PVP01_0717100	4.05896e-26	5.04337	0.792	0.026	2.40859e-22	Pv_C6
PVP01_0620700	8.43781e-26	3.68136	0.708	0.01	5.007e-22	Pv_C6
PVP01_0511400	1.11407e-25	4.74203	0.917	0.081	6.61088e-22	Pv_C6
PVP01_1430300	4.26405e-25	3.70531	0.708	0.011	2.53029e-21	Pv_C6
PVP01_1440900	4.25373e-24	4.41516	0.792	0.035	2.52416e-20	Pv_C6
PVP01_0414300	2.97331e-23	3.78205	0.75	0.021	1.76436e-19	Pv_C6
PVP01_1008000	9.07134e-23	4.30853	0.667	0.014	5.38293e-19	Pv_C6
PVP01_0620300	6.29233e-21	4.25937	0.667	0.019	3.73387e-17	Pv_C6
PVP01_1419600	1.4055e-20	4.21419	0.75	0.04	8.34026e-17	Pv_C6
PVP01_0620900	1.44839e-20	3.74585	0.625	0.013	8.59472e-17	Pv_C6
PVP01_1026500	1.40056e-19	4.42824	0.542	0.006	8.31093e-16	Pv_C6
PVP01_1220000	6.47795e-19	4.02581	0.792	0.06	3.84402e-15	Pv_C6
PVP01_0920400	6.66281e-19	3.23763	0.708	0.032	3.95371e-15	Pv_C6
PVP01_0102200	1.44348e-17	4.17881	0.625	0.024	8.56562e-14	Pv_C6
PVP01_1262200	2.51145e-17	3.08599	0.917	0.188	1.49029e-13	Pv_C6
PVP01_1220300	3.06399e-17	3.23121	0.75	0.054	1.81817e-13	Pv_C6
PVP01_0616300	2.08743e-16	3.50493	0.708	0.057	1.23868e-12	Pv_C6
PVP01_1222500	4.71302e-16	3.86005	0.583	0.027	2.79671e-12	Pv_C6
PVP01_1226100	5.38494e-16	2.90435	0.792	0.084	3.19542e-12	Pv_C6
PVP01_0926500	1.31937e-15	3.40203	0.75	0.074	7.82916e-12	Pv_C6
PVP01_0418400	2.07536e-15	4.3943	0.5	0.014	1.23152e-11	Pv_C6
PVP01_0728900	2.72236e-15	2.30242	1	0.256	1.61545e-11	Pv_C6
PVP01_1313900	4.44468e-15	3.78459	0.75	0.108	2.63748e-11	Pv_C6
PVP01_0407500	7.67603e-14	3.24945	0.5	0.017	4.55496e-10	Pv_C6
PVP01_0321100	1.14611e-13	2.81107	0.458	0.012	6.80104e-10	Pv_C6
PVP01_0202700	1.38896e-13	2.24559	1	0.44	8.2421e-10	Pv_C6
PVP01_1227100	5.30018e-13	2.85656	0.792	0.157	3.14512e-09	Pv_C6
PVP01_0927400	5.5075e-13	3.0907	0.667	0.08	3.26815e-09	Pv_C6
PVP01_1219400	7.48928e-13	2.7758	0.625	0.052	4.44414e-09	Pv_C6
PVP01_0612400	7.52437e-13	1.92177	1	0.329	4.46496e-09	Pv_C6
PVP01_1316000	8.18455e-13	3.1331	0.708	0.122	4.85671e-09	Pv_C6
PVP01_0206100	9.71709e-13	3.35747	0.458	0.015	5.76612e-09	Pv_C6
PVP01_1237600	3.10367e-12	2.76108	0.458	0.017	1.84172e-08	Pv_C6
PVP01_0801900	5.49431e-12	2.31817	1	0.707	3.26032e-08	Pv_C6
PVP01_1031600	5.68571e-12	1.61491	0.708	0.103	3.3739e-08	Pv_C6
PVP01_1463200	1.09389e-11	2.71144	0.875	0.28	6.49115e-08	Pv_C6
PVP01_0210500	2.24962e-11	2.99041	0.542	0.045	1.33492e-07	Pv_C6
PVP01_1011800	5.9951e-11	2.34759	0.583	0.056	3.5575e-07	Pv_C6
PVP01_1203100	8.18466e-11	2.93086	0.542	0.047	4.85678e-07	Pv_C6
PVP01_1210500	9.03064e-11	3.27595	0.667	0.161	5.35878e-07	Pv_C6
PVP01_0943800	9.85727e-11	2.77893	0.708	0.141	5.84931e-07	Pv_C6
PVP01_0620800	1.33544e-10	1.42744	0.875	0.224	7.92449e-07	Pv_C6
PVP01_0410200	1.58105e-10	2.56247	0.542	0.048	9.38195e-07	Pv_C6
PVP01_0816800	1.85053e-10	3.30678	0.583	0.073	1.0981e-06	Pv_C6
PVP01_1450700	2.23052e-10	2.97612	0.333	0.007	1.32359e-06	Pv_C6
PVP01_1245400	2.56627e-10	2.9361	0.542	0.051	1.52282e-06	Pv_C6
PVP01_1029800	2.93641e-10	2.55055	0.5	0.039	1.74247e-06	Pv_C6
PVP01_1447400	3.46869e-10	2.68145	0.792	0.198	2.05832e-06	Pv_C6
PVP01_1209200	4.5771e-10	3.1298	0.5	0.04	2.71605e-06	Pv_C6
PVP01_0414200	5.2608e-10	3.12892	0.5	0.042	3.12176e-06	Pv_C6
PVP01_1031700	5.93311e-10	1.92411	0.625	0.092	3.52071e-06	Pv_C6
PVP01_1018500	7.82309e-10	2.36743	0.375	0.014	4.64222e-06	Pv_C6
PVP01_0831500	8.41225e-10	2.12439	0.375	0.015	4.99183e-06	Pv_C6
PVP01_1131700	1.2744e-09	1.49428	0.958	0.343	7.56229e-06	Pv_C6
PVP01_0106500	1.33261e-09	1.55922	0.333	0.01	7.90773e-06	Pv_C6
PVP01_0517700	1.78821e-09	2.09179	0.458	0.034	1.06113e-05	Pv_C6
PVP01_1110200	2.44379e-09	2.84338	0.667	0.128	1.45014e-05	Pv_C6
PVP01_0418200	2.70071e-09	2.51007	0.458	0.035	1.6026e-05	Pv_C6
PVP01_0920500	2.94758e-09	2.69907	0.5	0.048	1.74909e-05	Pv_C6
PVP01_1233400	3.2251e-09	1.87833	0.333	0.011	1.91377e-05	Pv_C6
PVP01_1025100	4.43679e-09	2.15779	0.667	0.12	2.63279e-05	Pv_C6
PVP01_MIT00800	6.57581e-09	1.28386	0.25	0.003	3.90209e-05	Pv_C6
PVP01_0939700	7.27796e-09	2.75857	0.625	0.141	4.31874e-05	Pv_C6
PVP01_1312100	8.05586e-09	2.91442	0.417	0.029	4.78035e-05	Pv_C6
PVP01_1471400	1.27067e-08	2.90641	0.458	0.042	7.54017e-05	Pv_C6
PVP01_0733400	1.29106e-08	1.56797	0.708	0.153	7.66116e-05	Pv_C6
PVP01_1409000	1.35574e-08	1.96845	0.458	0.043	8.04497e-05	Pv_C6
PVP01_1448300	1.83994e-08	1.44313	0.292	0.008	0.000109182	Pv_C6
PVP01_0304300	2.49603e-08	2.18248	0.542	0.074	0.000148115	Pv_C6
PVP01_1463500	3.37433e-08	2.46962	0.292	0.009	0.000200233	Pv_C6
PVP01_0213600	3.83144e-08	3.01717	0.5	0.071	0.000227358	Pv_C6
PVP01_1124500	3.96536e-08	1.46054	0.333	0.018	0.000235304	Pv_C6
PVP01_1309000	4.03257e-08	1.75701	0.5	0.061	0.000239293	Pv_C6
PVP01_1413700	4.18514e-08	2.24897	0.625	0.12	0.000248346	Pv_C6
PVP01_0920300	5.75503e-08	2.81832	0.333	0.018	0.000341504	Pv_C6
PVP01_0917500	5.77231e-08	2.67793	0.375	0.027	0.000342529	Pv_C6
PVP01_1469400	6.26908e-08	2.73556	0.417	0.038	0.000372007	Pv_C6
PVP01_1238400	6.55413e-08	2.49923	0.333	0.017	0.000388922	Pv_C6
PVP01_0706000	7.10003e-08	1.12332	0.333	0.02	0.000421316	Pv_C6
PVP01_API04700	7.97791e-08	2.31353	0.25	0.005	0.000473409	Pv_C6
PVP01_0934200	1.10478e-07	2.5227	0.458	0.052	0.000655577	Pv_C6
PVP01_1006100	1.29625e-07	1.02961	0.208	0.002	0.000769196	Pv_C6
PVP01_0816700	1.38544e-07	2.10477	0.5	0.069	0.000822123	Pv_C6
PVP01_0305800	1.6813e-07	1.90037	0.417	0.041	0.000997682	Pv_C6
PVP01_0908600	1.72389e-07	2.89678	0.583	0.131	0.00102295	Pv_C6
PVP01_0730700	1.86083e-07	1.2538	0.25	0.007	0.00110422	Pv_C6
PVP01_0915900	2.73222e-07	2.1209	0.5	0.073	0.0016213	Pv_C6
PVP01_0616500	2.98324e-07	1.76877	0.542	0.097	0.00177025	Pv_C6
PVP01_1115100	3.21384e-07	2.43431	0.583	0.129	0.00190709	Pv_C6
PVP01_1331500	3.91542e-07	2.51803	0.542	0.103	0.00232341	Pv_C6
PVP01_1309300	3.92506e-07	2.20648	0.458	0.061	0.00232913	Pv_C6
PVP01_0613700	4.42836e-07	1.11461	0.292	0.016	0.00262779	Pv_C6
PVP01_0905800	4.91277e-07	0.98528	1	0.529	0.00291524	Pv_C6
PVP01_1325800	4.95851e-07	1.58067	0.292	0.014	0.00294238	Pv_C6
PVP01_MIT01200	5.59752e-07	3.65145	0.292	0.033	0.00332157	Pv_C6
PVP01_1421400	7.23887e-07	1.79699	0.417	0.048	0.00429554	Pv_C6
PVP01_0905900	8.02015e-07	1.65953	0.875	0.351	0.00475916	Pv_C6
PVP01_MIT00600	9.2246e-07	3.6718	0.25	0.014	0.00547387	Pv_C6
PVP01_MIT02300	1.09712e-06	1.72809	0.208	0.004	0.00651031	Pv_C6
PVP01_1324200	1.22491e-06	2.1648	0.25	0.01	0.00726864	Pv_C6
PVP01_1329300	1.40447e-06	1.72167	0.417	0.053	0.00833413	Pv_C6
PVP01_1466800	1.43157e-06	1.67265	0.542	0.106	0.00849495	Pv_C6
PVP01_1408600	1.57763e-06	2.97756	0.5	0.101	0.00936164	Pv_C6
PVP01_1224800	1.59919e-06	1.41246	0.25	0.01	0.00948961	Pv_C6
PVP01_0917400	1.63324e-06	1.54474	0.625	0.157	0.00969166	Pv_C6
PVP01_MIT00500	2.09864e-06	1.89575	0.208	0.005	0.0124533	Pv_C6
PVP01_API05500	2.11319e-06	4.10067	0.25	0.018	0.0125397	Pv_C6
PVP01_1345100	2.12778e-06	1.45934	0.333	0.03	0.0126262	Pv_C6
PVP01_0805700	2.27905e-06	1.10597	0.25	0.011	0.0135239	Pv_C6
PVP01_1436200	2.43369e-06	1.28501	0.458	0.078	0.0144415	Pv_C6
PVP01_MIT00100	2.59473e-06	2.67207	0.208	0.005	0.0153971	Pv_C6
PVP01_0534300	2.64429e-06	2.32018	0.292	0.019	0.0156912	Pv_C6
PVP01_1342400	2.67361e-06	0.974152	0.333	0.036	0.0158652	Pv_C6
PVP01_0838200	2.98427e-06	1.25675	0.208	0.005	0.0177086	Pv_C6
PVP01_1105900	3.25928e-06	1.98228	0.25	0.012	0.0193406	Pv_C6
PVP01_MIT00700	3.41388e-06	1.32916	0.208	0.005	0.020258	Pv_C6
PVP01_1230900	3.50012e-06	2.82467	0.333	0.033	0.0207697	Pv_C6
PVP01_1313800	3.70454e-06	2.22526	0.542	0.116	0.0219827	Pv_C6
PVP01_0921000	3.78771e-06	1.58838	0.25	0.012	0.0224762	Pv_C6
PVP01_0116600	3.98989e-06	2.18966	0.375	0.045	0.023676	Pv_C6
PVP01_1304000	4.42877e-06	0.797894	0.25	0.014	0.0262803	Pv_C6
PVP01_0105000	5.10186e-06	2.42305	0.458	0.079	0.0302744	Pv_C6
PVP01_1325700	5.34064e-06	2.47557	0.458	0.081	0.0316913	Pv_C6
PVP01_1469700	5.44467e-06	1.02938	0.25	0.014	0.0323086	Pv_C6
PVP01_MIT02800	5.56874e-06	2.73487	0.208	0.007	0.0330449	Pv_C6
PVP01_1029900	6.15554e-06	1.36432	0.25	0.014	0.036527	Pv_C6
PVP01_MIT01400	6.37986e-06	1.90323	0.208	0.007	0.0378581	Pv_C6
PVP01_0416800	6.75912e-06	1.76014	0.292	0.022	0.0401086	Pv_C6
PVP01_0405000	3.62648e-49	4.40729	0.976	0.096	2.15195e-45	Pv_C7
PVP01_1010900	2.43105e-48	3.76401	1	0.26	1.44258e-44	Pv_C7
PVP01_0734300	6.11808e-48	4.27559	1	0.161	3.63047e-44	Pv_C7
PVP01_1313200	2.27947e-44	4.22635	0.905	0.2	1.35264e-40	Pv_C7
PVP01_1022200	2.12844e-39	3.00299	0.952	0.415	1.26302e-35	Pv_C7
PVP01_1125700	2.76772e-39	3.64757	0.976	0.212	1.64236e-35	Pv_C7
PVP01_1271500	2.64436e-38	5.03766	0.714	0.023	1.56916e-34	Pv_C7
PVP01_1304600	1.55743e-37	3.57008	0.81	0.274	9.24177e-34	Pv_C7
PVP01_0929800	1.70718e-35	2.92415	0.976	0.444	1.01304e-31	Pv_C7
PVP01_0001440	1.82063e-35	3.52645	0.952	0.136	1.08036e-31	Pv_C7
PVP01_0708700	3.98036e-35	3.46682	0.881	0.267	2.36195e-31	Pv_C7
PVP01_1255800	4.28237e-35	3.56665	0.905	0.181	2.54116e-31	Pv_C7
PVP01_0601700	4.73001e-34	3.36706	0.833	0.067	2.80679e-30	Pv_C7
PVP01_0917400	2.43953e-32	3.5707	0.833	0.145	1.44762e-28	Pv_C7
PVP01_1212200	6.37601e-32	4.05882	0.738	0.102	3.78352e-28	Pv_C7
PVP01_0801600	7.70703e-32	2.54821	1	0.182	4.57335e-28	Pv_C7
PVP01_1216900	1.14008e-31	3.94767	0.714	0.041	6.76521e-28	Pv_C7
PVP01_1201400	4.51928e-31	2.35943	1	0.178	2.68174e-27	Pv_C7
PVP01_0119200	4.66128e-31	2.65876	1	0.191	2.766e-27	Pv_C7
PVP01_1033900	5.07399e-31	3.05854	0.952	0.173	3.01091e-27	Pv_C7
PVP01_0801000	1.32356e-29	2.79063	0.976	0.189	7.85403e-26	Pv_C7
PVP01_0927300	2.02575e-27	3.49166	0.786	0.107	1.20208e-23	Pv_C7
PVP01_0409900	5.7277e-27	2.99	0.857	0.209	3.39881e-23	Pv_C7
PVP01_0908900	1.7126e-26	3.93542	0.69	0.105	1.01626e-22	Pv_C7
PVP01_0202300	1.10155e-25	2.00417	0.929	0.165	6.53658e-22	Pv_C7
PVP01_0000160	2.35206e-25	1.17066	0.833	0.16	1.39571e-21	Pv_C7
PVP01_0838000	3.06165e-25	3.01778	0.81	0.101	1.81678e-21	Pv_C7
PVP01_0801100	8.24767e-25	2.78613	0.857	0.258	4.89417e-21	Pv_C7
PVP01_0801800	2.06706e-24	3.8595	0.619	0.051	1.22659e-20	Pv_C7
PVP01_0422600	2.29056e-24	1.87935	0.905	0.167	1.35922e-20	Pv_C7
PVP01_0000130	3.55828e-23	2.93698	0.81	0.126	2.11148e-19	Pv_C7
PVP01_1257700	1.17414e-22	3.24214	0.738	0.136	6.96732e-19	Pv_C7
PVP01_0717300	6.4648e-22	4.05659	0.571	0.058	3.83621e-18	Pv_C7
PVP01_1250100	1.05992e-21	3.34121	0.69	0.134	6.28958e-18	Pv_C7
PVP01_0523100	6.40231e-21	3.83756	0.452	0.015	3.79913e-17	Pv_C7
PVP01_0206500	1.345e-20	3.33013	0.667	0.089	7.98126e-17	Pv_C7
PVP01_1120100	1.67836e-20	3.25964	0.643	0.154	9.9594e-17	Pv_C7
PVP01_0504000	1.5066e-19	3.60938	0.452	0.018	8.94019e-16	Pv_C7
PVP01_1033800	1.3886e-18	2.81502	0.69	0.11	8.23995e-15	Pv_C7
PVP01_0202500	3.24586e-18	2.83472	0.643	0.082	1.92609e-14	Pv_C7
PVP01_1033600	3.75161e-18	2.06898	0.786	0.152	2.2262e-14	Pv_C7
PVP01_0801700	1.49517e-17	3.16874	0.595	0.082	8.87234e-14	Pv_C7
PVP01_0623800	1.51136e-17	3.32822	0.429	0.021	8.9684e-14	Pv_C7
PVP01_0527700	1.66452e-17	2.43954	0.762	0.327	9.87725e-14	Pv_C7
PVP01_1030800	4.89952e-17	2.67404	0.714	0.169	2.90737e-13	Pv_C7
PVP01_0715100	6.53956e-17	3.18339	0.571	0.09	3.88057e-13	Pv_C7
PVP01_0303100	1.63349e-16	3.39542	0.5	0.07	9.69314e-13	Pv_C7
PVP01_1147500	2.98588e-16	1.15833	0.69	0.156	1.77182e-12	Pv_C7
PVP01_1402200	8.21329e-16	0.94919	0.762	0.183	4.87377e-12	Pv_C7
PVP01_1402500	1.29271e-15	1.81723	0.714	0.139	7.67095e-12	Pv_C7
PVP01_0529800	1.82481e-15	2.7126	0.619	0.209	1.08284e-11	Pv_C7
PVP01_0610000	4.59859e-15	1.97003	0.833	0.43	2.72881e-11	Pv_C7
PVP01_1252600	5.22229e-15	2.67397	0.548	0.16	3.09891e-11	Pv_C7
PVP01_0601000	5.9213e-15	1.29118	0.643	0.132	3.5137e-11	Pv_C7
PVP01_0302100	6.29681e-15	3.35179	0.405	0.026	3.73652e-11	Pv_C7
PVP01_0423300	1.32749e-14	2.06644	0.667	0.127	7.87735e-11	Pv_C7
PVP01_0004300	1.62717e-14	3.46702	0.381	0.021	9.65561e-11	Pv_C7
PVP01_0808800	1.9163e-14	3.19249	0.5	0.069	1.13713e-10	Pv_C7
PVP01_0506600	2.05911e-14	2.75768	0.548	0.107	1.22188e-10	Pv_C7
PVP01_0941400	5.5171e-14	2.6048	0.571	0.232	3.27385e-10	Pv_C7
PVP01_1470000	7.51196e-14	2.83145	0.405	0.029	4.45759e-10	Pv_C7
PVP01_1147700	8.74606e-14	3.34283	0.405	0.037	5.18991e-10	Pv_C7
PVP01_1201500	2.63912e-13	2.4001	0.524	0.072	1.56605e-09	Pv_C7
PVP01_0943800	4.9333e-13	2.52674	0.571	0.138	2.92742e-09	Pv_C7
PVP01_0103900	8.32457e-13	3.3428	0.357	0.025	4.9398e-09	Pv_C7
PVP01_1203800	1.569e-12	3.08839	0.5	0.11	9.31043e-09	Pv_C7
PVP01_1004800	1.72422e-12	2.91135	0.452	0.07	1.02315e-08	Pv_C7
PVP01_1032800	2.3358e-12	3.06741	0.333	0.023	1.38606e-08	Pv_C7
PVP01_0511400	2.79713e-12	2.75495	0.476	0.083	1.65981e-08	Pv_C7
PVP01_0526300	3.21717e-12	2.70062	0.476	0.076	1.90907e-08	Pv_C7
PVP01_1442500	3.29028e-12	2.09075	0.643	0.302	1.95245e-08	Pv_C7
PVP01_1031100	3.92462e-12	2.21818	0.619	0.15	2.32887e-08	Pv_C7
PVP01_0423000	5.84825e-12	2.90732	0.548	0.106	3.47035e-08	Pv_C7
PVP01_1232800	7.73369e-12	3.36348	0.286	0.014	4.58917e-08	Pv_C7
PVP01_0935900	8.63556e-12	2.17345	0.643	0.237	5.12434e-08	Pv_C7
PVP01_0724700	1.50103e-11	2.7932	0.381	0.039	8.90708e-08	Pv_C7
PVP01_1401800	1.77668e-11	1.78743	0.571	0.115	1.05428e-07	Pv_C7
PVP01_0503800	1.9342e-11	2.41735	0.524	0.094	1.14775e-07	Pv_C7
PVP01_0522700	2.13024e-11	1.85569	0.667	0.17	1.26409e-07	Pv_C7
PVP01_0004290	2.57054e-11	2.63156	0.476	0.07	1.52536e-07	Pv_C7
PVP01_1410000	3.0834e-11	3.01864	0.333	0.032	1.82969e-07	Pv_C7
PVP01_0114900	3.79446e-11	2.92088	0.429	0.068	2.25163e-07	Pv_C7
PVP01_0523600	8.18735e-11	2.61452	0.405	0.048	4.85838e-07	Pv_C7
PVP01_0519300	1.02052e-10	2.93159	0.357	0.073	6.05579e-07	Pv_C7
PVP01_0503600	1.62582e-10	1.6042	0.548	0.116	9.64759e-07	Pv_C7
PVP01_0216700	2.85122e-10	1.72804	0.548	0.117	1.69192e-06	Pv_C7
PVP01_0801500	3.14136e-10	1.98255	0.524	0.104	1.86408e-06	Pv_C7
PVP01_1225000	5.39177e-10	1.8136	0.619	0.207	3.19948e-06	Pv_C7
PVP01_0724400	6.95173e-10	2.61314	0.476	0.11	4.12516e-06	Pv_C7
PVP01_0826600	7.09303e-10	2.94345	0.333	0.052	4.209e-06	Pv_C7
PVP01_0710900	9.22775e-10	2.66997	0.429	0.092	5.47575e-06	Pv_C7
PVP01_1238600	1.44979e-09	2.80858	0.333	0.041	8.60307e-06	Pv_C7
PVP01_0532600	2.00557e-09	2.62675	0.381	0.053	1.1901e-05	Pv_C7
PVP01_1403000	2.43593e-09	2.56138	0.429	0.105	1.44548e-05	Pv_C7
PVP01_0716500	2.44755e-09	2.17195	0.5	0.114	1.45238e-05	Pv_C7
PVP01_0000200	3.23366e-09	2.62904	0.333	0.037	1.91885e-05	Pv_C7
PVP01_0709600	4.01738e-09	2.92341	0.31	0.047	2.38391e-05	Pv_C7
PVP01_1339400	5.4031e-09	2.6201	0.333	0.077	3.2062e-05	Pv_C7
PVP01_0523500	6.78877e-09	3.10101	0.333	0.051	4.02845e-05	Pv_C7
PVP01_0202200	6.82424e-09	1.73519	0.405	0.065	4.0495e-05	Pv_C7
PVP01_1426900	1.03826e-08	2.25545	0.476	0.175	6.16104e-05	Pv_C7
PVP01_0106700	1.1962e-08	1.7732	0.548	0.242	7.09828e-05	Pv_C7
PVP01_0004280	1.24479e-08	2.48435	0.286	0.025	7.38658e-05	Pv_C7
PVP01_0700500	1.36884e-08	1.29163	0.357	0.049	8.12272e-05	Pv_C7
PVP01_0515600	1.51133e-08	2.46836	0.405	0.077	8.96823e-05	Pv_C7
PVP01_0611800	1.74056e-08	2.12303	0.429	0.12	0.000103285	Pv_C7
PVP01_0004240	1.74407e-08	2.37326	0.429	0.084	0.000103493	Pv_C7
PVP01_1426100	1.91261e-08	1.94994	0.524	0.232	0.000113495	Pv_C7
PVP01_1205800	1.91659e-08	2.47367	0.262	0.022	0.000113731	Pv_C7
PVP01_0107700	3.59465e-08	2.66419	0.31	0.061	0.000213306	Pv_C7
PVP01_1123500	3.91644e-08	2.98448	0.357	0.121	0.000232401	Pv_C7
PVP01_0532700	4.34893e-08	1.95329	0.357	0.054	0.000258065	Pv_C7
PVP01_1469500	6.64251e-08	0.889495	0.762	0.343	0.000394167	Pv_C7
PVP01_0522900	7.85977e-08	1.49377	0.429	0.092	0.000466398	Pv_C7
PVP01_1122200	1.16027e-07	2.5213	0.381	0.122	0.000688504	Pv_C7
PVP01_0533000	3.13903e-07	2.23636	0.262	0.028	0.0018627	Pv_C7
PVP01_1203000	3.9588e-07	2.80483	0.238	0.028	0.00234915	Pv_C7
PVP01_0623500	3.98004e-07	2.04735	0.333	0.054	0.00236176	Pv_C7
PVP01_1227100	4.32888e-07	1.78079	0.452	0.159	0.00256875	Pv_C7
PVP01_1147300	5.48343e-07	2.1731	0.357	0.076	0.00325387	Pv_C7
PVP01_1251600	5.68754e-07	2.49421	0.286	0.06	0.00337499	Pv_C7
PVP01_0618500	7.05637e-07	2.31021	0.286	0.043	0.00418725	Pv_C7
PVP01_0504400	8.50574e-07	2.53961	0.238	0.032	0.00504731	Pv_C7
PVP01_0217000	1.34523e-06	1.81109	0.333	0.061	0.00798261	Pv_C7
PVP01_1402200	4.21441e-208	5.95656	0.871	0.041	2.50083e-204	Pv_C8
PVP01_0000160	3.11587e-178	5.51058	0.794	0.033	1.84896e-174	Pv_C8
PVP01_0422600	3.84885e-178	4.98381	0.825	0.037	2.28391e-174	Pv_C8
PVP01_1201400	9.35073e-175	4.65529	0.832	0.051	5.54872e-171	Pv_C8
PVP01_0119200	1.67572e-174	4.29992	0.843	0.065	9.9437e-171	Pv_C8
PVP01_1147500	1.36292e-168	5.28339	0.755	0.033	8.08756e-165	Pv_C8
PVP01_0801600	3.86751e-154	4.3062	0.79	0.066	2.29498e-150	Pv_C8
PVP01_0202300	2.13213e-149	4.74658	0.762	0.05	1.26521e-145	Pv_C8
PVP01_1469500	5.08841e-149	3.84883	0.822	0.244	3.01946e-145	Pv_C8
PVP01_0522700	2.39343e-146	4.44255	0.731	0.055	1.42026e-142	Pv_C8
PVP01_0533700	1.19376e-143	5.54573	0.647	0.017	7.08375e-140	Pv_C8
PVP01_0801000	4.28545e-141	3.92541	0.769	0.079	2.54299e-137	Pv_C8
PVP01_1470700	1.2896e-140	4.97145	0.675	0.031	7.65251e-137	Pv_C8
PVP01_1033600	3.49048e-136	4.45094	0.71	0.041	2.07125e-132	Pv_C8
PVP01_0601000	5.13523e-133	5.13479	0.647	0.028	3.04725e-129	Pv_C8
PVP01_0423300	1.94045e-125	4.44785	0.64	0.024	1.15146e-121	Pv_C8
PVP01_1402500	2.96176e-118	4.5044	0.643	0.04	1.75751e-114	Pv_C8
PVP01_1402700	4.66852e-117	4.82018	0.598	0.031	2.7703e-113	Pv_C8
PVP01_0001440	3.88479e-114	3.33988	0.654	0.041	2.30524e-110	Pv_C8
PVP01_1401800	8.97659e-111	4.53125	0.577	0.022	5.32671e-107	Pv_C8
PVP01_0216700	1.88456e-109	4.51043	0.573	0.024	1.1183e-105	Pv_C8
PVP01_0734300	1.45901e-101	2.5324	0.675	0.069	8.65774e-98	Pv_C8
PVP01_0000130	8.41615e-100	3.66138	0.591	0.04	4.99414e-96	Pv_C8
PVP01_0503600	4.47693e-93	3.9997	0.538	0.031	2.65661e-89	Pv_C8
PVP01_0423000	1.45701e-91	3.56373	0.517	0.024	8.64589e-88	Pv_C8
PVP01_1402300	8.50529e-86	4.14573	0.486	0.025	5.04704e-82	Pv_C8
PVP01_0838000	2.25e-82	3.46086	0.503	0.031	1.33515e-78	Pv_C8
PVP01_1401000	3.05461e-82	4.23672	0.36	0.001	1.81261e-78	Pv_C8
PVP01_1400900	9.9553e-81	4.17358	0.378	0.003	5.90747e-77	Pv_C8
PVP01_0801500	1.58462e-78	3.8621	0.472	0.031	9.40313e-75	Pv_C8
PVP01_0524700	1.55366e-76	4.35592	0.402	0.01	9.21943e-73	Pv_C8
PVP01_1033900	1.74769e-76	3.15599	0.608	0.097	1.03708e-72	Pv_C8
PVP01_0929800	7.30881e-74	2.17999	0.752	0.389	4.33705e-70	Pv_C8
PVP01_0115300	2.74315e-70	4.27233	0.388	0.013	1.62778e-66	Pv_C8
PVP01_1402100	3.51848e-70	3.61392	0.427	0.039	2.08786e-66	Pv_C8
PVP01_0522900	6.92965e-67	3.96995	0.416	0.027	4.11206e-63	Pv_C8
PVP01_0422700	4.39687e-66	3.86177	0.367	0.013	2.6091e-62	Pv_C8
PVP01_1339300	8.66282e-66	3.46225	0.493	0.127	5.14052e-62	Pv_C8
PVP01_1401200	2.25942e-65	3.60918	0.325	0.004	1.34074e-61	Pv_C8
PVP01_1101700	2.70054e-65	3.78636	0.329	0.005	1.6025e-61	Pv_C8
PVP01_0503800	2.4493e-62	3.33142	0.42	0.031	1.45342e-58	Pv_C8
PVP01_0004240	5.97674e-62	3.50223	0.388	0.024	3.5466e-58	Pv_C8
PVP01_0523400	1.10574e-61	3.81875	0.35	0.012	6.56149e-58	Pv_C8
PVP01_0716500	3.05262e-60	3.51868	0.43	0.052	1.81143e-56	Pv_C8
PVP01_0524900	9.39413e-60	3.50101	0.35	0.014	5.57448e-56	Pv_C8
PVP01_1400600	1.25763e-59	3.71221	0.294	0.003	7.46275e-56	Pv_C8
PVP01_0504500	1.53457e-59	1.21055	0.993	0.779	9.10614e-56	Pv_C8
PVP01_0004290	1.41647e-57	3.21938	0.353	0.017	8.40534e-54	Pv_C8
PVP01_1031100	3.38056e-57	3.15478	0.465	0.092	2.00602e-53	Pv_C8
PVP01_0202500	1.04915e-56	3.14408	0.388	0.029	6.22563e-53	Pv_C8
PVP01_1201500	1.53251e-56	3.37327	0.357	0.02	9.09391e-53	Pv_C8
PVP01_1033800	2.74297e-56	3.12993	0.437	0.052	1.62768e-52	Pv_C8
PVP01_0515900	5.14823e-56	3.5334	0.339	0.018	3.05496e-52	Pv_C8
PVP01_1401100	2.29904e-54	3.27827	0.241	0	1.36425e-50	Pv_C8
PVP01_0623000	3.9165e-53	3.43055	0.318	0.015	2.32405e-49	Pv_C8
PVP01_1125700	5.49615e-53	2.63501	0.545	0.16	3.26142e-49	Pv_C8
PVP01_0004210	1.58904e-52	3.24448	0.304	0.012	9.42937e-49	Pv_C8
PVP01_0810400	1.74228e-48	3.22108	0.357	0.038	1.03387e-44	Pv_C8
PVP01_0206500	3.93903e-48	2.79568	0.378	0.041	2.33742e-44	Pv_C8
PVP01_1470100	1.38747e-47	3.11637	0.252	0.005	8.23325e-44	Pv_C8
PVP01_0504200	1.49741e-47	3.28517	0.357	0.035	8.88562e-44	Pv_C8
PVP01_0409900	3.37104e-47	2.81114	0.514	0.16	2.00037e-43	Pv_C8
PVP01_0724400	8.41553e-47	2.84345	0.381	0.058	4.99377e-43	Pv_C8
PVP01_0532900	1.40681e-46	2.88681	0.329	0.026	8.34804e-43	Pv_C8
PVP01_0217000	4.1883e-45	3.33949	0.287	0.017	2.48534e-41	Pv_C8
PVP01_0801700	3.99137e-44	2.46966	0.35	0.036	2.36848e-40	Pv_C8
PVP01_0202200	5.78507e-44	3.57879	0.301	0.022	3.43286e-40	Pv_C8
PVP01_1460700	3.45415e-43	2.25722	0.451	0.183	2.0497e-39	Pv_C8
PVP01_0524300	3.18804e-38	3.23857	0.245	0.012	1.89179e-34	Pv_C8
PVP01_0838100	7.2529e-36	2.72866	0.227	0.012	4.30387e-32	Pv_C8
PVP01_0523600	3.76008e-33	2.58426	0.234	0.017	2.23123e-29	Pv_C8
PVP01_1030800	1.80302e-30	2.25596	0.395	0.135	1.06991e-26	Pv_C8
PVP01_0532700	5.32132e-30	2.70543	0.234	0.022	3.15767e-26	Pv_C8
PVP01_1225000	1.96819e-28	2.57544	0.395	0.177	1.16792e-24	Pv_C8
PVP01_0405000	1.55924e-27	2.29552	0.336	0.07	9.25251e-24	Pv_C8
PVP01_0422800	7.70974e-27	2.75968	0.238	0.036	4.57496e-23	Pv_C8
PVP01_0927300	3.38458e-26	2.22729	0.318	0.08	2.00841e-22	Pv_C8
PVP01_0202700	2.27848e-17	0.926678	0.622	0.408	1.35205e-13	Pv_C8

## Sheet: Hypnozoite_vs_Replicative
GeneID	p_val	avg_log2FC	pct.1	pct.2	p_val_adj
PVP01_0916200	1.25689e-159	4.00178	0.791	0.042	7.4584e-156
PVP01_1248900	2.95722e-138	3.95194	0.78	0.09	1.75482e-134
PVP01_1429000	1.09608e-124	2.89092	0.897	0.254	6.50414e-121
PVP01_1122800	1.93063e-115	3.94411	0.568	0.012	1.14563e-111
PVP01_1015200	8.75075e-96	3.13442	0.575	0.034	5.1927e-92
PVP01_1301400	7.0783e-84	3.27193	0.498	0.025	4.20026e-80
PVP01_0705100	9.08963e-80	2.52252	0.74	0.172	5.39379e-76
PVP01_1259100	4.10548e-70	2.59037	0.604	0.106	2.43619e-66
PVP01_0700100	1.73133e-69	2.66923	0.593	0.099	1.02737e-65
PVP01_0515400	8.2082e-61	1.84265	0.784	0.264	4.87075e-57
PVP01_1008400	1.57444e-53	2.84131	0.355	0.021	9.34275e-50
PVP01_0103700	3.83385e-52	1.90848	0.689	0.213	2.27501e-48
PVP01_0935400	4.76902e-48	1.93806	0.604	0.162	2.82993e-44
PVP01_1405400	7.05289e-46	2.29813	0.308	0.018	4.18518e-42
PVP01_0602100	2.32776e-42	1.6444	0.612	0.186	1.38129e-38
PVP01_1445100	3.51357e-41	2.51019	0.282	0.017	2.08495e-37
PVP01_1340900	6.79021e-40	2.17591	0.458	0.1	4.02931e-36
PVP01_0604500	3.53834e-39	2.31948	0.297	0.025	2.09965e-35
PVP01_1253300	2.18117e-37	1.77345	0.568	0.173	1.29431e-33
PVP01_0939900	2.70596e-36	1.99018	0.396	0.075	1.60571e-32
PVP01_1130100	3.87004e-36	1.83113	0.498	0.138	2.29648e-32
PVP01_0216000	1.70609e-35	1.60396	0.462	0.112	1.01239e-31
PVP01_1405000	5.5213e-34	2.46761	0.271	0.026	3.27634e-30
PVP01_0617200	1.71633e-31	2.08861	0.366	0.076	1.01847e-27
PVP01_1323700	1.77695e-31	1.81772	0.201	0.009	1.05444e-27
PVP01_1007200	5.4653e-31	1.07706	0.542	0.183	3.24311e-27
PVP01_1211400	1.50316e-30	2.14639	0.37	0.078	8.91972e-27
PVP01_1423000	8.5286e-30	1.26085	0.593	0.229	5.06087e-26
PVP01_0814400	1.27346e-29	1.70217	0.443	0.124	7.5567e-26
PVP01_0701700	3.5972e-29	1.1694	0.524	0.176	2.13458e-25
PVP01_1420200	1.05212e-28	2.00255	0.344	0.071	6.24327e-25
PVP01_1244400	1.15921e-28	1.21287	0.571	0.217	6.87875e-25
PVP01_0109100	1.46455e-28	1.16808	0.568	0.212	8.69066e-25
PVP01_1304900	2.03118e-28	1.27138	0.597	0.242	1.2053e-24
PVP01_0204200	2.40646e-28	2.31519	0.242	0.026	1.42799e-24
PVP01_0118200	4.22384e-28	1.92173	0.278	0.04	2.50643e-24
PVP01_1211500	1.15901e-27	2.01711	0.326	0.066	6.87755e-24
PVP01_1431600	1.79701e-27	1.04403	0.612	0.255	1.06634e-23
PVP01_1325300	2.93364e-27	1.55342	0.454	0.143	1.74082e-23
PVP01_1237200	3.58622e-27	1.15963	0.516	0.181	2.12807e-23
PVP01_1437400	4.99775e-27	1.81932	0.385	0.102	2.96566e-23
PVP01_0520400	6.00752e-27	1.66175	0.462	0.15	3.56486e-23
PVP01_0807400	1.10597e-26	1.64739	0.469	0.162	6.56284e-23
PVP01_1301000	1.69018e-26	1.45604	0.359	0.084	1.00295e-22
PVP01_0508200	2.05038e-26	0.857599	0.744	0.387	1.2167e-22
PVP01_1425200	4.17823e-26	2.01307	0.311	0.065	2.47936e-22
PVP01_1435700	5.11619e-26	1.76599	0.308	0.059	3.03595e-22
PVP01_1465600	1.22681e-25	1.79886	0.377	0.103	7.27989e-22
PVP01_1109600	1.94094e-25	1.42337	0.513	0.197	1.15175e-21
PVP01_1406200	2.14325e-25	1.27472	0.484	0.167	1.2718e-21
PVP01_0702100	2.22919e-25	2.0698	0.359	0.101	1.3228e-21
PVP01_1126600	2.9005e-25	1.29143	0.33	0.074	1.72116e-21
PVP01_0916300	3.61384e-25	1.85515	0.194	0.016	2.14445e-21
PVP01_0216200	6.69792e-25	1.26286	0.56	0.233	3.97454e-21
PVP01_1344000	6.80047e-25	1.61212	0.374	0.098	4.0354e-21
PVP01_0616100	9.73882e-25	1.73901	0.282	0.051	5.77901e-21
PVP01_1016300	1.31259e-24	1.65141	0.425	0.132	7.78893e-21
PVP01_1442500	2.9051e-24	1.05049	0.582	0.251	1.72388e-20
PVP01_1135400	7.60317e-24	1.90483	0.267	0.048	4.51172e-20
PVP01_1254400	2.41259e-23	1.4707	0.344	0.087	1.43163e-19
PVP01_1215500	3.97046e-23	1.78937	0.264	0.048	2.35607e-19
PVP01_1026900	3.98367e-23	1.38684	0.469	0.169	2.36391e-19
PVP01_1018000	6.02115e-23	1.9213	0.212	0.026	3.57295e-19
PVP01_1333500	6.07363e-23	1.19727	0.516	0.206	3.60409e-19
PVP01_0610000	7.03305e-23	0.702361	0.711	0.381	4.17341e-19
PVP01_1010500	1.58858e-22	1.71782	0.377	0.12	9.42661e-19
PVP01_0802200	1.8065e-22	1.75728	0.308	0.075	1.07198e-18
PVP01_1202400	2.36591e-22	1.64979	0.311	0.074	1.40393e-18
PVP01_1429700	5.26022e-22	1.09695	0.535	0.225	3.12141e-18
PVP01_0621300	5.52809e-22	0.956854	0.557	0.247	3.28037e-18
PVP01_0821800	5.75809e-22	1.47055	0.234	0.037	3.41685e-18
PVP01_1457100	6.1476e-22	1.53855	0.238	0.038	3.64799e-18
PVP01_1415000	7.48796e-22	1.70089	0.242	0.041	4.44335e-18
PVP01_1418100	1.16208e-21	1.80363	0.264	0.055	6.89578e-18
PVP01_1324700	1.16217e-21	1.48222	0.469	0.183	6.89634e-18
PVP01_1146800	2.11682e-21	1.30871	0.293	0.066	1.25612e-17
PVP01_1009900	3.40001e-21	1.45174	0.421	0.147	2.01757e-17
PVP01_1258500	3.59332e-21	1.08618	0.326	0.085	2.13227e-17
PVP01_0906400	3.96696e-21	1.67222	0.322	0.085	2.354e-17
PVP01_0416900	4.68721e-21	1.69364	0.359	0.111	2.78139e-17
PVP01_0529800	5.2491e-21	0.959675	0.454	0.169	3.11481e-17
PVP01_1131600	6.52742e-21	0.915627	0.601	0.287	3.87337e-17
PVP01_1011000	8.29381e-21	1.36805	0.396	0.131	4.92155e-17
PVP01_0701800	1.0148e-20	1.40452	0.465	0.183	6.02182e-17
PVP01_1211600	2.3743e-20	1.45164	0.212	0.032	1.40891e-16
PVP01_0937300	3.09165e-20	1.39458	0.245	0.047	1.83458e-16
PVP01_0317300	5.08266e-20	1.52747	0.311	0.083	3.01605e-16
PVP01_1131000	5.43433e-20	1.54405	0.359	0.111	3.22473e-16
PVP01_0837300	5.47643e-20	1.45572	0.385	0.127	3.24971e-16
PVP01_1138400	5.97311e-20	1.44006	0.451	0.177	3.54444e-16
PVP01_1260500	6.79582e-20	1.3313	0.377	0.124	4.03264e-16
PVP01_1255200	6.99412e-20	1.46501	0.326	0.092	4.15031e-16
PVP01_0304000	7.37205e-20	0.976612	0.443	0.168	4.37458e-16
PVP01_1444200	9.71353e-20	1.50994	0.267	0.059	5.76401e-16
PVP01_1324800	1.03404e-19	1.57293	0.355	0.113	6.13602e-16
PVP01_1301900	1.10413e-19	1.16385	0.407	0.143	6.55191e-16
PVP01_1432600	1.50199e-19	1.01746	0.399	0.139	8.91279e-16
PVP01_1410600	1.51386e-19	1.78431	0.147	0.011	8.98325e-16
PVP01_1109300	3.05413e-19	1.54191	0.304	0.084	1.81232e-15
PVP01_1261100	3.19625e-19	2.00636	0.278	0.073	1.89666e-15
PVP01_1428900	3.42666e-19	1.53348	0.311	0.086	2.03338e-15
PVP01_1264600	2.0097e-18	1.15232	0.443	0.18	1.19256e-14
PVP01_0312100	2.65703e-18	1.17304	0.381	0.133	1.57668e-14
PVP01_0203400	3.05738e-18	1.26481	0.359	0.12	1.81425e-14
PVP01_1108000	3.14283e-18	1.66697	0.15	0.014	1.86496e-14
PVP01_1450000	3.22084e-18	0.989459	0.333	0.102	1.91124e-14
PVP01_1416800	4.41906e-18	1.2783	0.363	0.124	2.62227e-14
PVP01_0706400	4.6227e-18	1.64944	0.136	0.01	2.74311e-14
PVP01_0823800	4.62563e-18	1.31158	0.352	0.115	2.74485e-14
PVP01_1114400	5.7151e-18	1.66856	0.194	0.032	3.39134e-14
PVP01_0945300	7.362e-18	1.96629	0.158	0.017	4.36861e-14
PVP01_0107400	8.1493e-18	1.38706	0.26	0.062	4.8358e-14
PVP01_1146900	9.30795e-18	1.51074	0.26	0.065	5.52334e-14
PVP01_0837100	1.00494e-17	1.52961	0.198	0.033	5.96333e-14
PVP01_1121800	1.19267e-17	1.13905	0.337	0.11	7.07733e-14
PVP01_1244500	1.33304e-17	1.40302	0.33	0.106	7.91025e-14
PVP01_0504800	1.37654e-17	1.40343	0.227	0.047	8.16838e-14
PVP01_1336200	1.67103e-17	1.7058	0.198	0.034	9.9159e-14
PVP01_1030400	1.92406e-17	1.54647	0.132	0.01	1.14174e-13
PVP01_0320800	3.05624e-17	1.35216	0.187	0.029	1.81358e-13
PVP01_0803800	4.05552e-17	1.40313	0.341	0.115	2.40655e-13
PVP01_0908700	4.21268e-17	0.687512	0.19	0.036	2.4998e-13
PVP01_1431800	7.25202e-17	0.908884	0.436	0.181	4.30335e-13
PVP01_1412200	7.40486e-17	1.41661	0.154	0.018	4.39405e-13
PVP01_0710400	1.04144e-16	1.27642	0.341	0.117	6.17992e-13
PVP01_1270000	1.14037e-16	1.70599	0.231	0.052	6.76695e-13
PVP01_1122700	1.18162e-16	1.10008	0.311	0.097	7.01173e-13
PVP01_0908100	1.46474e-16	0.670939	0.524	0.252	8.69175e-13
PVP01_1019700	1.88916e-16	1.35942	0.176	0.027	1.12103e-12
PVP01_1326500	2.39273e-16	1.82447	0.201	0.042	1.41985e-12
PVP01_0821900	2.42807e-16	1.40274	0.311	0.102	1.44082e-12
PVP01_1205600	2.50079e-16	1.02446	0.388	0.15	1.48397e-12
PVP01_0308900	2.51037e-16	1.49901	0.253	0.066	1.48965e-12
PVP01_0510500	3.13759e-16	0.967657	0.319	0.103	1.86185e-12
PVP01_1301300	3.14748e-16	1.33655	0.293	0.088	1.86771e-12
PVP01_0107900	3.28948e-16	1.29407	0.289	0.09	1.95198e-12
PVP01_1217200	3.33028e-16	0.849767	0.366	0.135	1.97619e-12
PVP01_1308000	3.81933e-16	1.13344	0.388	0.152	2.26639e-12
PVP01_1008700	4.47417e-16	1.46602	0.264	0.075	2.65497e-12
PVP01_1251400	5.0832e-16	1.56936	0.26	0.071	3.01637e-12
PVP01_0421700	6.01197e-16	1.58487	0.19	0.035	3.5675e-12
PVP01_1458900	6.10921e-16	1.05215	0.242	0.06	3.6252e-12
PVP01_0212200	7.15945e-16	0.753142	0.491	0.23	4.24842e-12
PVP01_1233700	8.3816e-16	1.595	0.201	0.041	4.97364e-12
PVP01_0522400	8.83603e-16	0.923266	0.48	0.222	5.2433e-12
PVP01_0703500	1.0828e-15	1.21072	0.319	0.106	6.42536e-12
PVP01_1242300	1.11587e-15	1.06162	0.425	0.18	6.62159e-12
PVP01_1002700	1.44617e-15	0.594215	0.524	0.26	8.58155e-12
PVP01_1118900	1.63497e-15	1.43967	0.227	0.054	9.70188e-12
PVP01_1310000	1.6922e-15	1.55691	0.161	0.025	1.00415e-11
PVP01_1452900	1.70267e-15	1.35736	0.19	0.036	1.01037e-11
PVP01_0823300	1.79334e-15	1.49661	0.201	0.042	1.06417e-11
PVP01_1339100	2.65457e-15	1.01471	0.256	0.07	1.57522e-11
PVP01_1232400	2.76849e-15	1.48514	0.341	0.131	1.64282e-11
PVP01_1107800	2.90875e-15	1.53533	0.231	0.057	1.72605e-11
PVP01_0506500	2.97303e-15	0.961243	0.429	0.187	1.7642e-11
PVP01_0208700	3.2631e-15	1.72114	0.198	0.043	1.93632e-11
PVP01_1424700	3.48977e-15	1.80369	0.205	0.047	2.07083e-11
PVP01_0111000	3.66962e-15	1.22546	0.271	0.079	2.17755e-11
PVP01_1243800	3.94262e-15	1.55419	0.125	0.011	2.33955e-11
PVP01_1459800	4.22559e-15	1.09956	0.286	0.088	2.50746e-11
PVP01_1220500	4.58532e-15	1.25878	0.282	0.087	2.72093e-11
PVP01_0905700	5.05116e-15	0.852852	0.209	0.048	2.99736e-11
PVP01_1413800	6.11231e-15	0.691075	0.516	0.259	3.62704e-11
PVP01_0930800	6.95853e-15	1.41556	0.311	0.106	4.12919e-11
PVP01_0940100	9.09492e-15	0.820504	0.374	0.149	5.39693e-11
PVP01_1266000	9.55194e-15	1.10258	0.212	0.049	5.66812e-11
PVP01_1319600	1.28017e-14	1.35042	0.282	0.093	7.59652e-11
PVP01_1009100	1.49047e-14	1.39045	0.216	0.052	8.84447e-11
PVP01_1017200	1.69466e-14	0.972091	0.344	0.132	1.00561e-10
PVP01_1146300	1.83855e-14	1.31989	0.26	0.079	1.091e-10
PVP01_1210600	1.84393e-14	1.11397	0.388	0.164	1.09419e-10
PVP01_0725700	1.92361e-14	1.43774	0.168	0.029	1.14147e-10
PVP01_0214300	2.7939e-14	0.987337	0.322	0.117	1.6579e-10
PVP01_1411600	2.81706e-14	1.27383	0.103	0.007	1.67164e-10
PVP01_1144600	3.20207e-14	1.50134	0.154	0.025	1.90011e-10
PVP01_1019800	3.41307e-14	1.81963	0.187	0.043	2.02531e-10
PVP01_1458500	5.71053e-14	1.24669	0.275	0.09	3.38863e-10
PVP01_0935000	6.97573e-14	1.01109	0.348	0.136	4.1394e-10
PVP01_0833800	7.18804e-14	1.1742	0.117	0.011	4.26538e-10
PVP01_0721300	7.69929e-14	1.17027	0.264	0.082	4.56876e-10
PVP01_1435000	7.95684e-14	1.33939	0.161	0.029	4.72159e-10
PVP01_1213400	8.16567e-14	1.40037	0.198	0.046	4.84551e-10
PVP01_1428200	8.42779e-14	1.08893	0.37	0.153	5.00105e-10
PVP01_1125900	9.99414e-14	1.67001	0.216	0.057	5.93053e-10
PVP01_1456900	1.01076e-13	0.975432	0.201	0.048	5.99785e-10
PVP01_1403600	1.06441e-13	2.05111	0.245	0.078	6.31619e-10
PVP01_0934700	1.0838e-13	1.49438	0.223	0.061	6.43125e-10
PVP01_0920200	1.13759e-13	1.26155	0.117	0.012	6.75048e-10
PVP01_0315500	1.23173e-13	1.31936	0.165	0.03	7.30907e-10
PVP01_0918900	1.30867e-13	1.0466	0.194	0.044	7.76562e-10
PVP01_0208100	1.32261e-13	1.29312	0.205	0.05	7.84835e-10
PVP01_0731500	1.47785e-13	1.46237	0.231	0.067	8.76955e-10
PVP01_1311600	1.66015e-13	1.05996	0.355	0.144	9.85132e-10
PVP01_1220400	1.66943e-13	1.74636	0.15	0.026	9.90641e-10
PVP01_0834000	1.74216e-13	1.63977	0.158	0.028	1.0338e-09
PVP01_0701300	1.93464e-13	1.33949	0.154	0.026	1.14802e-09
PVP01_1117000	2.01725e-13	1.19515	0.106	0.009	1.19704e-09
PVP01_1456200	2.07315e-13	1.36098	0.183	0.04	1.23021e-09
PVP01_0807600	2.12215e-13	1.4597	0.231	0.066	1.25928e-09
PVP01_0211800	2.14809e-13	1.16946	0.267	0.087	1.27467e-09
PVP01_0704300	2.35164e-13	1.32503	0.26	0.084	1.39546e-09
PVP01_1110300	2.43918e-13	1.37253	0.128	0.016	1.44741e-09
PVP01_1207100	2.60931e-13	0.940422	0.3	0.107	1.54836e-09
PVP01_0418700	2.62271e-13	1.20216	0.201	0.05	1.55632e-09
PVP01_1253100	3.2753e-13	1.53717	0.187	0.043	1.94356e-09
PVP01_0606000	4.34345e-13	1.56338	0.158	0.029	2.5774e-09
PVP01_1240400	4.39146e-13	0.689697	0.396	0.176	2.60589e-09
PVP01_1328800	4.4102e-13	1.26234	0.136	0.02	2.61701e-09
PVP01_1341300	4.47389e-13	1.21129	0.11	0.011	2.65481e-09
PVP01_1328000	4.50795e-13	1.43511	0.154	0.028	2.67502e-09
PVP01_1408700	5.07189e-13	1.07292	0.344	0.139	3.00966e-09
PVP01_1216600	5.31335e-13	1.30375	0.26	0.086	3.15294e-09
PVP01_1203300	5.43954e-13	1.11556	0.256	0.083	3.22782e-09
PVP01_0419200	5.60544e-13	1.66413	0.231	0.07	3.32627e-09
PVP01_0703300	5.87595e-13	1.0377	0.282	0.097	3.48679e-09
PVP01_1133300	6.19708e-13	1.86009	0.132	0.02	3.67735e-09
PVP01_1116200	7.38379e-13	1.29364	0.242	0.074	4.38154e-09
PVP01_0934800	7.4533e-13	0.881974	0.344	0.141	4.42279e-09
PVP01_1202100	7.75434e-13	1.21708	0.231	0.067	4.60142e-09
PVP01_1264100	8.55514e-13	0.960458	0.311	0.118	5.07662e-09
PVP01_1247900	8.94438e-13	1.13506	0.242	0.074	5.30759e-09
PVP01_1420500	1.03932e-12	0.776371	0.315	0.122	6.16733e-09
PVP01_1013900	1.14504e-12	0.845492	0.37	0.161	6.7947e-09
PVP01_0309600	1.26894e-12	1.601	0.168	0.037	7.52991e-09
PVP01_1207600	1.43186e-12	1.29987	0.121	0.016	8.49668e-09
PVP01_0930500	1.49549e-12	1.45063	0.176	0.04	8.87421e-09
PVP01_0730800	1.50543e-12	1.05461	0.238	0.075	8.93319e-09
PVP01_1453800	1.76025e-12	1.15205	0.271	0.093	1.04454e-08
PVP01_0212400	1.7958e-12	1.28709	0.139	0.023	1.06563e-08
PVP01_1103100	1.83666e-12	1.42861	0.234	0.074	1.08988e-08
PVP01_1218400	2.0981e-12	0.978854	0.278	0.098	1.24501e-08
PVP01_0716300	2.12772e-12	0.788251	0.436	0.214	1.26259e-08
PVP01_0518700	2.30122e-12	1.19149	0.289	0.106	1.36555e-08
PVP01_0610500	2.49105e-12	1.74945	0.183	0.048	1.47819e-08
PVP01_0931500	2.66664e-12	1.55938	0.201	0.055	1.58239e-08
PVP01_1246800	2.78885e-12	1.1655	0.128	0.019	1.65491e-08
PVP01_0829900	3.53273e-12	0.811162	0.205	0.056	2.09632e-08
PVP01_1468600	3.6011e-12	1.11491	0.183	0.044	2.13689e-08
PVP01_1435500	3.76182e-12	0.98537	0.121	0.016	2.23226e-08
PVP01_1341400	3.99723e-12	1.32986	0.253	0.089	2.37196e-08
PVP01_0010970	4.14076e-12	0.686833	0.216	0.062	2.45712e-08
PVP01_0614100	4.27131e-12	1.24972	0.154	0.031	2.53459e-08
PVP01_0928700	4.29191e-12	0.9819	0.348	0.148	2.54682e-08
PVP01_1331400	4.50954e-12	0.939646	0.234	0.073	2.67596e-08
PVP01_0607400	5.26605e-12	1.224	0.209	0.059	3.12487e-08
PVP01_0819900	5.42555e-12	1.12527	0.315	0.125	3.21952e-08
PVP01_1213600	5.51167e-12	1.17069	0.212	0.061	3.27063e-08
PVP01_1457300	6.02611e-12	0.797441	0.355	0.155	3.5759e-08
PVP01_1203200	6.03397e-12	1.49373	0.139	0.025	3.58056e-08
PVP01_0932600	6.72724e-12	1.39464	0.165	0.036	3.99194e-08
PVP01_0909500	6.73294e-12	0.778869	0.165	0.036	3.99533e-08
PVP01_0911200	6.84797e-12	0.963853	0.377	0.172	4.06359e-08
PVP01_1409600	7.09391e-12	1.47061	0.176	0.043	4.20953e-08
PVP01_1443000	7.87517e-12	1.54508	0.15	0.029	4.67313e-08
PVP01_1003700	8.41118e-12	1.54345	0.176	0.046	4.99119e-08
PVP01_1458000	9.15561e-12	1.62474	0.121	0.018	5.43294e-08
PVP01_1440600	9.58601e-12	0.921985	0.249	0.084	5.68834e-08
PVP01_0214600	1.00741e-11	1.18373	0.183	0.046	5.97799e-08
PVP01_1255900	1.09621e-11	0.795773	0.418	0.205	6.50492e-08
PVP01_1128800	1.21521e-11	0.923577	0.106	0.012	7.21103e-08
PVP01_1301800	1.25157e-11	0.895067	0.209	0.061	7.42681e-08
PVP01_1117800	1.26325e-11	1.21813	0.128	0.021	7.49611e-08
PVP01_1119700	1.44482e-11	1.22192	0.183	0.047	8.57355e-08
PVP01_1419700	1.68672e-11	1.47885	0.22	0.069	1.0009e-07
PVP01_0715300	1.68758e-11	1.32416	0.11	0.014	1.00141e-07
PVP01_0421900	1.73755e-11	1.37834	0.114	0.016	1.03106e-07
PVP01_1444900	1.77265e-11	1.17524	0.11	0.014	1.05189e-07
PVP01_0810700	1.80471e-11	1.6209	0.187	0.052	1.07092e-07
PVP01_0309300	2.16025e-11	1.43201	0.176	0.044	1.28189e-07
PVP01_0528800	2.42102e-11	1.20849	0.183	0.048	1.43663e-07
PVP01_0211400	2.45245e-11	1.21211	0.128	0.022	1.45528e-07
PVP01_0828600	2.50514e-11	1.3966	0.183	0.048	1.48655e-07
PVP01_1314900	2.54753e-11	0.927322	0.275	0.102	1.5117e-07
PVP01_0510400	2.62928e-11	1.26407	0.136	0.025	1.56021e-07
PVP01_1269400	2.67293e-11	1.03487	0.212	0.064	1.58612e-07
PVP01_1322500	2.83633e-11	0.754344	0.253	0.088	1.68308e-07
PVP01_1336000	3.16811e-11	1.49397	0.183	0.048	1.87996e-07
PVP01_1233300	3.55961e-11	1.14161	0.121	0.019	2.11227e-07
PVP01_1231500	3.70825e-11	1.32633	0.187	0.052	2.20047e-07
PVP01_1444500	3.83924e-11	1.30085	0.212	0.067	2.2782e-07
PVP01_1253200	3.89578e-11	1.32688	0.227	0.075	2.31175e-07
PVP01_1313700	4.27612e-11	1.38402	0.128	0.022	2.53745e-07
PVP01_0212100	4.38567e-11	1.1365	0.238	0.081	2.60245e-07
PVP01_0946300	4.40162e-11	0.998147	0.187	0.051	2.61192e-07
PVP01_1414800	4.45944e-11	1.27144	0.136	0.025	2.64623e-07
PVP01_0908600	4.53034e-11	0.8435	0.278	0.106	2.6883e-07
PVP01_0415700	4.8564e-11	1.1908	0.15	0.033	2.88179e-07
PVP01_1431100	4.89582e-11	1.30388	0.139	0.027	2.90518e-07
PVP01_1437800	5.34431e-11	1.13733	0.286	0.114	3.17131e-07
PVP01_0418500	5.56139e-11	1.352	0.117	0.018	3.30013e-07
PVP01_1246300	5.82383e-11	0.611158	0.377	0.182	3.45586e-07
PVP01_0313200	5.84695e-11	1.35261	0.168	0.043	3.46958e-07
PVP01_1261200	6.09558e-11	1.25545	0.168	0.043	3.61712e-07
PVP01_1417800	6.36595e-11	1.16051	0.168	0.042	3.77755e-07
PVP01_0507800	6.42745e-11	1.05214	0.198	0.058	3.81405e-07
PVP01_1338300	6.54257e-11	1.42772	0.234	0.084	3.88236e-07
PVP01_0416200	6.70476e-11	1.25898	0.168	0.042	3.97861e-07
PVP01_0507600	6.71117e-11	1.11587	0.392	0.193	3.98241e-07
PVP01_0618700	6.94983e-11	0.943407	0.231	0.077	4.12403e-07
PVP01_1109800	7.69547e-11	1.15062	0.168	0.043	4.56649e-07
PVP01_0511000	7.98879e-11	0.943164	0.33	0.144	4.74055e-07
PVP01_0834900	8.4673e-11	0.92635	0.26	0.097	5.02449e-07
PVP01_1443900	9.05914e-11	1.47581	0.19	0.054	5.37569e-07
PVP01_0939500	9.33889e-11	0.702457	0.33	0.145	5.5417e-07
PVP01_0606300	9.92824e-11	1.47763	0.187	0.055	5.89142e-07
PVP01_0106700	9.94238e-11	0.714734	0.418	0.213	5.89981e-07
PVP01_0906200	1.07179e-10	1.14911	0.319	0.138	6.36003e-07
PVP01_0505000	1.07737e-10	1.02685	0.179	0.048	6.39314e-07
PVP01_1240900	1.09055e-10	1.22805	0.205	0.064	6.47135e-07
PVP01_1239600	1.14975e-10	1.45184	0.15	0.034	6.82263e-07
PVP01_1104300	1.18335e-10	1.06248	0.308	0.129	7.02199e-07
PVP01_1336500	1.22537e-10	0.708719	0.223	0.075	7.27137e-07
PVP01_1214100	1.50565e-10	1.67207	0.136	0.029	8.93452e-07
PVP01_1235600	1.58063e-10	1.34998	0.128	0.024	9.37945e-07
PVP01_1030600	1.60779e-10	1.16557	0.245	0.088	9.54065e-07
PVP01_0519300	1.68792e-10	0.75772	0.19	0.057	1.00161e-06
PVP01_1237400	1.71537e-10	1.01458	0.11	0.016	1.0179e-06
PVP01_1130400	1.80751e-10	0.990841	0.11	0.016	1.07258e-06
PVP01_1247300	1.83991e-10	1.48537	0.26	0.108	1.0918e-06
PVP01_1112300	1.88604e-10	0.619669	0.392	0.195	1.11917e-06
PVP01_0729400	1.88888e-10	0.806771	0.286	0.115	1.12086e-06
PVP01_0835300	1.93795e-10	1.36336	0.117	0.02	1.14998e-06
PVP01_0720500	1.96411e-10	0.908282	0.125	0.023	1.16551e-06
PVP01_0819200	2.11586e-10	0.856574	0.194	0.058	1.25555e-06
PVP01_0917100	2.17195e-10	1.25395	0.103	0.014	1.28884e-06
PVP01_0210200	2.26499e-10	1.16305	0.117	0.02	1.34405e-06
PVP01_1012200	2.37054e-10	1.39044	0.198	0.061	1.40668e-06
PVP01_1323100	2.37704e-10	1.27472	0.154	0.037	1.41053e-06
PVP01_1120000	2.55058e-10	1.36001	0.161	0.041	1.51351e-06
PVP01_1212800	2.63371e-10	1.1279	0.282	0.115	1.56284e-06
PVP01_0813200	2.66435e-10	1.42651	0.161	0.041	1.58102e-06
PVP01_1238100	2.68324e-10	0.861424	0.341	0.156	1.59223e-06
PVP01_1247500	2.87198e-10	1.31881	0.114	0.019	1.70423e-06
PVP01_1113100	3.03477e-10	1.22334	0.238	0.086	1.80083e-06
PVP01_1236700	3.06571e-10	0.704477	0.179	0.051	1.81919e-06
PVP01_1314200	3.1624e-10	0.78574	0.355	0.168	1.87657e-06
PVP01_0516600	3.54134e-10	0.796662	0.264	0.102	2.10143e-06
PVP01_1141600	3.5997e-10	1.43959	0.114	0.019	2.13606e-06
PVP01_0806500	3.71888e-10	0.771646	0.374	0.183	2.20679e-06
PVP01_1455100	3.72548e-10	1.0874	0.147	0.034	2.2107e-06
PVP01_0926800	4.40529e-10	1.7813	0.139	0.031	2.6141e-06
PVP01_1208300	4.43005e-10	1.20573	0.139	0.03	2.62879e-06
PVP01_1455200	4.6913e-10	1.24179	0.223	0.079	2.78382e-06
PVP01_0915400	5.04987e-10	0.924254	0.282	0.117	2.99659e-06
PVP01_1119400	5.24484e-10	1.10088	0.103	0.015	3.11229e-06
PVP01_1003200	5.59764e-10	1.09265	0.158	0.04	3.32164e-06
PVP01_1270700	5.94787e-10	1.40018	0.165	0.045	3.52947e-06
PVP01_1311300	6.62327e-10	1.16995	0.198	0.063	3.93025e-06
PVP01_0822900	7.05064e-10	1.24549	0.275	0.115	4.18385e-06
PVP01_1246700	7.47491e-10	1.22132	0.139	0.031	4.43561e-06
PVP01_0414700	1.02301e-09	1.2985	0.165	0.045	6.07055e-06
PVP01_0702500	1.10541e-09	1.11505	0.231	0.085	6.55948e-06
PVP01_1222600	1.12011e-09	1.10962	0.154	0.039	6.64671e-06
PVP01_1145800	1.13441e-09	1.19951	0.15	0.038	6.73158e-06
PVP01_0617900	1.20841e-09	1.07678	0.128	0.027	7.1707e-06
PVP01_0529500	1.25213e-09	0.854405	0.172	0.049	7.43012e-06
PVP01_1134700	1.29148e-09	1.31652	0.106	0.017	7.66367e-06
PVP01_1210800	1.31497e-09	1.242	0.143	0.034	7.80302e-06
PVP01_1206400	1.31737e-09	0.580402	0.253	0.099	7.8173e-06
PVP01_1223500	1.39048e-09	1.25881	0.136	0.03	8.25109e-06
PVP01_1453400	1.4444e-09	0.762917	0.344	0.165	8.57107e-06
PVP01_0819400	1.44505e-09	1.16244	0.11	0.019	8.57492e-06
PVP01_1323400	1.5473e-09	1.1478	0.125	0.025	9.18165e-06
PVP01_0708900	1.7409e-09	0.958806	0.253	0.101	1.03305e-05
PVP01_0708400	1.74247e-09	1.13728	0.15	0.038	1.03398e-05
PVP01_1249200	1.80263e-09	0.921646	0.234	0.088	1.06968e-05
PVP01_0302600	1.86161e-09	0.95783	0.249	0.097	1.10468e-05
PVP01_0718200	1.90256e-09	0.718256	0.319	0.147	1.12898e-05
PVP01_0933600	1.97041e-09	0.911813	0.139	0.033	1.16924e-05
PVP01_1126700	2.03343e-09	0.960461	0.275	0.115	1.20664e-05
PVP01_1427000	2.13156e-09	0.653306	0.381	0.196	1.26486e-05
PVP01_1420300	2.14382e-09	0.808526	0.275	0.115	1.27214e-05
PVP01_0923900	2.15476e-09	1.29215	0.216	0.08	1.27863e-05
PVP01_1209000	2.21509e-09	0.957428	0.253	0.101	1.31443e-05
PVP01_0808400	2.54265e-09	1.0377	0.293	0.13	1.50881e-05
PVP01_1253600	2.5512e-09	1.39814	0.212	0.079	1.51388e-05
PVP01_1214500	2.55486e-09	0.761398	0.22	0.079	1.51606e-05
PVP01_1240000	2.58109e-09	1.06167	0.158	0.043	1.53162e-05
PVP01_0911700	2.65076e-09	0.983826	0.176	0.053	1.57296e-05
PVP01_0837400	2.86951e-09	1.29409	0.147	0.04	1.70277e-05
PVP01_1336100	2.8928e-09	1.41453	0.114	0.023	1.71659e-05
PVP01_1409900	2.95926e-09	0.975819	0.223	0.084	1.75602e-05
PVP01_1462600	2.9671e-09	1.11584	0.176	0.053	1.76068e-05
PVP01_0608400	2.99821e-09	1.2993	0.136	0.032	1.77914e-05
PVP01_0415000	3.06978e-09	0.880761	0.227	0.084	1.82161e-05
PVP01_1415600	3.3654e-09	0.992192	0.139	0.034	1.99703e-05
PVP01_1466400	3.38201e-09	0.674624	0.201	0.069	2.00688e-05
PVP01_0910200	3.6164e-09	0.938343	0.136	0.032	2.14597e-05
PVP01_0206700	3.66558e-09	0.840709	0.399	0.217	2.17516e-05
PVP01_1307600	3.66951e-09	0.774561	0.201	0.069	2.17749e-05
PVP01_1430000	3.67974e-09	0.796564	0.154	0.042	2.18356e-05
PVP01_0307800	3.72674e-09	0.969845	0.19	0.062	2.21145e-05
PVP01_0934500	3.85358e-09	0.970662	0.158	0.043	2.28671e-05
PVP01_1139100	4.35409e-09	1.02704	0.117	0.024	2.58372e-05
PVP01_0820600	4.64404e-09	1.17836	0.139	0.035	2.75577e-05
PVP01_1267700	5.02943e-09	0.836357	0.289	0.129	2.98446e-05
PVP01_1114100	5.05532e-09	1.45313	0.132	0.034	2.99983e-05
PVP01_1205300	5.12059e-09	0.637435	0.245	0.098	3.03856e-05
PVP01_0311300	5.75548e-09	0.912742	0.205	0.072	3.4153e-05
PVP01_1245200	5.76863e-09	1.04745	0.168	0.051	3.42311e-05
PVP01_1142300	5.80557e-09	0.946829	0.22	0.082	3.44503e-05
PVP01_0717500	5.86053e-09	1.25096	0.22	0.086	3.47764e-05
PVP01_1331300	5.92591e-09	0.697456	0.308	0.143	3.51643e-05
PVP01_1230800	6.99767e-09	1.46496	0.114	0.024	4.15242e-05
PVP01_0835900	7.05158e-09	0.748647	0.168	0.051	4.18441e-05
PVP01_1016000	7.18863e-09	1.05563	0.165	0.049	4.26573e-05
PVP01_0408600	7.25511e-09	0.958386	0.128	0.029	4.30518e-05
PVP01_1416300	7.32904e-09	0.773674	0.3	0.14	4.34905e-05
PVP01_1216400	7.42487e-09	0.735223	0.234	0.093	4.40592e-05
PVP01_0526800	7.5502e-09	0.857457	0.245	0.099	4.48029e-05
PVP01_1021100	7.80603e-09	0.989302	0.19	0.064	4.6321e-05
PVP01_1451700	8.64195e-09	0.838441	0.311	0.147	5.12813e-05
PVP01_0405900	8.83449e-09	1.0057	0.143	0.038	5.24239e-05
PVP01_1411800	9.03927e-09	1.20235	0.179	0.058	5.3639e-05
PVP01_0416400	9.09306e-09	0.784606	0.168	0.052	5.39582e-05
PVP01_1459900	9.52951e-09	1.23986	0.183	0.061	5.65481e-05
PVP01_0903900	9.5371e-09	0.604878	0.348	0.179	5.65932e-05
PVP01_1260000	9.97397e-09	1.11058	0.223	0.088	5.91856e-05
PVP01_0104600	1.02449e-08	1.0363	0.165	0.05	6.07932e-05
PVP01_0310000	1.06648e-08	1.08729	0.194	0.069	6.32849e-05
PVP01_1209900	1.10137e-08	0.767827	0.212	0.079	6.53553e-05
PVP01_1213900	1.11868e-08	0.833409	0.179	0.058	6.63823e-05
PVP01_1311500	1.18282e-08	1.19675	0.187	0.065	7.01886e-05
PVP01_0708100	1.19657e-08	1.1196	0.114	0.024	7.10042e-05
PVP01_0935500	1.25289e-08	1.00035	0.183	0.061	7.43464e-05
PVP01_1338600	1.27474e-08	0.698428	0.271	0.119	7.56428e-05
PVP01_1431700	1.32158e-08	1.12701	0.147	0.041	7.84224e-05
PVP01_1138800	1.45411e-08	0.726555	0.176	0.057	8.62867e-05
PVP01_1233600	1.46006e-08	1.00937	0.147	0.04	8.66401e-05
PVP01_0106200	1.49008e-08	0.776655	0.286	0.13	8.84216e-05
PVP01_1457800	1.51692e-08	0.910264	0.168	0.052	9.00143e-05
PVP01_1407600	1.54092e-08	0.887091	0.154	0.044	9.14385e-05
PVP01_0415600	1.55842e-08	1.29735	0.121	0.028	9.24764e-05
PVP01_1403700	1.56109e-08	0.98125	0.216	0.083	9.26351e-05
PVP01_1125500	1.6651e-08	1.28558	0.209	0.087	9.88073e-05
PVP01_0942800	1.77223e-08	0.851015	0.392	0.218	0.000105164
PVP01_0708600	1.83728e-08	1.10128	0.194	0.07	0.000109024
PVP01_1214900	1.83926e-08	1.22984	0.121	0.028	0.000109142
PVP01_1134800	1.88124e-08	0.692023	0.147	0.041	0.000111633
PVP01_1138900	1.88723e-08	1.23304	0.172	0.056	0.000111988
PVP01_1255700	2.0494e-08	1.0155	0.183	0.062	0.000121612
PVP01_1252400	2.10246e-08	1.27348	0.168	0.054	0.00012476
PVP01_0814800	2.14564e-08	1.37435	0.165	0.055	0.000127322
PVP01_1119200	2.19835e-08	1.06799	0.179	0.06	0.00013045
PVP01_0722800	2.24763e-08	1.12516	0.158	0.048	0.000133374
PVP01_0215900	2.24874e-08	0.646026	0.154	0.045	0.00013344
PVP01_0941500	2.2883e-08	1.06147	0.136	0.035	0.000135788
PVP01_0407100	2.29568e-08	1.13097	0.114	0.025	0.000136226
PVP01_1453600	2.43482e-08	1.16006	0.114	0.025	0.000144482
PVP01_1230600	2.48575e-08	1.23466	0.117	0.026	0.000147504
PVP01_1321800	2.5037e-08	1.65704	0.158	0.053	0.000148569
PVP01_0721500	2.68171e-08	1.18293	0.128	0.032	0.000159133
PVP01_0412000	2.68551e-08	1.20242	0.15	0.044	0.000159358
PVP01_1327700	2.69278e-08	1.21401	0.187	0.066	0.000159789
PVP01_0802400	2.735e-08	1.12162	0.114	0.025	0.000162295
PVP01_1221800	2.81837e-08	1.08305	0.223	0.091	0.000167242
PVP01_0713800	2.86398e-08	1.07365	0.231	0.096	0.000169948
PVP01_0926900	2.86513e-08	0.798765	0.205	0.077	0.000170017
PVP01_1446900	3.02977e-08	1.03696	0.128	0.032	0.000179786
PVP01_0519700	3.0401e-08	0.989206	0.198	0.073	0.0001804
PVP01_1016600	3.07974e-08	1.11434	0.201	0.076	0.000182752
PVP01_1236000	3.14208e-08	0.849483	0.198	0.072	0.000186451
PVP01_0517100	3.21086e-08	0.802966	0.315	0.156	0.000190532
PVP01_0616400	3.22028e-08	1.05177	0.161	0.05	0.000191091
PVP01_0209900	3.67709e-08	1.31268	0.15	0.048	0.000218198
PVP01_1427500	3.78681e-08	1.07228	0.103	0.02	0.000224709
PVP01_1203600	3.93343e-08	0.838214	0.154	0.047	0.00023341
PVP01_0411000	4.05621e-08	0.944069	0.15	0.044	0.000240696
PVP01_0926000	4.41102e-08	0.723625	0.198	0.073	0.00026175
PVP01_1307900	4.4607e-08	0.809217	0.183	0.064	0.000264698
PVP01_0943500	4.62678e-08	0.763004	0.172	0.057	0.000274553
PVP01_0918100	4.69837e-08	1.23029	0.143	0.043	0.000278801
PVP01_1313400	5.40385e-08	1.03132	0.125	0.031	0.000320665
PVP01_1015300	5.46273e-08	0.815047	0.231	0.096	0.000324158
PVP01_1120300	5.84083e-08	1.03391	0.143	0.042	0.000346595
PVP01_1437000	5.99186e-08	0.808869	0.242	0.103	0.000355557
PVP01_1137800	6.10092e-08	1.04773	0.154	0.048	0.000362029
PVP01_0930700	6.14371e-08	0.905266	0.168	0.056	0.000364568
PVP01_1214200	6.25314e-08	1.3773	0.114	0.026	0.000371061
PVP01_1258600	6.34092e-08	1.11925	0.172	0.059	0.00037627
PVP01_1257500	6.3547e-08	0.697621	0.216	0.086	0.000377088
PVP01_0930600	6.62751e-08	1.13094	0.125	0.032	0.000393277
PVP01_1108300	6.79768e-08	0.853706	0.136	0.038	0.000403375
PVP01_0514800	6.81449e-08	1.16377	0.128	0.034	0.000404372
PVP01_1418800	6.92304e-08	0.919698	0.168	0.057	0.000410813
PVP01_1022000	7.31136e-08	1.06842	0.154	0.049	0.000433856
PVP01_1311400	7.65292e-08	1.27486	0.114	0.027	0.000454125
PVP01_1303000	8.18354e-08	0.756688	0.201	0.077	0.000485611
PVP01_1437900	8.18425e-08	0.826606	0.26	0.117	0.000485654
PVP01_1461300	8.54713e-08	0.864071	0.209	0.082	0.000507187
PVP01_1448200	8.55032e-08	0.831209	0.106	0.023	0.000507376
PVP01_1455500	9.0121e-08	1.11255	0.158	0.052	0.000534778
PVP01_1010100	9.30022e-08	1.10798	0.194	0.074	0.000551875
PVP01_1312800	9.89702e-08	0.72115	0.161	0.053	0.000587289
PVP01_0924700	9.95678e-08	1.2098	0.117	0.029	0.000590835
PVP01_1221700	9.9695e-08	0.787175	0.154	0.048	0.00059159
PVP01_1450300	1.0677e-07	0.646437	0.253	0.114	0.000633574
PVP01_1463300	1.1075e-07	1.06922	0.117	0.029	0.00065719
PVP01_1338000	1.10922e-07	0.69881	0.209	0.084	0.000658213
PVP01_1008800	1.14761e-07	0.951461	0.256	0.116	0.000680992
PVP01_0607200	1.22951e-07	0.882291	0.22	0.092	0.000729593
PVP01_0833400	1.30609e-07	0.622153	0.22	0.091	0.000775032
PVP01_1306000	1.32581e-07	0.875494	0.125	0.033	0.000786739
PVP01_0815300	1.34795e-07	1.02339	0.176	0.069	0.000799874
PVP01_0320700	1.35163e-07	1.05511	0.165	0.056	0.000802059
PVP01_1217800	1.44629e-07	1.17138	0.154	0.051	0.000858226
PVP01_1342100	1.45223e-07	0.755931	0.205	0.081	0.000861754
PVP01_1127600	1.59457e-07	0.650235	0.158	0.052	0.00094622
PVP01_1114200	1.63012e-07	0.958325	0.168	0.058	0.000967314
PVP01_0530500	1.70107e-07	1.32015	0.114	0.028	0.00100942
PVP01_0934000	1.72342e-07	0.775684	0.234	0.102	0.00102268
PVP01_0210800	1.74798e-07	0.996667	0.139	0.042	0.00103725
PVP01_0406400	1.75635e-07	1.04699	0.154	0.05	0.00104222
PVP01_0804100	2.04105e-07	0.736192	0.264	0.124	0.00121116
PVP01_0826300	2.06478e-07	1.07246	0.132	0.038	0.00122524
PVP01_1142800	2.25432e-07	0.945513	0.139	0.042	0.00133771
PVP01_1127700	2.26179e-07	1.21379	0.187	0.077	0.00134214
PVP01_1326700	2.60293e-07	1.03449	0.179	0.067	0.00154458
PVP01_1431400	2.61627e-07	0.89388	0.128	0.036	0.00155249
PVP01_0904200	2.64071e-07	0.864097	0.165	0.057	0.00156699
PVP01_1146200	3.05943e-07	0.982564	0.114	0.029	0.00181547
PVP01_1007800	3.1045e-07	1.10426	0.114	0.029	0.00184221
PVP01_1117900	3.15303e-07	0.907404	0.15	0.049	0.00187101
PVP01_1305000	3.27086e-07	1.01642	0.227	0.1	0.00194093
PVP01_0914200	3.27431e-07	0.961999	0.132	0.038	0.00194297
PVP01_1264400	3.36345e-07	1.03243	0.205	0.084	0.00199587
PVP01_0729700	3.41804e-07	1.2155	0.136	0.042	0.00202826
PVP01_0719600	3.48001e-07	0.6837	0.11	0.027	0.00206504
PVP01_0724200	3.62557e-07	0.901573	0.128	0.038	0.00215141
PVP01_1140100	3.62834e-07	0.87781	0.121	0.033	0.00215306
PVP01_1232900	3.63126e-07	1.11783	0.161	0.057	0.00215479
PVP01_1464000	3.65717e-07	0.981863	0.103	0.025	0.00217016
PVP01_1308200	3.6776e-07	0.792042	0.158	0.054	0.00218229
PVP01_1315900	3.82512e-07	0.935195	0.114	0.029	0.00226983
PVP01_1014500	3.92839e-07	1.04873	0.19	0.076	0.00233111
PVP01_0717000	4.00494e-07	0.691042	0.205	0.084	0.00237653
PVP01_0212800	4.43628e-07	0.8722	0.128	0.038	0.00263249
PVP01_0506900	4.53544e-07	1.00004	0.132	0.039	0.00269133
PVP01_0616900	4.57204e-07	0.814	0.106	0.026	0.00271305
PVP01_0733900	4.79163e-07	0.641911	0.132	0.039	0.00284335
PVP01_0833000	4.83489e-07	0.703951	0.278	0.138	0.00286903
PVP01_1116000	4.90137e-07	1.0838	0.114	0.03	0.00290847
PVP01_1335500	4.94596e-07	0.763441	0.125	0.036	0.00293493
PVP01_1325900	5.02492e-07	1.00481	0.168	0.063	0.00298179
PVP01_0308700	5.29456e-07	0.966531	0.139	0.044	0.00314179
PVP01_1104600	5.32664e-07	0.840482	0.143	0.046	0.00316083
PVP01_0829000	5.3535e-07	1.08997	0.106	0.026	0.00317677
PVP01_1111300	5.59008e-07	0.671317	0.3	0.155	0.00331715
PVP01_1217500	5.81274e-07	0.677579	0.223	0.098	0.00344928
PVP01_0816300	5.82348e-07	1.26854	0.103	0.026	0.00345565
PVP01_1234600	5.88587e-07	0.67501	0.172	0.064	0.00349268
PVP01_1216000	6.01669e-07	0.798435	0.147	0.048	0.0035703
PVP01_0805600	6.02347e-07	1.20201	0.176	0.068	0.00357432
PVP01_0611200	6.36424e-07	1.02584	0.179	0.07	0.00377654
PVP01_0615700	6.64832e-07	0.868463	0.183	0.071	0.00394511
PVP01_0616700	6.72759e-07	0.773743	0.139	0.044	0.00399215
PVP01_0924100	6.88959e-07	1.01465	0.179	0.07	0.00408828
PVP01_1412900	7.19307e-07	1.47304	0.154	0.058	0.00426837
PVP01_1407500	7.22394e-07	1.05077	0.103	0.025	0.00428669
PVP01_0717200	7.59121e-07	0.601326	0.125	0.037	0.00450463
PVP01_1112600	7.85798e-07	0.888658	0.121	0.034	0.00466293
PVP01_1141200	7.89325e-07	1.06329	0.147	0.049	0.00468386
PVP01_1301500	7.98957e-07	0.7592	0.121	0.034	0.00474101
PVP01_1140200	8.0247e-07	0.703832	0.289	0.148	0.00476186
PVP01_0526700	8.08182e-07	0.964689	0.121	0.034	0.00479575
PVP01_1340600	8.24831e-07	0.801265	0.176	0.067	0.00489455
PVP01_0944100	8.33034e-07	1.0766	0.106	0.027	0.00494322
PVP01_0803500	8.68547e-07	0.946965	0.147	0.049	0.00515396
PVP01_1030300	9.13755e-07	0.917129	0.106	0.027	0.00542222
PVP01_1206600	9.4791e-07	0.818654	0.139	0.045	0.0056249
PVP01_0109400	1.0333e-06	1.08513	0.194	0.083	0.00613162
PVP01_0711700	1.05542e-06	0.905429	0.121	0.035	0.00626286
PVP01_1258300	1.07191e-06	0.94787	0.103	0.025	0.00636068
PVP01_0811200	1.13201e-06	0.778625	0.158	0.057	0.00671734
PVP01_0906600	1.15736e-06	0.745984	0.15	0.052	0.00686777
PVP01_1342800	1.18087e-06	0.74989	0.15	0.053	0.00700728
PVP01_1410700	1.19657e-06	0.665471	0.223	0.101	0.00710043
PVP01_0716700	1.20351e-06	0.818466	0.147	0.05	0.00714165
PVP01_1467200	1.21181e-06	0.896352	0.161	0.059	0.00719089
PVP01_0614200	1.24286e-06	0.667777	0.128	0.04	0.00737513
PVP01_1447300	1.27099e-06	0.677051	0.216	0.097	0.00754204
PVP01_1334700	1.28312e-06	0.820534	0.179	0.071	0.00761406
PVP01_0945000	1.29696e-06	0.765997	0.216	0.096	0.00769616
PVP01_0413200	1.35478e-06	0.659813	0.121	0.036	0.00803926
PVP01_0823900	1.37812e-06	0.717466	0.172	0.066	0.00817779
PVP01_1334900	1.39198e-06	1.3686	0.103	0.027	0.00826
PVP01_0505400	1.40333e-06	1.11737	0.11	0.032	0.00832737
PVP01_0117100	1.43379e-06	1.34136	0.125	0.04	0.00850812
PVP01_1439800	1.44182e-06	0.737455	0.106	0.028	0.00855576
PVP01_0822500	1.44999e-06	1.00055	0.19	0.079	0.00860422
PVP01_0105600	1.45191e-06	1.07472	0.216	0.102	0.00861561
PVP01_0519400	1.48176e-06	0.957723	0.216	0.097	0.00879274
PVP01_1143800	1.52262e-06	0.74675	0.249	0.12	0.00903524
PVP01_1265400	1.56392e-06	1.14605	0.143	0.051	0.00928032
PVP01_1254600	1.57289e-06	0.941438	0.168	0.065	0.0093335
PVP01_1118300	1.58342e-06	0.936713	0.132	0.043	0.00939599
PVP01_1230700	1.68764e-06	0.819403	0.103	0.026	0.0100145
PVP01_1462200	1.69078e-06	0.908527	0.103	0.026	0.0100331
PVP01_1112500	1.69633e-06	0.988181	0.198	0.088	0.010066
PVP01_0614900	1.69819e-06	0.748425	0.103	0.026	0.010077
PVP01_0712400	1.70236e-06	1.08051	0.128	0.04	0.0101018
PVP01_0615200	1.71638e-06	0.873556	0.168	0.065	0.010185
PVP01_1417900	1.93029e-06	0.668911	0.132	0.043	0.0114543
PVP01_0619500	2.2075e-06	0.801182	0.147	0.052	0.0130993
PVP01_1269700	2.23083e-06	1.2308	0.128	0.042	0.0132377
PVP01_0724300	2.2357e-06	0.935326	0.15	0.054	0.0132666
PVP01_1323300	2.27733e-06	0.934886	0.231	0.109	0.0135137
PVP01_1017300	2.282e-06	0.805699	0.15	0.054	0.0135414
PVP01_1219400	2.4312e-06	1.48319	0.132	0.045	0.0144268
PVP01_1004100	2.43418e-06	0.874613	0.15	0.054	0.0144444
PVP01_0909200	2.59976e-06	0.90213	0.143	0.05	0.015427
PVP01_0609700	2.96795e-06	1.26478	0.106	0.031	0.0176118
PVP01_0206900	2.96865e-06	1.02266	0.11	0.033	0.017616
PVP01_0716800	3.08109e-06	0.608777	0.106	0.029	0.0182832
PVP01_1408600	3.2075e-06	0.719962	0.198	0.088	0.0190333
PVP01_1315200	3.28385e-06	0.624974	0.308	0.169	0.0194863
PVP01_0316800	3.35534e-06	1.03248	0.223	0.106	0.0199106
PVP01_0529000	3.3627e-06	1.07012	0.187	0.082	0.0199543
PVP01_0828800	3.37349e-06	0.867213	0.158	0.06	0.0200183
PVP01_1463400	3.41066e-06	0.724625	0.114	0.034	0.0202388
PVP01_1225400	3.46365e-06	0.760047	0.128	0.042	0.0205533
PVP01_1006600	3.46543e-06	1.00809	0.128	0.042	0.0205639
PVP01_1247100	3.49288e-06	0.963136	0.121	0.038	0.0207268
PVP01_1330000	3.66909e-06	0.918922	0.132	0.044	0.0217724
PVP01_1007400	3.77064e-06	0.872136	0.125	0.041	0.022375
PVP01_1444000	3.79515e-06	0.888874	0.168	0.067	0.0225204
PVP01_0821500	3.98943e-06	0.859876	0.114	0.034	0.0236733
PVP01_0409300	4.03852e-06	1.05903	0.143	0.052	0.0239646
PVP01_1430100	4.13832e-06	0.840249	0.125	0.04	0.0245568
PVP01_1013800	4.16445e-06	1.0369	0.128	0.043	0.0247118
PVP01_1346700	4.18906e-06	0.6669	0.11	0.032	0.0248579
PVP01_1102600	4.22551e-06	0.87199	0.125	0.04	0.0250742
PVP01_0929900	4.66307e-06	0.957424	0.172	0.074	0.0276707
PVP01_1142400	4.81014e-06	0.915945	0.179	0.076	0.0285434
PVP01_0114200	5.21271e-06	1.15178	0.139	0.054	0.0309322
PVP01_1265600	5.23022e-06	1.14392	0.117	0.037	0.0310361
PVP01_0816700	5.26379e-06	1.55367	0.147	0.061	0.0312353
PVP01_1134600	5.295e-06	0.778666	0.231	0.112	0.0314205
PVP01_0823700	5.42099e-06	0.852999	0.103	0.029	0.0321681
PVP01_1262200	5.75825e-06	0.627248	0.311	0.174	0.0341695
PVP01_1457200	5.77894e-06	0.822841	0.117	0.037	0.0342922
PVP01_1245000	5.90127e-06	0.981468	0.143	0.054	0.0350182
PVP01_0929700	5.96027e-06	1.00439	0.154	0.063	0.0353683
PVP01_0926100	6.00082e-06	0.704328	0.11	0.033	0.0356089
PVP01_0908500	6.1667e-06	0.90037	0.147	0.056	0.0365932
PVP01_1310900	6.44203e-06	0.953593	0.132	0.046	0.038227
PVP01_0214800	6.53668e-06	0.711752	0.187	0.081	0.0387886
PVP01_1261400	6.69848e-06	0.717668	0.293	0.161	0.0397488
PVP01_1218600	6.76826e-06	1.07765	0.106	0.033	0.0401628
PVP01_1264800	6.93548e-06	0.855833	0.147	0.055	0.0411551
PVP01_1343000	7.12993e-06	1.12497	0.183	0.082	0.042309
PVP01_1419000	7.55288e-06	0.98496	0.103	0.029	0.0448188
PVP01_0946500	7.61339e-06	0.850623	0.114	0.035	0.0451779
PVP01_0715400	8.08511e-06	0.623843	0.125	0.042	0.047977

## Sheet: AP2Gpos_vs_AP2Gneg
GeneID	p_val	avg_log2FC	pct.1	pct.2	p_val_adj
PVP01-1440800	2.65e-211	4.89381	1	0	1.57e-207
PVP01-0517600	1.37e-34	1.42541	0.45	0.063	8.12e-31
PVP01-0939000	1.32e-32	1.24889	0.624	0.158	7.84e-29
PVP01-0727900	3.68e-31	2.23368	0.497	0.088	2.18e-27
PVP01-1144800	3.64e-30	1.69751	0.43	0.062	2.16e-26
PVP01-0417700	2.07e-29	2.26521	0.43	0.063	1.23e-25
PVP01-0508000	2.42e-29	1.44513	0.416	0.063	1.44e-25
PVP01-1313300	3.86e-29	1.32012	0.49	0.095	2.29e-25
PVP01-0104700	5.68e-29	1.63843	0.416	0.062	3.37e-25
PVP01-1321100	2.83e-28	1.03922	0.436	0.08	1.68e-24
PVP01-1414500	1.04e-27	1.33133	0.416	0.068	6.2e-24
PVP01-1441300	7.48e-27	1.38151	0.517	0.12	4.44e-23
PVP01-0417600	1.3e-26	1.68234	0.362	0.048	7.72e-23
PVP01-1011500	1.31e-26	1.19631	0.738	0.28	7.78e-23
PVP01-0620400	2.1e-26	1.56196	0.409	0.07	1.25e-22
PVP01-0931900	2.76e-26	1.31725	0.456	0.092	1.64e-22
PVP01-1346000	2.88e-26	1.1228	0.564	0.152	1.71e-22
PVP01-0529300	2.99e-26	1.0776	0.611	0.19	1.77e-22
PVP01-1220200	4.23e-26	1.45852	0.403	0.068	2.51e-22
PVP01-1018200	7.32e-26	1.83523	0.309	0.03	4.34e-22
PVP01-0532300	7.81e-26	1.49776	0.349	0.048	4.63e-22
PVP01-1413100	9.92e-26	1.04743	0.396	0.071	5.88e-22
PVP01-1025100	1.5e-25	1.3037	0.45	0.094	8.87e-22
PVP01-0319500	1.78e-25	1.32881	0.443	0.088	1.06e-21
PVP01-0929600	2.24e-25	1.4506	0.289	0.027	1.33e-21
PVP01-0708200	2.72e-25	0.972623	0.376	0.062	1.61e-21
PVP01-1211000	2.77e-25	1.36641	0.564	0.156	1.65e-21
PVP01-1320900	3.35e-25	1.11324	0.396	0.071	1.99e-21
PVP01-1031300	3.8e-25	1.65599	0.416	0.076	2.26e-21
PVP01-1118500	4.93e-25	1.85259	0.342	0.043	2.93e-21
PVP01-0529100	6.59e-25	1.47189	0.342	0.045	3.91e-21
PVP01-0423500	1.35e-24	1.41797	0.268	0.022	8.03e-21
PVP01-1305400	3.8e-24	1.30836	0.537	0.148	2.26e-20
PVP01-1031600	4.48e-24	1.49635	0.409	0.08	2.66e-20
PVP01-0816800	4.9e-24	1.54134	0.342	0.052	2.91e-20
PVP01-1132900	1.05e-23	0.860083	0.416	0.09	6.21e-20
PVP01-0734500	1.09e-23	1.76573	0.389	0.068	6.44e-20
PVP01-1338500	1.15e-23	1.93078	0.456	0.1	6.85e-20
PVP01-0531900	1.25e-23	1.51841	0.289	0.03	7.39e-20
PVP01-1204300	1.37e-23	1.74864	0.436	0.09	8.13e-20
PVP01-1033400	1.64e-23	2.09667	0.295	0.031	9.74e-20
PVP01-1014400	2.23e-23	1.10078	0.604	0.199	1.33e-19
PVP01-1334400	3.23e-23	0.602899	0.517	0.156	1.92e-19
PVP01-0623700	3.25e-23	1.05551	0.289	0.034	1.93e-19
PVP01-0611100	4.48e-23	1.0643	0.356	0.062	2.66e-19
PVP01-0417200	4.6e-23	2.28384	0.396	0.073	2.73e-19
PVP01-0410000	4.99e-23	0.887199	0.45	0.112	2.96e-19
PVP01-0421000	5.63e-23	1.36139	0.436	0.096	3.34e-19
PVP01-0935100	6.05e-23	0.870859	0.577	0.189	3.59e-19
PVP01-0304100	6.17e-23	1.59133	0.309	0.039	3.66e-19
PVP01-0825300	6.27e-23	1.03442	0.242	0.02	3.72e-19
PVP01-0913800	6.48e-23	1.32341	0.463	0.112	3.84e-19
PVP01-1135300	9.31e-23	1.22257	0.564	0.172	5.53e-19
PVP01-0821600	9.96e-23	1.11133	0.436	0.1	5.91e-19
PVP01-1469200	1.43e-22	1.80241	0.483	0.121	8.48e-19
PVP01-1115100	2.1e-22	0.81536	0.416	0.105	1.25e-18
PVP01-0942800	2.51e-22	1.16742	0.611	0.21	1.49e-18
PVP01-1332800	2.69e-22	1.22569	0.416	0.09	1.6e-18
PVP01-1318000	2.81e-22	1.52661	0.275	0.028	1.67e-18
PVP01-0714400	2.96e-22	1.20558	0.423	0.094	1.76e-18
PVP01-1255000	3.03e-22	1.64693	0.53	0.152	1.8e-18
PVP01-1124900	3.08e-22	0.782115	0.772	0.352	1.83e-18
PVP01-1220000	4.11e-22	0.714322	0.302	0.046	2.44e-18
PVP01-0603400	4.71e-22	1.11836	0.403	0.084	2.8e-18
PVP01-1128400	5.08e-22	1.48909	0.403	0.082	3.02e-18
PVP01-0114800	5.2e-22	0.821393	0.329	0.056	3.08e-18
PVP01-1461000	5.31e-22	1.06087	0.456	0.115	3.15e-18
PVP01-1109600	5.54e-22	0.625309	0.591	0.217	3.29e-18
PVP01-0945900	6.34e-22	0.983415	0.517	0.151	3.76e-18
PVP01-0916600	7.8e-22	1.78812	0.383	0.071	4.63e-18
PVP01-0703800	8.24e-22	1.91792	0.423	0.091	4.89e-18
PVP01-0305300	8.61e-22	1.16984	0.403	0.087	5.11e-18
PVP01-0317900	9.3e-22	1.20359	0.336	0.058	5.52e-18
PVP01-0531800	1.02e-21	0.85211	0.362	0.074	6.03e-18
PVP01-1112300	1.02e-21	0.613743	0.564	0.194	6.04e-18
PVP01-1210500	1.18e-21	0.852512	0.483	0.135	7.03e-18
PVP01-1139200	1.19e-21	1.31774	0.262	0.028	7.07e-18
PVP01-1134400	1.73e-21	1.54907	0.315	0.047	1.03e-17
PVP01-0812300	2.11e-21	1.22669	0.282	0.036	1.25e-17
PVP01-0606900	2.31e-21	1.20077	0.537	0.164	1.37e-17
PVP01-0815000	3.06e-21	1.97279	0.503	0.142	1.82e-17
PVP01-1002900	3.47e-21	1.04375	0.47	0.127	2.06e-17
PVP01-1428700	5.78e-21	1.26382	0.53	0.161	3.43e-17
PVP01-1315100	5.97e-21	1.07249	0.228	0.019	3.54e-17
PVP01-1136400	6.32e-21	1.35736	0.329	0.054	3.75e-17
PVP01-0417400	6.99e-21	1.58229	0.302	0.041	4.15e-17
PVP01-1249000	9.08e-21	1.04562	0.537	0.168	5.39e-17
PVP01-0417300	1.49e-20	1.95662	0.369	0.071	8.81e-17
PVP01-0602300	1.94e-20	1.08518	0.275	0.037	1.15e-16
PVP01-1031000	2.06e-20	1.3685	0.443	0.111	1.22e-16
PVP01-0807700	2.32e-20	0.818589	0.497	0.153	1.37e-16
PVP01-0915600	5.31e-20	0.752154	0.282	0.045	3.15e-16
PVP01-0117000	5.35e-20	1.30852	0.262	0.034	3.17e-16
PVP01-1420000	5.37e-20	0.849076	0.336	0.066	3.19e-16
PVP01-1220300	7.37e-20	1.14097	0.282	0.041	4.37e-16
PVP01-0919300	7.68e-20	0.85275	0.342	0.072	4.56e-16
PVP01-0423400	7.95e-20	0.753572	0.315	0.064	4.72e-16
PVP01-0916000	8.26e-20	2.0858	0.383	0.081	4.9e-16
PVP01-1424300	1.05e-19	0.942285	0.49	0.15	6.24e-16
PVP01-0107500	1.28e-19	1.83012	0.47	0.132	7.63e-16
PVP01-1219700	1.34e-19	1.14712	0.322	0.057	7.97e-16
PVP01-0723100	1.37e-19	0.64267	0.336	0.069	8.13e-16
PVP01-1242900	1.78e-19	0.775463	0.349	0.073	1.05e-15
PVP01-1135000	2.51e-19	0.922493	0.248	0.03	1.49e-15
PVP01-1325700	2.58e-19	1.60125	0.329	0.06	1.53e-15
PVP01-0823600	2.81e-19	0.858803	0.369	0.087	1.66e-15
PVP01-1027100	3.24e-19	1.04469	0.221	0.021	1.93e-15
PVP01-1004500	3.47e-19	0.870261	0.55	0.194	2.06e-15
PVP01-1456600	3.48e-19	0.660652	0.356	0.082	2.06e-15
PVP01-0417000	4.13e-19	1.51442	0.315	0.053	2.45e-15
PVP01-1110800	5.11e-19	0.739669	0.517	0.175	3.03e-15
PVP01-0104600	5.52e-19	1.04558	0.295	0.046	3.28e-15
PVP01-1314900	5.6e-19	0.585448	0.389	0.106	3.33e-15
PVP01-1313800	5.97e-19	0.794699	0.383	0.094	3.54e-15
PVP01-0937100	7.82e-19	1.17267	0.302	0.051	4.64e-15
PVP01-1131500	8.8e-19	1.11336	0.275	0.039	5.22e-15
PVP01-0918500	8.92e-19	0.943873	0.329	0.066	5.29e-15
PVP01-0825200	9.44e-19	1.35706	0.262	0.033	5.6e-15
PVP01-0418700	1e-18	0.649058	0.295	0.054	5.95e-15
PVP01-0817100	1.08e-18	0.606185	0.322	0.068	6.4e-15
PVP01-1026300	1.5e-18	1.4515	0.322	0.061	8.93e-15
PVP01-1031700	1.72e-18	1.11831	0.342	0.074	1.02e-14
PVP01-1265700	1.84e-18	0.650699	0.396	0.105	1.09e-14
PVP01-1243300	2.03e-18	1.02058	0.255	0.033	1.21e-14
PVP01-0309100	3.25e-18	0.851534	0.463	0.141	1.93e-14
PVP01-1219600	3.52e-18	1.02902	0.289	0.051	2.09e-14
PVP01-1439200	3.52e-18	1.00084	0.336	0.069	2.09e-14
PVP01-0734600	3.76e-18	1.16419	0.282	0.047	2.23e-14
PVP01-0716400	4.36e-18	1.84887	0.275	0.039	2.59e-14
PVP01-0937600	4.51e-18	0.827203	0.248	0.035	2.68e-14
PVP01-1422300	4.75e-18	1.50853	0.295	0.051	2.82e-14
PVP01-1421900	5.34e-18	1.16362	0.403	0.103	3.17e-14
PVP01-1103800	9.34e-18	0.922026	0.242	0.031	5.54e-14
PVP01-0716900	1.7e-17	0.761724	0.517	0.191	1.01e-13
PVP01-1110200	2.18e-17	1.33182	0.403	0.107	1.29e-13
PVP01-0010670	2.35e-17	1.12998	0.309	0.06	1.39e-13
PVP01-0307000	2.4e-17	1.10457	0.262	0.041	1.42e-13
PVP01-1401400	2.56e-17	1.46724	0.349	0.077	1.52e-13
PVP01-1217000	5.34e-17	0.975732	0.282	0.054	3.17e-13
PVP01-1138700	5.47e-17	1.23473	0.577	0.227	3.25e-13
PVP01-0104300	6.09e-17	0.931981	0.503	0.174	3.62e-13
PVP01-0530600	6.45e-17	0.958604	0.268	0.045	3.83e-13
PVP01-1331600	7.08e-17	0.925307	0.275	0.051	4.2e-13
PVP01-0819300	7.76e-17	1.27278	0.396	0.104	4.61e-13
PVP01-1408900	9.71e-17	0.836997	0.242	0.034	5.76e-13
PVP01-1438700	1.12e-16	0.640274	0.302	0.07	6.63e-13
PVP01-0104800	1.2e-16	0.810364	0.691	0.33	7.14e-13
PVP01-0915000	1.34e-16	1.20579	0.282	0.051	7.97e-13
PVP01-1211700	1.36e-16	1.05378	0.275	0.049	8.09e-13
PVP01-1255900	1.4e-16	0.771523	0.537	0.211	8.3e-13
PVP01-1316100	1.42e-16	0.686656	0.577	0.248	8.45e-13
PVP01-0719100	1.53e-16	1.212	0.268	0.045	9.08e-13
PVP01-0307100	1.58e-16	0.884518	0.295	0.059	9.38e-13
PVP01-0915900	1.87e-16	0.761505	0.282	0.058	1.11e-12
PVP01-1437300	1.92e-16	1.29339	0.268	0.045	1.14e-12
PVP01-1466800	2.01e-16	1.26833	0.356	0.086	1.19e-12
PVP01-1031200	2.02e-16	0.674018	0.322	0.078	1.2e-12
PVP01-1319200	2.02e-16	0.971994	0.262	0.049	1.2e-12
PVP01-0532000	2.16e-16	1.24154	0.322	0.068	1.28e-12
PVP01-1268600	2.18e-16	1.04391	0.45	0.142	1.29e-12
PVP01-0113600	2.33e-16	0.906137	0.349	0.084	1.38e-12
PVP01-1417500	2.64e-16	0.636368	0.409	0.13	1.56e-12
PVP01-1215100	2.64e-16	0.974356	0.336	0.082	1.57e-12
PVP01-0610300	2.65e-16	1.16285	0.302	0.059	1.57e-12
PVP01-0110600	2.9e-16	0.644665	0.356	0.098	1.72e-12
PVP01-0718300	3.02e-16	0.923054	0.483	0.167	1.79e-12
PVP01-0615400	3.22e-16	0.736039	0.356	0.098	1.91e-12
PVP01-0304300	3.23e-16	1.19133	0.289	0.059	1.91e-12
PVP01-1339500	3.28e-16	0.711593	0.336	0.088	1.95e-12
PVP01-0505700	3.71e-16	0.594815	0.309	0.079	2.2e-12
PVP01-1258700	3.97e-16	0.668373	0.275	0.057	2.35e-12
PVP01-0813900	4.26e-16	1.18655	0.329	0.077	2.53e-12
PVP01-1447400	4.64e-16	1.29801	0.497	0.175	2.75e-12
PVP01-1439600	5.52e-16	0.791424	0.289	0.062	3.27e-12
PVP01-1266900	6.17e-16	1.42638	0.356	0.087	3.66e-12
PVP01-1423100	6.4e-16	1.14125	0.268	0.046	3.8e-12
PVP01-0803200	6.89e-16	0.607252	0.262	0.05	4.09e-12
PVP01-0607100	1.09e-15	0.661274	0.47	0.171	6.49e-12
PVP01-0835100	1.15e-15	0.704568	0.295	0.072	6.84e-12
PVP01-0308400	1.16e-15	0.997607	0.268	0.049	6.86e-12
PVP01-1446000	1.37e-15	0.604547	0.322	0.083	8.11e-12
PVP01-0905900	1.65e-15	1.45704	0.644	0.328	9.8e-12
PVP01-1421500	2.06e-15	1.1589	0.248	0.045	1.22e-11
PVP01-0208900	2.2e-15	0.740711	0.262	0.05	1.31e-11
PVP01-0939700	2.39e-15	0.741773	0.389	0.123	1.42e-11
PVP01-0832500	2.57e-15	1.00954	0.336	0.086	1.52e-11
PVP01-1328700	2.58e-15	0.583695	0.262	0.052	1.53e-11
PVP01-1467300	2.64e-15	0.819312	0.356	0.095	1.57e-11
PVP01-1121400	5.35e-15	1.39334	0.584	0.258	3.18e-11
PVP01-0306000	5.91e-15	0.965629	0.262	0.049	3.51e-11
PVP01-1265400	7.16e-15	0.71837	0.255	0.047	4.25e-11
PVP01-1253400	8.01e-15	1.0654	0.315	0.075	4.75e-11
PVP01-0209000	8.36e-15	1.40397	0.322	0.076	4.96e-11
PVP01-0508200	9.88e-15	0.652375	0.758	0.418	5.86e-11
PVP01-1205300	1e-14	0.797343	0.349	0.1	5.95e-11
PVP01-0609100	1.04e-14	0.706439	0.758	0.418	6.16e-11
PVP01-0104500	1.24e-14	1.02647	0.477	0.172	7.35e-11
PVP01-1438600	1.31e-14	1.14283	0.282	0.064	7.78e-11
PVP01-1312300	2.24e-14	0.667579	0.362	0.106	1.33e-10
PVP01-1131600	2.32e-14	0.876355	0.644	0.311	1.38e-10
PVP01-1423300	2.45e-14	0.723919	0.356	0.109	1.45e-10
PVP01-1305000	2.88e-14	0.949864	0.349	0.098	1.71e-10
PVP01-1250100	2.96e-14	0.935314	0.389	0.123	1.76e-10
PVP01-1445400	3.59e-14	0.901809	0.315	0.082	2.13e-10
PVP01-0118100	3.72e-14	0.85639	0.349	0.098	2.2e-10
PVP01-0705900	5.39e-14	1.10983	0.396	0.123	3.2e-10
PVP01-1130500	5.96e-14	0.768874	0.336	0.097	3.54e-10
PVP01-1211100	6.48e-14	1.12822	0.268	0.057	3.84e-10
PVP01-1466900	1.23e-13	0.775976	0.389	0.137	7.31e-10
PVP01-1261400	1.25e-13	0.92136	0.436	0.158	7.4e-10
PVP01-1327800	1.99e-13	0.945412	0.289	0.068	1.18e-09
PVP01-1131900	3.32e-13	0.776795	0.396	0.132	1.97e-09
PVP01-1249900	3.95e-13	1.18221	0.268	0.059	2.35e-09
PVP01-0211300	4.02e-13	0.601613	0.322	0.096	2.39e-09
PVP01-0115600	4.98e-13	1.06644	0.275	0.063	2.96e-09
PVP01-0612400	5.54e-13	1.06298	0.617	0.309	3.29e-09
PVP01-0726100	6.31e-13	0.756969	0.289	0.076	3.75e-09
PVP01-0935900	8.6e-13	0.675324	0.51	0.219	5.1e-09
PVP01-0828900	1.05e-12	0.963919	0.322	0.095	6.25e-09
PVP01-1311000	1.09e-12	1.12025	0.322	0.089	6.49e-09
PVP01-0615200	1.17e-12	0.905468	0.268	0.063	6.93e-09
PVP01-0703000	1.17e-12	0.605556	0.315	0.097	6.93e-09
PVP01-1463200	1.35e-12	0.668986	0.557	0.26	8.03e-09
PVP01-1408600	1.89e-12	0.98418	0.309	0.086	1.12e-08
PVP01-0104400	2.11e-12	0.73828	0.315	0.091	1.25e-08
PVP01-1337900	2.18e-12	0.802698	0.336	0.103	1.3e-08
PVP01-1441600	3.22e-12	0.709214	0.416	0.161	1.91e-08
PVP01-0728900	4.84e-12	1.4285	0.503	0.242	2.87e-08
PVP01-0604200	6.33e-12	0.607919	0.315	0.097	3.76e-08
PVP01-1440600	7.2e-12	1.05355	0.315	0.091	4.27e-08
PVP01-1146300	7.62e-12	0.895345	0.309	0.09	4.52e-08
PVP01-0946100	8.32e-12	1.08537	0.309	0.088	4.94e-08
PVP01-1310500	9.75e-12	0.728565	0.302	0.088	5.78e-08
PVP01-0616500	1.51e-11	1.02305	0.295	0.083	8.96e-08
PVP01-0620800	1.64e-11	0.708874	0.483	0.207	9.76e-08
PVP01-1110900	3.09e-11	0.750079	0.376	0.136	1.83e-07
PVP01-0818900	3.75e-11	0.81046	0.289	0.084	2.23e-07
PVP01-0620000	5.42e-11	0.592108	0.383	0.151	3.22e-07
PVP01-1404400	7.28e-11	0.761608	0.315	0.101	4.32e-07
PVP01-1007300	7.96e-11	0.63864	0.295	0.093	4.72e-07
PVP01-1125500	1.02e-10	0.727375	0.295	0.088	6.07e-07
PVP01-1131700	4.62e-10	1.10727	0.591	0.326	2.74e-06
PVP01-0905800	5.63e-10	0.876827	0.745	0.514	3.34e-06
PVP01-1409400	8.14e-10	0.699182	0.423	0.189	4.83e-06
PVP01-1319600	1.24e-09	0.735586	0.309	0.108	7.34e-06

## Sheet: Hypnozoite_subclusters_markers
GeneID	p_val	avg_log2FC	pct.1	pct.2	p_val_adj	cluster
PVP01_0202900	3.67e-10	0.908358	0.929	0.957	2.18e-06	Pv_H_C1
PVP01_0112500	2.32e-07	2.00651	0.134	0	0.00137592	Pv_H_C1
PVP01_1015200	3.52e-06	1.22013	0.688	0.497	0.0209079	Pv_H_C1
PVP01_1412500	4.01e-06	2.24403	0.339	0.124	0.0237713	Pv_H_C1
PVP01_0420300	4.6e-06	1.36222	0.107	0	0.0272908	Pv_H_C1
PVP01_1011500	4.11e-15	1.8121	0.671	0.157	2.44e-11	Pv_H_C2
PVP01_1430700	2.34e-13	1.70543	0.592	0.127	1.39e-09	Pv_H_C2
PVP01_1440800	6.97e-11	2.07451	0.408	0.056	4.14e-07	Pv_H_C2
PVP01_1413100	3.14e-10	1.71759	0.434	0.076	1.86e-06	Pv_H_C2
PVP01_0703600	4.15e-10	2.05005	0.329	0.03	2.46e-06	Pv_H_C2
PVP01_1110800	1.24e-09	1.34677	0.553	0.157	7.34e-06	Pv_H_C2
PVP01_1265700	2.69e-09	2.26361	0.408	0.076	1.6e-05	Pv_H_C2
PVP01_1226200	3.06e-09	2.18321	0.408	0.076	1.82e-05	Pv_H_C2
PVP01_1341700	3.06e-09	2.25998	0.224	0.005	1.82e-05	Pv_H_C2
PVP01_1419300	9.26e-09	1.30425	0.408	0.081	5.5e-05	Pv_H_C2
PVP01_1211400	1.02e-08	0.845054	0.658	0.259	6.03e-05	Pv_H_C2
PVP01_1227600	1.14e-08	1.92709	0.25	0.015	6.75e-05	Pv_H_C2
PVP01_0820800	1.42e-08	1.32775	0.342	0.051	8.42e-05	Pv_H_C2
PVP01_0607000	1.73e-08	1.68504	0.5	0.142	0.000102841	Pv_H_C2
PVP01_0815500	1.85e-08	1.93357	0.316	0.041	0.000110025	Pv_H_C2
PVP01_1444200	2.7e-08	1.93793	0.526	0.168	0.000160407	Pv_H_C2
PVP01_1246300	2.75e-08	1.16923	0.658	0.269	0.000163466	Pv_H_C2
PVP01_1261200	2.84e-08	1.81927	0.395	0.081	0.000168636	Pv_H_C2
PVP01_1205300	3.63e-08	1.41204	0.5	0.147	0.000215168	Pv_H_C2
PVP01_0908600	4.4e-08	1.26258	0.539	0.178	0.000260817	Pv_H_C2
PVP01_0519300	5.73e-08	1.75081	0.421	0.102	0.000340133	Pv_H_C2
PVP01_1126600	1.16e-07	1.24974	0.592	0.228	0.000689111	Pv_H_C2
PVP01_1334200	1.4e-07	1.59538	0.421	0.107	0.000828789	Pv_H_C2
PVP01_1259100	2.03e-07	1.06184	0.842	0.513	0.00120319	Pv_H_C2
PVP01_0715300	2.08e-07	2.09379	0.289	0.041	0.00123528	Pv_H_C2
PVP01_1346000	2.3e-07	0.809673	0.539	0.193	0.00136491	Pv_H_C2
PVP01_1013100	2.39e-07	1.92348	0.395	0.096	0.00141598	Pv_H_C2
PVP01_1467200	2.94e-07	1.5178	0.368	0.081	0.00174296	Pv_H_C2
PVP01_1210500	3.56e-07	1.30654	0.487	0.157	0.00211378	Pv_H_C2
PVP01_0618300	5e-07	1.30321	0.132	0	0.00296826	Pv_H_C2
PVP01_0704400	5.32e-07	1.85137	0.487	0.168	0.00315461	Pv_H_C2
PVP01_1243300	6.29e-07	1.70671	0.211	0.015	0.00373224	Pv_H_C2
PVP01_0825200	7.66e-07	2.27547	0.224	0.02	0.00454375	Pv_H_C2
PVP01_0701800	7.79e-07	1.22282	0.711	0.371	0.00462228	Pv_H_C2
PVP01_1338700	8.28e-07	1.30568	0.355	0.081	0.0049107	Pv_H_C2
PVP01_1340600	8.96e-07	1.36332	0.382	0.096	0.00531734	Pv_H_C2
PVP01_1417900	9.54e-07	1.47	0.316	0.061	0.00565857	Pv_H_C2
PVP01_1306000	1.26e-06	1.52816	0.303	0.056	0.00745359	Pv_H_C2
PVP01_1313800	1.39e-06	1.50973	0.408	0.117	0.00825517	Pv_H_C2
PVP01_0415000	1.39e-06	1.02758	0.447	0.142	0.00826256	Pv_H_C2
PVP01_1143800	1.54e-06	1.46548	0.474	0.162	0.0091265	Pv_H_C2
PVP01_1304600	1.56e-06	1.05948	0.724	0.386	0.00926122	Pv_H_C2
PVP01_1441300	2.12e-06	1.98398	0.342	0.081	0.0125556	Pv_H_C2
PVP01_1210600	2.13e-06	1.18759	0.632	0.294	0.0126492	Pv_H_C2
PVP01_0621900	2.13e-06	1.37344	0.211	0.02	0.0126577	Pv_H_C2
PVP01_1002900	2.19e-06	1.73823	0.263	0.041	0.0130235	Pv_H_C2
PVP01_1132000	2.25e-06	1.66387	0.263	0.041	0.0133267	Pv_H_C2
PVP01_0521900	2.55e-06	1.18585	0.25	0.036	0.0151125	Pv_H_C2
PVP01_1120600	2.57e-06	1.46411	0.25	0.036	0.0152667	Pv_H_C2
PVP01_1432800	2.64e-06	1.81047	0.211	0.02	0.0156731	Pv_H_C2
PVP01_0703500	2.65e-06	1.16314	0.553	0.228	0.0157416	Pv_H_C2
PVP01_0931500	2.79e-06	0.820657	0.408	0.122	0.0165676	Pv_H_C2
PVP01_0621300	2.82e-06	0.908521	0.789	0.467	0.0167148	Pv_H_C2
PVP01_0106700	3.03e-06	0.983626	0.658	0.325	0.0179822	Pv_H_C2
PVP01_0814800	3.2e-06	1.86325	0.355	0.091	0.0189852	Pv_H_C2
PVP01_1410600	3.54e-06	1.48773	0.329	0.076	0.0210048	Pv_H_C2
PVP01_1420500	4.42e-06	1.38412	0.539	0.228	0.0262394	Pv_H_C2
PVP01_0609700	4.51e-06	2.50939	0.263	0.046	0.0267557	Pv_H_C2
PVP01_1264400	5.06e-06	1.35287	0.408	0.127	0.0300039	Pv_H_C2
PVP01_0603400	6.96e-06	1.63532	0.25	0.041	0.041287	Pv_H_C2
PVP01_1440600	7.73e-06	1.1637	0.461	0.168	0.0458954	Pv_H_C2
PVP01_1419500	7.88e-06	1.82683	0.237	0.036	0.0467655	Pv_H_C2
PVP01_0304200	8.42e-06	1.6495	0.105	0	0.0499598	Pv_H_C2
PVP01_1469200	8.38e-13	2.57258	0.367	0.009	4.97e-09	Pv_H_C3
PVP01_0808400	3.58e-11	1.86399	0.714	0.201	2.12e-07	Pv_H_C3
PVP01_1108000	4.21e-10	2.17087	0.49	0.076	2.5e-06	Pv_H_C3
PVP01_0117800	3.05e-09	2.26612	0.347	0.027	1.81e-05	Pv_H_C3
PVP01_0819400	1.48e-08	2.57273	0.388	0.049	8.76e-05	Pv_H_C3
PVP01_1320200	1.58e-08	2.71473	0.327	0.027	9.38e-05	Pv_H_C3
PVP01_1212100	2.71e-08	2.45492	0.184	0	0.000160994	Pv_H_C3
PVP01_1225900	6.1e-08	2.89331	0.388	0.058	0.00036219	Pv_H_C3
PVP01_0415600	1.5e-07	2.61051	0.388	0.062	0.0008906	Pv_H_C3
PVP01_1030400	1.54e-07	1.73958	0.408	0.071	0.00091342	Pv_H_C3
PVP01_0823900	1.69e-07	2.30092	0.469	0.107	0.0010043	Pv_H_C3
PVP01_1110900	1.87e-07	1.92352	0.49	0.121	0.00111194	Pv_H_C3
PVP01_0514800	6.64e-07	1.8051	0.388	0.071	0.00393758	Pv_H_C3
PVP01_0105700	1e-06	1.72542	0.612	0.237	0.005938	Pv_H_C3
PVP01_0405900	1.01e-06	1.94532	0.408	0.085	0.00597391	Pv_H_C3
PVP01_1445100	1.1e-06	2.17478	0.592	0.214	0.00650345	Pv_H_C3
PVP01_0832100	1.24e-06	1.49389	0.143	0	0.00736362	Pv_H_C3
PVP01_0702600	1.24e-06	1.29352	0.143	0	0.00736362	Pv_H_C3
PVP01_1447300	1.46e-06	1.96042	0.51	0.152	0.00869273	Pv_H_C3
PVP01_0729600	3.21e-06	1.70108	0.286	0.036	0.0190299	Pv_H_C3
PVP01_0114200	3.44e-06	2.03044	0.388	0.085	0.0203999	Pv_H_C3
PVP01_1119400	3.66e-06	1.54594	0.327	0.054	0.0217026	Pv_H_C3
PVP01_0714400	5.36e-06	2.15479	0.429	0.112	0.0317988	Pv_H_C3
PVP01_0406200	5.82e-06	1.61795	0.49	0.156	0.0345357	Pv_H_C3
PVP01_0413600	5.86e-06	1.54875	0.265	0.031	0.0347692	Pv_H_C3
PVP01_0304000	5.9e-06	1.61359	0.714	0.384	0.0350343	Pv_H_C3
PVP01_1331500	6.09e-06	1.59814	0.265	0.031	0.0361393	Pv_H_C3
PVP01_1434100	7.46e-06	1.74597	0.306	0.049	0.0442676	Pv_H_C3
PVP01_1430900	7.64e-06	0.678844	0.388	0.094	0.0453091	Pv_H_C3
PVP01_0908200	7.93e-06	3.06264	0.245	0.027	0.0470383	Pv_H_C3
PVP01_1434000	8.23e-06	1.16264	0.122	0	0.0488097	Pv_H_C3
PVP01_0731800	8.23e-06	2.1017	0.122	0	0.0488097	Pv_H_C3
PVP01_0521400	8.23e-06	1.72218	0.122	0	0.0488097	Pv_H_C3
PVP01_1403600	1.76e-17	3.80817	0.778	0.165	1.05e-13	Pv_H_C4
PVP01_1012900	6.27e-14	3.95873	0.583	0.051	3.72e-10	Pv_H_C4
PVP01_0926800	5.17e-12	4.25455	0.556	0.076	3.07e-08	Pv_H_C4
PVP01_1443900	2.94e-11	3.53266	0.611	0.127	1.75e-07	Pv_H_C4
PVP01_1458400	2.95e-11	3.80252	0.5	0.046	1.75e-07	Pv_H_C4
PVP01_0929800	2.96e-11	1.69261	0.944	0.709	1.75e-07	Pv_H_C4
PVP01_1403500	6.44e-11	4.26222	0.5	0.055	3.82e-07	Pv_H_C4
PVP01_0928600	1.43e-10	3.51687	0.5	0.055	8.47e-07	Pv_H_C4
PVP01_1249300	1.44e-10	3.36144	0.556	0.08	8.52e-07	Pv_H_C4
PVP01_0414200	3.22e-10	3.80749	0.444	0.042	1.91e-06	Pv_H_C4
PVP01_0622400	7.22e-10	3.49035	0.5	0.068	4.29e-06	Pv_H_C4
PVP01_1007200	8.64e-10	2.18633	0.833	0.498	5.12e-06	Pv_H_C4
PVP01_0712400	7.33e-09	3.43895	0.472	0.076	4.35e-05	Pv_H_C4
PVP01_0822800	1.38e-08	2.72217	0.639	0.19	8.21e-05	Pv_H_C4
PVP01_1219400	1.5e-08	3.90596	0.472	0.08	8.9e-05	Pv_H_C4
PVP01_1309600	2.09e-08	3.17725	0.333	0.017	0.000124284	Pv_H_C4
PVP01_0610500	2.58e-08	2.78581	0.556	0.127	0.000152953	Pv_H_C4
PVP01_0807800	7.12e-08	2.22372	0.667	0.456	0.000422269	Pv_H_C4
PVP01_0835400	9.25e-08	3.4466	0.361	0.034	0.000549143	Pv_H_C4
PVP01_1019800	9.75e-08	2.9866	0.528	0.135	0.000578493	Pv_H_C4
PVP01_1116900	1.11e-07	3.08898	0.5	0.118	0.000656572	Pv_H_C4
PVP01_0513700	1.15e-07	3.06523	0.194	0	0.000681275	Pv_H_C4
PVP01_1252400	2.07e-07	3.11768	0.5	0.118	0.00122861	Pv_H_C4
PVP01_1022800	2.96e-07	2.69064	0.611	0.283	0.00175608	Pv_H_C4
PVP01_1321800	3.34e-07	3.33812	0.472	0.11	0.00198218	Pv_H_C4
PVP01_1008400	3.67e-07	2.29386	0.667	0.308	0.00217637	Pv_H_C4
PVP01_0117600	6.41e-07	3.11428	0.361	0.042	0.00380167	Pv_H_C4
PVP01_1110000	9.36e-07	3.96177	0.306	0.03	0.0055566	Pv_H_C4
PVP01_0712500	1.14e-06	2.84668	0.306	0.025	0.00678228	Pv_H_C4
PVP01_0816700	1.27e-06	3.2768	0.444	0.101	0.00753045	Pv_H_C4
PVP01_1429700	1.6e-06	1.59387	0.778	0.498	0.00950261	Pv_H_C4
PVP01_0903900	1.95e-06	2.24915	0.639	0.304	0.0115619	Pv_H_C4
PVP01_0805600	2.46e-06	2.46701	0.5	0.127	0.0145892	Pv_H_C4
PVP01_1255800	2.67e-06	2.44101	0.556	0.194	0.0158531	Pv_H_C4
PVP01_1144900	2.8e-06	2.75481	0.278	0.021	0.016619	Pv_H_C4
PVP01_0810300	3.25e-06	3.17008	0.361	0.063	0.0192835	Pv_H_C4
PVP01_1431600	3.42e-06	1.57871	0.639	0.608	0.0202954	Pv_H_C4
PVP01_1428600	3.62e-06	3.13802	0.389	0.072	0.0214913	Pv_H_C4
PVP01_1028500	4.36e-06	3.2338	0.389	0.089	0.0258669	Pv_H_C4
PVP01_1247300	5.47e-06	2.53615	0.528	0.219	0.0324547	Pv_H_C4
PVP01_1267700	7.55e-06	2.25578	0.556	0.249	0.0448126	Pv_H_C4
PVP01_1242300	7.86e-06	1.97155	0.639	0.392	0.0466237	Pv_H_C4

## Sheet: GoEnrichmentResult_Hypnozoites
GO term enrichment analysis; CC = cellular component; BP = biological process; MF= molecular function; Benjamini adjusted p-values < 0.05)
ID	Name	Bgd count	Result count	Result gene list	Pct of bgd	Fold enrichment	Odds ratio	P-value	Benjamini	Bonferroni	GO aspect
GO:0009987	cellular process	1625	277	PVP01_0105600,PVP01_0106200,PVP01_0107900,PVP01_0109100,PVP01_0111000,PVP01_0117100,PVP01_0118200,PVP01_0203400,PVP01_0206900,PVP01_0208100,PVP01_0208700,PVP01_0211800,PVP01_0212200,PVP01_0214600,PVP01_0214800,PVP01_0215900,PVP01_0307800,PVP01_0308700,PVP01_0309600,PVP01_0311300,PVP01_0313200,PVP01_0317300,PVP01_0320700,PVP01_0408600,PVP01_0409300,PVP01_0412000,PVP01_0413200,PVP01_0415700,PVP01_0…	17	1.44	2.11	7.32e-16	5.31e-13	5.31e-13	BP
GO:0044238	primary metabolic process	1157	200	PVP01_0105600,PVP01_0107900,PVP01_0111000,PVP01_0117100,PVP01_0118200,PVP01_0203400,PVP01_0206900,PVP01_0211800,PVP01_0212200,PVP01_0214600,PVP01_0307800,PVP01_0309600,PVP01_0313200,PVP01_0317300,PVP01_0320700,PVP01_0406400,PVP01_0409300,PVP01_0412000,PVP01_0413200,PVP01_0415700,PVP01_0416200,PVP01_0416900,PVP01_0418500,PVP01_0506900,PVP01_0507800,PVP01_0519700,PVP01_0520400,PVP01_0522400,PVP01_0…	17.3	1.46	1.9	6.94e-11	2.51e-08	5.03e-08	BP
GO:0008152	metabolic process	1317	217	PVP01_0105600,PVP01_0107900,PVP01_0111000,PVP01_0117100,PVP01_0118200,PVP01_0203400,PVP01_0206900,PVP01_0211800,PVP01_0212200,PVP01_0214600,PVP01_0214800,PVP01_0307800,PVP01_0309600,PVP01_0311300,PVP01_0313200,PVP01_0317300,PVP01_0320700,PVP01_0405900,PVP01_0406400,PVP01_0409300,PVP01_0412000,PVP01_0413200,PVP01_0415700,PVP01_0416200,PVP01_0416900,PVP01_0418500,PVP01_0505000,PVP01_0506900,PVP01_0…	16.5	1.39	1.8	8.38e-10	1.49e-07	6.08e-07	BP
GO:0071704	organic substance metabolic process	1218	204	PVP01_0105600,PVP01_0107900,PVP01_0111000,PVP01_0117100,PVP01_0118200,PVP01_0203400,PVP01_0206900,PVP01_0211800,PVP01_0212200,PVP01_0214600,PVP01_0214800,PVP01_0307800,PVP01_0309600,PVP01_0311300,PVP01_0313200,PVP01_0317300,PVP01_0320700,PVP01_0406400,PVP01_0409300,PVP01_0412000,PVP01_0413200,PVP01_0415700,PVP01_0416200,PVP01_0416900,PVP01_0418500,PVP01_0506900,PVP01_0507800,PVP01_0519700,PVP01_0…	16.7	1.42	1.81	8.92e-10	1.49e-07	6.46e-07	BP
GO:0043170	macromolecule metabolic process	980	172	PVP01_0105600,PVP01_0107900,PVP01_0111000,PVP01_0117100,PVP01_0203400,PVP01_0206900,PVP01_0211800,PVP01_0212200,PVP01_0214600,PVP01_0307800,PVP01_0309600,PVP01_0311300,PVP01_0313200,PVP01_0317300,PVP01_0320700,PVP01_0409300,PVP01_0412000,PVP01_0413200,PVP01_0416200,PVP01_0416900,PVP01_0506900,PVP01_0507800,PVP01_0519700,PVP01_0520400,PVP01_0522400,PVP01_0529500,PVP01_0610500,PVP01_0615200,PVP01_0…	17.6	1.49	1.87	1.03e-09	1.49e-07	7.45e-07	BP
GO:0006807	nitrogen compound metabolic process	1112	189	PVP01_0105600,PVP01_0107900,PVP01_0111000,PVP01_0117100,PVP01_0118200,PVP01_0203400,PVP01_0206900,PVP01_0211800,PVP01_0212200,PVP01_0214600,PVP01_0214800,PVP01_0307800,PVP01_0309600,PVP01_0313200,PVP01_0317300,PVP01_0320700,PVP01_0409300,PVP01_0412000,PVP01_0413200,PVP01_0416200,PVP01_0416900,PVP01_0418500,PVP01_0506900,PVP01_0507800,PVP01_0519700,PVP01_0520400,PVP01_0522400,PVP01_0529500,PVP01_0…	17	1.44	1.82	1.64e-09	1.98e-07	1.19e-06	BP
GO:0034641	cellular nitrogen compound metabolic process	750	139	PVP01_0105600,PVP01_0111000,PVP01_0117100,PVP01_0203400,PVP01_0211800,PVP01_0214600,PVP01_0214800,PVP01_0307800,PVP01_0313200,PVP01_0317300,PVP01_0320700,PVP01_0409300,PVP01_0416200,PVP01_0418500,PVP01_0506900,PVP01_0519700,PVP01_0522400,PVP01_0608400,PVP01_0615200,PVP01_0615700,PVP01_0616400,PVP01_0617200,PVP01_0618700,PVP01_0706400,PVP01_0708400,PVP01_0712400,PVP01_0713800,PVP01_0716700,PVP01_0…	18.5	1.57	1.95	2.11e-09	2.18e-07	1.53e-06	BP
GO:0044237	cellular metabolic process	1171	196	PVP01_0105600,PVP01_0107900,PVP01_0111000,PVP01_0117100,PVP01_0118200,PVP01_0203400,PVP01_0206900,PVP01_0211800,PVP01_0212200,PVP01_0214600,PVP01_0214800,PVP01_0307800,PVP01_0309600,PVP01_0311300,PVP01_0313200,PVP01_0317300,PVP01_0320700,PVP01_0409300,PVP01_0412000,PVP01_0413200,PVP01_0415700,PVP01_0416200,PVP01_0418500,PVP01_0506900,PVP01_0507800,PVP01_0519700,PVP01_0520400,PVP01_0522400,PVP01_0…	16.7	1.42	1.79	2.67e-09	2.42e-07	1.93e-06	BP
GO:0006412	translation	229	56	PVP01_0111000,PVP01_0203400,PVP01_0211800,PVP01_0317300,PVP01_0416200,PVP01_0506900,PVP01_0519700,PVP01_0522400,PVP01_0706400,PVP01_0716700,PVP01_0803800,PVP01_0807600,PVP01_0810700,PVP01_0815300,PVP01_0820600,PVP01_0822500,PVP01_0823300,PVP01_0829000,PVP01_0903900,PVP01_0906200,PVP01_0918100,PVP01_0926900,PVP01_0930700,PVP01_0944100,PVP01_0945000,PVP01_1013900,PVP01_1014500,PVP01_1016300,PVP01_1…	24.5	2.07	2.58	3.35e-08	2.43e-06	2.43e-05	BP
GO:0043603	cellular amide metabolic process	247	59	PVP01_0111000,PVP01_0203400,PVP01_0211800,PVP01_0214800,PVP01_0317300,PVP01_0416200,PVP01_0506900,PVP01_0519700,PVP01_0522400,PVP01_0706400,PVP01_0716700,PVP01_0803800,PVP01_0807600,PVP01_0810700,PVP01_0815300,PVP01_0820600,PVP01_0822500,PVP01_0823300,PVP01_0829000,PVP01_0903900,PVP01_0906200,PVP01_0918100,PVP01_0926900,PVP01_0930700,PVP01_0944100,PVP01_0945000,PVP01_1013900,PVP01_1014500,PVP01_1…	23.9	2.02	2.51	3.5e-08	2.43e-06	2.54e-05	BP
GO:0043604	amide biosynthetic process	236	57	PVP01_0111000,PVP01_0203400,PVP01_0211800,PVP01_0317300,PVP01_0416200,PVP01_0506900,PVP01_0519700,PVP01_0522400,PVP01_0706400,PVP01_0716700,PVP01_0803800,PVP01_0807600,PVP01_0810700,PVP01_0815300,PVP01_0820600,PVP01_0822500,PVP01_0823300,PVP01_0829000,PVP01_0903900,PVP01_0906200,PVP01_0918100,PVP01_0926900,PVP01_0930700,PVP01_0944100,PVP01_0945000,PVP01_1013900,PVP01_1014500,PVP01_1016300,PVP01_1…	24.2	2.04	2.54	4.02e-08	2.43e-06	2.91e-05	BP
GO:0006518	peptide metabolic process	236	57	PVP01_0111000,PVP01_0203400,PVP01_0211800,PVP01_0317300,PVP01_0416200,PVP01_0506900,PVP01_0519700,PVP01_0522400,PVP01_0706400,PVP01_0716700,PVP01_0803800,PVP01_0807600,PVP01_0810700,PVP01_0815300,PVP01_0820600,PVP01_0822500,PVP01_0823300,PVP01_0829000,PVP01_0903900,PVP01_0906200,PVP01_0918100,PVP01_0926900,PVP01_0930700,PVP01_0944100,PVP01_0945000,PVP01_1013900,PVP01_1014500,PVP01_1016300,PVP01_1…	24.2	2.04	2.54	4.02e-08	2.43e-06	2.91e-05	BP
GO:0043043	peptide biosynthetic process	231	56	PVP01_0111000,PVP01_0203400,PVP01_0211800,PVP01_0317300,PVP01_0416200,PVP01_0506900,PVP01_0519700,PVP01_0522400,PVP01_0706400,PVP01_0716700,PVP01_0803800,PVP01_0807600,PVP01_0810700,PVP01_0815300,PVP01_0820600,PVP01_0822500,PVP01_0823300,PVP01_0829000,PVP01_0903900,PVP01_0906200,PVP01_0918100,PVP01_0926900,PVP01_0930700,PVP01_0944100,PVP01_0945000,PVP01_1013900,PVP01_1014500,PVP01_1016300,PVP01_1…	24.2	2.05	2.55	4.65e-08	2.51e-06	3.37e-05	BP
GO:0044260	cellular macromolecule metabolic process	713	129	PVP01_0105600,PVP01_0107900,PVP01_0111000,PVP01_0203400,PVP01_0206900,PVP01_0211800,PVP01_0212200,PVP01_0307800,PVP01_0309600,PVP01_0311300,PVP01_0317300,PVP01_0320700,PVP01_0409300,PVP01_0412000,PVP01_0413200,PVP01_0416200,PVP01_0506900,PVP01_0507800,PVP01_0519700,PVP01_0520400,PVP01_0522400,PVP01_0529500,PVP01_0616400,PVP01_0617200,PVP01_0706400,PVP01_0708400,PVP01_0716700,PVP01_0717000,PVP01_0…	18.1	1.53	1.86	4.84e-08	2.51e-06	3.51e-05	BP
GO:0010467	gene expression	523	101	PVP01_0111000,PVP01_0117100,PVP01_0203400,PVP01_0211800,PVP01_0214600,PVP01_0313200,PVP01_0317300,PVP01_0409300,PVP01_0416200,PVP01_0506900,PVP01_0519700,PVP01_0522400,PVP01_0615200,PVP01_0615700,PVP01_0618700,PVP01_0706400,PVP01_0716700,PVP01_0717200,PVP01_0721500,PVP01_0802200,PVP01_0803800,PVP01_0807600,PVP01_0810700,PVP01_0813200,PVP01_0815300,PVP01_0820600,PVP01_0821900,PVP01_0822500,PVP01_0…	19.3	1.63	1.97	7.66e-08	3.7e-06	5.55e-05	BP
GO:0019538	protein metabolic process	584	107	PVP01_0107900,PVP01_0111000,PVP01_0203400,PVP01_0206900,PVP01_0211800,PVP01_0212200,PVP01_0309600,PVP01_0317300,PVP01_0412000,PVP01_0413200,PVP01_0416200,PVP01_0416900,PVP01_0506900,PVP01_0507800,PVP01_0518700,PVP01_0519700,PVP01_0520400,PVP01_0522400,PVP01_0529500,PVP01_0610500,PVP01_0706400,PVP01_0716700,PVP01_0724200,PVP01_0803800,PVP01_0807600,PVP01_0810700,PVP01_0815300,PVP01_0820600,PVP01_0…	18.3	1.55	1.84	5.03e-07	2.28e-05	0.000364762	BP
GO:0044267	cellular protein metabolic process	511	96	PVP01_0107900,PVP01_0111000,PVP01_0203400,PVP01_0206900,PVP01_0211800,PVP01_0212200,PVP01_0309600,PVP01_0317300,PVP01_0412000,PVP01_0413200,PVP01_0416200,PVP01_0506900,PVP01_0507800,PVP01_0519700,PVP01_0520400,PVP01_0522400,PVP01_0529500,PVP01_0706400,PVP01_0716700,PVP01_0724200,PVP01_0803800,PVP01_0807600,PVP01_0810700,PVP01_0815300,PVP01_0820600,PVP01_0822500,PVP01_0822900,PVP01_0823300,PVP01_0…	18.8	1.59	1.89	6.84e-07	2.92e-05	0.0004962	BP
GO:0034645	cellular macromolecule biosynthetic process	373	74	PVP01_0105600,PVP01_0111000,PVP01_0203400,PVP01_0211800,PVP01_0307800,PVP01_0311300,PVP01_0317300,PVP01_0409300,PVP01_0416200,PVP01_0506900,PVP01_0519700,PVP01_0522400,PVP01_0706400,PVP01_0716700,PVP01_0721500,PVP01_0803800,PVP01_0807600,PVP01_0810700,PVP01_0815300,PVP01_0820600,PVP01_0821900,PVP01_0822500,PVP01_0823300,PVP01_0828600,PVP01_0829000,PVP01_0903900,PVP01_0906200,PVP01_0918100,PVP01_0…	19.8	1.68	1.98	2.01e-06	8.08e-05	0.00145516	BP
GO:0009059	macromolecule biosynthetic process	374	74	PVP01_0105600,PVP01_0111000,PVP01_0203400,PVP01_0211800,PVP01_0307800,PVP01_0311300,PVP01_0317300,PVP01_0409300,PVP01_0416200,PVP01_0506900,PVP01_0519700,PVP01_0522400,PVP01_0706400,PVP01_0716700,PVP01_0721500,PVP01_0803800,PVP01_0807600,PVP01_0810700,PVP01_0815300,PVP01_0820600,PVP01_0821900,PVP01_0822500,PVP01_0823300,PVP01_0828600,PVP01_0829000,PVP01_0903900,PVP01_0906200,PVP01_0918100,PVP01_0…	19.8	1.68	1.98	2.23e-06	8.52e-05	0.00161841	BP
GO:1901564	organonitrogen compound metabolic process	710	122	PVP01_0107900,PVP01_0111000,PVP01_0118200,PVP01_0203400,PVP01_0206900,PVP01_0211800,PVP01_0212200,PVP01_0214800,PVP01_0309600,PVP01_0313200,PVP01_0317300,PVP01_0412000,PVP01_0413200,PVP01_0416200,PVP01_0416900,PVP01_0418500,PVP01_0506900,PVP01_0507800,PVP01_0519700,PVP01_0520400,PVP01_0522400,PVP01_0529500,PVP01_0608400,PVP01_0610500,PVP01_0706400,PVP01_0713800,PVP01_0716700,PVP01_0722800,PVP01_0…	17.2	1.45	1.71	2.44e-06	8.83e-05	0.00176635	BP
GO:0044271	cellular nitrogen compound biosynthetic process	379	74	PVP01_0111000,PVP01_0203400,PVP01_0211800,PVP01_0313200,PVP01_0317300,PVP01_0409300,PVP01_0416200,PVP01_0418500,PVP01_0506900,PVP01_0519700,PVP01_0522400,PVP01_0608400,PVP01_0706400,PVP01_0716700,PVP01_0721500,PVP01_0722800,PVP01_0803800,PVP01_0807600,PVP01_0810700,PVP01_0815300,PVP01_0820600,PVP01_0821900,PVP01_0822500,PVP01_0823300,PVP01_0829000,PVP01_0903900,PVP01_0906200,PVP01_0918100,PVP01_0…	19.5	1.65	1.94	3.76e-06	0.000129832	0.00272647	BP
GO:1901566	organonitrogen compound biosynthetic process	350	69	PVP01_0111000,PVP01_0203400,PVP01_0211800,PVP01_0313200,PVP01_0317300,PVP01_0416200,PVP01_0418500,PVP01_0506900,PVP01_0519700,PVP01_0522400,PVP01_0608400,PVP01_0706400,PVP01_0716700,PVP01_0722800,PVP01_0803800,PVP01_0807600,PVP01_0810700,PVP01_0815300,PVP01_0820600,PVP01_0822500,PVP01_0823300,PVP01_0828600,PVP01_0829000,PVP01_0903900,PVP01_0906200,PVP01_0918100,PVP01_0926900,PVP01_0929700,PVP01_0…	19.7	1.67	1.96	5.88e-06	0.000193866	0.00426506	BP
GO:0090304	nucleic acid metabolic process	429	78	PVP01_0105600,PVP01_0117100,PVP01_0211800,PVP01_0214600,PVP01_0307800,PVP01_0313200,PVP01_0320700,PVP01_0409300,PVP01_0615200,PVP01_0615700,PVP01_0616400,PVP01_0617200,PVP01_0618700,PVP01_0708400,PVP01_0712400,PVP01_0717000,PVP01_0717200,PVP01_0721500,PVP01_0724300,PVP01_0802200,PVP01_0813200,PVP01_0815300,PVP01_0821900,PVP01_0829000,PVP01_0833000,PVP01_0908500,PVP01_0910200,PVP01_0918100,PVP01_0…	18.2	1.54	1.77	3.18e-05	0.00100067	0.0230663	BP
GO:0009056	catabolic process	125	31	PVP01_0206900,PVP01_0212200,PVP01_0214800,PVP01_0307800,PVP01_0406400,PVP01_0412000,PVP01_0415700,PVP01_0507800,PVP01_0520400,PVP01_0617200,PVP01_0708400,PVP01_0713800,PVP01_0724300,PVP01_0926800,PVP01_1006600,PVP01_1009100,PVP01_1017300,PVP01_1112600,PVP01_1117800,PVP01_1117900,PVP01_1119700,PVP01_1122700,PVP01_1125500,PVP01_1146800,PVP01_1203200,PVP01_1262200,PVP01_1269700,PVP01_1333500,PVP01_1…	24.8	2.1	2.55	3.31e-05	0.00100067	0.0240162	BP
GO:1901575	organic substance catabolic process	120	30	PVP01_0206900,PVP01_0212200,PVP01_0214800,PVP01_0307800,PVP01_0406400,PVP01_0412000,PVP01_0415700,PVP01_0507800,PVP01_0520400,PVP01_0617200,PVP01_0708400,PVP01_0713800,PVP01_0724300,PVP01_1006600,PVP01_1009100,PVP01_1017300,PVP01_1112600,PVP01_1117800,PVP01_1117900,PVP01_1119700,PVP01_1122700,PVP01_1125500,PVP01_1146800,PVP01_1203200,PVP01_1262200,PVP01_1269700,PVP01_1333500,PVP01_1334900,PVP01_1…	25	2.12	2.58	3.77e-05	0.00109214	0.0273034	BP
GO:0006820	anion transport	141	33	PVP01_0106200,PVP01_0209900,PVP01_0215900,PVP01_0529000,PVP01_0702500,PVP01_0704300,PVP01_0708600,PVP01_0731500,PVP01_0837300,PVP01_0926800,PVP01_0937300,PVP01_1003700,PVP01_1009900,PVP01_1121800,PVP01_1127600,PVP01_1133300,PVP01_1207600,PVP01_1213900,PVP01_1230800,PVP01_1235600,PVP01_1237400,PVP01_1251400,PVP01_1301500,PVP01_1319600,PVP01_1333500,PVP01_1408600,PVP01_1416800,PVP01_1419700,PVP01_1…	23.4	1.98	2.37	6.52e-05	0.00181799	0.0472677	BP
GO:0016070	RNA metabolic process	345	64	PVP01_0117100,PVP01_0211800,PVP01_0214600,PVP01_0307800,PVP01_0313200,PVP01_0409300,PVP01_0615200,PVP01_0615700,PVP01_0617200,PVP01_0618700,PVP01_0708400,PVP01_0712400,PVP01_0717200,PVP01_0721500,PVP01_0724300,PVP01_0802200,PVP01_0813200,PVP01_0815300,PVP01_0821900,PVP01_0829000,PVP01_0833000,PVP01_0908500,PVP01_0910200,PVP01_0918100,PVP01_0926000,PVP01_0935500,PVP01_1104300,PVP01_1112600,PVP01_1…	18.6	1.57	1.8	9.57e-05	0.00256888	0.0693597	BP
GO:0006810	transport	258	51	PVP01_0106200,PVP01_0208700,PVP01_0209900,PVP01_0215900,PVP01_0408600,PVP01_0529000,PVP01_0702500,PVP01_0703300,PVP01_0704300,PVP01_0708600,PVP01_0731500,PVP01_0733900,PVP01_0837300,PVP01_0908700,PVP01_0926800,PVP01_0930500,PVP01_0933600,PVP01_0937300,PVP01_1003700,PVP01_1009900,PVP01_1010100,PVP01_1121800,PVP01_1127600,PVP01_1133300,PVP01_1134800,PVP01_1135400,PVP01_1207600,PVP01_1213900,PVP01_1…	19.8	1.67	1.93	9.94e-05	0.00257399	0.0720718	BP
GO:0071705	nitrogen compound transport	121	29	PVP01_0106200,PVP01_0209900,PVP01_0215900,PVP01_0529000,PVP01_0702500,PVP01_0704300,PVP01_0708600,PVP01_0731500,PVP01_0837300,PVP01_0926800,PVP01_0937300,PVP01_1009900,PVP01_1121800,PVP01_1127600,PVP01_1133300,PVP01_1207600,PVP01_1230800,PVP01_1237400,PVP01_1251400,PVP01_1319600,PVP01_1333500,PVP01_1408600,PVP01_1416800,PVP01_1419700,PVP01_1425200,PVP01_1437900,PVP01_1458000,PVP01_1459900,PVP01_1…	24	2.03	2.43	0.000115316	0.00288291	0.0836043	BP
GO:0044249	cellular biosynthetic process	518	88	PVP01_0105600,PVP01_0111000,PVP01_0203400,PVP01_0211800,PVP01_0307800,PVP01_0311300,PVP01_0313200,PVP01_0317300,PVP01_0409300,PVP01_0416200,PVP01_0418500,PVP01_0506900,PVP01_0519700,PVP01_0522400,PVP01_0608400,PVP01_0706400,PVP01_0716700,PVP01_0721500,PVP01_0722800,PVP01_0803800,PVP01_0807600,PVP01_0810700,PVP01_0815300,PVP01_0820600,PVP01_0821900,PVP01_0822500,PVP01_0823300,PVP01_0828600,PVP01_0…	17	1.44	1.63	0.000132083	0.00316623	0.09576	BP
GO:0051234	establishment of localization	261	51	PVP01_0106200,PVP01_0208700,PVP01_0209900,PVP01_0215900,PVP01_0408600,PVP01_0529000,PVP01_0702500,PVP01_0703300,PVP01_0704300,PVP01_0708600,PVP01_0731500,PVP01_0733900,PVP01_0837300,PVP01_0908700,PVP01_0926800,PVP01_0930500,PVP01_0933600,PVP01_0937300,PVP01_1003700,PVP01_1009900,PVP01_1010100,PVP01_1121800,PVP01_1127600,PVP01_1133300,PVP01_1134800,PVP01_1135400,PVP01_1207600,PVP01_1213900,PVP01_1…	19.5	1.65	1.9	0.000135384	0.00316623	0.0981531	BP
GO:0006811	ion transport	184	39	PVP01_0106200,PVP01_0208700,PVP01_0209900,PVP01_0215900,PVP01_0529000,PVP01_0702500,PVP01_0703300,PVP01_0704300,PVP01_0708600,PVP01_0731500,PVP01_0837300,PVP01_0926800,PVP01_0937300,PVP01_1003700,PVP01_1009900,PVP01_1010100,PVP01_1121800,PVP01_1127600,PVP01_1133300,PVP01_1207600,PVP01_1213900,PVP01_1230800,PVP01_1235600,PVP01_1237400,PVP01_1251400,PVP01_1301500,PVP01_1319600,PVP01_1333500,PVP01_1…	21.2	1.79	2.09	0.000148334	0.0033607	0.107542	BP
GO:0046483	heterocycle metabolic process	558	93	PVP01_0105600,PVP01_0117100,PVP01_0211800,PVP01_0214600,PVP01_0214800,PVP01_0307800,PVP01_0313200,PVP01_0320700,PVP01_0409300,PVP01_0418500,PVP01_0608400,PVP01_0615200,PVP01_0615700,PVP01_0616400,PVP01_0617200,PVP01_0618700,PVP01_0708400,PVP01_0712400,PVP01_0713800,PVP01_0717000,PVP01_0717200,PVP01_0721500,PVP01_0722800,PVP01_0724300,PVP01_0802200,PVP01_0813200,PVP01_0815300,PVP01_0821900,PVP01_0…	16.7	1.41	1.6	0.000171461	0.00376696	0.12431	BP
GO:1901360	organic cyclic compound metabolic process	559	93	PVP01_0105600,PVP01_0117100,PVP01_0211800,PVP01_0214600,PVP01_0214800,PVP01_0307800,PVP01_0313200,PVP01_0320700,PVP01_0409300,PVP01_0418500,PVP01_0608400,PVP01_0615200,PVP01_0615700,PVP01_0616400,PVP01_0617200,PVP01_0618700,PVP01_0708400,PVP01_0712400,PVP01_0713800,PVP01_0717000,PVP01_0717200,PVP01_0721500,PVP01_0722800,PVP01_0724300,PVP01_0802200,PVP01_0813200,PVP01_0815300,PVP01_0821900,PVP01_0…	16.6	1.41	1.59	0.000183453	0.00381777	0.133003	BP
GO:1901576	organic substance biosynthetic process	523	88	PVP01_0105600,PVP01_0111000,PVP01_0203400,PVP01_0211800,PVP01_0307800,PVP01_0311300,PVP01_0313200,PVP01_0317300,PVP01_0409300,PVP01_0416200,PVP01_0418500,PVP01_0506900,PVP01_0519700,PVP01_0522400,PVP01_0608400,PVP01_0706400,PVP01_0716700,PVP01_0721500,PVP01_0722800,PVP01_0803800,PVP01_0807600,PVP01_0810700,PVP01_0815300,PVP01_0820600,PVP01_0821900,PVP01_0822500,PVP01_0823300,PVP01_0828600,PVP01_0…	16.8	1.42	1.61	0.000187915	0.00381777	0.136239	BP
GO:0006913	nucleocytoplasmic transport	16	8	PVP01_0529000,PVP01_0708600,PVP01_0837300,PVP01_1009900,PVP01_1121800,PVP01_1301900,PVP01_1416800,PVP01_1425200,	50	4.23	7.56	0.000194838	0.00381777	0.141258	BP
GO:0051169	nuclear transport	16	8	PVP01_0529000,PVP01_0708600,PVP01_0837300,PVP01_1009900,PVP01_1121800,PVP01_1301900,PVP01_1416800,PVP01_1425200,	50	4.23	7.56	0.000194838	0.00381777	0.141258	BP
GO:0006139	nucleobase-containing compound metabolic process	524	88	PVP01_0105600,PVP01_0117100,PVP01_0211800,PVP01_0214600,PVP01_0307800,PVP01_0313200,PVP01_0320700,PVP01_0409300,PVP01_0418500,PVP01_0608400,PVP01_0615200,PVP01_0615700,PVP01_0616400,PVP01_0617200,PVP01_0618700,PVP01_0708400,PVP01_0712400,PVP01_0713800,PVP01_0717000,PVP01_0717200,PVP01_0721500,PVP01_0724300,PVP01_0802200,PVP01_0813200,PVP01_0815300,PVP01_0821900,PVP01_0829000,PVP01_0833000,PVP01_0…	16.8	1.42	1.61	0.000201399	0.00384247	0.146014	BP
GO:0044265	cellular macromolecule catabolic process	80	21	PVP01_0206900,PVP01_0212200,PVP01_0307800,PVP01_0412000,PVP01_0507800,PVP01_0520400,PVP01_0617200,PVP01_0708400,PVP01_0724300,PVP01_1006600,PVP01_1009100,PVP01_1017300,PVP01_1112600,PVP01_1117800,PVP01_1117900,PVP01_1119700,PVP01_1146800,PVP01_1269700,PVP01_1333500,PVP01_1334900,PVP01_1409900,	26.3	2.22	2.73	0.000267515	0.00497304	0.193948	BP
GO:0015031	protein transport	115	27	PVP01_0106200,PVP01_0215900,PVP01_0408600,PVP01_0529000,PVP01_0702500,PVP01_0704300,PVP01_0708600,PVP01_0731500,PVP01_0837300,PVP01_0926800,PVP01_0937300,PVP01_1009900,PVP01_1121800,PVP01_1127600,PVP01_1133300,PVP01_1230800,PVP01_1251400,PVP01_1255200,PVP01_1319600,PVP01_1408600,PVP01_1416800,PVP01_1419700,PVP01_1425200,PVP01_1437900,PVP01_1458000,PVP01_1459900,PVP01_1463300,	23.5	1.99	2.36	0.000284038	0.00514818	0.205927	BP
GO:0009058	biosynthetic process	532	88	PVP01_0105600,PVP01_0111000,PVP01_0203400,PVP01_0211800,PVP01_0307800,PVP01_0311300,PVP01_0313200,PVP01_0317300,PVP01_0409300,PVP01_0416200,PVP01_0418500,PVP01_0506900,PVP01_0519700,PVP01_0522400,PVP01_0608400,PVP01_0706400,PVP01_0716700,PVP01_0721500,PVP01_0722800,PVP01_0803800,PVP01_0807600,PVP01_0810700,PVP01_0815300,PVP01_0820600,PVP01_0821900,PVP01_0822500,PVP01_0823300,PVP01_0828600,PVP01_0…	16.5	1.4	1.57	0.00034561	0.00598129	0.250567	BP
GO:0006725	cellular aromatic compound metabolic process	554	91	PVP01_0105600,PVP01_0117100,PVP01_0211800,PVP01_0214600,PVP01_0307800,PVP01_0313200,PVP01_0320700,PVP01_0409300,PVP01_0418500,PVP01_0608400,PVP01_0615200,PVP01_0615700,PVP01_0616400,PVP01_0617200,PVP01_0618700,PVP01_0708400,PVP01_0712400,PVP01_0713800,PVP01_0717000,PVP01_0717200,PVP01_0721500,PVP01_0722800,PVP01_0724300,PVP01_0802200,PVP01_0813200,PVP01_0815300,PVP01_0821900,PVP01_0829000,PVP01_0…	16.4	1.39	1.56	0.000346502	0.00598129	0.251214	BP
GO:0006886	intracellular protein transport	76	20	PVP01_0106200,PVP01_0215900,PVP01_0529000,PVP01_0702500,PVP01_0704300,PVP01_0708600,PVP01_0731500,PVP01_0837300,PVP01_0937300,PVP01_1009900,PVP01_1121800,PVP01_1127600,PVP01_1251400,PVP01_1319600,PVP01_1408600,PVP01_1416800,PVP01_1419700,PVP01_1425200,PVP01_1437900,PVP01_1458000,	26.3	2.23	2.73	0.000359723	0.0060651	0.260799	BP
GO:0071702	organic substance transport	137	30	PVP01_0106200,PVP01_0209900,PVP01_0215900,PVP01_0529000,PVP01_0702500,PVP01_0704300,PVP01_0708600,PVP01_0731500,PVP01_0837300,PVP01_0926800,PVP01_0937300,PVP01_1003700,PVP01_1009900,PVP01_1121800,PVP01_1127600,PVP01_1133300,PVP01_1207600,PVP01_1230800,PVP01_1237400,PVP01_1251400,PVP01_1319600,PVP01_1333500,PVP01_1408600,PVP01_1416800,PVP01_1419700,PVP01_1425200,PVP01_1437900,PVP01_1458000,PVP01_1…	21.9	1.85	2.16	0.000482901	0.00795689	0.350103	BP
GO:0010468	regulation of gene expression	107	25	PVP01_0216000,PVP01_0529800,PVP01_0617200,PVP01_0724300,PVP01_0802200,PVP01_0807400,PVP01_0908600,PVP01_0916300,PVP01_0934700,PVP01_0940100,PVP01_1008400,PVP01_1015200,PVP01_1017200,PVP01_1116200,PVP01_1137800,PVP01_1142400,PVP01_1240400,PVP01_1257500,PVP01_1333500,PVP01_1406200,PVP01_1409900,PVP01_1417800,PVP01_1418100,PVP01_1440600,PVP01_1457300,	23.4	1.98	2.34	0.000512764	0.00809748	0.371754	BP
GO:0051179	localization	275	51	PVP01_0106200,PVP01_0208700,PVP01_0209900,PVP01_0215900,PVP01_0408600,PVP01_0529000,PVP01_0702500,PVP01_0703300,PVP01_0704300,PVP01_0708600,PVP01_0731500,PVP01_0733900,PVP01_0837300,PVP01_0908700,PVP01_0926800,PVP01_0930500,PVP01_0933600,PVP01_0937300,PVP01_1003700,PVP01_1009900,PVP01_1010100,PVP01_1121800,PVP01_1127600,PVP01_1133300,PVP01_1134800,PVP01_1135400,PVP01_1207600,PVP01_1213900,PVP01_1…	18.5	1.57	1.77	0.000513771	0.00809748	0.372484	BP
GO:0009057	macromolecule catabolic process	84	21	PVP01_0206900,PVP01_0212200,PVP01_0307800,PVP01_0412000,PVP01_0507800,PVP01_0520400,PVP01_0617200,PVP01_0708400,PVP01_0724300,PVP01_1006600,PVP01_1009100,PVP01_1017300,PVP01_1112600,PVP01_1117800,PVP01_1117900,PVP01_1119700,PVP01_1146800,PVP01_1269700,PVP01_1333500,PVP01_1334900,PVP01_1409900,	25	2.12	2.55	0.000549025	0.008469	0.398043	BP
GO:0044248	cellular catabolic process	102	24	PVP01_0206900,PVP01_0212200,PVP01_0214800,PVP01_0307800,PVP01_0412000,PVP01_0507800,PVP01_0520400,PVP01_0617200,PVP01_0708400,PVP01_0724300,PVP01_0926800,PVP01_1006600,PVP01_1009100,PVP01_1017300,PVP01_1112600,PVP01_1117800,PVP01_1117900,PVP01_1119700,PVP01_1146800,PVP01_1203200,PVP01_1269700,PVP01_1333500,PVP01_1334900,PVP01_1409900,	23.5	1.99	2.36	0.000592407	0.00894782	0.429495	BP
GO:0006413	translational initiation	27	10	PVP01_0203400,PVP01_0519700,PVP01_0716700,PVP01_0807600,PVP01_0810700,PVP01_0944100,PVP01_1016300,PVP01_1311500,PVP01_1338300,PVP01_1431600,	37	3.14	4.46	0.000629266	0.00931057	0.456218	BP
GO:0051641	cellular localization	115	26	PVP01_0106200,PVP01_0215900,PVP01_0408600,PVP01_0529000,PVP01_0702500,PVP01_0704300,PVP01_0708600,PVP01_0731500,PVP01_0733900,PVP01_0837300,PVP01_0937300,PVP01_1009900,PVP01_1121800,PVP01_1127600,PVP01_1135400,PVP01_1251400,PVP01_1301900,PVP01_1319600,PVP01_1408600,PVP01_1416800,PVP01_1419700,PVP01_1425200,PVP01_1437900,PVP01_1448200,PVP01_1458000,PVP01_1463300,	22.6	1.91	2.24	0.000683046	0.00990416	0.495208	BP
GO:0005975	carbohydrate metabolic process	32	11	PVP01_0713800,PVP01_0930600,PVP01_1008400,PVP01_1122700,PVP01_1125500,PVP01_1131000,PVP01_1203200,PVP01_1203600,PVP01_1253200,PVP01_1262200,PVP01_1435000,	34.4	2.91	3.97	0.000706547	0.0100441	0.512247	BP
GO:0006457	protein folding	53	15	PVP01_0109100,PVP01_0308700,PVP01_0819900,PVP01_0833400,PVP01_0934800,PVP01_1022000,PVP01_1114100,PVP01_1120300,PVP01_1127700,PVP01_1140200,PVP01_1221700,PVP01_1236700,PVP01_1253300,PVP01_1311600,PVP01_1450300,	28.3	2.4	3	0.000854654	0.0119158	0.619624	BP
GO:0015833	peptide transport	111	25	PVP01_0106200,PVP01_0215900,PVP01_0529000,PVP01_0702500,PVP01_0704300,PVP01_0708600,PVP01_0731500,PVP01_0837300,PVP01_0926800,PVP01_0937300,PVP01_1009900,PVP01_1121800,PVP01_1127600,PVP01_1133300,PVP01_1230800,PVP01_1251400,PVP01_1319600,PVP01_1408600,PVP01_1416800,PVP01_1419700,PVP01_1425200,PVP01_1437900,PVP01_1458000,PVP01_1459900,PVP01_1463300,	22.5	1.91	2.23	0.000914643	0.0125116	0.663116	BP
GO:0042886	amide transport	112	25	PVP01_0106200,PVP01_0215900,PVP01_0529000,PVP01_0702500,PVP01_0704300,PVP01_0708600,PVP01_0731500,PVP01_0837300,PVP01_0926800,PVP01_0937300,PVP01_1009900,PVP01_1121800,PVP01_1127600,PVP01_1133300,PVP01_1230800,PVP01_1251400,PVP01_1319600,PVP01_1408600,PVP01_1416800,PVP01_1419700,PVP01_1425200,PVP01_1437900,PVP01_1458000,PVP01_1459900,PVP01_1463300,	22.3	1.89	2.2	0.00105013	0.0140989	0.76134	BP
GO:0045184	establishment of protein localization	113	25	PVP01_0106200,PVP01_0215900,PVP01_0529000,PVP01_0702500,PVP01_0704300,PVP01_0708600,PVP01_0731500,PVP01_0837300,PVP01_0926800,PVP01_0937300,PVP01_1009900,PVP01_1121800,PVP01_1127600,PVP01_1133300,PVP01_1230800,PVP01_1251400,PVP01_1319600,PVP01_1408600,PVP01_1416800,PVP01_1419700,PVP01_1425200,PVP01_1437900,PVP01_1458000,PVP01_1459900,PVP01_1463300,	22.1	1.87	2.18	0.00120265	0.0158531	0.871922	BP
GO:0034613	cellular protein localization	84	20	PVP01_0106200,PVP01_0215900,PVP01_0529000,PVP01_0702500,PVP01_0704300,PVP01_0708600,PVP01_0731500,PVP01_0837300,PVP01_0937300,PVP01_1009900,PVP01_1121800,PVP01_1127600,PVP01_1251400,PVP01_1319600,PVP01_1408600,PVP01_1416800,PVP01_1419700,PVP01_1425200,PVP01_1437900,PVP01_1458000,	23.8	2.02	2.39	0.001426	0.0178028	1	BP
GO:0070727	cellular macromolecule localization	84	20	PVP01_0106200,PVP01_0215900,PVP01_0529000,PVP01_0702500,PVP01_0704300,PVP01_0708600,PVP01_0731500,PVP01_0837300,PVP01_0937300,PVP01_1009900,PVP01_1121800,PVP01_1127600,PVP01_1251400,PVP01_1319600,PVP01_1408600,PVP01_1416800,PVP01_1419700,PVP01_1425200,PVP01_1437900,PVP01_1458000,	23.8	2.02	2.39	0.001426	0.0178028	1	BP
GO:0046907	intracellular transport	102	23	PVP01_0106200,PVP01_0215900,PVP01_0529000,PVP01_0702500,PVP01_0704300,PVP01_0708600,PVP01_0731500,PVP01_0837300,PVP01_0937300,PVP01_1009900,PVP01_1121800,PVP01_1127600,PVP01_1251400,PVP01_1301900,PVP01_1319600,PVP01_1408600,PVP01_1416800,PVP01_1419700,PVP01_1425200,PVP01_1437900,PVP01_1448200,PVP01_1458000,PVP01_1463300,	22.5	1.91	2.23	0.00142664	0.0178028	1	BP
GO:0060255	regulation of macromolecule metabolic process	121	26	PVP01_0216000,PVP01_0419200,PVP01_0529800,PVP01_0617200,PVP01_0724300,PVP01_0802200,PVP01_0807400,PVP01_0908600,PVP01_0916300,PVP01_0934700,PVP01_0940100,PVP01_1008400,PVP01_1015200,PVP01_1017200,PVP01_1116200,PVP01_1142400,PVP01_1216600,PVP01_1240400,PVP01_1257500,PVP01_1333500,PVP01_1406200,PVP01_1409900,PVP01_1417800,PVP01_1418100,PVP01_1440600,PVP01_1457300,	21.5	1.82	2.1	0.00151902	0.0178028	1	BP
GO:0019941	modification-dependent protein catabolic process	45	13	PVP01_0206900,PVP01_0212200,PVP01_0412000,PVP01_0507800,PVP01_0520400,PVP01_1006600,PVP01_1009100,PVP01_1017300,PVP01_1117800,PVP01_1117900,PVP01_1119700,PVP01_1269700,PVP01_1334900,	28.9	2.45	3.08	0.00152245	0.0178028	1	BP
GO:0043632	modification-dependent macromolecule catabolic process	45	13	PVP01_0206900,PVP01_0212200,PVP01_0412000,PVP01_0507800,PVP01_0520400,PVP01_1006600,PVP01_1009100,PVP01_1017300,PVP01_1117800,PVP01_1117900,PVP01_1119700,PVP01_1269700,PVP01_1334900,	28.9	2.45	3.08	0.00152245	0.0178028	1	BP
GO:0006511	ubiquitin-dependent protein catabolic process	45	13	PVP01_0206900,PVP01_0212200,PVP01_0412000,PVP01_0507800,PVP01_0520400,PVP01_1006600,PVP01_1009100,PVP01_1017300,PVP01_1117800,PVP01_1117900,PVP01_1119700,PVP01_1269700,PVP01_1334900,	28.9	2.45	3.08	0.00152245	0.0178028	1	BP
GO:0051649	establishment of localization in cell	103	23	PVP01_0106200,PVP01_0215900,PVP01_0529000,PVP01_0702500,PVP01_0704300,PVP01_0708600,PVP01_0731500,PVP01_0837300,PVP01_0937300,PVP01_1009900,PVP01_1121800,PVP01_1127600,PVP01_1251400,PVP01_1301900,PVP01_1319600,PVP01_1408600,PVP01_1416800,PVP01_1419700,PVP01_1425200,PVP01_1437900,PVP01_1448200,PVP01_1458000,PVP01_1463300,	22.3	1.89	2.2	0.00163875	0.0182895	1	BP
GO:0000463	maturation of LSU-rRNA from tricistronic rRNA transcript (SSU-rRNA, 5.8S rRNA, LSU-rRNA)	3	3	PVP01_0833000,PVP01_0908500,PVP01_1343000,	100	8.47	inf	0.00163974	0.0182895	1	BP
GO:0015698	inorganic anion transport	3	3	PVP01_1213900,PVP01_1235600,PVP01_1301500,	100	8.47	inf	0.00163974	0.0182895	1	BP
GO:0008104	protein localization	117	25	PVP01_0106200,PVP01_0215900,PVP01_0529000,PVP01_0702500,PVP01_0704300,PVP01_0708600,PVP01_0731500,PVP01_0837300,PVP01_0926800,PVP01_0937300,PVP01_1009900,PVP01_1121800,PVP01_1127600,PVP01_1133300,PVP01_1230800,PVP01_1251400,PVP01_1319600,PVP01_1408600,PVP01_1416800,PVP01_1419700,PVP01_1425200,PVP01_1437900,PVP01_1458000,PVP01_1459900,PVP01_1463300,	21.4	1.81	2.08	0.00201961	0.0221851	1	BP
GO:0006418	tRNA aminoacylation for protein translation	36	11	PVP01_0211800,PVP01_0815300,PVP01_0829000,PVP01_0918100,PVP01_1104300,PVP01_1126700,PVP01_1205600,PVP01_1217800,PVP01_1221800,PVP01_1432600,PVP01_1437400,	30.6	2.59	3.33	0.0021168	0.0229056	1	BP
GO:0051252	regulation of RNA metabolic process	69	17	PVP01_0216000,PVP01_0529800,PVP01_0802200,PVP01_0807400,PVP01_0908600,PVP01_0916300,PVP01_0940100,PVP01_1015200,PVP01_1017200,PVP01_1116200,PVP01_1142400,PVP01_1240400,PVP01_1257500,PVP01_1417800,PVP01_1418100,PVP01_1440600,PVP01_1457300,	24.6	2.09	2.49	0.00215331	0.0229581	1	BP
GO:0019222	regulation of metabolic process	124	26	PVP01_0216000,PVP01_0419200,PVP01_0529800,PVP01_0617200,PVP01_0724300,PVP01_0802200,PVP01_0807400,PVP01_0908600,PVP01_0916300,PVP01_0934700,PVP01_0940100,PVP01_1008400,PVP01_1015200,PVP01_1017200,PVP01_1116200,PVP01_1142400,PVP01_1216600,PVP01_1240400,PVP01_1257500,PVP01_1333500,PVP01_1406200,PVP01_1409900,PVP01_1417800,PVP01_1418100,PVP01_1440600,PVP01_1457300,	21	1.78	2.03	0.00219725	0.0230871	1	BP
GO:0051170	import into nucleus	6	4	PVP01_0529000,PVP01_1009900,PVP01_1121800,PVP01_1425200,	66.7	5.64	15.04	0.00237457	0.0239106	1	BP
GO:0034504	protein localization to nucleus	6	4	PVP01_0529000,PVP01_1009900,PVP01_1121800,PVP01_1425200,	66.7	5.64	15.04	0.00237457	0.0239106	1	BP
GO:0006606	protein import into nucleus	6	4	PVP01_0529000,PVP01_1009900,PVP01_1121800,PVP01_1425200,	66.7	5.64	15.04	0.00237457	0.0239106	1	BP
GO:0019219	regulation of nucleobase-containing compound metabolic process	70	17	PVP01_0216000,PVP01_0529800,PVP01_0802200,PVP01_0807400,PVP01_0908600,PVP01_0916300,PVP01_0940100,PVP01_1015200,PVP01_1017200,PVP01_1116200,PVP01_1142400,PVP01_1240400,PVP01_1257500,PVP01_1417800,PVP01_1418100,PVP01_1440600,PVP01_1457300,	24.3	2.06	2.44	0.00254094	0.0252353	1	BP
GO:0070647	protein modification by small protein conjugation or removal	38	11	PVP01_0107900,PVP01_0212200,PVP01_0507800,PVP01_0520400,PVP01_1006600,PVP01_1017300,PVP01_1111300,PVP01_1118900,PVP01_1417900,PVP01_1444000,PVP01_1455100,	28.9	2.45	3.08	0.00340316	0.0319809	1	BP
GO:0043038	amino acid activation	38	11	PVP01_0211800,PVP01_0815300,PVP01_0829000,PVP01_0918100,PVP01_1104300,PVP01_1126700,PVP01_1205600,PVP01_1217800,PVP01_1221800,PVP01_1432600,PVP01_1437400,	28.9	2.45	3.08	0.00340316	0.0319809	1	BP
GO:0043039	tRNA aminoacylation	38	11	PVP01_0211800,PVP01_0815300,PVP01_0829000,PVP01_0918100,PVP01_1104300,PVP01_1126700,PVP01_1205600,PVP01_1217800,PVP01_1221800,PVP01_1432600,PVP01_1437400,	28.9	2.45	3.08	0.00340316	0.0319809	1	BP
GO:0051168	nuclear export	10	5	PVP01_0529000,PVP01_0708600,PVP01_0837300,PVP01_1301900,PVP01_1416800,	50	4.23	7.53	0.0034206	0.0319809	1	BP
GO:0016579	protein deubiquitination	14	6	PVP01_0212200,PVP01_0520400,PVP01_1006600,PVP01_1017300,PVP01_1118900,PVP01_1417900,	42.9	3.63	5.65	0.0034407	0.0319809	1	BP
GO:0006950	response to stress	78	18	PVP01_0109100,PVP01_0307800,PVP01_0308700,PVP01_0320700,PVP01_0616400,PVP01_1016600,PVP01_1114400,PVP01_1119200,PVP01_1210600,PVP01_1255700,PVP01_1265600,PVP01_1301400,PVP01_1307600,PVP01_1311600,PVP01_1321800,PVP01_1405000,PVP01_1428200,PVP01_1461300,	23.1	1.95	2.28	0.00350524	0.0321684	1	BP
GO:0051171	regulation of nitrogen compound metabolic process	103	22	PVP01_0216000,PVP01_0419200,PVP01_0529800,PVP01_0802200,PVP01_0807400,PVP01_0908600,PVP01_0916300,PVP01_0940100,PVP01_1008400,PVP01_1015200,PVP01_1017200,PVP01_1116200,PVP01_1142400,PVP01_1216600,PVP01_1240400,PVP01_1257500,PVP01_1333500,PVP01_1406200,PVP01_1417800,PVP01_1418100,PVP01_1440600,PVP01_1457300,	21.4	1.81	2.07	0.00369706	0.0335046	1	BP
GO:0033036	macromolecule localization	130	26	PVP01_0106200,PVP01_0215900,PVP01_0529000,PVP01_0702500,PVP01_0704300,PVP01_0708600,PVP01_0731500,PVP01_0837300,PVP01_0926800,PVP01_0937300,PVP01_1009900,PVP01_1121800,PVP01_1127600,PVP01_1133300,PVP01_1230800,PVP01_1251400,PVP01_1319600,PVP01_1333500,PVP01_1408600,PVP01_1416800,PVP01_1419700,PVP01_1425200,PVP01_1437900,PVP01_1458000,PVP01_1459900,PVP01_1463300,	20	1.69	1.91	0.00434952	0.0389309	1	BP
GO:0006520	cellular amino acid metabolic process	62	15	PVP01_0118200,PVP01_0211800,PVP01_0815300,PVP01_0829000,PVP01_0918100,PVP01_1104300,PVP01_1108300,PVP01_1126700,PVP01_1140100,PVP01_1205600,PVP01_1217800,PVP01_1221800,PVP01_1314200,PVP01_1432600,PVP01_1437400,	24.2	2.05	2.42	0.00464157	0.0407913	1	BP
GO:0006401	RNA catabolic process	24	8	PVP01_0307800,PVP01_0617200,PVP01_0708400,PVP01_0724300,PVP01_1112600,PVP01_1146800,PVP01_1333500,PVP01_1409900,	33.3	2.82	3.77	0.00471181	0.0407913	1	BP
GO:0080090	regulation of primary metabolic process	105	22	PVP01_0216000,PVP01_0419200,PVP01_0529800,PVP01_0802200,PVP01_0807400,PVP01_0908600,PVP01_0916300,PVP01_0940100,PVP01_1008400,PVP01_1015200,PVP01_1017200,PVP01_1116200,PVP01_1142400,PVP01_1216600,PVP01_1240400,PVP01_1257500,PVP01_1333500,PVP01_1406200,PVP01_1417800,PVP01_1418100,PVP01_1440600,PVP01_1457300,	21	1.77	2.02	0.00472616	0.0407913	1	BP
GO:0006508	proteolysis	131	26	PVP01_0206900,PVP01_0212200,PVP01_0412000,PVP01_0416900,PVP01_0507800,PVP01_0520400,PVP01_0610500,PVP01_0916200,PVP01_0920200,PVP01_1006600,PVP01_1009100,PVP01_1017300,PVP01_1109600,PVP01_1117000,PVP01_1117800,PVP01_1117900,PVP01_1118900,PVP01_1119700,PVP01_1248900,PVP01_1269700,PVP01_1314900,PVP01_1315900,PVP01_1334900,PVP01_1340900,PVP01_1417900,PVP01_1457800,	19.8	1.68	1.89	0.00484099	0.0412908	1	BP
GO:0022613	ribonucleoprotein complex biogenesis	112	23	PVP01_0117100,PVP01_0208100,PVP01_0519700,PVP01_0807600,PVP01_0810700,PVP01_0813200,PVP01_0833000,PVP01_0908500,PVP01_0910200,PVP01_0930800,PVP01_1016300,PVP01_1114200,PVP01_1254400,PVP01_1338000,PVP01_1343000,PVP01_1403600,PVP01_1417900,PVP01_1418800,PVP01_1427500,PVP01_1431600,PVP01_1444900,PVP01_1452900,PVP01_1468600,	20.5	1.74	1.97	0.00508229	0.0416932	1	BP
GO:0044257	cellular protein catabolic process	51	13	PVP01_0206900,PVP01_0212200,PVP01_0412000,PVP01_0507800,PVP01_0520400,PVP01_1006600,PVP01_1009100,PVP01_1017300,PVP01_1117800,PVP01_1117900,PVP01_1119700,PVP01_1269700,PVP01_1334900,	25.5	2.16	2.59	0.00510155	0.0416932	1	BP
GO:0051603	proteolysis involved in cellular protein catabolic process	51	13	PVP01_0206900,PVP01_0212200,PVP01_0412000,PVP01_0507800,PVP01_0520400,PVP01_1006600,PVP01_1009100,PVP01_1017300,PVP01_1117800,PVP01_1117900,PVP01_1119700,PVP01_1269700,PVP01_1334900,	25.5	2.16	2.59	0.00510155	0.0416932	1	BP
GO:0070646	protein modification by small protein removal	15	6	PVP01_0212200,PVP01_0520400,PVP01_1006600,PVP01_1017300,PVP01_1118900,PVP01_1417900,	40	3.39	5.02	0.00517032	0.0416932	1	BP
GO:0006904	vesicle docking involved in exocytosis	4	3	PVP01_0408600,PVP01_0733900,PVP01_1135400,	75	6.35	22.52	0.00598082	0.0416932	1	BP
GO:0052646	alditol phosphate metabolic process	4	3	PVP01_0833800,PVP01_1203200,PVP01_1435000,	75	6.35	22.52	0.00598082	0.0416932	1	BP
GO:0046903	secretion	4	3	PVP01_0408600,PVP01_0733900,PVP01_1135400,	75	6.35	22.52	0.00598082	0.0416932	1	BP
GO:0009266	response to temperature stimulus	4	3	PVP01_0109100,PVP01_0308700,PVP01_1311600,	75	6.35	22.52	0.00598082	0.0416932	1	BP
GO:0006072	glycerol-3-phosphate metabolic process	4	3	PVP01_0833800,PVP01_1203200,PVP01_1435000,	75	6.35	22.52	0.00598082	0.0416932	1	BP
GO:0006887	exocytosis	4	3	PVP01_0408600,PVP01_0733900,PVP01_1135400,	75	6.35	22.52	0.00598082	0.0416932	1	BP
GO:0009408	response to heat	4	3	PVP01_0109100,PVP01_0308700,PVP01_1311600,	75	6.35	22.52	0.00598082	0.0416932	1	BP
GO:0048278	vesicle docking	4	3	PVP01_0408600,PVP01_0733900,PVP01_1135400,	75	6.35	22.52	0.00598082	0.0416932	1	BP
GO:0000470	maturation of LSU-rRNA	4	3	PVP01_0833000,PVP01_0908500,PVP01_1343000,	75	6.35	22.52	0.00598082	0.0416932	1	BP
GO:0140352	export from cell	4	3	PVP01_0408600,PVP01_0733900,PVP01_1135400,	75	6.35	22.52	0.00598082	0.0416932	1	BP
GO:0140056	organelle localization by membrane tethering	4	3	PVP01_0408600,PVP01_0733900,PVP01_1135400,	75	6.35	22.52	0.00598082	0.0416932	1	BP
GO:0140029	exocytic process	4	3	PVP01_0408600,PVP01_0733900,PVP01_1135400,	75	6.35	22.52	0.00598082	0.0416932	1	BP
GO:0022406	membrane docking	4	3	PVP01_0408600,PVP01_0733900,PVP01_1135400,	75	6.35	22.52	0.00598082	0.0416932	1	BP
GO:0032940	secretion by cell	4	3	PVP01_0408600,PVP01_0733900,PVP01_1135400,	75	6.35	22.52	0.00598082	0.0416932	1	BP
GO:0009628	response to abiotic stimulus	4	3	PVP01_0109100,PVP01_0308700,PVP01_1311600,	75	6.35	22.52	0.00598082	0.0416932	1	BP
GO:0016071	mRNA metabolic process	114	23	PVP01_0214600,PVP01_0615200,PVP01_0617200,PVP01_0618700,PVP01_0724300,PVP01_0802200,PVP01_1125900,PVP01_1134700,PVP01_1138800,PVP01_1138900,PVP01_1202100,PVP01_1206600,PVP01_1214200,PVP01_1232900,PVP01_1245200,PVP01_1269400,PVP01_1333500,PVP01_1341400,PVP01_1409900,PVP01_1415600,PVP01_1417900,PVP01_1427500,PVP01_1452900,	20.2	1.71	1.93	0.00636842	0.0439724	1	BP
GO:0005622	intracellular anatomical structure	1434	240	PVP01_0105600,PVP01_0109100,PVP01_0111000,PVP01_0114200,PVP01_0117100,PVP01_0118200,PVP01_0204200,PVP01_0206900,PVP01_0208100,PVP01_0211800,PVP01_0215900,PVP01_0216000,PVP01_0302600,PVP01_0307800,PVP01_0308700,PVP01_0311300,PVP01_0317300,PVP01_0320700,PVP01_0408600,PVP01_0409300,PVP01_0411000,PVP01_0412000,PVP01_0415000,PVP01_0415600,PVP01_0415700,PVP01_0416200,PVP01_0506500,PVP01_0506900,PVP01_0…	16.7	1.42	1.91	5.82e-12	1.72e-09	1.72e-09	CC
GO:0005634	nucleus	504	103	PVP01_0105600,PVP01_0117100,PVP01_0204200,PVP01_0206900,PVP01_0208100,PVP01_0216000,PVP01_0302600,PVP01_0307800,PVP01_0311300,PVP01_0320700,PVP01_0414700,PVP01_0415000,PVP01_0511000,PVP01_0517100,PVP01_0519300,PVP01_0529800,PVP01_0615200,PVP01_0615700,PVP01_0616400,PVP01_0616700,PVP01_0618700,PVP01_0708600,PVP01_0717000,PVP01_0724200,PVP01_0802200,PVP01_0806500,PVP01_0807400,PVP01_0810700,PVP01_0…	20.4	1.73	2.14	2.19e-09	3.24e-07	6.47e-07	CC
GO:0032991	protein-containing complex	587	108	PVP01_0105600,PVP01_0117100,PVP01_0206900,PVP01_0208700,PVP01_0215900,PVP01_0311300,PVP01_0317300,PVP01_0415600,PVP01_0419200,PVP01_0507800,PVP01_0519700,PVP01_0615700,PVP01_0616700,PVP01_0618700,PVP01_0702500,PVP01_0704300,PVP01_0715400,PVP01_0716700,PVP01_0802200,PVP01_0803800,PVP01_0807600,PVP01_0810700,PVP01_0813200,PVP01_0819900,PVP01_0820600,PVP01_0821900,PVP01_0822500,PVP01_0828600,PVP01_0…	18.4	1.56	1.86	3.5e-07	3.45e-05	0.000103387	CC
GO:1990904	ribonucleoprotein complex	155	40	PVP01_0117100,PVP01_0317300,PVP01_0519700,PVP01_0616700,PVP01_0618700,PVP01_0802200,PVP01_0803800,PVP01_0807600,PVP01_0813200,PVP01_0822500,PVP01_0833000,PVP01_0906200,PVP01_0908500,PVP01_0910200,PVP01_0937300,PVP01_1013900,PVP01_1016300,PVP01_1112500,PVP01_1114200,PVP01_1127600,PVP01_1134600,PVP01_1138900,PVP01_1202100,PVP01_1203300,PVP01_1206600,PVP01_1240900,PVP01_1245200,PVP01_1254400,PVP01_1…	25.8	2.18	2.73	7.81e-07	5.76e-05	0.000230377	CC
GO:0043229	intracellular organelle	1101	176	PVP01_0105600,PVP01_0111000,PVP01_0117100,PVP01_0204200,PVP01_0206900,PVP01_0208100,PVP01_0216000,PVP01_0302600,PVP01_0307800,PVP01_0308700,PVP01_0311300,PVP01_0317300,PVP01_0320700,PVP01_0409300,PVP01_0416200,PVP01_0506500,PVP01_0506900,PVP01_0511000,PVP01_0519300,PVP01_0519400,PVP01_0522400,PVP01_0526700,PVP01_0529800,PVP01_0615200,PVP01_0615700,PVP01_0616400,PVP01_0616700,PVP01_0618700,PVP01_0…	16	1.35	1.63	1.02e-06	6.03e-05	0.000301359	CC
GO:0043226	organelle	1157	181	PVP01_0105600,PVP01_0111000,PVP01_0114200,PVP01_0117100,PVP01_0204200,PVP01_0206900,PVP01_0208100,PVP01_0216000,PVP01_0302600,PVP01_0307800,PVP01_0308700,PVP01_0311300,PVP01_0317300,PVP01_0320700,PVP01_0409300,PVP01_0416200,PVP01_0506500,PVP01_0506900,PVP01_0511000,PVP01_0519300,PVP01_0519400,PVP01_0522400,PVP01_0526700,PVP01_0529800,PVP01_0610000,PVP01_0615200,PVP01_0615700,PVP01_0616400,PVP01_0…	15.6	1.32	1.58	3.1e-06	0.000152519	0.000915113	CC
GO:0005829	cytosol	111	28	PVP01_0118200,PVP01_0317300,PVP01_0411000,PVP01_0415700,PVP01_0819900,PVP01_0822500,PVP01_0823800,PVP01_0833000,PVP01_0833400,PVP01_0904200,PVP01_0906200,PVP01_1008400,PVP01_1008800,PVP01_1112600,PVP01_1114100,PVP01_1134600,PVP01_1140200,PVP01_1203300,PVP01_1217800,PVP01_1225400,PVP01_1253200,PVP01_1311600,PVP01_1315200,PVP01_1324700,PVP01_1429000,PVP01_1442500,PVP01_1448200,PVP01_1463300,	25.2	2.14	2.6	5.75e-05	0.00242273	0.0169591	CC
GO:0005737	cytoplasm	848	131	PVP01_0109100,PVP01_0114200,PVP01_0118200,PVP01_0206900,PVP01_0211800,PVP01_0215900,PVP01_0307800,PVP01_0308700,PVP01_0317300,PVP01_0320700,PVP01_0408600,PVP01_0409300,PVP01_0411000,PVP01_0412000,PVP01_0415000,PVP01_0415700,PVP01_0416200,PVP01_0506500,PVP01_0507600,PVP01_0519400,PVP01_0519700,PVP01_0526700,PVP01_0610000,PVP01_0615700,PVP01_0616700,PVP01_0619500,PVP01_0702500,PVP01_0704300,PVP01_0…	15.4	1.31	1.48	0.000244877	0.00902984	0.0722387	CC
GO:0044424	obsolete intracellular part	279	52	PVP01_0109100,PVP01_0206900,PVP01_0211800,PVP01_0215900,PVP01_0408600,PVP01_0412000,PVP01_0415000,PVP01_0507600,PVP01_0519700,PVP01_0610000,PVP01_0615700,PVP01_0616700,PVP01_0713800,PVP01_0717000,PVP01_0806500,PVP01_0807600,PVP01_0810700,PVP01_0819400,PVP01_0823800,PVP01_0926800,PVP01_1009900,PVP01_1015200,PVP01_1102600,PVP01_1104300,PVP01_1112500,PVP01_1114100,PVP01_1117800,PVP01_1117900,PVP01_1…	18.6	1.58	1.79	0.000399203	0.0122589	0.117765	CC
GO:0043231	intracellular membrane-bounded organelle	851	130	PVP01_0105600,PVP01_0117100,PVP01_0204200,PVP01_0206900,PVP01_0208100,PVP01_0216000,PVP01_0302600,PVP01_0307800,PVP01_0308700,PVP01_0311300,PVP01_0320700,PVP01_0409300,PVP01_0416200,PVP01_0506500,PVP01_0511000,PVP01_0519300,PVP01_0519400,PVP01_0526700,PVP01_0529800,PVP01_0615200,PVP01_0615700,PVP01_0616400,PVP01_0616700,PVP01_0618700,PVP01_0619500,PVP01_0704300,PVP01_0716300,PVP01_0724200,PVP01_0…	15.3	1.29	1.46	0.000432827	0.0122589	0.127684	CC
GO:0005840	ribosome	168	35	PVP01_0111000,PVP01_0317300,PVP01_0506900,PVP01_0522400,PVP01_0803800,PVP01_0822500,PVP01_0823300,PVP01_0833000,PVP01_0903900,PVP01_0906200,PVP01_0926900,PVP01_0930700,PVP01_0930800,PVP01_0945000,PVP01_1013900,PVP01_1014500,PVP01_1026900,PVP01_1113100,PVP01_1134600,PVP01_1203300,PVP01_1212800,PVP01_1213400,PVP01_1213600,PVP01_1231500,PVP01_1240900,PVP01_1252400,PVP01_1260000,PVP01_1323300,PVP01_1…	20.8	1.76	2.03	0.00045711	0.0122589	0.134848	CC
GO:0043227	membrane-bounded organelle	908	135	PVP01_0105600,PVP01_0114200,PVP01_0117100,PVP01_0204200,PVP01_0206900,PVP01_0208100,PVP01_0216000,PVP01_0302600,PVP01_0307800,PVP01_0308700,PVP01_0311300,PVP01_0320700,PVP01_0409300,PVP01_0416200,PVP01_0506500,PVP01_0511000,PVP01_0519300,PVP01_0519400,PVP01_0526700,PVP01_0529800,PVP01_0610000,PVP01_0615200,PVP01_0615700,PVP01_0616400,PVP01_0616700,PVP01_0618700,PVP01_0619500,PVP01_0704300,PVP01_0…	14.9	1.26	1.41	0.00107931	0.026533	0.318396	CC
GO:0005488	binding	1604	308	PVP01_0103700,PVP01_0104600,PVP01_0105600,PVP01_0107900,PVP01_0109100,PVP01_0109400,PVP01_0203400,PVP01_0204200,PVP01_0211800,PVP01_0212200,PVP01_0214300,PVP01_0214600,PVP01_0215900,PVP01_0216000,PVP01_0302600,PVP01_0307800,PVP01_0308700,PVP01_0308900,PVP01_0310000,PVP01_0311300,PVP01_0317300,PVP01_0409300,PVP01_0413200,PVP01_0415000,PVP01_0505000,PVP01_0506900,PVP01_0507600,PVP01_0511000,PVP01_0…	19.2	1.63	2.84	4.94e-29	2.5e-26	2.5e-26	MF
GO:0097159	organic cyclic compound binding	1020	211	PVP01_0103700,PVP01_0105600,PVP01_0109100,PVP01_0109400,PVP01_0203400,PVP01_0204200,PVP01_0211800,PVP01_0214600,PVP01_0216000,PVP01_0302600,PVP01_0307800,PVP01_0308700,PVP01_0308900,PVP01_0310000,PVP01_0311300,PVP01_0317300,PVP01_0409300,PVP01_0413200,PVP01_0415000,PVP01_0506900,PVP01_0515400,PVP01_0516600,PVP01_0518700,PVP01_0519400,PVP01_0519700,PVP01_0529500,PVP01_0529800,PVP01_0607200,PVP01_0…	20.7	1.75	2.57	2.9e-21	4.88e-19	1.46e-18	MF
GO:1901363	heterocyclic compound binding	1020	211	PVP01_0103700,PVP01_0105600,PVP01_0109100,PVP01_0109400,PVP01_0203400,PVP01_0204200,PVP01_0211800,PVP01_0214600,PVP01_0216000,PVP01_0302600,PVP01_0307800,PVP01_0308700,PVP01_0308900,PVP01_0310000,PVP01_0311300,PVP01_0317300,PVP01_0409300,PVP01_0413200,PVP01_0415000,PVP01_0506900,PVP01_0515400,PVP01_0516600,PVP01_0518700,PVP01_0519400,PVP01_0519700,PVP01_0529500,PVP01_0529800,PVP01_0607200,PVP01_0…	20.7	1.75	2.57	2.9e-21	4.88e-19	1.46e-18	MF
GO:0003676	nucleic acid binding	610	141	PVP01_0103700,PVP01_0105600,PVP01_0109400,PVP01_0203400,PVP01_0211800,PVP01_0214600,PVP01_0216000,PVP01_0302600,PVP01_0307800,PVP01_0308700,PVP01_0308900,PVP01_0311300,PVP01_0317300,PVP01_0409300,PVP01_0415000,PVP01_0506900,PVP01_0519700,PVP01_0529800,PVP01_0607200,PVP01_0615200,PVP01_0618700,PVP01_0701800,PVP01_0708400,PVP01_0712400,PVP01_0716700,PVP01_0717000,PVP01_0721500,PVP01_0729700,PVP01_0…	23.1	1.96	2.69	1.01e-17	1.28e-15	5.1e-15	MF
GO:0043167	ion binding	766	151	PVP01_0105600,PVP01_0109100,PVP01_0204200,PVP01_0211800,PVP01_0214300,PVP01_0307800,PVP01_0308700,PVP01_0310000,PVP01_0409300,PVP01_0413200,PVP01_0415000,PVP01_0505000,PVP01_0515400,PVP01_0516600,PVP01_0518700,PVP01_0519400,PVP01_0520400,PVP01_0529500,PVP01_0604500,PVP01_0615200,PVP01_0615700,PVP01_0616100,PVP01_0619500,PVP01_0701800,PVP01_0702100,PVP01_0703300,PVP01_0705100,PVP01_0706400,PVP01_0…	19.7	1.67	2.16	1.75e-12	1.77e-10	8.85e-10	MF
GO:0003723	RNA binding	341	83	PVP01_0103700,PVP01_0203400,PVP01_0214600,PVP01_0317300,PVP01_0415000,PVP01_0506900,PVP01_0519700,PVP01_0607200,PVP01_0708400,PVP01_0712400,PVP01_0716700,PVP01_0729700,PVP01_0802200,PVP01_0804100,PVP01_0806500,PVP01_0807600,PVP01_0810700,PVP01_0820600,PVP01_0837400,PVP01_0906200,PVP01_0906600,PVP01_0908100,PVP01_0910200,PVP01_0911200,PVP01_0918100,PVP01_0926900,PVP01_0937300,PVP01_0939900,PVP01_0…	24.3	2.06	2.66	1.27e-11	1.07e-09	6.4e-09	MF
GO:0036094	small molecule binding	548	111	PVP01_0105600,PVP01_0109100,PVP01_0204200,PVP01_0211800,PVP01_0308700,PVP01_0310000,PVP01_0311300,PVP01_0409300,PVP01_0413200,PVP01_0415000,PVP01_0505000,PVP01_0515400,PVP01_0516600,PVP01_0518700,PVP01_0519400,PVP01_0529500,PVP01_0615200,PVP01_0619500,PVP01_0701800,PVP01_0702100,PVP01_0703300,PVP01_0708400,PVP01_0708900,PVP01_0713800,PVP01_0716300,PVP01_0717000,PVP01_0717200,PVP01_0722800,PVP01_0…	20.3	1.71	2.13	7.61e-10	5.49e-08	3.85e-07	MF
GO:0005524	ATP binding	395	86	PVP01_0105600,PVP01_0109100,PVP01_0204200,PVP01_0211800,PVP01_0308700,PVP01_0413200,PVP01_0415000,PVP01_0515400,PVP01_0516600,PVP01_0518700,PVP01_0529500,PVP01_0615200,PVP01_0701800,PVP01_0708400,PVP01_0708900,PVP01_0713800,PVP01_0716300,PVP01_0717000,PVP01_0722800,PVP01_0815300,PVP01_0819400,PVP01_0819900,PVP01_0822900,PVP01_0828800,PVP01_0829000,PVP01_0833400,PVP01_0837100,PVP01_0905700,PVP01_0…	21.8	1.84	2.29	2.53e-09	1.27e-07	1.28e-06	MF
GO:0043168	anion binding	513	104	PVP01_0105600,PVP01_0109100,PVP01_0204200,PVP01_0211800,PVP01_0308700,PVP01_0310000,PVP01_0413200,PVP01_0415000,PVP01_0505000,PVP01_0515400,PVP01_0516600,PVP01_0518700,PVP01_0519400,PVP01_0529500,PVP01_0615200,PVP01_0619500,PVP01_0701800,PVP01_0702100,PVP01_0708400,PVP01_0708900,PVP01_0713800,PVP01_0716300,PVP01_0717000,PVP01_0717200,PVP01_0722800,PVP01_0729700,PVP01_0808400,PVP01_0815300,PVP01_0…	20.3	1.72	2.12	2.89e-09	1.27e-07	1.46e-06	MF
GO:1901265	nucleoside phosphate binding	533	107	PVP01_0105600,PVP01_0109100,PVP01_0204200,PVP01_0211800,PVP01_0308700,PVP01_0310000,PVP01_0311300,PVP01_0413200,PVP01_0415000,PVP01_0515400,PVP01_0516600,PVP01_0518700,PVP01_0519400,PVP01_0529500,PVP01_0615200,PVP01_0619500,PVP01_0701800,PVP01_0702100,PVP01_0703300,PVP01_0708400,PVP01_0708900,PVP01_0713800,PVP01_0716300,PVP01_0717000,PVP01_0717200,PVP01_0722800,PVP01_0729700,PVP01_0808400,PVP01_0…	20.1	1.7	2.1	2.9e-09	1.27e-07	1.46e-06	MF
GO:0000166	nucleotide binding	533	107	PVP01_0105600,PVP01_0109100,PVP01_0204200,PVP01_0211800,PVP01_0308700,PVP01_0310000,PVP01_0311300,PVP01_0413200,PVP01_0415000,PVP01_0515400,PVP01_0516600,PVP01_0518700,PVP01_0519400,PVP01_0529500,PVP01_0615200,PVP01_0619500,PVP01_0701800,PVP01_0702100,PVP01_0703300,PVP01_0708400,PVP01_0708900,PVP01_0713800,PVP01_0716300,PVP01_0717000,PVP01_0717200,PVP01_0722800,PVP01_0729700,PVP01_0808400,PVP01_0…	20.1	1.7	2.1	2.9e-09	1.27e-07	1.46e-06	MF
GO:0097367	carbohydrate derivative binding	494	101	PVP01_0105600,PVP01_0109100,PVP01_0204200,PVP01_0211800,PVP01_0308700,PVP01_0310000,PVP01_0409300,PVP01_0413200,PVP01_0415000,PVP01_0515400,PVP01_0516600,PVP01_0518700,PVP01_0529500,PVP01_0615200,PVP01_0701800,PVP01_0702100,PVP01_0708400,PVP01_0708900,PVP01_0713800,PVP01_0716300,PVP01_0717000,PVP01_0722800,PVP01_0729700,PVP01_0808400,PVP01_0815300,PVP01_0819400,PVP01_0819900,PVP01_0822900,PVP01_0…	20.4	1.73	2.13	3.19e-09	1.27e-07	1.61e-06	MF
GO:0035639	purine ribonucleoside triphosphate binding	481	99	PVP01_0105600,PVP01_0109100,PVP01_0204200,PVP01_0211800,PVP01_0308700,PVP01_0310000,PVP01_0413200,PVP01_0415000,PVP01_0515400,PVP01_0516600,PVP01_0518700,PVP01_0529500,PVP01_0615200,PVP01_0701800,PVP01_0702100,PVP01_0708400,PVP01_0708900,PVP01_0713800,PVP01_0716300,PVP01_0717000,PVP01_0722800,PVP01_0729700,PVP01_0808400,PVP01_0815300,PVP01_0819400,PVP01_0819900,PVP01_0822900,PVP01_0828800,PVP01_0…	20.6	1.74	2.15	3.26e-09	1.27e-07	1.65e-06	MF
GO:0032559	adenyl ribonucleotide binding	399	86	PVP01_0105600,PVP01_0109100,PVP01_0204200,PVP01_0211800,PVP01_0308700,PVP01_0413200,PVP01_0415000,PVP01_0515400,PVP01_0516600,PVP01_0518700,PVP01_0529500,PVP01_0615200,PVP01_0701800,PVP01_0708400,PVP01_0708900,PVP01_0713800,PVP01_0716300,PVP01_0717000,PVP01_0722800,PVP01_0815300,PVP01_0819400,PVP01_0819900,PVP01_0822900,PVP01_0828800,PVP01_0829000,PVP01_0833400,PVP01_0837100,PVP01_0905700,PVP01_0…	21.6	1.82	2.25	4.27e-09	1.54e-07	2.16e-06	MF
GO:0030554	adenyl nucleotide binding	400	86	PVP01_0105600,PVP01_0109100,PVP01_0204200,PVP01_0211800,PVP01_0308700,PVP01_0413200,PVP01_0415000,PVP01_0515400,PVP01_0516600,PVP01_0518700,PVP01_0529500,PVP01_0615200,PVP01_0701800,PVP01_0708400,PVP01_0708900,PVP01_0713800,PVP01_0716300,PVP01_0717000,PVP01_0722800,PVP01_0815300,PVP01_0819400,PVP01_0819900,PVP01_0822900,PVP01_0828800,PVP01_0829000,PVP01_0833400,PVP01_0837100,PVP01_0905700,PVP01_0…	21.5	1.82	2.25	4.87e-09	1.64e-07	2.46e-06	MF
GO:0032555	purine ribonucleotide binding	486	99	PVP01_0105600,PVP01_0109100,PVP01_0204200,PVP01_0211800,PVP01_0308700,PVP01_0310000,PVP01_0413200,PVP01_0415000,PVP01_0515400,PVP01_0516600,PVP01_0518700,PVP01_0529500,PVP01_0615200,PVP01_0701800,PVP01_0702100,PVP01_0708400,PVP01_0708900,PVP01_0713800,PVP01_0716300,PVP01_0717000,PVP01_0722800,PVP01_0729700,PVP01_0808400,PVP01_0815300,PVP01_0819400,PVP01_0819900,PVP01_0822900,PVP01_0828800,PVP01_0…	20.4	1.72	2.12	5.86e-09	1.8e-07	2.96e-06	MF
GO:0016787	hydrolase activity	587	114	PVP01_0103700,PVP01_0105600,PVP01_0109100,PVP01_0204200,PVP01_0206900,PVP01_0208700,PVP01_0212200,PVP01_0214800,PVP01_0307800,PVP01_0309600,PVP01_0320700,PVP01_0406400,PVP01_0415000,PVP01_0415600,PVP01_0415700,PVP01_0416900,PVP01_0516600,PVP01_0518700,PVP01_0520400,PVP01_0610500,PVP01_0615200,PVP01_0616400,PVP01_0701800,PVP01_0702100,PVP01_0706400,PVP01_0708400,PVP01_0710400,PVP01_0716700,PVP01_0…	19.4	1.64	2.02	6.04e-09	1.8e-07	3.05e-06	MF
GO:0017076	purine nucleotide binding	487	99	PVP01_0105600,PVP01_0109100,PVP01_0204200,PVP01_0211800,PVP01_0308700,PVP01_0310000,PVP01_0413200,PVP01_0415000,PVP01_0515400,PVP01_0516600,PVP01_0518700,PVP01_0529500,PVP01_0615200,PVP01_0701800,PVP01_0702100,PVP01_0708400,PVP01_0708900,PVP01_0713800,PVP01_0716300,PVP01_0717000,PVP01_0722800,PVP01_0729700,PVP01_0808400,PVP01_0815300,PVP01_0819400,PVP01_0819900,PVP01_0822900,PVP01_0828800,PVP01_0…	20.3	1.72	2.11	6.58e-09	1.85e-07	3.32e-06	MF
GO:0032553	ribonucleotide binding	489	99	PVP01_0105600,PVP01_0109100,PVP01_0204200,PVP01_0211800,PVP01_0308700,PVP01_0310000,PVP01_0413200,PVP01_0415000,PVP01_0515400,PVP01_0516600,PVP01_0518700,PVP01_0529500,PVP01_0615200,PVP01_0701800,PVP01_0702100,PVP01_0708400,PVP01_0708900,PVP01_0713800,PVP01_0716300,PVP01_0717000,PVP01_0722800,PVP01_0729700,PVP01_0808400,PVP01_0815300,PVP01_0819400,PVP01_0819900,PVP01_0822900,PVP01_0828800,PVP01_0…	20.2	1.71	2.1	8.28e-09	2.2e-07	4.18e-06	MF
GO:0003824	catalytic activity	1320	209	PVP01_0103700,PVP01_0105600,PVP01_0107900,PVP01_0109100,PVP01_0118200,PVP01_0204200,PVP01_0206900,PVP01_0208700,PVP01_0211800,PVP01_0212200,PVP01_0214800,PVP01_0307800,PVP01_0309600,PVP01_0311300,PVP01_0313200,PVP01_0320700,PVP01_0405900,PVP01_0406400,PVP01_0409300,PVP01_0412000,PVP01_0413200,PVP01_0415000,PVP01_0415600,PVP01_0415700,PVP01_0416900,PVP01_0418500,PVP01_0505000,PVP01_0506500,PVP01_0…	15.8	1.34	1.67	9.26e-08	2.34e-06	4.68e-05	MF
GO:0016462	pyrophosphatase activity	255	58	PVP01_0103700,PVP01_0105600,PVP01_0109100,PVP01_0204200,PVP01_0415000,PVP01_0516600,PVP01_0518700,PVP01_0615200,PVP01_0701800,PVP01_0702100,PVP01_0708400,PVP01_0717000,PVP01_0729700,PVP01_0808400,PVP01_0819400,PVP01_0823800,PVP01_0920200,PVP01_0945300,PVP01_1008700,PVP01_1012200,PVP01_1019800,PVP01_1030300,PVP01_1109800,PVP01_1114400,PVP01_1122800,PVP01_1130100,PVP01_1141200,PVP01_1146800,PVP01_1…	22.7	1.93	2.34	2.89e-07	6.81e-06	0.000145803	MF
GO:0017111	nucleoside-triphosphatase activity	243	56	PVP01_0103700,PVP01_0105600,PVP01_0109100,PVP01_0204200,PVP01_0415000,PVP01_0516600,PVP01_0518700,PVP01_0615200,PVP01_0701800,PVP01_0702100,PVP01_0708400,PVP01_0717000,PVP01_0729700,PVP01_0808400,PVP01_0819400,PVP01_0920200,PVP01_0945300,PVP01_1008700,PVP01_1012200,PVP01_1019800,PVP01_1030300,PVP01_1109800,PVP01_1114400,PVP01_1122800,PVP01_1130100,PVP01_1141200,PVP01_1146800,PVP01_1202100,PVP01_1…	23	1.95	2.38	2.96e-07	6.81e-06	0.000149728	MF
GO:0016818	hydrolase activity, acting on acid anhydrides, in phosphorus-containing anhydrides	256	58	PVP01_0103700,PVP01_0105600,PVP01_0109100,PVP01_0204200,PVP01_0415000,PVP01_0516600,PVP01_0518700,PVP01_0615200,PVP01_0701800,PVP01_0702100,PVP01_0708400,PVP01_0717000,PVP01_0729700,PVP01_0808400,PVP01_0819400,PVP01_0823800,PVP01_0920200,PVP01_0945300,PVP01_1008700,PVP01_1012200,PVP01_1019800,PVP01_1030300,PVP01_1109800,PVP01_1114400,PVP01_1122800,PVP01_1130100,PVP01_1141200,PVP01_1146800,PVP01_1…	22.7	1.92	2.33	3.33e-07	7e-06	0.000168099	MF
GO:0016817	hydrolase activity, acting on acid anhydrides	256	58	PVP01_0103700,PVP01_0105600,PVP01_0109100,PVP01_0204200,PVP01_0415000,PVP01_0516600,PVP01_0518700,PVP01_0615200,PVP01_0701800,PVP01_0702100,PVP01_0708400,PVP01_0717000,PVP01_0729700,PVP01_0808400,PVP01_0819400,PVP01_0823800,PVP01_0920200,PVP01_0945300,PVP01_1008700,PVP01_1012200,PVP01_1019800,PVP01_1030300,PVP01_1109800,PVP01_1114400,PVP01_1122800,PVP01_1130100,PVP01_1141200,PVP01_1146800,PVP01_1…	22.7	1.92	2.33	3.33e-07	7e-06	0.000168099	MF
GO:0016887	ATPase activity	165	42	PVP01_0103700,PVP01_0105600,PVP01_0109100,PVP01_0204200,PVP01_0415000,PVP01_0516600,PVP01_0518700,PVP01_0615200,PVP01_0701800,PVP01_0708400,PVP01_0717000,PVP01_0819400,PVP01_0920200,PVP01_0945300,PVP01_1008700,PVP01_1012200,PVP01_1019800,PVP01_1109800,PVP01_1114400,PVP01_1122800,PVP01_1130100,PVP01_1146800,PVP01_1202100,PVP01_1214900,PVP01_1238100,PVP01_1247900,PVP01_1259100,PVP01_1261100,PVP01_1…	25.5	2.16	2.68	6.13e-07	1.24e-05	0.000309318	MF
GO:0004386	helicase activity	85	27	PVP01_0103700,PVP01_0105600,PVP01_0415000,PVP01_0516600,PVP01_0615200,PVP01_0701800,PVP01_0708400,PVP01_0717000,PVP01_0819400,PVP01_0945300,PVP01_1012200,PVP01_1019800,PVP01_1109800,PVP01_1114400,PVP01_1146800,PVP01_1202100,PVP01_1238100,PVP01_1247900,PVP01_1261100,PVP01_1301300,PVP01_1310900,PVP01_1330000,PVP01_1340600,PVP01_1403600,PVP01_1429700,PVP01_1458900,PVP01_1468600,	31.8	2.69	3.61	6.81e-07	1.32e-05	0.000344157	MF
GO:0003700	DNA-binding transcription factor activity	26	12	PVP01_0216000,PVP01_0529800,PVP01_0807400,PVP01_0908600,PVP01_0916300,PVP01_0940100,PVP01_1017200,PVP01_1240400,PVP01_1257500,PVP01_1418100,PVP01_1440600,PVP01_1457300,	46.2	3.91	6.52	1.32e-05	0.000246703	0.00666099	MF
GO:0005198	structural molecule activity	161	38	PVP01_0111000,PVP01_0317300,PVP01_0506900,PVP01_0522400,PVP01_0702100,PVP01_0704300,PVP01_0803800,PVP01_0808400,PVP01_0822500,PVP01_0823300,PVP01_0833000,PVP01_0903900,PVP01_0906200,PVP01_0926900,PVP01_0930700,PVP01_0945000,PVP01_1013900,PVP01_1014500,PVP01_1026900,PVP01_1113100,PVP01_1134600,PVP01_1145800,PVP01_1203300,PVP01_1212800,PVP01_1213400,PVP01_1213600,PVP01_1231500,PVP01_1240900,PVP01_1…	23.6	2	2.41	1.48e-05	0.000258599	0.00746636	MF
GO:0003677	DNA binding	173	40	PVP01_0105600,PVP01_0109400,PVP01_0216000,PVP01_0302600,PVP01_0307800,PVP01_0308700,PVP01_0308900,PVP01_0311300,PVP01_0409300,PVP01_0529800,PVP01_0618700,PVP01_0721500,PVP01_0806500,PVP01_0807400,PVP01_0821900,PVP01_0908600,PVP01_0916300,PVP01_0926000,PVP01_0931500,PVP01_0935500,PVP01_0940100,PVP01_0946500,PVP01_1017200,PVP01_1019800,PVP01_1119200,PVP01_1126600,PVP01_1131600,PVP01_1240400,PVP01_1…	23.1	1.96	2.35	1.49e-05	0.000258599	0.00749937	MF
GO:0043565	sequence-specific DNA binding	23	11	PVP01_0308700,PVP01_0529800,PVP01_0806500,PVP01_0807400,PVP01_0908600,PVP01_0940100,PVP01_1017200,PVP01_1126600,PVP01_1240400,PVP01_1418100,PVP01_1440600,	47.8	4.05	6.97	2.01e-05	0.000338347	0.0101504	MF
GO:0005515	protein binding	441	80	PVP01_0104600,PVP01_0107900,PVP01_0212200,PVP01_0215900,PVP01_0308700,PVP01_0507600,PVP01_0511000,PVP01_0519300,PVP01_0617900,PVP01_0704300,PVP01_0716700,PVP01_0720500,PVP01_0721500,PVP01_0731500,PVP01_0813200,PVP01_0814400,PVP01_0816300,PVP01_0819900,PVP01_0823900,PVP01_0833400,PVP01_0834000,PVP01_0908100,PVP01_0914200,PVP01_0924700,PVP01_0929900,PVP01_0931500,PVP01_0934500,PVP01_0934800,PVP01_0…	18.1	1.54	1.77	2.7e-05	0.000440113	0.0136435	MF
GO:0140098	catalytic activity, acting on RNA	190	41	PVP01_0211800,PVP01_0313200,PVP01_0409300,PVP01_0415000,PVP01_0615200,PVP01_0701800,PVP01_0708400,PVP01_0717200,PVP01_0721500,PVP01_0815300,PVP01_0821900,PVP01_0829000,PVP01_0918100,PVP01_0926000,PVP01_0935500,PVP01_0946500,PVP01_1012200,PVP01_1104300,PVP01_1112600,PVP01_1126700,PVP01_1138900,PVP01_1146800,PVP01_1205600,PVP01_1206600,PVP01_1211600,PVP01_1217800,PVP01_1221800,PVP01_1247900,PVP01_1…	21.6	1.83	2.14	6.54e-05	0.00103142	0.0330055	MF
GO:0003735	structural constituent of ribosome	142	32	PVP01_0111000,PVP01_0317300,PVP01_0506900,PVP01_0522400,PVP01_0803800,PVP01_0822500,PVP01_0823300,PVP01_0833000,PVP01_0903900,PVP01_0906200,PVP01_0926900,PVP01_0930700,PVP01_0945000,PVP01_1013900,PVP01_1014500,PVP01_1026900,PVP01_1113100,PVP01_1134600,PVP01_1203300,PVP01_1212800,PVP01_1213400,PVP01_1213600,PVP01_1231500,PVP01_1240900,PVP01_1252400,PVP01_1260000,PVP01_1323300,PVP01_1324800,PVP01_1…	22.5	1.91	2.25	0.000180298	0.0027591	0.0910503	MF
GO:0046872	metal ion binding	303	56	PVP01_0214300,PVP01_0307800,PVP01_0308700,PVP01_0409300,PVP01_0505000,PVP01_0520400,PVP01_0604500,PVP01_0615700,PVP01_0616100,PVP01_0703300,PVP01_0705100,PVP01_0706400,PVP01_0713800,PVP01_0715300,PVP01_0724200,PVP01_0725700,PVP01_0815300,PVP01_0821900,PVP01_0823800,PVP01_0906200,PVP01_0908700,PVP01_0918900,PVP01_0920200,PVP01_0930600,PVP01_0935400,PVP01_0939500,PVP01_1008800,PVP01_1011000,PVP01_1…	18.5	1.56	1.77	0.000297605	0.0044203	0.15029	MF
GO:0140110	transcription regulator activity	34	12	PVP01_0216000,PVP01_0529800,PVP01_0807400,PVP01_0908600,PVP01_0916300,PVP01_0940100,PVP01_1017200,PVP01_1240400,PVP01_1257500,PVP01_1418100,PVP01_1440600,PVP01_1457300,	35.3	2.99	4.14	0.000306368	0.00442046	0.154716	MF
GO:0043169	cation binding	306	56	PVP01_0214300,PVP01_0307800,PVP01_0308700,PVP01_0409300,PVP01_0505000,PVP01_0520400,PVP01_0604500,PVP01_0615700,PVP01_0616100,PVP01_0703300,PVP01_0705100,PVP01_0706400,PVP01_0713800,PVP01_0715300,PVP01_0724200,PVP01_0725700,PVP01_0815300,PVP01_0821900,PVP01_0823800,PVP01_0906200,PVP01_0908700,PVP01_0918900,PVP01_0920200,PVP01_0930600,PVP01_0935400,PVP01_0939500,PVP01_1008800,PVP01_1011000,PVP01_1…	18.3	1.55	1.75	0.000386868	0.00542691	0.195369	MF
GO:0003724	RNA helicase activity	40	13	PVP01_0415000,PVP01_0615200,PVP01_0701800,PVP01_0708400,PVP01_1012200,PVP01_1146800,PVP01_1261100,PVP01_1301300,PVP01_1340600,PVP01_1403600,PVP01_1429700,PVP01_1458900,PVP01_1468600,	32.5	2.75	3.66	0.000438333	0.00598265	0.221358	MF
GO:0003678	DNA helicase activity	31	11	PVP01_0105600,PVP01_0516600,PVP01_0717000,PVP01_0945300,PVP01_1019800,PVP01_1109800,PVP01_1114400,PVP01_1238100,PVP01_1301300,PVP01_1310900,PVP01_1340600,	35.5	3	4.17	0.000517866	0.00688217	0.261522	MF
GO:0031072	heat shock protein binding	5	4	PVP01_0308700,PVP01_0834000,PVP01_1311600,PVP01_1315200,	80	6.77	30.08	0.000873142	0.0113061	0.440937	MF
GO:0051082	unfolded protein binding	25	9	PVP01_0308700,PVP01_0819900,PVP01_0833400,PVP01_0934800,PVP01_1022000,PVP01_1114100,PVP01_1120300,PVP01_1140200,PVP01_1311600,	36	3.05	4.25	0.00148941	0.0188037	0.75215	MF
GO:0016874	ligase activity	109	24	PVP01_0211800,PVP01_0815300,PVP01_0829000,PVP01_0918100,PVP01_0926800,PVP01_1008700,PVP01_1104300,PVP01_1111300,PVP01_1126700,PVP01_1205600,PVP01_1217800,PVP01_1221800,PVP01_1237200,PVP01_1255700,PVP01_1258600,PVP01_1326500,PVP01_1405000,PVP01_1412900,PVP01_1432600,PVP01_1437400,PVP01_1444000,PVP01_1453800,PVP01_1455100,PVP01_1456900,	22	1.86	2.16	0.00160638	0.0197859	0.811221	MF
GO:0030234	enzyme regulator activity	42	12	PVP01_0419200,PVP01_0616700,PVP01_0617200,PVP01_0834000,PVP01_0929900,PVP01_1216600,PVP01_1220500,PVP01_1236700,PVP01_1406200,PVP01_1428200,PVP01_1459900,PVP01_1461300,	28.6	2.42	3.03	0.00254273	0.0305733	1	MF
GO:0004812	aminoacyl-tRNA ligase activity	37	11	PVP01_0211800,PVP01_0815300,PVP01_0829000,PVP01_0918100,PVP01_1104300,PVP01_1126700,PVP01_1205600,PVP01_1217800,PVP01_1221800,PVP01_1432600,PVP01_1437400,	29.7	2.52	3.2	0.00269872	0.0309739	1	MF
GO:0016875	ligase activity, forming carbon-oxygen bonds	37	11	PVP01_0211800,PVP01_0815300,PVP01_0829000,PVP01_0918100,PVP01_1104300,PVP01_1126700,PVP01_1205600,PVP01_1217800,PVP01_1221800,PVP01_1432600,PVP01_1437400,	29.7	2.52	3.2	0.00269872	0.0309739	1	MF
GO:0140097	catalytic activity, acting on DNA	71	17	PVP01_0105600,PVP01_0307800,PVP01_0311300,PVP01_0320700,PVP01_0516600,PVP01_0717000,PVP01_0945300,PVP01_1019800,PVP01_1109800,PVP01_1114400,PVP01_1119200,PVP01_1238100,PVP01_1247900,PVP01_1301300,PVP01_1310900,PVP01_1340600,PVP01_1405000,	23.9	2.03	2.4	0.00298505	0.0334989	1	MF
GO:0004722	protein serine/threonine phosphatase activity	14	6	PVP01_0309600,PVP01_0939500,PVP01_1013800,PVP01_1116200,PVP01_1430000,PVP01_1466400,	42.9	3.63	5.65	0.0034407	0.0377729	1	MF

## Sheet: GoEnrichmentResult_AP2Gpos
GO term enrichment analysis; CC = cellular component; BP = biological process; MF= molecular function; Benjamini adjusted p-values < 0.05)
ID	Name	Bgd count	Result count	Result gene list	Pct of bgd	Fold enrichment	Odds ratio	P-value	Benjamini	Bonferroni	GO aspect
GO:0020008	rhoptry	30	10	PVP01_0107500,PVP01_0410000,PVP01_0517600,PVP01_0703800,PVP01_0727900,PVP01_0734500,PVP01_0916600,PVP01_1242900,PVP01_1255000,PVP01_1338500,	33.3	17.26	28.55	9.37e-11	7.68e-09	7.68e-09	CC
GO:0045177	apical part of cell	103	14	PVP01_0107500,PVP01_0304100,PVP01_0410000,PVP01_0517600,PVP01_0703800,PVP01_0727900,PVP01_0734500,PVP01_0916600,PVP01_1025100,PVP01_1110200,PVP01_1242900,PVP01_1255000,PVP01_1338500,PVP01_1421500,	13.6	7.04	9.33	5.96e-09	2.44e-07	4.88e-07	CC
GO:0020007	apical complex	71	11	PVP01_0107500,PVP01_0410000,PVP01_0517600,PVP01_0703800,PVP01_0727900,PVP01_0734500,PVP01_0916600,PVP01_1242900,PVP01_1255000,PVP01_1338500,PVP01_1421500,	15.5	8.02	10.51	7.31e-08	2e-06	6e-06	CC
GO:1990225	rhoptry neck	9	5	PVP01_0410000,PVP01_0517600,PVP01_0916600,PVP01_1242900,PVP01_1255000,	55.6	28.76	67.27	2.84e-07	5.83e-06	2.33e-05	CC
GO:0030430	host cell cytoplasm	55	6	PVP01_0119200,PVP01_0304100,PVP01_0410000,PVP01_0727900,PVP01_1242900,PVP01_1338500,	10.9	5.65	6.6	0.00059278	0.0097216	0.048608	CC
GO:0033646	host intracellular part	63	6	PVP01_0119200,PVP01_0304100,PVP01_0410000,PVP01_0727900,PVP01_1242900,PVP01_1338500,	9.5	4.93	5.67	0.00122812	0.0143865	0.100706	CC
GO:0043656	host intracellular region	63	6	PVP01_0119200,PVP01_0304100,PVP01_0410000,PVP01_0727900,PVP01_1242900,PVP01_1338500,	9.5	4.93	5.67	0.00122812	0.0143865	0.100706	CC
GO:0033643	host cell part	70	6	PVP01_0119200,PVP01_0304100,PVP01_0410000,PVP01_0727900,PVP01_1242900,PVP01_1338500,	8.6	4.44	5.04	0.00212781	0.02181	0.17448	CC
GO:0045178	basal part of cell	5	2	PVP01_0104300,PVP01_1313300,	40	20.71	34.62	0.00355171	0.03236	0.29124	CC
GO:0008234	cysteine-type peptidase activity	32	8	PVP01_0304100,PVP01_0417200,PVP01_0417600,PVP01_0417700,PVP01_0703000,PVP01_1109600,PVP01_1268600,PVP01_1331600,	25	12.94	18.54	1.01e-07	1.3e-05	1.3e-05	MF
GO:0043565	sequence-specific DNA binding	23	6	PVP01_0908600,PVP01_1124900,PVP01_1135300,PVP01_1144800,PVP01_1440600,PVP01_1440800,	26.1	13.51	19.17	3.39e-06	0.000218473	0.000436946	MF
GO:0140096	catalytic activity, acting on a protein	363	19	PVP01_0104700,PVP01_0104800,PVP01_0304100,PVP01_0417200,PVP01_0417600,PVP01_0417700,PVP01_0703000,PVP01_0945900,PVP01_1109600,PVP01_1115100,PVP01_1119800,PVP01_1121400,PVP01_1265700,PVP01_1268600,PVP01_1314900,PVP01_1320900,PVP01_1331600,PVP01_1420000,PVP01_1421900,	5.2	2.71	3.31	4.37e-05	0.00187755	0.00563265	MF
GO:0005515	protein binding	441	20	PVP01_0421000,PVP01_0508000,PVP01_0607100,PVP01_0905900,PVP01_0923500,PVP01_0942800,PVP01_1002900,PVP01_1031000,PVP01_1110200,PVP01_1118500,PVP01_1119800,PVP01_1121400,PVP01_1128400,PVP01_1255000,PVP01_1320900,PVP01_1338500,PVP01_1338600,PVP01_1413100,PVP01_1414500,PVP01_1438700,	4.5	2.35	2.83	0.000200188	0.00605322	0.0258243	MF
GO:0008233	peptidase activity	135	10	PVP01_0304100,PVP01_0417200,PVP01_0417600,PVP01_0417700,PVP01_0703000,PVP01_1109600,PVP01_1268600,PVP01_1314900,PVP01_1331600,PVP01_1420000,	7.4	3.83	4.46	0.000234621	0.00605322	0.0302661	MF
GO:0016301	kinase activity	146	10	PVP01_0104700,PVP01_0529300,PVP01_0807700,PVP01_0828900,PVP01_0945900,PVP01_1115100,PVP01_1265700,PVP01_1320900,PVP01_1421900,PVP01_1441300,	6.8	3.55	4.09	0.00044315	0.00952773	0.0571664	MF

## Sheet: GoEnrichmentResult Pv_C1
GO term enrichment analysis; CC = cellular component; BP = biological process; MF= molecular function; Benjamini adjusted p-values < 0.05)
ID	Name	Bgd count	Result count	Result gene list	Pct of bgd	Fold enrichment	Odds ratio	P-value	Benjamini	Bonferroni	GO aspect
GO:0006928	movement of cell or subcellular component	31	5	PVP01_0505700,PVP01_1111400,PVP01_1241000,PVP01_1301600,PVP01_1310200,	16.1	121.08	860	6.58309e-11	4.60817e-09	4.60817e-09	BP
GO:0007018	microtubule-based movement	21	4	PVP01_0505700,PVP01_1241000,PVP01_1301600,PVP01_1310200,	19	142.98	527.18	5.21102e-09	1.82386e-07	3.64771e-07	BP
GO:0007017	microtubule-based process	42	4	PVP01_0505700,PVP01_1241000,PVP01_1301600,PVP01_1310200,	9.5	71.49	234.74	9.67268e-08	2.25696e-06	6.77087e-06	BP
GO:0036159	inner dynein arm assembly	1	1	PVP01_0505700,	100	750.67	inf	0.00133215	0.0233126	0.0932504	BP
GO:0003341	cilium movement	2	1	PVP01_0505700,	50	375.33	899.4	0.00266282	0.0372795	0.186397	BP
GO:0070286	axonemal dynein complex assembly	3	1	PVP01_0505700,	33.3	250.22	449.6	0.00399201	0.0465735	0.279441	BP
GO:0035082	axoneme assembly	5	1	PVP01_0505700,	20	150.13	224.7	0.00664597	0.0491491	0.465218	BP
GO:0009190	cyclic nucleotide biosynthetic process	5	1	PVP01_1111400,	20	150.13	224.7	0.00664597	0.0491491	0.465218	BP
GO:0001578	microtubule bundle formation	5	1	PVP01_0505700,	20	150.13	224.7	0.00664597	0.0491491	0.465218	BP
GO:0071976	cell gliding	7	1	PVP01_1111400,	14.3	107.24	149.73	0.00929403	0.0491491	0.650582	BP
GO:0060271	cilium assembly	8	1	PVP01_0505700,	12.5	93.83	128.31	0.0106159	0.0491491	0.74311	BP
GO:0120036	plasma membrane bounded cell projection organization	8	1	PVP01_0505700,	12.5	93.83	128.31	0.0106159	0.0491491	0.74311	BP
GO:0120031	plasma membrane bounded cell projection assembly	8	1	PVP01_0505700,	12.5	93.83	128.31	0.0106159	0.0491491	0.74311	BP
GO:0044782	cilium organization	8	1	PVP01_0505700,	12.5	93.83	128.31	0.0106159	0.0491491	0.74311	BP
GO:0030031	cell projection assembly	8	1	PVP01_0505700,	12.5	93.83	128.31	0.0106159	0.0491491	0.74311	BP
GO:0009187	cyclic nucleotide metabolic process	9	1	PVP01_1111400,	11.1	83.41	112.25	0.0119362	0.0491491	0.835534	BP
GO:0030030	cell projection organization	9	1	PVP01_0505700,	11.1	83.41	112.25	0.0119362	0.0491491	0.835534	BP
GO:0005856	cytoskeleton	72	3	PVP01_0505700,PVP01_1241000,PVP01_1301600,	4.2	31.28	64.19	7.57104e-05	0.00227131	0.00227131	CC
GO:0030286	dynein complex	16	2	PVP01_1241000,PVP01_1301600,	12.5	93.83	160.14	0.000176034	0.00264052	0.00528103	CC
GO:0005875	microtubule associated complex	22	2	PVP01_1241000,PVP01_1301600,	9.1	68.24	111.95	0.000337662	0.00337662	0.0101299	CC
GO:0015630	microtubule cytoskeleton	50	2	PVP01_1241000,PVP01_1301600,	4	30.03	46.35	0.00176108	0.0132081	0.0528324	CC
GO:0097014	ciliary plasm	5	1	PVP01_0505700,	20	150.13	224.7	0.00664597	0.0249224	0.199379	CC
GO:0099568	cytoplasmic region	5	1	PVP01_0505700,	20	150.13	224.7	0.00664597	0.0249224	0.199379	CC
GO:0005930	axoneme	5	1	PVP01_0505700,	20	150.13	224.7	0.00664597	0.0249224	0.199379	CC
GO:0032838	plasma membrane bounded cell projection cytoplasm	5	1	PVP01_0505700,	20	150.13	224.7	0.00664597	0.0249224	0.199379	CC
GO:0043232	intracellular non-membrane-bounded organelle	378	3	PVP01_0505700,PVP01_1241000,PVP01_1301600,	0.8	5.96	10.99	0.00967946	0.0292546	0.290384	CC
GO:0043228	non-membrane-bounded organelle	379	3	PVP01_0505700,PVP01_1241000,PVP01_1301600,	0.8	5.94	10.96	0.00975153	0.0292546	0.292546	CC
GO:0005929	cilium	12	1	PVP01_0505700,	8.3	62.56	81.58	0.0158885	0.0396991	0.476654	CC
GO:0120025	plasma membrane bounded cell projection	12	1	PVP01_0505700,	8.3	62.56	81.58	0.0158885	0.0396991	0.476654	CC
GO:0042995	cell projection	13	1	PVP01_0505700,	7.7	57.74	74.77	0.0172029	0.0396991	0.516088	CC
GO:1902494	catalytic complex	173	2	PVP01_1241000,PVP01_1301600,	1.2	8.68	12.65	0.019871	0.0425807	0.59613	CC
GO:0003777	microtubule motor activity	17	3	PVP01_1241000,PVP01_1301600,PVP01_1310200,	17.6	132.47	320.29	8.87445e-07	3.10606e-05	3.10606e-05	MF
GO:0003774	motor activity	28	3	PVP01_1241000,PVP01_1301600,PVP01_1310200,	10.7	80.43	178.92	4.25188e-06	7.44079e-05	0.000148816	MF
GO:1990939	ATP-dependent microtubule motor activity	7	2	PVP01_1241000,PVP01_1301600,	28.6	214.48	449.3	3.09709e-05	0.000270995	0.00108398	MF
GO:0008569	ATP-dependent microtubule motor activity, minus-end-directed	7	2	PVP01_1241000,PVP01_1301600,	28.6	214.48	449.3	3.09709e-05	0.000270995	0.00108398	MF
GO:0004383	guanylate cyclase activity	2	1	PVP01_1111400,	50	375.33	899.4	0.00266282	0.0124167	0.0931987	MF
GO:0017111	nucleoside-triphosphatase activity	243	3	PVP01_1241000,PVP01_1301600,PVP01_1310200,	1.2	9.27	17.74	0.00274745	0.0124167	0.0961609	MF
GO:0016462	pyrophosphatase activity	255	3	PVP01_1241000,PVP01_1301600,PVP01_1310200,	1.2	8.83	16.85	0.00315708	0.0124167	0.110498	MF
GO:0016817	hydrolase activity, acting on acid anhydrides	256	3	PVP01_1241000,PVP01_1301600,PVP01_1310200,	1.2	8.8	16.78	0.00319286	0.0124167	0.11175	MF
GO:0016818	hydrolase activity, acting on acid anhydrides, in phosphorus-containing anhydrides	256	3	PVP01_1241000,PVP01_1301600,PVP01_1310200,	1.2	8.8	16.78	0.00319286	0.0124167	0.11175	MF
GO:0009975	cyclase activity	3	1	PVP01_1111400,	33.3	250.22	449.6	0.00399201	0.013972	0.13972	MF
GO:0016849	phosphorus-oxygen lyase activity	4	1	PVP01_1111400,	25	187.67	299.67	0.00531973	0.0169264	0.18619	MF

## Sheet: GoEnrichmentResult Pv_C2
GO term enrichment analysis; CC = cellular component; BP = biological process; MF= molecular function; Benjamini adjusted p-values < 0.05)
ID	Name	Bgd count	Result count	Result gene list	Pct of bgd	Fold enrichment	Odds ratio	P-value	Benjamini	Bonferroni	GO aspect
GO:0006457	protein folding	53	18	PVP01_0108700,PVP01_0109100,PVP01_0410900,PVP01_0815700,PVP01_0819900,PVP01_0832000,PVP01_0833400,PVP01_0918800,PVP01_0934800,PVP01_1140200,PVP01_1253300,PVP01_1263100,PVP01_1268100,PVP01_1311600,PVP01_1429100,PVP01_1440500,PVP01_1447600,PVP01_1450300,	34	10.2	16.83	2.17773e-14	1.02789e-11	1.02789e-11	BP
GO:0043604	amide biosynthetic process	236	32	PVP01_0522400,PVP01_0611900,PVP01_0612900,PVP01_0620000,PVP01_0817300,PVP01_0903900,PVP01_0906200,PVP01_0925600,PVP01_0926700,PVP01_1013900,PVP01_1016300,PVP01_1017000,PVP01_1026900,PVP01_1104300,PVP01_1114900,PVP01_1131200,PVP01_1134600,PVP01_1137000,PVP01_1138300,PVP01_1216400,PVP01_1216500,PVP01_1237200,PVP01_1244900,PVP01_1246100,PVP01_1260000,PVP01_1305300,PVP01_1323300,PVP01_1334600,PVP01_1…	13.6	4.07	5.52	2.71316e-12	6.40306e-10	1.28061e-09	BP
GO:1901566	organonitrogen compound biosynthetic process	350	39	PVP01_0407900,PVP01_0522400,PVP01_0526600,PVP01_0611900,PVP01_0612900,PVP01_0618200,PVP01_0620000,PVP01_0817300,PVP01_0903900,PVP01_0906200,PVP01_0925600,PVP01_0926700,PVP01_1013900,PVP01_1016300,PVP01_1017000,PVP01_1026900,PVP01_1104300,PVP01_1114900,PVP01_1131200,PVP01_1134600,PVP01_1137000,PVP01_1138300,PVP01_1211800,PVP01_1216400,PVP01_1216500,PVP01_1217500,PVP01_1237200,PVP01_1244900,PVP01_1…	11.1	3.35	4.57	4.20114e-12	6.6098e-10	1.98294e-09	BP
GO:0006412	translation	229	31	PVP01_0522400,PVP01_0611900,PVP01_0612900,PVP01_0620000,PVP01_0817300,PVP01_0903900,PVP01_0906200,PVP01_0925600,PVP01_0926700,PVP01_1013900,PVP01_1016300,PVP01_1017000,PVP01_1026900,PVP01_1104300,PVP01_1114900,PVP01_1131200,PVP01_1134600,PVP01_1137000,PVP01_1138300,PVP01_1216400,PVP01_1216500,PVP01_1244900,PVP01_1246100,PVP01_1260000,PVP01_1305300,PVP01_1323300,PVP01_1334600,PVP01_1340400,PVP01_1…	13.5	4.06	5.47	6.63578e-12	7.55148e-10	3.13209e-09	BP
GO:0043043	peptide biosynthetic process	231	31	PVP01_0522400,PVP01_0611900,PVP01_0612900,PVP01_0620000,PVP01_0817300,PVP01_0903900,PVP01_0906200,PVP01_0925600,PVP01_0926700,PVP01_1013900,PVP01_1016300,PVP01_1017000,PVP01_1026900,PVP01_1104300,PVP01_1114900,PVP01_1131200,PVP01_1134600,PVP01_1137000,PVP01_1138300,PVP01_1216400,PVP01_1216500,PVP01_1244900,PVP01_1246100,PVP01_1260000,PVP01_1305300,PVP01_1323300,PVP01_1334600,PVP01_1340400,PVP01_1…	13.4	4.03	5.41	8.39063e-12	7.55148e-10	3.96038e-09	BP
GO:0043603	cellular amide metabolic process	247	32	PVP01_0522400,PVP01_0611900,PVP01_0612900,PVP01_0620000,PVP01_0817300,PVP01_0903900,PVP01_0906200,PVP01_0925600,PVP01_0926700,PVP01_1013900,PVP01_1016300,PVP01_1017000,PVP01_1026900,PVP01_1104300,PVP01_1114900,PVP01_1131200,PVP01_1134600,PVP01_1137000,PVP01_1138300,PVP01_1216400,PVP01_1216500,PVP01_1237200,PVP01_1244900,PVP01_1246100,PVP01_1260000,PVP01_1305300,PVP01_1323300,PVP01_1334600,PVP01_1…	13	3.89	5.22	9.59934e-12	7.55148e-10	4.53089e-09	BP
GO:0006518	peptide metabolic process	236	31	PVP01_0522400,PVP01_0611900,PVP01_0612900,PVP01_0620000,PVP01_0817300,PVP01_0903900,PVP01_0906200,PVP01_0925600,PVP01_0926700,PVP01_1013900,PVP01_1016300,PVP01_1017000,PVP01_1026900,PVP01_1104300,PVP01_1114900,PVP01_1131200,PVP01_1134600,PVP01_1137000,PVP01_1138300,PVP01_1216400,PVP01_1216500,PVP01_1244900,PVP01_1246100,PVP01_1260000,PVP01_1305300,PVP01_1323300,PVP01_1334600,PVP01_1340400,PVP01_1…	13.1	3.94	5.27	1.49102e-11	1.00537e-09	7.03762e-09	BP
GO:1901564	organonitrogen compound metabolic process	710	55	PVP01_0212200,PVP01_0407900,PVP01_0417100,PVP01_0522400,PVP01_0526600,PVP01_0611900,PVP01_0612900,PVP01_0618200,PVP01_0620000,PVP01_0721000,PVP01_0811500,PVP01_0816000,PVP01_0817300,PVP01_0903900,PVP01_0906200,PVP01_0909400,PVP01_0923400,PVP01_0925600,PVP01_0926700,PVP01_0939500,PVP01_1013900,PVP01_1016300,PVP01_1017000,PVP01_1026900,PVP01_1104300,PVP01_1111200,PVP01_1114900,PVP01_1121300,PVP01_1…	7.7	2.33	3.27	1.68808e-10	9.95966e-09	7.96773e-08	BP
GO:0009987	cellular process	1625	91	PVP01_0106200,PVP01_0108700,PVP01_0109100,PVP01_0212200,PVP01_0304800,PVP01_0407900,PVP01_0410900,PVP01_0506500,PVP01_0522400,PVP01_0526600,PVP01_0611900,PVP01_0612900,PVP01_0618200,PVP01_0620000,PVP01_0720700,PVP01_0721000,PVP01_0808400,PVP01_0809900,PVP01_0811500,PVP01_0815700,PVP01_0816000,PVP01_0817300,PVP01_0819900,PVP01_0822400,PVP01_0823800,PVP01_0832000,PVP01_0833000,PVP01_0833400,PVP01_0…	5.6	1.68	2.84	4.21124e-10	2.20856e-08	1.98771e-07	BP
GO:0044271	cellular nitrogen compound biosynthetic process	379	37	PVP01_0407900,PVP01_0522400,PVP01_0526600,PVP01_0611900,PVP01_0612900,PVP01_0618200,PVP01_0620000,PVP01_0817300,PVP01_0903900,PVP01_0906200,PVP01_0925600,PVP01_0926700,PVP01_1013900,PVP01_1016300,PVP01_1017000,PVP01_1026900,PVP01_1104300,PVP01_1114900,PVP01_1131200,PVP01_1134600,PVP01_1137000,PVP01_1138300,PVP01_1216400,PVP01_1216500,PVP01_1217500,PVP01_1237200,PVP01_1244900,PVP01_1246100,PVP01_1…	9.8	2.93	3.84	8.62861e-10	4.0727e-08	4.0727e-07	BP
GO:0044249	cellular biosynthetic process	518	42	PVP01_0407900,PVP01_0522400,PVP01_0526600,PVP01_0611900,PVP01_0612900,PVP01_0618200,PVP01_0620000,PVP01_0720700,PVP01_0817300,PVP01_0903900,PVP01_0906200,PVP01_0925600,PVP01_0926700,PVP01_1013900,PVP01_1016300,PVP01_1017000,PVP01_1022800,PVP01_1026900,PVP01_1104300,PVP01_1114900,PVP01_1131200,PVP01_1134000,PVP01_1134600,PVP01_1137000,PVP01_1138300,PVP01_1211800,PVP01_1216400,PVP01_1216500,PVP01_1…	8.1	2.43	3.17	1.5029e-08	6.4488e-07	7.09368e-06	BP
GO:1901576	organic substance biosynthetic process	523	42	PVP01_0407900,PVP01_0522400,PVP01_0526600,PVP01_0611900,PVP01_0612900,PVP01_0618200,PVP01_0620000,PVP01_0720700,PVP01_0817300,PVP01_0903900,PVP01_0906200,PVP01_0925600,PVP01_0926700,PVP01_1013900,PVP01_1016300,PVP01_1017000,PVP01_1022800,PVP01_1026900,PVP01_1104300,PVP01_1114900,PVP01_1131200,PVP01_1134000,PVP01_1134600,PVP01_1137000,PVP01_1138300,PVP01_1211800,PVP01_1216400,PVP01_1216500,PVP01_1…	8	2.41	3.13	2.00431e-08	7.88362e-07	9.46034e-06	BP
GO:0009058	biosynthetic process	532	42	PVP01_0407900,PVP01_0522400,PVP01_0526600,PVP01_0611900,PVP01_0612900,PVP01_0618200,PVP01_0620000,PVP01_0720700,PVP01_0817300,PVP01_0903900,PVP01_0906200,PVP01_0925600,PVP01_0926700,PVP01_1013900,PVP01_1016300,PVP01_1017000,PVP01_1022800,PVP01_1026900,PVP01_1104300,PVP01_1114900,PVP01_1131200,PVP01_1134000,PVP01_1134600,PVP01_1137000,PVP01_1138300,PVP01_1211800,PVP01_1216400,PVP01_1216500,PVP01_1…	7.9	2.37	3.07	3.3292e-08	1.20876e-06	1.57138e-05	BP
GO:0019538	protein metabolic process	584	44	PVP01_0212200,PVP01_0417100,PVP01_0518700,PVP01_0522400,PVP01_0611900,PVP01_0612900,PVP01_0620000,PVP01_0811500,PVP01_0817300,PVP01_0903900,PVP01_0906200,PVP01_0909400,PVP01_0923400,PVP01_0925600,PVP01_0926700,PVP01_0939500,PVP01_1013900,PVP01_1016300,PVP01_1017000,PVP01_1026900,PVP01_1104300,PVP01_1111200,PVP01_1114900,PVP01_1121300,PVP01_1131200,PVP01_1134600,PVP01_1137000,PVP01_1138300,PVP01_1…	7.5	2.26	2.93	5.78631e-08	1.95081e-06	2.73114e-05	BP
GO:0044281	small molecule metabolic process	202	23	PVP01_0407900,PVP01_0526600,PVP01_0618200,PVP01_0620000,PVP01_0720700,PVP01_0721000,PVP01_0816000,PVP01_0823800,PVP01_0926700,PVP01_1013000,PVP01_1022800,PVP01_1104300,PVP01_1131000,PVP01_1134000,PVP01_1217500,PVP01_1229700,PVP01_1237200,PVP01_1244000,PVP01_1244900,PVP01_1252300,PVP01_1314200,PVP01_1409200,PVP01_1432600,	11.4	3.42	4.22	1.39102e-07	4.37709e-06	6.56563e-05	BP
GO:0043436	oxoacid metabolic process	104	16	PVP01_0620000,PVP01_0721000,PVP01_0816000,PVP01_0823800,PVP01_0926700,PVP01_1022800,PVP01_1104300,PVP01_1131000,PVP01_1134000,PVP01_1229700,PVP01_1244000,PVP01_1244900,PVP01_1252300,PVP01_1314200,PVP01_1409200,PVP01_1432600,	15.4	4.62	5.79	2.19363e-07	6.47121e-06	0.000103539	BP
GO:0006082	organic acid metabolic process	105	16	PVP01_0620000,PVP01_0721000,PVP01_0816000,PVP01_0823800,PVP01_0926700,PVP01_1022800,PVP01_1104300,PVP01_1131000,PVP01_1134000,PVP01_1229700,PVP01_1244000,PVP01_1244900,PVP01_1252300,PVP01_1314200,PVP01_1409200,PVP01_1432600,	15.2	4.58	5.72	2.51467e-07	6.98191e-06	0.000118692	BP
GO:0034645	cellular macromolecule biosynthetic process	373	31	PVP01_0522400,PVP01_0611900,PVP01_0612900,PVP01_0620000,PVP01_0817300,PVP01_0903900,PVP01_0906200,PVP01_0925600,PVP01_0926700,PVP01_1013900,PVP01_1016300,PVP01_1017000,PVP01_1026900,PVP01_1104300,PVP01_1114900,PVP01_1131200,PVP01_1134600,PVP01_1137000,PVP01_1138300,PVP01_1216400,PVP01_1216500,PVP01_1244900,PVP01_1246100,PVP01_1260000,PVP01_1305300,PVP01_1323300,PVP01_1334600,PVP01_1340400,PVP01_1…	8.3	2.5	3.06	1.09387e-06	2.73761e-05	0.000516308	BP
GO:0019752	carboxylic acid metabolic process	103	15	PVP01_0620000,PVP01_0721000,PVP01_0816000,PVP01_0926700,PVP01_1022800,PVP01_1104300,PVP01_1131000,PVP01_1134000,PVP01_1229700,PVP01_1244000,PVP01_1244900,PVP01_1252300,PVP01_1314200,PVP01_1409200,PVP01_1432600,	14.6	4.37	5.39	1.1148e-06	2.73761e-05	0.000526184	BP
GO:0009059	macromolecule biosynthetic process	374	31	PVP01_0522400,PVP01_0611900,PVP01_0612900,PVP01_0620000,PVP01_0817300,PVP01_0903900,PVP01_0906200,PVP01_0925600,PVP01_0926700,PVP01_1013900,PVP01_1016300,PVP01_1017000,PVP01_1026900,PVP01_1104300,PVP01_1114900,PVP01_1131200,PVP01_1134600,PVP01_1137000,PVP01_1138300,PVP01_1216400,PVP01_1216500,PVP01_1244900,PVP01_1246100,PVP01_1260000,PVP01_1305300,PVP01_1323300,PVP01_1334600,PVP01_1340400,PVP01_1…	8.3	2.49	3.05	1.16e-06	2.73761e-05	0.000547521	BP
GO:0071704	organic substance metabolic process	1218	67	PVP01_0212200,PVP01_0304800,PVP01_0407900,PVP01_0417100,PVP01_0522400,PVP01_0526600,PVP01_0611900,PVP01_0612900,PVP01_0618200,PVP01_0620000,PVP01_0720700,PVP01_0721000,PVP01_0811500,PVP01_0816000,PVP01_0817300,PVP01_0822400,PVP01_0823800,PVP01_0833000,PVP01_0903900,PVP01_0906200,PVP01_0909400,PVP01_0923400,PVP01_0925600,PVP01_0926700,PVP01_0939500,PVP01_1013900,PVP01_1016300,PVP01_1017000,PVP01_1…	5.5	1.65	2.25	1.81071e-06	4.06978e-05	0.000854655	BP
GO:0044267	cellular protein metabolic process	511	37	PVP01_0212200,PVP01_0522400,PVP01_0611900,PVP01_0612900,PVP01_0620000,PVP01_0811500,PVP01_0817300,PVP01_0903900,PVP01_0906200,PVP01_0923400,PVP01_0925600,PVP01_0926700,PVP01_0939500,PVP01_1013900,PVP01_1016300,PVP01_1017000,PVP01_1026900,PVP01_1104300,PVP01_1114900,PVP01_1121300,PVP01_1131200,PVP01_1134600,PVP01_1137000,PVP01_1138300,PVP01_1216400,PVP01_1216500,PVP01_1244900,PVP01_1246100,PVP01_1…	7.2	2.17	2.68	2.4795e-06	5.31964e-05	0.00117032	BP
GO:0044238	primary metabolic process	1157	64	PVP01_0212200,PVP01_0304800,PVP01_0407900,PVP01_0417100,PVP01_0522400,PVP01_0526600,PVP01_0611900,PVP01_0612900,PVP01_0618200,PVP01_0620000,PVP01_0721000,PVP01_0811500,PVP01_0816000,PVP01_0817300,PVP01_0822400,PVP01_0833000,PVP01_0903900,PVP01_0906200,PVP01_0909400,PVP01_0923400,PVP01_0925600,PVP01_0926700,PVP01_0939500,PVP01_1013900,PVP01_1016300,PVP01_1017000,PVP01_1022800,PVP01_1026900,PVP01_1…	5.5	1.66	2.22	3.09709e-06	6.35577e-05	0.00146183	BP
GO:0008152	metabolic process	1317	70	PVP01_0212200,PVP01_0304800,PVP01_0407900,PVP01_0417100,PVP01_0522400,PVP01_0526600,PVP01_0611900,PVP01_0612900,PVP01_0618200,PVP01_0620000,PVP01_0720700,PVP01_0721000,PVP01_0811500,PVP01_0816000,PVP01_0817300,PVP01_0822400,PVP01_0823800,PVP01_0833000,PVP01_0903900,PVP01_0906200,PVP01_0909400,PVP01_0923400,PVP01_0925600,PVP01_0926700,PVP01_0939500,PVP01_1013000,PVP01_1013900,PVP01_1016300,PVP01_1…	5.3	1.6	2.18	3.34362e-06	6.57578e-05	0.00157819	BP
GO:0006807	nitrogen compound metabolic process	1112	60	PVP01_0212200,PVP01_0304800,PVP01_0407900,PVP01_0417100,PVP01_0522400,PVP01_0526600,PVP01_0611900,PVP01_0612900,PVP01_0618200,PVP01_0620000,PVP01_0721000,PVP01_0811500,PVP01_0816000,PVP01_0817300,PVP01_0822400,PVP01_0833000,PVP01_0903900,PVP01_0906200,PVP01_0909400,PVP01_0923400,PVP01_0925600,PVP01_0926700,PVP01_0939500,PVP01_1013900,PVP01_1016300,PVP01_1017000,PVP01_1026900,PVP01_1104300,PVP01_1…	5.4	1.62	2.09	1.85251e-05	0.000349754	0.00874385	BP
GO:0044237	cellular metabolic process	1171	62	PVP01_0212200,PVP01_0304800,PVP01_0407900,PVP01_0522400,PVP01_0526600,PVP01_0611900,PVP01_0612900,PVP01_0618200,PVP01_0620000,PVP01_0720700,PVP01_0721000,PVP01_0811500,PVP01_0816000,PVP01_0817300,PVP01_0822400,PVP01_0823800,PVP01_0833000,PVP01_0903900,PVP01_0906200,PVP01_0923400,PVP01_0925600,PVP01_0926700,PVP01_0939500,PVP01_1013000,PVP01_1013900,PVP01_1016300,PVP01_1017000,PVP01_1022800,PVP01_1…	5.3	1.59	2.06	2.27076e-05	0.000412231	0.010718	BP
GO:0034641	cellular nitrogen compound metabolic process	750	45	PVP01_0304800,PVP01_0407900,PVP01_0522400,PVP01_0526600,PVP01_0611900,PVP01_0612900,PVP01_0618200,PVP01_0620000,PVP01_0721000,PVP01_0816000,PVP01_0817300,PVP01_0822400,PVP01_0833000,PVP01_0903900,PVP01_0906200,PVP01_0925600,PVP01_0926700,PVP01_1013900,PVP01_1016300,PVP01_1017000,PVP01_1026900,PVP01_1104300,PVP01_1114900,PVP01_1131200,PVP01_1134600,PVP01_1137000,PVP01_1138300,PVP01_1216400,PVP01_1…	6	1.8	2.22	2.61122e-05	0.000456479	0.0123249	BP
GO:0010467	gene expression	523	34	PVP01_0304800,PVP01_0522400,PVP01_0611900,PVP01_0612900,PVP01_0620000,PVP01_0817300,PVP01_0833000,PVP01_0903900,PVP01_0906200,PVP01_0925600,PVP01_0926700,PVP01_1013900,PVP01_1016300,PVP01_1017000,PVP01_1026900,PVP01_1104300,PVP01_1114900,PVP01_1131200,PVP01_1134600,PVP01_1137000,PVP01_1138300,PVP01_1216400,PVP01_1216500,PVP01_1244900,PVP01_1246100,PVP01_1250400,PVP01_1260000,PVP01_1305300,PVP01_1…	6.5	1.95	2.32	7.10531e-05	0.00119775	0.0335371	BP
GO:0055114	oxidation-reduction process	69	10	PVP01_0526600,PVP01_1022800,PVP01_1131000,PVP01_1134000,PVP01_1229700,PVP01_1244000,PVP01_1252300,PVP01_1268100,PVP01_1314200,PVP01_1329100,	14.5	4.35	5.2	7.81447e-05	0.00127187	0.0368843	BP
GO:0002181	cytoplasmic translation	16	5	PVP01_1016300,PVP01_1137000,PVP01_1216500,PVP01_1305300,PVP01_1431600,	31.3	9.38	13.61	0.000124397	0.00195718	0.0587153	BP
GO:0009628	response to abiotic stimulus	4	3	PVP01_0109100,PVP01_1211900,PVP01_1311600,	75	22.52	88.84	0.000141359	0.00202186	0.0667214	BP
GO:0009266	response to temperature stimulus	4	3	PVP01_0109100,PVP01_1211900,PVP01_1311600,	75	22.52	88.84	0.000141359	0.00202186	0.0667214	BP
GO:0009408	response to heat	4	3	PVP01_0109100,PVP01_1211900,PVP01_1311600,	75	22.52	88.84	0.000141359	0.00202186	0.0667214	BP
GO:0001732	formation of cytoplasmic translation initiation complex	10	4	PVP01_1016300,PVP01_1137000,PVP01_1305300,PVP01_1431600,	40	12.01	19.85	0.000212274	0.00294686	0.100193	BP
GO:0002183	cytoplasmic translational initiation	12	4	PVP01_1016300,PVP01_1137000,PVP01_1305300,PVP01_1431600,	33.3	10.01	14.88	0.000474878	0.00640407	0.224142	BP
GO:0005975	carbohydrate metabolic process	32	6	PVP01_0721000,PVP01_0816000,PVP01_1131000,PVP01_1229700,PVP01_1244000,PVP01_1252300,	18.8	5.63	6.94	0.000545959	0.00696467	0.257693	BP
GO:0032787	monocarboxylic acid metabolic process	32	6	PVP01_0721000,PVP01_0816000,PVP01_1022800,PVP01_1134000,PVP01_1244000,PVP01_1252300,	18.8	5.63	6.94	0.000545959	0.00696467	0.257693	BP
GO:0044272	sulfur compound biosynthetic process	13	4	PVP01_0618200,PVP01_0720700,PVP01_1217500,PVP01_1237200,	30.8	9.24	13.23	0.000668267	0.00830057	0.315422	BP
GO:0044260	cellular macromolecule metabolic process	713	39	PVP01_0212200,PVP01_0522400,PVP01_0611900,PVP01_0612900,PVP01_0620000,PVP01_0811500,PVP01_0817300,PVP01_0822400,PVP01_0903900,PVP01_0906200,PVP01_0923400,PVP01_0925600,PVP01_0926700,PVP01_0939500,PVP01_1013900,PVP01_1016300,PVP01_1017000,PVP01_1026900,PVP01_1104300,PVP01_1114900,PVP01_1121300,PVP01_1131200,PVP01_1134600,PVP01_1137000,PVP01_1138300,PVP01_1216400,PVP01_1216500,PVP01_1244900,PVP01_1…	5.5	1.64	1.92	0.000779253	0.00943096	0.367807	BP
GO:0042026	protein refolding	2	2	PVP01_0815700,PVP01_1450300,	100	30.03	inf	0.00110199	0.0130035	0.520139	BP
GO:0006730	one-carbon metabolic process	7	3	PVP01_0526600,PVP01_0720700,PVP01_1013000,	42.9	12.87	22.19	0.00114847	0.0132214	0.542077	BP
GO:0043170	macromolecule metabolic process	980	48	PVP01_0212200,PVP01_0304800,PVP01_0417100,PVP01_0522400,PVP01_0611900,PVP01_0612900,PVP01_0620000,PVP01_0811500,PVP01_0817300,PVP01_0822400,PVP01_0833000,PVP01_0903900,PVP01_0906200,PVP01_0909400,PVP01_0923400,PVP01_0925600,PVP01_0926700,PVP01_0939500,PVP01_1013900,PVP01_1016300,PVP01_1017000,PVP01_1026900,PVP01_1104300,PVP01_1111200,PVP01_1114900,PVP01_1121300,PVP01_1131200,PVP01_1134600,PVP01_1…	4.9	1.47	1.73	0.00200391	0.0225202	0.945847	BP
GO:0032784	regulation of DNA-templated transcription, elongation	3	2	PVP01_1138300,PVP01_1342500,	66.7	20.02	58.82	0.00323351	0.0354934	1	BP
GO:0006520	cellular amino acid metabolic process	62	7	PVP01_0620000,PVP01_0926700,PVP01_1104300,PVP01_1244900,PVP01_1314200,PVP01_1409200,PVP01_1432600,	11.3	3.39	3.83	0.00418031	0.0448434	1	BP
GO:0005829	cytosol	111	24	PVP01_0410900,PVP01_0526600,PVP01_0611900,PVP01_0816000,PVP01_0817300,PVP01_0819900,PVP01_0823800,PVP01_0832000,PVP01_0833000,PVP01_0833400,PVP01_0906200,PVP01_1008800,PVP01_1134600,PVP01_1140200,PVP01_1207300,PVP01_1216500,PVP01_1252600,PVP01_1260800,PVP01_1311600,PVP01_1315200,PVP01_1324700,PVP01_1410100,PVP01_1412800,PVP01_1447600,	21.6	6.49	9.34	6.45643e-14	9.42639e-12	9.42639e-12	CC
GO:0005840	ribosome	168	24	PVP01_0522400,PVP01_0611900,PVP01_0612900,PVP01_0817300,PVP01_0833000,PVP01_0903900,PVP01_0906200,PVP01_0925600,PVP01_0930800,PVP01_1013900,PVP01_1017000,PVP01_1026900,PVP01_1131200,PVP01_1134600,PVP01_1138300,PVP01_1216500,PVP01_1246100,PVP01_1260000,PVP01_1323300,PVP01_1324700,PVP01_1334600,PVP01_1340400,PVP01_1410100,PVP01_1426300,	14.3	4.29	5.57	7.16208e-10	5.22832e-08	1.04566e-07	CC
GO:0005622	intracellular anatomical structure	1434	83	PVP01_0109100,PVP01_0304800,PVP01_0407900,PVP01_0410900,PVP01_0506500,PVP01_0507600,PVP01_0522400,PVP01_0526600,PVP01_0611900,PVP01_0612900,PVP01_0716300,PVP01_0806500,PVP01_0808400,PVP01_0811500,PVP01_0816000,PVP01_0817300,PVP01_0819900,PVP01_0822400,PVP01_0823800,PVP01_0832000,PVP01_0833000,PVP01_0833400,PVP01_0837300,PVP01_0903900,PVP01_0906200,PVP01_0909400,PVP01_0925600,PVP01_0926700,PVP01_0…	5.8	1.74	2.75	1.27055e-09	6.18336e-08	1.85501e-07	CC
GO:0044391	ribosomal subunit	39	11	PVP01_0611900,PVP01_0817300,PVP01_0833000,PVP01_0906200,PVP01_1013900,PVP01_1131200,PVP01_1134600,PVP01_1216500,PVP01_1260000,PVP01_1324700,PVP01_1410100,	28.2	8.47	12.23	2.91156e-08	7.97316e-07	4.25087e-06	CC
GO:0101031	chaperone complex	8	6	PVP01_0410900,PVP01_0819900,PVP01_0832000,PVP01_0833400,PVP01_1140200,PVP01_1447600,	75	22.52	90.67	3.27664e-08	7.97316e-07	4.7839e-06	CC
GO:0005832	chaperonin-containing T-complex	8	6	PVP01_0410900,PVP01_0819900,PVP01_0832000,PVP01_0833400,PVP01_1140200,PVP01_1447600,	75	22.52	90.67	3.27664e-08	7.97316e-07	4.7839e-06	CC
GO:0022626	cytosolic ribosome	18	8	PVP01_0611900,PVP01_0817300,PVP01_0833000,PVP01_0906200,PVP01_1134600,PVP01_1216500,PVP01_1324700,PVP01_1410100,	44.4	13.35	24.47	4.14641e-08	8.64823e-07	6.05376e-06	CC
GO:0005737	cytoplasm	848	52	PVP01_0109100,PVP01_0410900,PVP01_0506500,PVP01_0507600,PVP01_0526600,PVP01_0611900,PVP01_0716300,PVP01_0806500,PVP01_0811500,PVP01_0816000,PVP01_0817300,PVP01_0819900,PVP01_0823800,PVP01_0832000,PVP01_0833000,PVP01_0833400,PVP01_0906200,PVP01_0909400,PVP01_0926700,PVP01_1008800,PVP01_1009900,PVP01_1016300,PVP01_1022800,PVP01_1032600,PVP01_1104300,PVP01_1134000,PVP01_1134600,PVP01_1137000,PVP01_1…	6.1	1.84	2.37	2.18711e-06	3.99147e-05	0.000319318	CC
GO:0022625	cytosolic large ribosomal subunit	9	5	PVP01_0833000,PVP01_1134600,PVP01_1216500,PVP01_1324700,PVP01_1410100,	55.6	16.68	37.5	4.33812e-06	7.03739e-05	0.000633365	CC
GO:0044444	obsolete cytoplasmic part	297	25	PVP01_0407900,PVP01_0410900,PVP01_0506500,PVP01_0526600,PVP01_0716300,PVP01_0815700,PVP01_0819900,PVP01_0823800,PVP01_0832000,PVP01_0833400,PVP01_0909400,PVP01_1008800,PVP01_1022800,PVP01_1140200,PVP01_1207300,PVP01_1252600,PVP01_1260800,PVP01_1311600,PVP01_1315200,PVP01_1412800,PVP01_1420800,PVP01_1429100,PVP01_1440500,PVP01_1447600,PVP01_1463100,	8.4	2.53	3	1.15065e-05	0.000152848	0.00167995	CC
GO:1990904	ribonucleoprotein complex	155	17	PVP01_0304800,PVP01_0611900,PVP01_0817300,PVP01_0833000,PVP01_0906200,PVP01_0937200,PVP01_1013900,PVP01_1016300,PVP01_1131200,PVP01_1134600,PVP01_1137000,PVP01_1216500,PVP01_1260000,PVP01_1305300,PVP01_1324700,PVP01_1410100,PVP01_1431600,	11	3.29	3.9	1.1516e-05	0.000152848	0.00168133	CC
GO:0015934	large ribosomal subunit	20	6	PVP01_0833000,PVP01_1131200,PVP01_1134600,PVP01_1216500,PVP01_1324700,PVP01_1410100,	30	9.01	12.92	3.25161e-05	0.000395613	0.00474735	CC
GO:0043232	intracellular non-membrane-bounded organelle	378	27	PVP01_0522400,PVP01_0611900,PVP01_0612900,PVP01_0808400,PVP01_0817300,PVP01_0833000,PVP01_0903900,PVP01_0906200,PVP01_0925600,PVP01_0930800,PVP01_1013900,PVP01_1017000,PVP01_1026900,PVP01_1131200,PVP01_1134600,PVP01_1138300,PVP01_1216500,PVP01_1246100,PVP01_1260000,PVP01_1308400,PVP01_1323300,PVP01_1324700,PVP01_1326600,PVP01_1334600,PVP01_1340400,PVP01_1410100,PVP01_1426300,	7.1	2.14	2.5	9.58019e-05	0.00104552	0.0139871	CC
GO:0043228	non-membrane-bounded organelle	379	27	PVP01_0522400,PVP01_0611900,PVP01_0612900,PVP01_0808400,PVP01_0817300,PVP01_0833000,PVP01_0903900,PVP01_0906200,PVP01_0925600,PVP01_0930800,PVP01_1013900,PVP01_1017000,PVP01_1026900,PVP01_1131200,PVP01_1134600,PVP01_1138300,PVP01_1216500,PVP01_1246100,PVP01_1260000,PVP01_1308400,PVP01_1323300,PVP01_1324700,PVP01_1326600,PVP01_1334600,PVP01_1340400,PVP01_1410100,PVP01_1426300,	7.1	2.14	2.5	0.000100255	0.00104552	0.0146373	CC
GO:0016282	eukaryotic 43S preinitiation complex	10	4	PVP01_1016300,PVP01_1137000,PVP01_1305300,PVP01_1431600,	40	12.01	19.85	0.000212274	0.00182306	0.030992	CC
GO:0070993	translation preinitiation complex	10	4	PVP01_1016300,PVP01_1137000,PVP01_1305300,PVP01_1431600,	40	12.01	19.85	0.000212274	0.00182306	0.030992	CC
GO:0033290	eukaryotic 48S preinitiation complex	10	4	PVP01_1016300,PVP01_1137000,PVP01_1305300,PVP01_1431600,	40	12.01	19.85	0.000212274	0.00182306	0.030992	CC
GO:0015935	small ribosomal subunit	19	5	PVP01_0611900,PVP01_0817300,PVP01_0906200,PVP01_1013900,PVP01_1260000,	26.3	7.9	10.69	0.000305373	0.00228433	0.0445845	CC
GO:0044424	obsolete intracellular part	279	21	PVP01_0109100,PVP01_0410900,PVP01_0507600,PVP01_0806500,PVP01_0811500,PVP01_0823800,PVP01_0832000,PVP01_0926700,PVP01_1009900,PVP01_1104300,PVP01_1137000,PVP01_1140200,PVP01_1207300,PVP01_1253300,PVP01_1260800,PVP01_1412500,PVP01_1420800,PVP01_1426100,PVP01_1432600,PVP01_1447600,PVP01_1463100,	7.5	2.26	2.58	0.000310071	0.00228433	0.0452703	CC
GO:0032991	protein-containing complex	587	35	PVP01_0304800,PVP01_0407900,PVP01_0410900,PVP01_0611900,PVP01_0811500,PVP01_0816000,PVP01_0817300,PVP01_0819900,PVP01_0832000,PVP01_0833000,PVP01_0833400,PVP01_0906200,PVP01_0937200,PVP01_1013900,PVP01_1016300,PVP01_1131200,PVP01_1134600,PVP01_1137000,PVP01_1140200,PVP01_1216400,PVP01_1216500,PVP01_1240500,PVP01_1250400,PVP01_1260000,PVP01_1260500,PVP01_1305300,PVP01_1324700,PVP01_1410100,PVP01_1…	6	1.79	2.1	0.000312921	0.00228433	0.0456865	CC
GO:0005852	eukaryotic translation initiation factor 3 complex	12	4	PVP01_1016300,PVP01_1137000,PVP01_1305300,PVP01_1431600,	33.3	10.01	14.88	0.000474878	0.00330153	0.0693322	CC
GO:0022627	cytosolic small ribosomal subunit	9	3	PVP01_0611900,PVP01_0817300,PVP01_0906200,	33.3	10.01	14.79	0.00262385	0.0174128	0.383081	CC
GO:0005488	binding	1604	100	PVP01_0103700,PVP01_0108700,PVP01_0109100,PVP01_0212200,PVP01_0304800,PVP01_0407900,PVP01_0410900,PVP01_0507600,PVP01_0515400,PVP01_0518700,PVP01_0620000,PVP01_0701800,PVP01_0708900,PVP01_0716300,PVP01_0720700,PVP01_0721000,PVP01_0804100,PVP01_0806500,PVP01_0808400,PVP01_0809900,PVP01_0815700,PVP01_0816000,PVP01_0819900,PVP01_0822400,PVP01_0823800,PVP01_0832000,PVP01_0833400,PVP01_0905000,PVP01_0…	6.2	1.87	3.79	3.72003e-15	1.00069e-12	1.00069e-12	MF
GO:1901363	heterocyclic compound binding	1020	76	PVP01_0103700,PVP01_0108700,PVP01_0109100,PVP01_0304800,PVP01_0407900,PVP01_0410900,PVP01_0515400,PVP01_0518700,PVP01_0620000,PVP01_0701800,PVP01_0708900,PVP01_0716300,PVP01_0720700,PVP01_0721000,PVP01_0804100,PVP01_0806500,PVP01_0808400,PVP01_0809900,PVP01_0815700,PVP01_0819900,PVP01_0822400,PVP01_0832000,PVP01_0833400,PVP01_0905000,PVP01_0906200,PVP01_0908100,PVP01_0911200,PVP01_0918800,PVP01_0…	7.5	2.24	3.71	2.12982e-14	1.90974e-12	5.72921e-12	MF
GO:0097159	organic cyclic compound binding	1020	76	PVP01_0103700,PVP01_0108700,PVP01_0109100,PVP01_0304800,PVP01_0407900,PVP01_0410900,PVP01_0515400,PVP01_0518700,PVP01_0620000,PVP01_0701800,PVP01_0708900,PVP01_0716300,PVP01_0720700,PVP01_0721000,PVP01_0804100,PVP01_0806500,PVP01_0808400,PVP01_0809900,PVP01_0815700,PVP01_0819900,PVP01_0822400,PVP01_0832000,PVP01_0833400,PVP01_0905000,PVP01_0906200,PVP01_0908100,PVP01_0911200,PVP01_0918800,PVP01_0…	7.5	2.24	3.71	2.12982e-14	1.90974e-12	5.72921e-12	MF
GO:0051082	unfolded protein binding	25	12	PVP01_0108700,PVP01_0410900,PVP01_0819900,PVP01_0832000,PVP01_0833400,PVP01_0918800,PVP01_0934800,PVP01_1140200,PVP01_1263100,PVP01_1311600,PVP01_1440500,PVP01_1447600,	48	14.41	29.04	4.30224e-12	2.89326e-10	1.1573e-09	MF
GO:0043167	ion binding	766	58	PVP01_0108700,PVP01_0109100,PVP01_0407900,PVP01_0410900,PVP01_0515400,PVP01_0518700,PVP01_0620000,PVP01_0701800,PVP01_0708900,PVP01_0716300,PVP01_0720700,PVP01_0721000,PVP01_0808400,PVP01_0809900,PVP01_0815700,PVP01_0816000,PVP01_0819900,PVP01_0823800,PVP01_0832000,PVP01_0833400,PVP01_0905000,PVP01_0906200,PVP01_0909400,PVP01_0918800,PVP01_0923400,PVP01_0926700,PVP01_0934800,PVP01_0939500,PVP01_1…	7.6	2.27	3.25	1.02649e-10	5.5225e-09	2.76125e-08	MF
GO:0005524	ATP binding	395	39	PVP01_0108700,PVP01_0109100,PVP01_0407900,PVP01_0410900,PVP01_0515400,PVP01_0518700,PVP01_0620000,PVP01_0701800,PVP01_0708900,PVP01_0716300,PVP01_0720700,PVP01_0721000,PVP01_0809900,PVP01_0815700,PVP01_0819900,PVP01_0832000,PVP01_0833400,PVP01_0905000,PVP01_0918800,PVP01_0923400,PVP01_0926700,PVP01_0934800,PVP01_1104300,PVP01_1121300,PVP01_1130100,PVP01_1140200,PVP01_1237200,PVP01_1238100,PVP01_1…	9.9	2.96	3.95	1.86599e-10	6.87581e-09	5.01952e-08	MF
GO:0036094	small molecule binding	548	47	PVP01_0108700,PVP01_0109100,PVP01_0407900,PVP01_0410900,PVP01_0515400,PVP01_0518700,PVP01_0620000,PVP01_0701800,PVP01_0708900,PVP01_0716300,PVP01_0720700,PVP01_0721000,PVP01_0808400,PVP01_0809900,PVP01_0815700,PVP01_0819900,PVP01_0832000,PVP01_0833400,PVP01_0905000,PVP01_0918800,PVP01_0923400,PVP01_0926700,PVP01_0934800,PVP01_1104300,PVP01_1114900,PVP01_1121300,PVP01_1130100,PVP01_1140200,PVP01_1…	8.6	2.58	3.51	2.06422e-10	6.87581e-09	5.55276e-08	MF
GO:0032559	adenyl ribonucleotide binding	399	39	PVP01_0108700,PVP01_0109100,PVP01_0407900,PVP01_0410900,PVP01_0515400,PVP01_0518700,PVP01_0620000,PVP01_0701800,PVP01_0708900,PVP01_0716300,PVP01_0720700,PVP01_0721000,PVP01_0809900,PVP01_0815700,PVP01_0819900,PVP01_0832000,PVP01_0833400,PVP01_0905000,PVP01_0918800,PVP01_0923400,PVP01_0926700,PVP01_0934800,PVP01_1104300,PVP01_1121300,PVP01_1130100,PVP01_1140200,PVP01_1237200,PVP01_1238100,PVP01_1…	9.8	2.93	3.9	2.53753e-10	6.87581e-09	6.82595e-08	MF
GO:0030554	adenyl nucleotide binding	400	39	PVP01_0108700,PVP01_0109100,PVP01_0407900,PVP01_0410900,PVP01_0515400,PVP01_0518700,PVP01_0620000,PVP01_0701800,PVP01_0708900,PVP01_0716300,PVP01_0720700,PVP01_0721000,PVP01_0809900,PVP01_0815700,PVP01_0819900,PVP01_0832000,PVP01_0833400,PVP01_0905000,PVP01_0918800,PVP01_0923400,PVP01_0926700,PVP01_0934800,PVP01_1104300,PVP01_1121300,PVP01_1130100,PVP01_1140200,PVP01_1237200,PVP01_1238100,PVP01_1…	9.8	2.93	3.89	2.73832e-10	6.87581e-09	7.36608e-08	MF
GO:1901265	nucleoside phosphate binding	533	46	PVP01_0108700,PVP01_0109100,PVP01_0407900,PVP01_0410900,PVP01_0515400,PVP01_0518700,PVP01_0620000,PVP01_0701800,PVP01_0708900,PVP01_0716300,PVP01_0720700,PVP01_0721000,PVP01_0808400,PVP01_0809900,PVP01_0815700,PVP01_0819900,PVP01_0832000,PVP01_0833400,PVP01_0905000,PVP01_0918800,PVP01_0923400,PVP01_0926700,PVP01_0934800,PVP01_1104300,PVP01_1114900,PVP01_1121300,PVP01_1130100,PVP01_1140200,PVP01_1…	8.6	2.59	3.51	2.81167e-10	6.87581e-09	7.5634e-08	MF
GO:0000166	nucleotide binding	533	46	PVP01_0108700,PVP01_0109100,PVP01_0407900,PVP01_0410900,PVP01_0515400,PVP01_0518700,PVP01_0620000,PVP01_0701800,PVP01_0708900,PVP01_0716300,PVP01_0720700,PVP01_0721000,PVP01_0808400,PVP01_0809900,PVP01_0815700,PVP01_0819900,PVP01_0832000,PVP01_0833400,PVP01_0905000,PVP01_0918800,PVP01_0923400,PVP01_0926700,PVP01_0934800,PVP01_1104300,PVP01_1114900,PVP01_1121300,PVP01_1130100,PVP01_1140200,PVP01_1…	8.6	2.59	3.51	2.81167e-10	6.87581e-09	7.5634e-08	MF
GO:0043168	anion binding	513	44	PVP01_0108700,PVP01_0109100,PVP01_0407900,PVP01_0410900,PVP01_0515400,PVP01_0518700,PVP01_0620000,PVP01_0701800,PVP01_0708900,PVP01_0716300,PVP01_0720700,PVP01_0721000,PVP01_0808400,PVP01_0809900,PVP01_0815700,PVP01_0819900,PVP01_0832000,PVP01_0833400,PVP01_0905000,PVP01_0918800,PVP01_0923400,PVP01_0926700,PVP01_0934800,PVP01_1104300,PVP01_1114900,PVP01_1121300,PVP01_1130100,PVP01_1140200,PVP01_1…	8.6	2.58	3.44	9.78012e-10	2.19238e-08	2.63085e-07	MF
GO:0035639	purine ribonucleoside triphosphate binding	481	42	PVP01_0108700,PVP01_0109100,PVP01_0407900,PVP01_0410900,PVP01_0515400,PVP01_0518700,PVP01_0620000,PVP01_0701800,PVP01_0708900,PVP01_0716300,PVP01_0720700,PVP01_0721000,PVP01_0808400,PVP01_0809900,PVP01_0815700,PVP01_0819900,PVP01_0832000,PVP01_0833400,PVP01_0905000,PVP01_0918800,PVP01_0923400,PVP01_0926700,PVP01_0934800,PVP01_1104300,PVP01_1114900,PVP01_1121300,PVP01_1130100,PVP01_1140200,PVP01_1…	8.7	2.62	3.47	1.54815e-09	3.20349e-08	4.16453e-07	MF
GO:0005198	structural molecule activity	161	23	PVP01_0522400,PVP01_0611900,PVP01_0612900,PVP01_0808400,PVP01_0817300,PVP01_0833000,PVP01_0903900,PVP01_0906200,PVP01_0925600,PVP01_1013900,PVP01_1017000,PVP01_1026900,PVP01_1131200,PVP01_1134600,PVP01_1138300,PVP01_1216500,PVP01_1246100,PVP01_1260000,PVP01_1323300,PVP01_1334600,PVP01_1340400,PVP01_1426300,PVP01_1437900,	14.3	4.29	5.53	1.69274e-09	3.25248e-08	4.55347e-07	MF
GO:0032555	purine ribonucleotide binding	486	42	PVP01_0108700,PVP01_0109100,PVP01_0407900,PVP01_0410900,PVP01_0515400,PVP01_0518700,PVP01_0620000,PVP01_0701800,PVP01_0708900,PVP01_0716300,PVP01_0720700,PVP01_0721000,PVP01_0808400,PVP01_0809900,PVP01_0815700,PVP01_0819900,PVP01_0832000,PVP01_0833400,PVP01_0905000,PVP01_0918800,PVP01_0923400,PVP01_0926700,PVP01_0934800,PVP01_1104300,PVP01_1114900,PVP01_1121300,PVP01_1130100,PVP01_1140200,PVP01_1…	8.6	2.59	3.42	2.13747e-09	3.83079e-08	5.7498e-07	MF
GO:0017076	purine nucleotide binding	487	42	PVP01_0108700,PVP01_0109100,PVP01_0407900,PVP01_0410900,PVP01_0515400,PVP01_0518700,PVP01_0620000,PVP01_0701800,PVP01_0708900,PVP01_0716300,PVP01_0720700,PVP01_0721000,PVP01_0808400,PVP01_0809900,PVP01_0815700,PVP01_0819900,PVP01_0832000,PVP01_0833400,PVP01_0905000,PVP01_0918800,PVP01_0923400,PVP01_0926700,PVP01_0934800,PVP01_1104300,PVP01_1114900,PVP01_1121300,PVP01_1130100,PVP01_1140200,PVP01_1…	8.6	2.59	3.42	2.27854e-09	3.83079e-08	6.12927e-07	MF
GO:0032553	ribonucleotide binding	489	42	PVP01_0108700,PVP01_0109100,PVP01_0407900,PVP01_0410900,PVP01_0515400,PVP01_0518700,PVP01_0620000,PVP01_0701800,PVP01_0708900,PVP01_0716300,PVP01_0720700,PVP01_0721000,PVP01_0808400,PVP01_0809900,PVP01_0815700,PVP01_0819900,PVP01_0832000,PVP01_0833400,PVP01_0905000,PVP01_0918800,PVP01_0923400,PVP01_0926700,PVP01_0934800,PVP01_1104300,PVP01_1114900,PVP01_1121300,PVP01_1130100,PVP01_1140200,PVP01_1…	8.6	2.58	3.4	2.58767e-09	4.0946e-08	6.96083e-07	MF
GO:0097367	carbohydrate derivative binding	494	42	PVP01_0108700,PVP01_0109100,PVP01_0407900,PVP01_0410900,PVP01_0515400,PVP01_0518700,PVP01_0620000,PVP01_0701800,PVP01_0708900,PVP01_0716300,PVP01_0720700,PVP01_0721000,PVP01_0808400,PVP01_0809900,PVP01_0815700,PVP01_0819900,PVP01_0832000,PVP01_0833400,PVP01_0905000,PVP01_0918800,PVP01_0923400,PVP01_0926700,PVP01_0934800,PVP01_1104300,PVP01_1114900,PVP01_1121300,PVP01_1130100,PVP01_1140200,PVP01_1…	8.5	2.55	3.36	3.54443e-09	5.29695e-08	9.53451e-07	MF
GO:0003735	structural constituent of ribosome	142	21	PVP01_0522400,PVP01_0611900,PVP01_0612900,PVP01_0817300,PVP01_0833000,PVP01_0903900,PVP01_0906200,PVP01_0925600,PVP01_1013900,PVP01_1017000,PVP01_1026900,PVP01_1131200,PVP01_1134600,PVP01_1138300,PVP01_1216500,PVP01_1246100,PVP01_1260000,PVP01_1323300,PVP01_1334600,PVP01_1340400,PVP01_1426300,	14.8	4.44	5.69	4.92118e-09	6.96735e-08	1.3238e-06	MF
GO:0003723	RNA binding	341	31	PVP01_0103700,PVP01_0304800,PVP01_0804100,PVP01_0806500,PVP01_0906200,PVP01_0908100,PVP01_0911200,PVP01_1013900,PVP01_1016300,PVP01_1104300,PVP01_1114900,PVP01_1121300,PVP01_1134600,PVP01_1137000,PVP01_1138300,PVP01_1143800,PVP01_1207300,PVP01_1216400,PVP01_1238100,PVP01_1255900,PVP01_1260000,PVP01_1268100,PVP01_1305300,PVP01_1324700,PVP01_1326600,PVP01_1342500,PVP01_1426100,PVP01_1427700,PVP01_1…	9.1	2.73	3.4	1.4558e-07	1.95805e-06	3.91609e-05	MF
GO:0090079	translation regulator activity, nucleic acid binding	80	12	PVP01_1016300,PVP01_1114900,PVP01_1121300,PVP01_1137000,PVP01_1138300,PVP01_1216400,PVP01_1238100,PVP01_1255900,PVP01_1305300,PVP01_1342500,PVP01_1426100,PVP01_1431600,	15	4.5	5.48	1.02341e-05	0.000125135	0.00275297	MF
GO:0045182	translation regulator activity	80	12	PVP01_1016300,PVP01_1114900,PVP01_1121300,PVP01_1137000,PVP01_1138300,PVP01_1216400,PVP01_1238100,PVP01_1255900,PVP01_1305300,PVP01_1342500,PVP01_1426100,PVP01_1431600,	15	4.5	5.48	1.02341e-05	0.000125135	0.00275297	MF
GO:0008135	translation factor activity, RNA binding	79	11	PVP01_1016300,PVP01_1114900,PVP01_1121300,PVP01_1137000,PVP01_1138300,PVP01_1216400,PVP01_1238100,PVP01_1255900,PVP01_1305300,PVP01_1342500,PVP01_1431600,	13.9	4.18	4.99	4.97375e-05	0.000581712	0.0133794	MF
GO:0005515	protein binding	441	30	PVP01_0108700,PVP01_0212200,PVP01_0410900,PVP01_0507600,PVP01_0809900,PVP01_0819900,PVP01_0822400,PVP01_0832000,PVP01_0833400,PVP01_0908100,PVP01_0918800,PVP01_0934800,PVP01_1006300,PVP01_1009900,PVP01_1016300,PVP01_1032600,PVP01_1140200,PVP01_1216400,PVP01_1252600,PVP01_1263100,PVP01_1305300,PVP01_1311600,PVP01_1315200,PVP01_1406200,PVP01_1408700,PVP01_1428200,PVP01_1437900,PVP01_1440500,PVP01_1…	6.8	2.04	2.4	9.12892e-05	0.0010232	0.0245568	MF
GO:0003676	nucleic acid binding	610	37	PVP01_0103700,PVP01_0304800,PVP01_0701800,PVP01_0804100,PVP01_0806500,PVP01_0822400,PVP01_0905000,PVP01_0906200,PVP01_0908100,PVP01_0911200,PVP01_1013900,PVP01_1016300,PVP01_1104300,PVP01_1114900,PVP01_1121300,PVP01_1134600,PVP01_1137000,PVP01_1138300,PVP01_1143800,PVP01_1207300,PVP01_1211900,PVP01_1216400,PVP01_1238100,PVP01_1255900,PVP01_1260000,PVP01_1268100,PVP01_1302200,PVP01_1305300,PVP01_1…	6.1	1.82	2.16	0.000139872	0.00150502	0.0376255	MF
GO:0003824	catalytic activity	1320	63	PVP01_0103700,PVP01_0109100,PVP01_0110000,PVP01_0212200,PVP01_0305100,PVP01_0407900,PVP01_0417100,PVP01_0506500,PVP01_0507600,PVP01_0518700,PVP01_0526600,PVP01_0618200,PVP01_0620000,PVP01_0701800,PVP01_0708900,PVP01_0720700,PVP01_0721000,PVP01_0808400,PVP01_0809900,PVP01_0811500,PVP01_0816000,PVP01_0823800,PVP01_0923400,PVP01_0926700,PVP01_0939500,PVP01_1013000,PVP01_1022800,PVP01_1104300,PVP01_1…	4.8	1.43	1.78	0.000507633	0.00525204	0.136553	MF
GO:0030544	Hsp70 protein binding	2	2	PVP01_1311600,PVP01_1315200,	100	30.03	inf	0.00110199	0.010587	0.296435	MF
GO:0016744	transferase activity, transferring aldehyde or ketonic groups	2	2	PVP01_1138400,PVP01_1217500,	100	30.03	inf	0.00110199	0.010587	0.296435	MF
GO:0003746	translation elongation factor activity	25	5	PVP01_1114900,PVP01_1138300,PVP01_1216400,PVP01_1255900,PVP01_1342500,	20	6.01	7.47	0.00118709	0.0110113	0.319326	MF
GO:0046872	metal ion binding	303	20	PVP01_0720700,PVP01_0816000,PVP01_0823800,PVP01_0906200,PVP01_0909400,PVP01_0923400,PVP01_0939500,PVP01_1008800,PVP01_1104300,PVP01_1111200,PVP01_1138400,PVP01_1217500,PVP01_1237200,PVP01_1252600,PVP01_1260800,PVP01_1311600,PVP01_1314200,PVP01_1409200,PVP01_1412800,PVP01_1438000,	6.6	1.98	2.21	0.00225478	0.0202179	0.606536	MF
GO:0043169	cation binding	306	20	PVP01_0720700,PVP01_0816000,PVP01_0823800,PVP01_0906200,PVP01_0909400,PVP01_0923400,PVP01_0939500,PVP01_1008800,PVP01_1104300,PVP01_1111200,PVP01_1138400,PVP01_1217500,PVP01_1237200,PVP01_1252600,PVP01_1260800,PVP01_1311600,PVP01_1314200,PVP01_1409200,PVP01_1412800,PVP01_1438000,	6.5	1.96	2.19	0.00253411	0.0219895	0.681676	MF
GO:0016491	oxidoreductase activity	108	10	PVP01_0526600,PVP01_1022800,PVP01_1131000,PVP01_1134000,PVP01_1229700,PVP01_1244000,PVP01_1252300,PVP01_1268100,PVP01_1314200,PVP01_1329100,	9.3	2.78	3.1	0.00292653	0.0246012	0.787237	MF
GO:0031369	translation initiation factor binding	3	2	PVP01_1016300,PVP01_1305300,	66.7	20.02	58.82	0.00323351	0.026358	0.869815	MF
GO:0003743	translation initiation factor activity	49	6	PVP01_1016300,PVP01_1121300,PVP01_1137000,PVP01_1238100,PVP01_1305300,PVP01_1431600,	12.2	3.68	4.18	0.00528917	0.0418467	1	MF
GO:0042162	telomeric DNA binding	4	2	PVP01_0806500,PVP01_1308400,	50	15.01	29.41	0.00632567	0.0477058	1	MF
GO:0004177	aminopeptidase activity	12	3	PVP01_1252600,PVP01_1260800,PVP01_1412800,	25	7.51	9.85	0.00638441	0.0477058	1	MF

## Sheet: GoEnrichmentResult Pv_C3
GO term enrichment analysis; CC = cellular component; BP = biological process; MF= molecular function; Benjamini adjusted p-values < 0.05)
ID	Name	Bgd count	Result count	Result gene list	Pct of bgd	Fold enrichment	Odds ratio	P-value	Benjamini	Bonferroni	GO aspect
GO:0010468	regulation of gene expression	107	15	PVP01_0216000,PVP01_0529800,PVP01_0617200,PVP01_0802200,PVP01_0807400,PVP01_0908600,PVP01_0916300,PVP01_0940100,PVP01_1008400,PVP01_1015200,PVP01_1240400,PVP01_1333500,PVP01_1406200,PVP01_1418100,PVP01_1457300,	14	4.78	5.96	3.46966e-07	6.61889e-05	0.000125602	BP
GO:2000112	regulation of cellular macromolecule biosynthetic process	84	13	PVP01_0216000,PVP01_0529800,PVP01_0807400,PVP01_0908600,PVP01_0916300,PVP01_0940100,PVP01_1008400,PVP01_1015200,PVP01_1240400,PVP01_1333500,PVP01_1406200,PVP01_1418100,PVP01_1457300,	15.5	5.28	6.62	6.91063e-07	6.61889e-05	0.000250165	BP
GO:0010556	regulation of macromolecule biosynthetic process	84	13	PVP01_0216000,PVP01_0529800,PVP01_0807400,PVP01_0908600,PVP01_0916300,PVP01_0940100,PVP01_1008400,PVP01_1015200,PVP01_1240400,PVP01_1333500,PVP01_1406200,PVP01_1418100,PVP01_1457300,	15.5	5.28	6.62	6.91063e-07	6.61889e-05	0.000250165	BP
GO:0031326	regulation of cellular biosynthetic process	86	13	PVP01_0216000,PVP01_0529800,PVP01_0807400,PVP01_0908600,PVP01_0916300,PVP01_0940100,PVP01_1008400,PVP01_1015200,PVP01_1240400,PVP01_1333500,PVP01_1406200,PVP01_1418100,PVP01_1457300,	15.1	5.16	6.43	9.14211e-07	6.61889e-05	0.000330944	BP
GO:0009889	regulation of biosynthetic process	86	13	PVP01_0216000,PVP01_0529800,PVP01_0807400,PVP01_0908600,PVP01_0916300,PVP01_0940100,PVP01_1008400,PVP01_1015200,PVP01_1240400,PVP01_1333500,PVP01_1406200,PVP01_1418100,PVP01_1457300,	15.1	5.16	6.43	9.14211e-07	6.61889e-05	0.000330944	BP
GO:0051171	regulation of nitrogen compound metabolic process	103	14	PVP01_0216000,PVP01_0529800,PVP01_0802200,PVP01_0807400,PVP01_0908600,PVP01_0916300,PVP01_0940100,PVP01_1008400,PVP01_1015200,PVP01_1240400,PVP01_1333500,PVP01_1406200,PVP01_1418100,PVP01_1457300,	13.6	4.64	5.71	1.28948e-06	7.04535e-05	0.000466792	BP
GO:0031323	regulation of cellular metabolic process	105	14	PVP01_0216000,PVP01_0529800,PVP01_0802200,PVP01_0807400,PVP01_0908600,PVP01_0916300,PVP01_0940100,PVP01_1008400,PVP01_1015200,PVP01_1240400,PVP01_1333500,PVP01_1406200,PVP01_1418100,PVP01_1457300,	13.3	4.55	5.58	1.63543e-06	7.04535e-05	0.000592024	BP
GO:0080090	regulation of primary metabolic process	105	14	PVP01_0216000,PVP01_0529800,PVP01_0802200,PVP01_0807400,PVP01_0908600,PVP01_0916300,PVP01_0940100,PVP01_1008400,PVP01_1015200,PVP01_1240400,PVP01_1333500,PVP01_1406200,PVP01_1418100,PVP01_1457300,	13.3	4.55	5.58	1.63543e-06	7.04535e-05	0.000592024	BP
GO:0060255	regulation of macromolecule metabolic process	121	15	PVP01_0216000,PVP01_0529800,PVP01_0617200,PVP01_0802200,PVP01_0807400,PVP01_0908600,PVP01_0916300,PVP01_0940100,PVP01_1008400,PVP01_1015200,PVP01_1240400,PVP01_1333500,PVP01_1406200,PVP01_1418100,PVP01_1457300,	12.4	4.23	5.16	1.75161e-06	7.04535e-05	0.000634082	BP
GO:0019222	regulation of metabolic process	124	15	PVP01_0216000,PVP01_0529800,PVP01_0617200,PVP01_0802200,PVP01_0807400,PVP01_0908600,PVP01_0916300,PVP01_0940100,PVP01_1008400,PVP01_1015200,PVP01_1240400,PVP01_1333500,PVP01_1406200,PVP01_1418100,PVP01_1457300,	12.1	4.13	5.01	2.40068e-06	8.69046e-05	0.000869046	BP
GO:0051252	regulation of RNA metabolic process	69	11	PVP01_0216000,PVP01_0529800,PVP01_0802200,PVP01_0807400,PVP01_0908600,PVP01_0916300,PVP01_0940100,PVP01_1015200,PVP01_1240400,PVP01_1418100,PVP01_1457300,	15.9	5.44	6.76	3.86524e-06	0.000127201	0.00139922	BP
GO:0019219	regulation of nucleobase-containing compound metabolic process	70	11	PVP01_0216000,PVP01_0529800,PVP01_0802200,PVP01_0807400,PVP01_0908600,PVP01_0916300,PVP01_0940100,PVP01_1015200,PVP01_1240400,PVP01_1418100,PVP01_1457300,	15.7	5.36	6.65	4.47263e-06	0.000134924	0.00161909	BP
GO:0065007	biological regulation	215	18	PVP01_0216000,PVP01_0506500,PVP01_0529800,PVP01_0617200,PVP01_0802200,PVP01_0807400,PVP01_0908600,PVP01_0916300,PVP01_0940100,PVP01_1008400,PVP01_1015200,PVP01_1240400,PVP01_1253300,PVP01_1268100,PVP01_1333500,PVP01_1406200,PVP01_1418100,PVP01_1457300,	8.4	2.86	3.35	4.37479e-05	0.00101651	0.0158367	BP
GO:0050794	regulation of cellular process	177	16	PVP01_0216000,PVP01_0506500,PVP01_0529800,PVP01_0802200,PVP01_0807400,PVP01_0908600,PVP01_0916300,PVP01_0940100,PVP01_1008400,PVP01_1015200,PVP01_1240400,PVP01_1268100,PVP01_1333500,PVP01_1406200,PVP01_1418100,PVP01_1457300,	9	3.08	3.61	4.7687e-05	0.00101651	0.0172627	BP
GO:0050789	regulation of biological process	197	17	PVP01_0216000,PVP01_0506500,PVP01_0529800,PVP01_0617200,PVP01_0802200,PVP01_0807400,PVP01_0908600,PVP01_0916300,PVP01_0940100,PVP01_1008400,PVP01_1015200,PVP01_1240400,PVP01_1268100,PVP01_1333500,PVP01_1406200,PVP01_1418100,PVP01_1457300,	8.6	2.94	3.44	4.94679e-05	0.00101651	0.0179074	BP
GO:2001141	regulation of RNA biosynthetic process	60	9	PVP01_0216000,PVP01_0529800,PVP01_0807400,PVP01_0908600,PVP01_0916300,PVP01_0940100,PVP01_1240400,PVP01_1418100,PVP01_1457300,	15	5.12	6.2	5.05447e-05	0.00101651	0.0182972	BP
GO:0006355	regulation of transcription, DNA-templated	60	9	PVP01_0216000,PVP01_0529800,PVP01_0807400,PVP01_0908600,PVP01_0916300,PVP01_0940100,PVP01_1240400,PVP01_1418100,PVP01_1457300,	15	5.12	6.2	5.05447e-05	0.00101651	0.0182972	BP
GO:1903506	regulation of nucleic acid-templated transcription	60	9	PVP01_0216000,PVP01_0529800,PVP01_0807400,PVP01_0908600,PVP01_0916300,PVP01_0940100,PVP01_1240400,PVP01_1418100,PVP01_1457300,	15	5.12	6.2	5.05447e-05	0.00101651	0.0182972	BP
GO:0051169	nuclear transport	16	5	PVP01_0837300,PVP01_1009900,PVP01_1121800,PVP01_1416800,PVP01_1425200,	31.3	10.66	15.61	6.75174e-05	0.00122207	0.0244413	BP
GO:0006913	nucleocytoplasmic transport	16	5	PVP01_0837300,PVP01_1009900,PVP01_1121800,PVP01_1416800,PVP01_1425200,	31.3	10.66	15.61	6.75174e-05	0.00122207	0.0244413	BP
GO:0034504	protein localization to nucleus	6	3	PVP01_1009900,PVP01_1121800,PVP01_1425200,	50	17.06	33.87	0.000461359	0.00726138	0.167012	BP
GO:0051170	import into nucleus	6	3	PVP01_1009900,PVP01_1121800,PVP01_1425200,	50	17.06	33.87	0.000461359	0.00726138	0.167012	BP
GO:0006606	protein import into nucleus	6	3	PVP01_1009900,PVP01_1121800,PVP01_1425200,	50	17.06	33.87	0.000461359	0.00726138	0.167012	BP
GO:0006886	intracellular protein transport	76	8	PVP01_0731500,PVP01_0837300,PVP01_0937300,PVP01_1009900,PVP01_1121800,PVP01_1319600,PVP01_1416800,PVP01_1425200,	10.5	3.59	4.08	0.00155158	0.023403	0.561671	BP
GO:0006417	regulation of translation	21	4	PVP01_1008400,PVP01_1015200,PVP01_1333500,PVP01_1406200,	19	6.5	8.01	0.00286288	0.0381219	1	BP
GO:0034248	regulation of cellular amide metabolic process	21	4	PVP01_1008400,PVP01_1015200,PVP01_1333500,PVP01_1406200,	19	6.5	8.01	0.00286288	0.0381219	1	BP
GO:0070727	cellular macromolecule localization	84	8	PVP01_0731500,PVP01_0837300,PVP01_0937300,PVP01_1009900,PVP01_1121800,PVP01_1319600,PVP01_1416800,PVP01_1425200,	9.5	3.25	3.65	0.00294865	0.0381219	1	BP
GO:0034613	cellular protein localization	84	8	PVP01_0731500,PVP01_0837300,PVP01_0937300,PVP01_1009900,PVP01_1121800,PVP01_1319600,PVP01_1416800,PVP01_1425200,	9.5	3.25	3.65	0.00294865	0.0381219	1	BP
GO:0043436	oxoacid metabolic process	104	9	PVP01_0118200,PVP01_0211800,PVP01_0823800,PVP01_1122700,PVP01_1131000,PVP01_1205600,PVP01_1314200,PVP01_1432600,PVP01_1437400,	8.7	2.95	3.29	0.00316176	0.0391864	1	BP
GO:0006082	organic acid metabolic process	105	9	PVP01_0118200,PVP01_0211800,PVP01_0823800,PVP01_1122700,PVP01_1131000,PVP01_1205600,PVP01_1314200,PVP01_1432600,PVP01_1437400,	8.6	2.92	3.26	0.00337396	0.0391864	1	BP
GO:0017038	protein import	11	3	PVP01_1009900,PVP01_1121800,PVP01_1425200,	27.3	9.31	12.69	0.00341679	0.0391864	1	BP
GO:0043604	amide biosynthetic process	236	15	PVP01_0111000,PVP01_0203400,PVP01_0211800,PVP01_0317300,PVP01_0803800,PVP01_1013900,PVP01_1016300,PVP01_1026900,PVP01_1205600,PVP01_1237200,PVP01_1324800,PVP01_1431600,PVP01_1432600,PVP01_1437400,PVP01_1459800,	6.4	2.17	2.41	0.003464	0.0391864	1	BP
GO:0010608	posttranscriptional regulation of gene expression	23	4	PVP01_1008400,PVP01_1015200,PVP01_1333500,PVP01_1406200,	17.4	5.93	7.16	0.00404789	0.0444041	1	BP
GO:0006457	protein folding	53	6	PVP01_0109100,PVP01_0819900,PVP01_0934800,PVP01_1253300,PVP01_1268100,PVP01_1311600,	11.3	3.86	4.38	0.00419067	0.0446183	1	BP
GO:0009266	response to temperature stimulus	4	2	PVP01_0109100,PVP01_1311600,	50	17.06	33.62	0.00492075	0.0481436	1	BP
GO:0009628	response to abiotic stimulus	4	2	PVP01_0109100,PVP01_1311600,	50	17.06	33.62	0.00492075	0.0481436	1	BP
GO:0009408	response to heat	4	2	PVP01_0109100,PVP01_1311600,	50	17.06	33.62	0.00492075	0.0481436	1	BP
GO:0005622	intracellular anatomical structure	1434	63	PVP01_0109100,PVP01_0111000,PVP01_0118200,PVP01_0211800,PVP01_0216000,PVP01_0317300,PVP01_0506500,PVP01_0529800,PVP01_0610000,PVP01_0702100,PVP01_0716300,PVP01_0802200,PVP01_0803800,PVP01_0806500,PVP01_0807400,PVP01_0819900,PVP01_0821900,PVP01_0823800,PVP01_0837300,PVP01_0908600,PVP01_0916300,PVP01_0930800,PVP01_0937300,PVP01_0940100,PVP01_1008400,PVP01_1009900,PVP01_1010900,PVP01_1013900,PVP01_1…	4.4	1.5	2	8.10863e-05	0.0104601	0.0104601	CC
GO:0044424	obsolete intracellular part	279	19	PVP01_0109100,PVP01_0211800,PVP01_0610000,PVP01_0806500,PVP01_0823800,PVP01_1009900,PVP01_1015200,PVP01_1121800,PVP01_1205600,PVP01_1253300,PVP01_1319600,PVP01_1333500,PVP01_1416800,PVP01_1418100,PVP01_1420800,PVP01_1425200,PVP01_1432600,PVP01_1437400,PVP01_1442500,	6.8	2.32	2.66	0.000419796	0.0270769	0.0541537	CC
GO:0005634	nucleus	504	27	PVP01_0216000,PVP01_0529800,PVP01_0802200,PVP01_0806500,PVP01_0807400,PVP01_0821900,PVP01_0822900,PVP01_0837300,PVP01_0908600,PVP01_0916300,PVP01_0940100,PVP01_1009900,PVP01_1126600,PVP01_1131600,PVP01_1146800,PVP01_1240400,PVP01_1254400,PVP01_1258500,PVP01_1260500,PVP01_1304900,PVP01_1333500,PVP01_1408700,PVP01_1416800,PVP01_1418100,PVP01_1425200,PVP01_1442500,PVP01_1457300,	5.4	1.83	2.1	0.00118933	0.044588	0.153424	CC
GO:0005829	cytosol	111	10	PVP01_0118200,PVP01_0317300,PVP01_0819900,PVP01_0823800,PVP01_1008400,PVP01_1311600,PVP01_1315200,PVP01_1324700,PVP01_1429000,PVP01_1442500,	9	3.07	3.47	0.00138257	0.044588	0.178352	CC
GO:0005488	binding	1604	97	PVP01_0103700,PVP01_0107900,PVP01_0109100,PVP01_0203400,PVP01_0211800,PVP01_0212200,PVP01_0214300,PVP01_0216000,PVP01_0308900,PVP01_0317300,PVP01_0515400,PVP01_0518700,PVP01_0520400,PVP01_0529800,PVP01_0604500,PVP01_0610000,PVP01_0616100,PVP01_0701800,PVP01_0702100,PVP01_0703300,PVP01_0705100,PVP01_0716300,PVP01_0731500,PVP01_0802200,PVP01_0806500,PVP01_0807400,PVP01_0814400,PVP01_0819900,PVP01_0…	6	2.06	5.27	2.63097e-19	5.36717e-17	5.36717e-17	MF
GO:1901363	heterocyclic compound binding	1020	69	PVP01_0103700,PVP01_0109100,PVP01_0203400,PVP01_0211800,PVP01_0216000,PVP01_0308900,PVP01_0317300,PVP01_0515400,PVP01_0518700,PVP01_0529800,PVP01_0701800,PVP01_0702100,PVP01_0703300,PVP01_0716300,PVP01_0802200,PVP01_0806500,PVP01_0807400,PVP01_0819900,PVP01_0821900,PVP01_0822900,PVP01_0837100,PVP01_0905700,PVP01_0908100,PVP01_0908600,PVP01_0911200,PVP01_0916300,PVP01_0934800,PVP01_0937300,PVP01_0…	6.8	2.31	3.94	4.85158e-14	3.29908e-12	9.89723e-12	MF
GO:0097159	organic cyclic compound binding	1020	69	PVP01_0103700,PVP01_0109100,PVP01_0203400,PVP01_0211800,PVP01_0216000,PVP01_0308900,PVP01_0317300,PVP01_0515400,PVP01_0518700,PVP01_0529800,PVP01_0701800,PVP01_0702100,PVP01_0703300,PVP01_0716300,PVP01_0802200,PVP01_0806500,PVP01_0807400,PVP01_0819900,PVP01_0821900,PVP01_0822900,PVP01_0837100,PVP01_0905700,PVP01_0908100,PVP01_0908600,PVP01_0911200,PVP01_0916300,PVP01_0934800,PVP01_0937300,PVP01_0…	6.8	2.31	3.94	4.85158e-14	3.29908e-12	9.89723e-12	MF
GO:0003676	nucleic acid binding	610	47	PVP01_0103700,PVP01_0203400,PVP01_0211800,PVP01_0216000,PVP01_0308900,PVP01_0317300,PVP01_0529800,PVP01_0701800,PVP01_0802200,PVP01_0806500,PVP01_0807400,PVP01_0821900,PVP01_0908100,PVP01_0908600,PVP01_0911200,PVP01_0916300,PVP01_0937300,PVP01_0939900,PVP01_0940100,PVP01_1013900,PVP01_1015200,PVP01_1016300,PVP01_1126600,PVP01_1131600,PVP01_1146800,PVP01_1238100,PVP01_1240400,PVP01_1255900,PVP01_1…	7.7	2.63	3.74	6.11093e-11	3.11658e-09	1.24663e-08	MF
GO:0003700	DNA-binding transcription factor activity	26	9	PVP01_0216000,PVP01_0529800,PVP01_0807400,PVP01_0908600,PVP01_0916300,PVP01_0940100,PVP01_1240400,PVP01_1418100,PVP01_1457300,	34.6	11.81	18.74	2.48861e-08	1.01535e-06	5.07677e-06	MF
GO:0043565	sequence-specific DNA binding	23	8	PVP01_0529800,PVP01_0806500,PVP01_0807400,PVP01_0908600,PVP01_0940100,PVP01_1126600,PVP01_1240400,PVP01_1418100,	34.8	11.87	18.74	1.49109e-07	5.06972e-06	3.04183e-05	MF
GO:0140110	transcription regulator activity	34	9	PVP01_0216000,PVP01_0529800,PVP01_0807400,PVP01_0908600,PVP01_0916300,PVP01_0940100,PVP01_1240400,PVP01_1418100,PVP01_1457300,	26.5	9.03	12.72	3.42301e-07	9.97562e-06	6.98293e-05	MF
GO:0003677	DNA binding	173	19	PVP01_0216000,PVP01_0308900,PVP01_0529800,PVP01_0806500,PVP01_0807400,PVP01_0821900,PVP01_0908600,PVP01_0916300,PVP01_0940100,PVP01_1126600,PVP01_1131600,PVP01_1240400,PVP01_1268100,PVP01_1301400,PVP01_1304900,PVP01_1405000,PVP01_1418100,PVP01_1435700,PVP01_1457300,	11	3.75	4.61	4.48955e-07	1.14484e-05	9.15868e-05	MF
GO:0003723	RNA binding	341	27	PVP01_0103700,PVP01_0203400,PVP01_0317300,PVP01_0802200,PVP01_0806500,PVP01_0908100,PVP01_0911200,PVP01_0937300,PVP01_0939900,PVP01_1013900,PVP01_1015200,PVP01_1016300,PVP01_1146800,PVP01_1238100,PVP01_1255900,PVP01_1268100,PVP01_1324700,PVP01_1324800,PVP01_1331400,PVP01_1333500,PVP01_1413800,PVP01_1416800,PVP01_1420200,PVP01_1429700,PVP01_1431600,PVP01_1442500,PVP01_1458500,	7.9	2.7	3.32	1.19861e-06	2.71686e-05	0.000244517	MF
GO:0043167	ion binding	766	42	PVP01_0109100,PVP01_0211800,PVP01_0214300,PVP01_0515400,PVP01_0518700,PVP01_0520400,PVP01_0604500,PVP01_0616100,PVP01_0701800,PVP01_0702100,PVP01_0703300,PVP01_0705100,PVP01_0716300,PVP01_0819900,PVP01_0821900,PVP01_0822900,PVP01_0823800,PVP01_0837100,PVP01_0905700,PVP01_0934800,PVP01_0935400,PVP01_1010900,PVP01_1011000,PVP01_1122700,PVP01_1122800,PVP01_1130100,PVP01_1138400,PVP01_1146800,PVP01_1…	5.5	1.87	2.35	1.70156e-05	0.000347119	0.00347119	MF
GO:0005524	ATP binding	395	26	PVP01_0109100,PVP01_0211800,PVP01_0515400,PVP01_0518700,PVP01_0701800,PVP01_0716300,PVP01_0819900,PVP01_0822900,PVP01_0837100,PVP01_0905700,PVP01_0934800,PVP01_1010900,PVP01_1122700,PVP01_1122800,PVP01_1130100,PVP01_1146800,PVP01_1205600,PVP01_1210600,PVP01_1211400,PVP01_1237200,PVP01_1238100,PVP01_1259100,PVP01_1405000,PVP01_1429700,PVP01_1432600,PVP01_1437400,	6.6	2.25	2.66	5.60608e-05	0.00103967	0.0114364	MF
GO:0032559	adenyl ribonucleotide binding	399	26	PVP01_0109100,PVP01_0211800,PVP01_0515400,PVP01_0518700,PVP01_0701800,PVP01_0716300,PVP01_0819900,PVP01_0822900,PVP01_0837100,PVP01_0905700,PVP01_0934800,PVP01_1010900,PVP01_1122700,PVP01_1122800,PVP01_1130100,PVP01_1146800,PVP01_1205600,PVP01_1210600,PVP01_1211400,PVP01_1237200,PVP01_1238100,PVP01_1259100,PVP01_1405000,PVP01_1429700,PVP01_1432600,PVP01_1437400,	6.5	2.22	2.63	6.66003e-05	0.00109062	0.0135865	MF
GO:0030554	adenyl nucleotide binding	400	26	PVP01_0109100,PVP01_0211800,PVP01_0515400,PVP01_0518700,PVP01_0701800,PVP01_0716300,PVP01_0819900,PVP01_0822900,PVP01_0837100,PVP01_0905700,PVP01_0934800,PVP01_1010900,PVP01_1122700,PVP01_1122800,PVP01_1130100,PVP01_1146800,PVP01_1205600,PVP01_1210600,PVP01_1211400,PVP01_1237200,PVP01_1238100,PVP01_1259100,PVP01_1405000,PVP01_1429700,PVP01_1432600,PVP01_1437400,	6.5	2.22	2.62	6.95003e-05	0.00109062	0.0141781	MF
GO:0035639	purine ribonucleoside triphosphate binding	481	28	PVP01_0109100,PVP01_0211800,PVP01_0515400,PVP01_0518700,PVP01_0701800,PVP01_0702100,PVP01_0716300,PVP01_0819900,PVP01_0822900,PVP01_0837100,PVP01_0905700,PVP01_0934800,PVP01_1010900,PVP01_1122700,PVP01_1122800,PVP01_1130100,PVP01_1146800,PVP01_1205600,PVP01_1210600,PVP01_1211400,PVP01_1237200,PVP01_1238100,PVP01_1255900,PVP01_1259100,PVP01_1405000,PVP01_1429700,PVP01_1432600,PVP01_1437400,	5.8	1.99	2.33	0.000242372	0.0035317	0.0494439	MF
GO:0032555	purine ribonucleotide binding	486	28	PVP01_0109100,PVP01_0211800,PVP01_0515400,PVP01_0518700,PVP01_0701800,PVP01_0702100,PVP01_0716300,PVP01_0819900,PVP01_0822900,PVP01_0837100,PVP01_0905700,PVP01_0934800,PVP01_1010900,PVP01_1122700,PVP01_1122800,PVP01_1130100,PVP01_1146800,PVP01_1205600,PVP01_1210600,PVP01_1211400,PVP01_1237200,PVP01_1238100,PVP01_1255900,PVP01_1259100,PVP01_1405000,PVP01_1429700,PVP01_1432600,PVP01_1437400,	5.8	1.97	2.3	0.000288707	0.0038106	0.0588963	MF
GO:0017076	purine nucleotide binding	487	28	PVP01_0109100,PVP01_0211800,PVP01_0515400,PVP01_0518700,PVP01_0701800,PVP01_0702100,PVP01_0716300,PVP01_0819900,PVP01_0822900,PVP01_0837100,PVP01_0905700,PVP01_0934800,PVP01_1010900,PVP01_1122700,PVP01_1122800,PVP01_1130100,PVP01_1146800,PVP01_1205600,PVP01_1210600,PVP01_1211400,PVP01_1237200,PVP01_1238100,PVP01_1255900,PVP01_1259100,PVP01_1405000,PVP01_1429700,PVP01_1432600,PVP01_1437400,	5.7	1.96	2.3	0.000298871	0.0038106	0.0609696	MF
GO:0032553	ribonucleotide binding	489	28	PVP01_0109100,PVP01_0211800,PVP01_0515400,PVP01_0518700,PVP01_0701800,PVP01_0702100,PVP01_0716300,PVP01_0819900,PVP01_0822900,PVP01_0837100,PVP01_0905700,PVP01_0934800,PVP01_1010900,PVP01_1122700,PVP01_1122800,PVP01_1130100,PVP01_1146800,PVP01_1205600,PVP01_1210600,PVP01_1211400,PVP01_1237200,PVP01_1238100,PVP01_1255900,PVP01_1259100,PVP01_1405000,PVP01_1429700,PVP01_1432600,PVP01_1437400,	5.7	1.95	2.28	0.00032016	0.00384192	0.0653127	MF
GO:0097367	carbohydrate derivative binding	494	28	PVP01_0109100,PVP01_0211800,PVP01_0515400,PVP01_0518700,PVP01_0701800,PVP01_0702100,PVP01_0716300,PVP01_0819900,PVP01_0822900,PVP01_0837100,PVP01_0905700,PVP01_0934800,PVP01_1010900,PVP01_1122700,PVP01_1122800,PVP01_1130100,PVP01_1146800,PVP01_1205600,PVP01_1210600,PVP01_1211400,PVP01_1237200,PVP01_1238100,PVP01_1255900,PVP01_1259100,PVP01_1405000,PVP01_1429700,PVP01_1432600,PVP01_1437400,	5.7	1.93	2.26	0.000379412	0.00430001	0.0774001	MF
GO:1901265	nucleoside phosphate binding	533	29	PVP01_0109100,PVP01_0211800,PVP01_0515400,PVP01_0518700,PVP01_0701800,PVP01_0702100,PVP01_0703300,PVP01_0716300,PVP01_0819900,PVP01_0822900,PVP01_0837100,PVP01_0905700,PVP01_0934800,PVP01_1010900,PVP01_1122700,PVP01_1122800,PVP01_1130100,PVP01_1146800,PVP01_1205600,PVP01_1210600,PVP01_1211400,PVP01_1237200,PVP01_1238100,PVP01_1255900,PVP01_1259100,PVP01_1405000,PVP01_1429700,PVP01_1432600,PVP01_1…	5.4	1.86	2.16	0.000582628	0.00594281	0.118856	MF
GO:0000166	nucleotide binding	533	29	PVP01_0109100,PVP01_0211800,PVP01_0515400,PVP01_0518700,PVP01_0701800,PVP01_0702100,PVP01_0703300,PVP01_0716300,PVP01_0819900,PVP01_0822900,PVP01_0837100,PVP01_0905700,PVP01_0934800,PVP01_1010900,PVP01_1122700,PVP01_1122800,PVP01_1130100,PVP01_1146800,PVP01_1205600,PVP01_1210600,PVP01_1211400,PVP01_1237200,PVP01_1238100,PVP01_1255900,PVP01_1259100,PVP01_1405000,PVP01_1429700,PVP01_1432600,PVP01_1…	5.4	1.86	2.16	0.000582628	0.00594281	0.118856	MF
GO:0043168	anion binding	513	28	PVP01_0109100,PVP01_0211800,PVP01_0515400,PVP01_0518700,PVP01_0701800,PVP01_0702100,PVP01_0716300,PVP01_0819900,PVP01_0822900,PVP01_0837100,PVP01_0905700,PVP01_0934800,PVP01_1010900,PVP01_1122700,PVP01_1122800,PVP01_1130100,PVP01_1146800,PVP01_1205600,PVP01_1210600,PVP01_1211400,PVP01_1237200,PVP01_1238100,PVP01_1255900,PVP01_1259100,PVP01_1405000,PVP01_1429700,PVP01_1432600,PVP01_1437400,	5.5	1.86	2.16	0.000703373	0.00683277	0.143488	MF
GO:0030544	Hsp70 protein binding	2	2	PVP01_1311600,PVP01_1315200,	100	34.12	inf	0.000852599	0.00790592	0.17393	MF
GO:0036094	small molecule binding	548	29	PVP01_0109100,PVP01_0211800,PVP01_0515400,PVP01_0518700,PVP01_0701800,PVP01_0702100,PVP01_0703300,PVP01_0716300,PVP01_0819900,PVP01_0822900,PVP01_0837100,PVP01_0905700,PVP01_0934800,PVP01_1010900,PVP01_1122700,PVP01_1122800,PVP01_1130100,PVP01_1146800,PVP01_1205600,PVP01_1210600,PVP01_1211400,PVP01_1237200,PVP01_1238100,PVP01_1255900,PVP01_1259100,PVP01_1405000,PVP01_1429700,PVP01_1432600,PVP01_1…	5.3	1.81	2.09	0.000919645	0.00815685	0.187608	MF
GO:0016887	ATPase activity	165	12	PVP01_0103700,PVP01_0109100,PVP01_0518700,PVP01_0701800,PVP01_1010900,PVP01_1122800,PVP01_1130100,PVP01_1146800,PVP01_1238100,PVP01_1259100,PVP01_1311600,PVP01_1429700,	7.3	2.48	2.76	0.00299301	0.0254406	0.610573	MF
GO:0042162	telomeric DNA binding	4	2	PVP01_0806500,PVP01_1126600,	50	17.06	33.62	0.00492075	0.0358512	1	MF
GO:0016638	oxidoreductase activity, acting on the CH-NH2 group of donors	4	2	PVP01_0118200,PVP01_1314200,	50	17.06	33.62	0.00492075	0.0358512	1	MF
GO:0016639	oxidoreductase activity, acting on the CH-NH2 group of donors, NAD or NADP as acceptor	4	2	PVP01_0118200,PVP01_1314200,	50	17.06	33.62	0.00492075	0.0358512	1	MF
GO:0140030	modification-dependent protein binding	4	2	PVP01_0941400,PVP01_1428200,	50	17.06	33.62	0.00492075	0.0358512	1	MF
GO:0016462	pyrophosphatase activity	255	15	PVP01_0103700,PVP01_0109100,PVP01_0518700,PVP01_0701800,PVP01_0702100,PVP01_0823800,PVP01_1010900,PVP01_1122800,PVP01_1130100,PVP01_1146800,PVP01_1238100,PVP01_1255900,PVP01_1259100,PVP01_1311600,PVP01_1429700,	5.9	2.01	2.21	0.00711197	0.0484829	1	MF
GO:0016817	hydrolase activity, acting on acid anhydrides	256	15	PVP01_0103700,PVP01_0109100,PVP01_0518700,PVP01_0701800,PVP01_0702100,PVP01_0823800,PVP01_1010900,PVP01_1122800,PVP01_1130100,PVP01_1146800,PVP01_1238100,PVP01_1255900,PVP01_1259100,PVP01_1311600,PVP01_1429700,	5.9	2	2.2	0.0073675	0.0484829	1	MF
GO:0016818	hydrolase activity, acting on acid anhydrides, in phosphorus-containing anhydrides	256	15	PVP01_0103700,PVP01_0109100,PVP01_0518700,PVP01_0701800,PVP01_0702100,PVP01_0823800,PVP01_1010900,PVP01_1122800,PVP01_1130100,PVP01_1146800,PVP01_1238100,PVP01_1255900,PVP01_1259100,PVP01_1311600,PVP01_1429700,	5.9	2	2.2	0.0073675	0.0484829	1	MF

[truncated: 5 more sheets: GoEnrichmentResult Pv_C4, GoEnrichmentResult Pv_C5, GoEnrichmentResult Pv_C6, GoEnrichmentResult Pv_C7, GoEnrichmentResult Pv_C8]
