# Supplementary material for: A single-cell liver atlas of Plasmodium vivax infection
Source: Cell Host Microbe. Author manuscript; Available in PMC 2025 Jul 23. (PMC12285726; doi:10.1016/j.chom.2022.03.034)
Supplement: Table S3 — P. vivax bulk RNA-seq dataset. Related to Figure 1. [file NIHMS2083125-supplement-Table_S3.xls]

## Sheet: Readme
Bulk RNAseq of control and Pi4K-treated hepatocyte cultures infected with P. vivax.
Sample collection times are indicated.

## Sheet: Sheet1
					Sample replicates_Counts															Sample replicates_RPKM															Sample replicates_TPM
GeneID	Annotation	Transcript	Length	Effective_Length	Day1_1	Day3_1	Day5_1	Day8_1	Day8_Pi4K_1	Day11_1	Day11_Pi4K_1	Day1_2	Day3_2	Day5_2	Day8_2	Day8_Pi4K_2	Day11_2	Day11_Pi4K_2	Day0	Day1_1	Day3_1	Day5_1	Day8_1	Day8_Pi4K_1	Day11_1	Day11_Pi4K_1	Day1_2	Day3_2	Day5_2	Day8_2	Day8_Pi4K_2	Day11_2	Day11_Pi4K_2	Day0	Day1_1	Day1_2	Day3_1	Day3_2	Day5_1	Day5_2	Day8_1	Day8_2	Day8_Pi4K_1	Day8_Pi4K_2	Day11_1	Day11_2	Day11_Pi4K_1	Day11_Pi4K_2	Day0
PVP01_0000010	PIR protein	PVP01_0000010.1	468	429	118.45	103.99	77	80.64	184	17.91	41	187.73	116	53.99	133.69	117	55.87	129	145.4	561.425	674.581	83.8386	26.5781	1989.83	3.80742	1211.95	1542.72	1367.41	107.192	30.9813	1507.84	8.70437	2770.88	470.941	575.809	1319.24	489.794	1081.66	68.3208	92.7553	32.0432	39.106	1259.94	1206.56	5.15604	12.6321	701.058	1913.11	439.223
PVP01_0000020	STP1 protein	PVP01_0000020.1	717	678	0.27	4.91	0.05	0.32	0	168.15	1.27	0	0	0	0.56	0.17	9.55	1.12	0	0.809744	20.1536	0.034447	0.0667346	0	22.6183	23.7538	0	0	0	0.0821139	1.38627	0.941434	15.222	0	0.83049	0	14.6329	0	0.0280711	0	0.0804567	0.103648	0	1.10927	30.6299	1.36625	13.7405	10.5098	0
PVP01_0000030	STP1 protein	PVP01_0000030.1	2571	2532	0.26	1.09	35.67	0.16	0	149.26	0.64	0	0	0	0.3	0.83	13.03	0.88	0	0.208797	1.19802	6.58037	0.00893485	0	5.37616	3.20535	0	0	0	0.0117792	1.81235	0.343951	3.20261	0	0.214146	0	0.869845	0	5.36239	0	0.010772	0.0148682	0	1.45022	7.28045	0.499155	1.85415	2.2112	0
PVP01_0000040	STP1 protein	PVP01_0000040.1	2241	2202	0	0	8	1	0	231.77	0.39	4	0	0	3.83	0	27.26	1.17	0	0	0	1.69701	0.0642116	0	9.59915	2.24598	6.40403	0	0	0.172918	0	0.827418	4.89613	0	0	5.47633	0	0	1.3829	0	0.0774149	0.218265	0	0	12.9992	1.20078	1.2992	3.38047	0
PVP01_0000050	PIR protein	PVP01_0000050.1	1938	1899	11	0	3	0	0	231	2	3	0	0	0	0	13	6	0	11.7783	0	0.737916	0	0	11.0938	13.3556	5.56938	0	0	0	0	0.457546	29.1146	0	12.08	4.76259	0	0	0.601334	0	0	0	0	0	15.0233	0.664008	7.72561	20.1018	0
PVP01_0000060	Plasmodium exported protein%2C unknown function	PVP01_0000060.1	759	720	27	0	0	0	0	37	0	0	0	0	0	0	10	0	0	76.2509	0	0	0	0	4.68664	0	0	0	0	0	0	0.92829	0	0	78.2045	0	0	0	0	0	0	0	0	0	6.34669	1.34717	0	0	0
PVP01_0000070	Plasmodium exported protein%2C unknown function	PVP01_0000070.1	675	636	0	0	0	0	0	32	0	0	0	0	0	0	3	0	0	0	0	0	0	0	4.58866	0	0	0	0	0	0	0.315268	0	0	0	0	0	0	0	0	0	0	0	0	6.214	0.45753	0	0	0
PVP01_0000080	PIR protein%2C pseudogene	PVP01_0000080.1	1035	996	0	0	0	0	1.95	29	0	0	0	0	0	0	16	0	0	0	0	0	0	9.08301	2.65541	0	0	0	0	0	0	1.07368	0	0	0	0	0	0	0	0	0	0	5.75126	0	3.59598	1.55817	0	0	0
PVP01_0000090	Plasmodium exported protein (PHIST)%2C unknown function	PVP01_0000090.1	789	750	0	0	0	1	0	34	0	0	0	0	3	0	8	0	0	0	0	0	0.188525	0	4.13438	0	0	0	0	0.397666	0	0.712927	0	0	0	0	0	0	0	0	0.22729	0.501952	0	0	5.59881	1.03463	0	0	0
PVP01_0000100	tryptophan-rich protein	PVP01_0000100.1	2082	2043	87	28	51	234	8	7416.61	4	16	4	25	149	4	2357.82	21	6	86.5894	38.1408	11.6604	16.1949	18.1667	331.078	24.8285	27.6097	9.90127	10.4227	7.25064	10.8248	77.1362	94.7187	4.08077	88.8079	23.6101	27.6929	7.83213	9.50213	9.01891	19.5249	9.15209	11.503	8.66186	448.348	111.943	14.3621	65.3972	3.80593
PVP01_0000110	tryptophan-rich protein	PVP01_0000110.1	939	900	12	0	1	15	0	214	0	0	0	0	3	1	22	0	0	27.1114	0	0.519001	2.35657	0	21.6852	0	0	0	0	0.331388	6.14307	1.63379	0	0	27.806	0	0	0	0.422938	0	2.84113	0.418293	0	4.91561	29.3663	2.37102	0	0	0
PVP01_0000120	tryptophan-rich protein	PVP01_0000120.1	867	828	16	0	0	0	0	92	0	0	0	0	0	0	14	0	0	39.2919	0	0	0	0	10.1333	0	0	0	0	0	0	1.13009	0	0	40.2986	0	0	0	0	0	0	0	0	0	13.7226	1.64003	0	0	0
PVP01_0000130	tryptophan-rich protein	PVP01_0000130.1	1020	981	1	2	1	4	4	9101.71	23	0	2	1	4	3	2094	39	2	2.07274	5.67363	0.476148	0.57653	18.9167	846.149	297.316	0	10.31	0.868237	0.405368	16.9075	142.667	366.337	2.83283	2.12584	0	4.11946	8.15547	0.388017	0.7513	0.695077	0.511674	11.9778	13.5292	1145.86	207.044	171.983	252.932	2.64204
PVP01_0000140	tryptophan-rich protein	PVP01_0000140.1	864	825	0	0	0	0	0	308.68	0	0	0	0	0	0	157.72	0	1.99	0	0	0	0	0	34.123	0	0	0	0	0	0	12.7776	0	3.35165	0	0	0	0	0	0	0	0	0	0	46.2097	18.5433	0	0	3.12591
PVP01_0000150	tryptophan-rich protein	PVP01_0000150.1	942	903	29	0	0	0	0	83	0	0	0	0	0	0	32	0	0	65.3016	0	0	0	0	8.38268	0	0	0	0	0	0	2.36853	0	0	66.9747	0	0	0	0	0	0	0	0	0	11.3519	3.4373	0	0	0
PVP01_0000160	tryptophan-rich protein	PVP01_0000160.1	840	801	3	8	7.48	18	17	25325	100.99	11	13	3	27	23	6072.01	80	14	7.61557	27.7944	4.36194	3.17739	98.4625	2883.43	1598.84	48.414	82.0748	3.19004	3.35112	158.753	506.659	920.327	24.2859	7.81069	41.4006	20.1807	64.9231	3.55458	2.7604	3.83073	4.22993	62.3454	127.033	3904.77	735.284	924.855	635.427	22.6503
PVP01_0000170	tryptophan-rich protein	PVP01_0000170.1	942	903	0	0	0	0	0	120.33	0	0	0	10	1	0	20.28	0	0.01	0	0	0	0	0	12.1529	0	0	0	9.43234	0.110096	0	1.50105	0	0.0153876	0	0	0	0	0	8.16197	0	0.138968	0	0	16.4575	2.17839	0	0	0.0143513
PVP01_0000180	Plasmodium exported protein%2C unknown function	PVP01_0000180.1	1344	1305	9	0	0	0	0	38.21	0	0	0	0	0	0	14.03	0	0	14.0232	0	0	0	0	2.67029	0	0	0	0	0	0	0.71856	0	0	14.3824	0	0	0	0	0	0	0	0	0	3.61614	1.0428	0	0	0
PVP01_0000190	lysophospholipase%2C putative	PVP01_0000190.1	1212	1173	0	3	0	65	10	128	0	1	5	7	80	0	127	2	0	0	7.11743	0	7.83513	39.5509	9.95187	0	3.00547	21.5561	5.08285	6.78032	0	7.23639	15.7115	0	0	2.57009	5.16776	17.0514	0	4.39828	9.44621	8.55843	25.0432	0	13.4769	10.5017	0	10.8478	0
PVP01_0000200	tryptophan-rich protein	PVP01_0000200.1	1089	1050	0	3	0	6	0	778	1	0	0	0	1	0	111	6	3	0	7.95118	0	0.807966	0	67.5745	12.0773	0	0	0	0.0946824	0	7.06561	52.6559	3.97001	0	0	5.77313	0	0	0	0.974101	0.119512	0	0	91.51	10.2539	6.98616	36.3555	3.70262
PVP01_0000210	tryptophan-rich protein	PVP01_0000210.1	771	732	75	0	0	3	0	244	0	0	2	0	0	1	18	1	1	208.336	0	0	0.579484	0	30.3998	0	0	13.8171	0	0	7.55295	1.64353	12.5885	1.89823	213.673	0	0	10.9297	0	0	0.698638	0	0	6.04378	41.1677	2.38515	0	8.69155	1.77038
PVP01_0000220	Plasmodium exported protein%2C unknown function	PVP01_0000220.1	1038	999	0	0	0	1	0	178	0	0	0	0	0	0	80	1	0	0	0	0	0.141536	0	16.2498	0	0	0	0	0	0	5.3523	9.224	0	0	0	0	0	0	0	0.170638	0	0	0	22.0056	7.76747	0	6.36858	0
PVP01_0000230	PIR protein	PVP01_0000230.1	987	948	0	0	0	2	0	29	0	0	0	0	0	0	8	0	0	0	0	0	0.2983	0	2.78986	0	0	0	0	0	0	0.564024	0	0	0	0	0	0	0	0	0.359636	0	0	0	3.77805	0.818534	0	0	0
PVP01_0000240	PIR protein	PVP01_0000240.1	1668	1629	0	0	0	0	0	20	0	0	0	0	0	0	2	0	0	0	0	0	0	0	1.1197	0	0	0	0	0	0	0.0820588	0	0	0	0	0	0	0	0	0	0	0	0	1.51631	0.119087	0	0	0
PVP01_0000250	PIR protein	PVP01_0000250.1	927	888	0	0	0	0	0	0	0	0	0	0	0	0	0	0	0	0	0	0	0	0	0	0	0	0	0	0	0	0	0	0	0	0	0	0	0	0	0	0	0	0	0	0	0	0	0
PVP01_0000260	PIR protein	PVP01_0000260.1	702	663	0	0	0	0	0	0	0	0	0	0	0	0	0	0	0	0	0	0	0	0	0	0	0	0	0	0	0	0	0	0	0	0	0	0	0	0	0	0	0	0	0	0	0	0	0
PVP01_0000270	PIR protein	PVP01_0000270.1	1107	1068	0	0	0	0	0	0	0	0	0	0	0	0	0	0	0	0	0	0	0	0	0	0	0	0	0	0	0	0	0	0	0	0	0	0	0	0	0	0	0	0	0	0	0	0	0
PVP01_0000280	PIR protein	PVP01_0000280.1	975	936	0	0	0	0.3	0	0	0	0	0	0	0	0	0	0	0	0	0	0	0.0453186	0	0	0	0	0	0	0	0	0	0	0	0	0	0	0	0	0	0.0546371	0	0	0	0	0	0	0	0
PVP01_0000290	PIR protein	PVP01_0000290.1	1116	1077	2	0	0	0	0	0	0	0	0	0	0	0	0	0	0	3.77596	0	0	0	0	0	0	0	0	0	0	0	0	0	0	3.87271	0	0	0	0	0	0	0	0	0	0	0	0	0	0
PVP01_0000300	PIR protein	PVP01_0000300.1	900	861	0	0	0	8	0	13	0	0	0	0	12	0	22	0	0	0	0	0	1.31377	0	1.377	0	0	0	0	1.3856	0	1.70779	0	0	0	0	0	0	0	0	1.5839	1.74896	0	0	1.86474	2.47842	0	0	0
PVP01_0000310	PIR protein	PVP01_0000310.1	1062	1023	0	0	0	0	0	0	0	0	0	0	0	0	0	0	0	0	0	0	0	0	0	0	0	0	0	0	0	0	0	0	0	0	0	0	0	0	0	0	0	0	0	0	0	0	0
PVP01_0000320	PIR protein	PVP01_0000320.1	897	858	0	0	0	0	0	0	0	0	0	0	0	0	0	0	0	0	0	0	0	0	0	0	0	0	0	0	0	0	0	0	0	0	0	0	0	0	0	0	0	0	0	0	0	0	0
PVP01_0000330	PIR protein	PVP01_0000330.1	2001	1962	0	0	0	0	0	0	0	0	0	0	0	0	1.27	0	0	0	0	0	0	0	0	0	0	0	0	0	0	0.0432634	0	0	0	0	0	0	0	0	0	0	0	0	0	0.0627856	0	0	0
PVP01_0000340	PIR protein%2C pseudogene	PVP01_0000340.1	984	945	0	0	0	0	0	0	0	0	0	0	0	0	2	0	0	0	0	0	0	0	0	0	0	0	0	0	0	0.141454	0	0	0	0	0	0	0	0	0	0	0	0	0	0.205283	0	0	0
PVP01_0000350	PIR protein	PVP01_0000350.1	1200	1161	5.99	1	3.93	0.21	0	9	0	8.01	3	0.01	0.96	2.39	0	2.95	0	10.4908	2.397	1.58114	0.0255751	0	0.706973	0	24.3227	13.0674	0.00733627	0.0822049	11.3813	0	23.4139	0	10.7596	20.7992	1.74039	10.3366	1.28849	0.0063482	0.0308339	0.103763	0	9.10721	0.957389	0	0	16.1658	0
PVP01_0000360	PIR protein	PVP01_0000360.1	903	864	0	0	0	0	0	0	0	0	0	0	0	0	0	0	0	0	0	0	0	0	0	0	0	0	0	0	0	0	0	0	0	0	0	0	0	0	0	0	0	0	0	0	0	0	0
PVP01_0000370	PIR protein	PVP01_0000370.1	1053	1014	0	0	0	0	0	0	0	0	0	0	0	0	0	0	0	0	0	0	0	0	0	0	0	0	0	0	0	0	0	0	0	0	0	0	0	0	0	0	0	0	0	0	0	0	0
PVP01_0000380	PIR protein	PVP01_0000380.1	975	936	0	0	0	0	0	0	0	0	0	0	0	0	0	0	0	0	0	0	0	0	0	0	0	0	0	0	0	0	0	0	0	0	0	0	0	0	0	0	0	0	0	0	0	0	0
PVP01_0000390	PIR protein	PVP01_0000390.1	933	894	0	0	0	0	0	0	0	0	0	0	0	0	0	0	0	0	0	0	0	0	0	0	0	0	0	0	0	0	0	0	0	0	0	0	0	0	0	0	0	0	0	0	0	0	0
PVP01_0000400	PIR protein	PVP01_0000400.1	972	933	0	0	0	0	0	0	0	0	0	0	0	0	0	0	0	0	0	0	0	0	0	0	0	0	0	0	0	0	0	0	0	0	0	0	0	0	0	0	0	0	0	0	0	0	0
PVP01_0000410	PIR protein	PVP01_0000410.1	954	915	0	0	0	0	0	0	0	0	0	0	0	0	0	0	0	0	0	0	0	0	0	0	0	0	0	0	0	0	0	0	0	0	0	0	0	0	0	0	0	0	0	0	0	0	0
PVP01_0000420	PIR protein	PVP01_0000420.1	921	882	0	0.13	0	0	0	0	0	0	0	0	0	0	0	0	0	0	0.41018	0	0	0	0	0	0	0	0	0	0	0	0	0	0	0	0.29782	0	0	0	0	0	0	0	0	0	0	0	0
PVP01_0000430	PIR protein	PVP01_0000430.1	879	840	0	0	0	0	0	0	0	0	0	0	0	0	0	0	0	0	0	0	0	0	0	0	0	0	0	0	0	0	0	0	0	0	0	0	0	0	0	0	0	0	0	0	0	0	0
PVP01_0000440	PIR protein	PVP01_0000440.1	1053	1014	0	0	0	0	0	0	0	0	0	0	0	0	0	0	0	0	0	0	0	0	0	0	0	0	0	0	0	0	0	0	0	0	0	0	0	0	0	0	0	0	0	0	0	0	0
PVP01_0000450	PIR protein%2C pseudogene	PVP01_0000450.1	672	633	0	0	0	0	0	0	0	0	0	0	0	0	0	0	0	0	0	0	0	0	0	0	0	0	0	0	0	0	0	0	0	0	0	0	0	0	0	0	0	0	0	0	0	0	0
PVP01_0000460	PIR protein	PVP01_0000460.1	969	930	0	0	0	0	0	0	0	0	0	0	0	0	0	0	0	0	0	0	0	0	0	0	0	0	0	0	0	0	0	0	0	0	0	0	0	0	0	0	0	0	0	0	0	0	0
PVP01_0000470	PIR protein	PVP01_0000470.1	927	888	0	0.13	0	0	0	0	0	0	0	0	0	0	0	0	0	0	0.407409	0	0	0	0	0	0	0	0	0	0	0	0	0	0	0	0.295808	0	0	0	0	0	0	0	0	0	0	0	0
PVP01_0000480	PIR protein	PVP01_0000480.1	924	885	0	0	0	0	0	0	0	0	0	0	0	0	0	0	0	0	0	0	0	0	0	0	0	0	0	0	0	0	0	0	0	0	0	0	0	0	0	0	0	0	0	0	0	0	0
PVP01_0000490	PIR protein	PVP01_0000490.1	1059	1020	0	0	0	0	0	0	0	0	0	0	0	0	0	0	0	0	0	0	0	0	0	0	0	0	0	0	0	0	0	0	0	0	0	0	0	0	0	0	0	0	0	0	0	0	0
PVP01_0000500	PIR protein	PVP01_0000500.1	939	900	0	0	0	0	0	0	0	0	0	0	0	0	0	0	0	0	0	0	0	0	0	0	0	0	0	0	0	0	0	0	0	0	0	0	0	0	0	0	0	0	0	0	0	0	0
PVP01_0000510	PIR protein	PVP01_0000510.1	837	798	0	0	0	0	0	0	0	0	0	0	0	0	0	0	0	0	0	0	0	0	0	0	0	0	0	0	0	0	0	0	0	0	0	0	0	0	0	0	0	0	0	0	0	0	0
PVP01_0000520	PIR protein	PVP01_0000520.1	660	621	0	0	0	0	0	0	0	0	0	0	0	0	0	0	0	0	0	0	0	0	0	0	0	0	0	0	0	0	0	0	0	0	0	0	0	0	0	0	0	0	0	0	0	0	0
PVP01_0000530	PIR protein%2C pseudogene	PVP01_0000530.1	717	678	0	0	0	0	0	0	0	0	0	0	0	0	0	0	0	0	0	0	0	0	0	0	0	0	0	0	0	0	0	0	0	0	0	0	0	0	0	0	0	0	0	0	0	0	0
PVP01_0000540	PIR protein	PVP01_0000540.1	918	879	0	0	0	0	0	0	0	0	0	0	0	0	0	0	0	0	0	0	0	0	0	0	0	0	0	0	0	0	0	0	0	0	0	0	0	0	0	0	0	0	0	0	0	0	0
PVP01_0000550	PIR protein	PVP01_0000550.1	975	936	0	0	0	0	0	0	0	0	0	0	0	0	0	0	0	0	0	0	0	0	0	0	0	0	0	0	0	0	0	0	0	0	0	0	0	0	0	0	0	0	0	0	0	0	0
PVP01_0000560	PIR protein%2C pseudogene	PVP01_0000560.1	1020	981	0	0	0	0	0	0	0	0	0	0	0	0	0	0	0	0	0	0	0	0	0	0	0	0	0	0	0	0	0	0	0	0	0	0	0	0	0	0	0	0	0	0	0	0	0
PVP01_0000570	PIR protein	PVP01_0000570.1	918	879	0	0.13	0	0	0	0	0	0	0	0	0	0	0	0	0	0	0.41158	0	0	0	0	0	0	0	0	0	0	0	0	0	0	0	0.298837	0	0	0	0	0	0	0	0	0	0	0	0
PVP01_0000580	PIR protein	PVP01_0000580.1	1116	1077	0	0	0	0	0	0	0	0	0	0	0	0	0	0	0	0	0	0	0	0	0	0	0	0	0	0	0	0	0	0	0	0	0	0	0	0	0	0	0	0	0	0	0	0	0
PVP01_0000590	PIR protein	PVP01_0000590.1	969	930	0	0	0	0	0	0	0	0	0	0	0	0	0	0	0	0	0	0	0	0	0	0	0	0	0	0	0	0	0	0	0	0	0	0	0	0	0	0	0	0	0	0	0	0	0
PVP01_0000600	PIR protein	PVP01_0000600.1	954	915	0	0	0	0	0	2	0	0	0	0	0	0	0	0	0	0	0	0	0	0	0.199343	0	0	0	0	0	0	0	0	0	0	0	0	0	0	0	0	0	0	0	0.269952	0	0	0	0
PVP01_0000610	PIR protein%2C pseudogene	PVP01_0000610.1	963	924	0	0	0	0	0	0	0	0	0	0	0	0	0	0	0	0	0	0	0	0	0	0	0	0	0	0	0	0	0	0	0	0	0	0	0	0	0	0	0	0	0	0	0	0	0
PVP01_0000620	PIR protein	PVP01_0000620.1	963	924	0	0	0	0	0	0	0	0	0	0	0	0	0	0	0	0	0	0	0	0	0	0	0	0	0	0	0	0	0	0	0	0	0	0	0	0	0	0	0	0	0	0	0	0	0
PVP01_0000630	PIR protein	PVP01_0000630.1	951	912	0	0	0	0	0	0	0	0	0	0	0	0	0	0	0	0	0	0	0	0	0	0	0	0	0	0	0	0	0	0	0	0	0	0	0	0	0	0	0	0	0	0	0	0	0
PVP01_0000640	PIR protein%2C pseudogene	PVP01_0000640.1	1032	993	0	0	0	0	0	0	0	0	0	0	0	0	0	0	0	0	0	0	0	0	0	0	0	0	0	0	0	0	0	0	0	0	0	0	0	0	0	0	0	0	0	0	0	0	0
PVP01_0000650	PIR protein	PVP01_0000650.1	969	930	0	0	0	0	0	0	0	0	0	0	0	0	0	0	0	0	0	0	0	0	0	0	0	0	0	0	0	0	0	0	0	0	0	0	0	0	0	0	0	0	0	0	0	0	0
PVP01_0000660	PIR protein	PVP01_0000660.1	915	876	0	0.12	0	0	0	0	0	0	0	0	0	0	0	0	0	0	0.381221	0	0	0	0	0	0	0	0	0	0	0	0	0	0	0	0.276794	0	0	0	0	0	0	0	0	0	0	0	0
PVP01_0000670	PIR protein	PVP01_0000670.1	1053	1014	0	0	0	0	0	0	0	0	0	0	0	0	0	0	0	0	0	0	0	0	0	0	0	0	0	0	0	0	0	0	0	0	0	0	0	0	0	0	0	0	0	0	0	0	0
PVP01_0000680	PIR protein	PVP01_0000680.1	975	936	8	0	0	0	0	0	0	0	0	0	0	0	0	0	0	17.3791	0	0	0	0	0	0	0	0	0	0	0	0	0	0	17.8244	0	0	0	0	0	0	0	0	0	0	0	0	0	0
PVP01_0000690	PIR protein	PVP01_0000690.1	753	714	0	0.15	0	0	0	0	0	0	0	0	0	0	0	0	0	0	0.584646	0	0	0	0	0	0	0	0	0	0	0	0	0	0	0	0.424495	0	0	0	0	0	0	0	0	0	0	0	0
PVP01_0000700	PIR protein	PVP01_0000700.1	960	921	0	0	0	0	0	0	0	0	0	0	0	0	0	0	0	0	0	0	0	0	0	0	0	0	0	0	0	0	0	0	0	0	0	0	0	0	0	0	0	0	0	0	0	0	0
PVP01_0000710	PIR protein	PVP01_0000710.1	843	804	0	0	0	0	0	0	0	0	0	0	0	0	0	0	0	0	0	0	0	0	0	0	0	0	0	0	0	0	0	0	0	0	0	0	0	0	0	0	0	0	0	0	0	0	0
PVP01_0000720	PIR protein	PVP01_0000720.1	975	936	0	0	0	0	0	0	0	0	0	0	0	0	0	0	0	0	0	0	0	0	0	0	0	0	0	0	0	0	0	0	0	0	0	0	0	0	0	0	0	0	0	0	0	0	0
PVP01_0000730	PIR protein	PVP01_0000730.1	948	909	0	0	0	0	0	0	0	0	0	0	0	0	0	0	0	0	0	0	0	0	0	0	0	0	0	0	0	0	0	0	0	0	0	0	0	0	0	0	0	0	0	0	0	0	0
PVP01_0000740	PIR protein	PVP01_0000740.1	972	933	0	0	0	0	0	0	0	0	0	0	0	0	0	0	0	0	0	0	0	0	0	0	0	0	0	0	0	0	0	0	0	0	0	0	0	0	0	0	0	0	0	0	0	0	0
PVP01_0000750	PIR protein	PVP01_0000750.1	960	921	0	0	0	0	0	0	0	0	0	0	0	0	0	0	0	0	0	0	0	0	0	0	0	0	0	0	0	0	0	0	0	0	0	0	0	0	0	0	0	0	0	0	0	0	0
PVP01_0000760	PIR protein%2C pseudogene	PVP01_0000760.1	1002	963	0	0	0	0	0	0	0	0	0	0	0	0	0	0	0	0	0	0	0	0	0	0	0	0	0	0	0	0	0	0	0	0	0	0	0	0	0	0	0	0	0	0	0	0	0
PVP01_0000770	PIR protein	PVP01_0000770.1	879	840	0	0	0	0	0	0	0	0	0	0	0	0	0	0	0	0	0	0	0	0	0	0	0	0	0	0	0	0	0	0	0	0	0	0	0	0	0	0	0	0	0	0	0	0	0
PVP01_0000780	PIR protein	PVP01_0000780.1	402	363	0	0	0	0	0	0	0	0	0	0	0	0	0	0	0	0	0	0	0	0	0	0	0	0	0	0	0	0	0	0	0	0	0	0	0	0	0	0	0	0	0	0	0	0	0
PVP01_0000790	PIR protein	PVP01_0000790.1	1038	999	0	0	0	0	0	0	0	0	0	0	0	0	0	0	0	0	0	0	0	0	0	0	0	0	0	0	0	0	0	0	0	0	0	0	0	0	0	0	0	0	0	0	0	0	0
PVP01_0000800	PIR protein	PVP01_0000800.1	543	504	0	0	0	0	0	0	0	0	0	0	0	0	0	0	0	0	0	0	0	0	0	0	0	0	0	0	0	0	0	0	0	0	0	0	0	0	0	0	0	0	0	0	0	0	0
PVP01_0000810	PIR protein	PVP01_0000810.1	957	918	0	0	0	0	0	0	0	0	0	0	0	0	0	0	0	0	0	0	0	0	0	0	0	0	0	0	0	0	0	0	0	0	0	0	0	0	0	0	0	0	0	0	0	0	0
PVP01_0000820	PIR protein	PVP01_0000820.1	921	882	0	0	0	0	0	0	0	0	0	0	0	0	0	0	0	0	0	0	0	0	0	0	0	0	0	0	0	0	0	0	0	0	0	0	0	0	0	0	0	0	0	0	0	0	0
PVP01_0000830	PIR protein	PVP01_0000830.1	969	930	0	0	0	0	0	0	0	0	0	0	0	0	0	0	0	0	0	0	0	0	0	0	0	0	0	0	0	0	0	0	0	0	0	0	0	0	0	0	0	0	0	0	0	0	0
PVP01_0000840	PIR protein	PVP01_0000840.1	927	888	0	0.14	0	0	0	0	0	0	0	0	0	0	0	0	0	0	0.438748	0	0	0	0	0	0	0	0	0	0	0	0	0	0	0	0.318562	0	0	0	0	0	0	0	0	0	0	0	0
PVP01_0000850	PIR protein%2C pseudogene	PVP01_0000850.1	669	630	0	0	0	0	0	0	0	0	0	0	0	0	0	0	0	0	0	0	0	0	0	0	0	0	0	0	0	0	0	0	0	0	0	0	0	0	0	0	0	0	0	0	0	0	0
PVP01_0000860	PIR protein%2C pseudogene	PVP01_0000860.1	960	921	0	0	0	0	0	0	0	0	0	0	0	0	0	0	0	0	0	0	0	0	0	0	0	0	0	0	0	0	0	0	0	0	0	0	0	0	0	0	0	0	0	0	0	0	0
PVP01_0000870	PIR protein	PVP01_0000870.1	924	885	0	0	0	0	0	0	0	0	0	0	0	0	0	0	0	0	0	0	0	0	0	0	0	0	0	0	0	0	0	0	0	0	0	0	0	0	0	0	0	0	0	0	0	0	0
PVP01_0000880	PIR protein	PVP01_0000880.1	954	915	0	0	0	0	0	0	0	0	0	0	0	0	0	0	0	0	0	0	0	0	0	0	0	0	0	0	0	0	0	0	0	0	0	0	0	0	0	0	0	0	0	0	0	0	0
PVP01_0000890	PIR protein	PVP01_0000890.1	933	894	0	0	0	0	0	0	0	0	0	0	0	0	0	0	0	0	0	0	0	0	0	0	0	0	0	0	0	0	0	0	0	0	0	0	0	0	0	0	0	0	0	0	0	0	0
PVP01_0000900	PIR protein%2C pseudogene	PVP01_0000900.1	963	924	0	0	0	0	0	0	0	0	0	0	0	0	0	0	0	0	0	0	0	0	0	0	0	0	0	0	0	0	0	0	0	0	0	0	0	0	0	0	0	0	0	0	0	0	0
PVP01_0000910	PIR protein	PVP01_0000910.1	954	915	0	0	0	0	0	0	0	0	0	0	0	0	0	0	0	0	0	0	0	0	0	0	0	0	0	0	0	0	0	0	0	0	0	0	0	0	0	0	0	0	0	0	0	0	0
PVP01_0000920	PIR protein	PVP01_0000920.1	591	552	0	0	0	0	0	0	0	0	0	0	0	0	0	0	0	0	0	0	0	0	0	0	0	0	0	0	0	0	0	0	0	0	0	0	0	0	0	0	0	0	0	0	0	0	0
PVP01_0000930	PIR protein	PVP01_0000930.1	1032	993	0	0	0	0	0	0	0	0	0	0	0	0	0	0	0	0	0	0	0	0	0	0	0	0	0	0	0	0	0	0	0	0	0	0	0	0	0	0	0	0	0	0	0	0	0
PVP01_0000940	PIR protein	PVP01_0000940.1	978	939	0	0	0	0	0	0	0	0	0	0	0	0	0	0	0	0	0	0	0	0	0	0	0	0	0	0	0	0	0	0	0	0	0	0	0	0	0	0	0	0	0	0	0	0	0
PVP01_0000950	PIR protein	PVP01_0000950.1	1086	1047	0	0	0	0	0	0	0	0	1	0	0	0	0	0	0	0	0	0	0	0	0	0	0	4.83006	0	0	0	0	0	0	0	0	0	3.82069	0	0	0	0	0	0	0	0	0	0	0
PVP01_0000960	PIR protein	PVP01_0000960.1	1086	1047	0	0	0	0	0	0	0	0	0	0	0	0	0	0	0	0	0	0	0	0	0	0	0	0	0	0	0	0	0	0	0	0	0	0	0	0	0	0	0	0	0	0	0	0	0
PVP01_0000970	PIR protein%2C pseudogene	PVP01_0000970.1	1110	1071	0	0	0	0	0	0.02	0	0	0	0	0	0	0	0.12	0	0	0	0	0	0	0.00170307	0	0	0	0	0	0	0	1.03247	0	0	0	0	0	0	0	0	0	0	0	0.00230632	0	0	0.712853	0
PVP01_0000980	PIR protein	PVP01_0000980.1	2472	2433	0	0	0	0	0	0	0	0	0	0	0	0	0	0	0	0	0	0	0	0	0	0	0	0	0	0	0	0	0	0	0	0	0	0	0	0	0	0	0	0	0	0	0	0	0
PVP01_0000990	PIR protein	PVP01_0000990.1	1071	1032	0	0	0	0	0	9.96	0	0	0	0	0	0	0	0	0	0	0	0	0	0	0.880182	0	0	0	0	0	0	0	0	0	0	0	0	0	0	0	0	0	0	0	1.19195	0	0	0	0
PVP01_0001000	PIR protein	PVP01_0001000.1	1074	1035	0	0	0	0	0	0	0	0	0	0	0	0	0	0	0	0	0	0	0	0	0	0	0	0	0	0	0	0	0	0	0	0	0	0	0	0	0	0	0	0	0	0	0	0	0
PVP01_0001010	PIR protein	PVP01_0001010.1	1002	963	0	0	0	0	0	0	0	0	0	0	0	0	0	0	0	0	0	0	0	0	0	0	0	0	0	0	0	0	0	0	0	0	0	0	0	0	0	0	0	0	0	0	0	0	0
PVP01_0001020	PIR protein	PVP01_0001020.1	1152	1113	0	0	0	0	0	0.04	0	0	0	0	0	0	0	0	0	0	0	0	0	0	0.00327761	0	0	0	0	0	0	0	0	0	0	0	0	0	0	0	0	0	0	0	0.00443857	0	0	0	0
PVP01_0001030	PIR protein	PVP01_0001030.1	1092	1053	0	0	0	0	0	0	0	0	0	0	0	0	0	0	0	0	0	0	0	0	0	0	0	0	0	0	0	0	0	0	0	0	0	0	0	0	0	0	0	0	0	0	0	0	0
PVP01_0001040	PIR protein	PVP01_0001040.1	1014	975	0	0	0	0	0	0	0	0	0	0	0	0	0	0	0	0	0	0	0	0	0	0	0	0	0	0	0	0	0	0	0	0	0	0	0	0	0	0	0	0	0	0	0	0	0
PVP01_0001050	PIR protein	PVP01_0001050.1	975	936	0	0	0	0	0	0	0	0	0	0	0	0	0	0	0	0	0	0	0	0	0	0	0	0	0	0	0	0	0	0	0	0	0	0	0	0	0	0	0	0	0	0	0	0	0
PVP01_0001060	PIR protein	PVP01_0001060.1	966	927	0	0	0	0	0	0	0	0	0	0	0	0	0	0	0	0	0	0	0	0	0	0	0	0	0	0	0	0	0	0	0	0	0	0	0	0	0	0	0	0	0	0	0	0	0
PVP01_0001070	PIR protein	PVP01_0001070.1	912	873	0	0	0	0	0	0	0	0	0	0	0	0	0	0	0	0	0	0	0	0	0	0	0	0	0	0	0	0	0	0	0	0	0	0	0	0	0	0	0	0	0	0	0	0	0
PVP01_0001080	PIR protein	PVP01_0001080.1	1005	966	0	0	0	0	0	0	0	0	0	0	0	0	0	0	0	0	0	0	0	0	0	0	0	0	0	0	0	0	0	0	0	0	0	0	0	0	0	0	0	0	0	0	0	0	0
PVP01_0001090	PIR protein	PVP01_0001090.1	1170	1131	0	0	0	0	0	0	0	0	0	0	0	0	0	0	0	0	0	0	0	0	0	0	0	0	0	0	0	0	0	0	0	0	0	0	0	0	0	0	0	0	0	0	0	0	0
PVP01_0001100	PIR protein	PVP01_0001100.1	1074	1035	0	0	0	0	0	0.04	0	0	0	0	0	0	0	0.51	0	0	0	0	0	0	0.00352462	0	0	0	0	0	0	0	4.54061	0	0	0	0	0	0	0	0	0	0	0	0.00477307	0	0	3.135	0
PVP01_0001110	PIR protein	PVP01_0001110.1	1035	996	0	0	0	0	0	0	0	0	0	0	0.98	0	0	0	0	0	0	0	0	0	0	0	0	0	0	0.0978194	0	0	0	0	0	0	0	0	0	0	0	0.123472	0	0	0	0	0	0	0
PVP01_0001120	PIR protein	PVP01_0001120.1	999	960	0	0	0	0	0	0	0	0	0	0	0	0	0	0	0	0	0	0	0	0	0	0	0	0	0	0	0	0	0	0	0	0	0	0	0	0	0	0	0	0	0	0	0	0	0
PVP01_0001130	PIR protein	PVP01_0001130.1	1104	1065	0	0	0	0	0	0	0	0	0	0	0	0	0	0	0	0	0	0	0	0	0	0	0	0	0	0	0	0	0	0	0	0	0	0	0	0	0	0	0	0	0	0	0	0	0
PVP01_0001140	PIR protein	PVP01_0001140.1	1068	1029	0	0	0	0	0	0	0	0	0	0	0	0	0	0	0	0	0	0	0	0	0	0	0	0	0	0	0	0	0	0	0	0	0	0	0	0	0	0	0	0	0	0	0	0	0
PVP01_0001150	PIR protein	PVP01_0001150.1	1053	1014	0	0	0	0	0	0	0	0	0	0	0	0	0	0	0	0	0	0	0	0	0	0	0	0	0	0	0	0	0	0	0	0	0	0	0	0	0	0	0	0	0	0	0	0	0
PVP01_0001160	PIR protein	PVP01_0001160.1	1020	981	0	0	0	0	0	0	0	0	0	0	0	0	0	0	0	0	0	0	0	0	0	0	0	0	0	0	0	0	0	0	0	0	0	0	0	0	0	0	0	0	0	0	0	0	0
PVP01_0001170	PIR protein	PVP01_0001170.1	1014	975	0	0	0	0	0	0	0	0	0	0	0	0	0	0	0	0	0	0	0	0	0	0	0	0	0	0	0	0	0	0	0	0	0	0	0	0	0	0	0	0	0	0	0	0	0
PVP01_0001180	PIR protein	PVP01_0001180.1	984	945	0	0	0	0	0	0	0	0	0	0	0	0	0	0	0	0	0	0	0	0	0	0	0	0	0	0	0	0	0	0	0	0	0	0	0	0	0	0	0	0	0	0	0	0	0
PVP01_0001190	PIR protein	PVP01_0001190.1	939	900	0	0	0	0	0	0	0	0	0	0	0	0	0	0	0	0	0	0	0	0	0	0	0	0	0	0	0	0	0	0	0	0	0	0	0	0	0	0	0	0	0	0	0	0	0
PVP01_0001200	PIR protein	PVP01_0001200.1	1095	1056	0	0	0	0	0	0	0	0	0	0	0	0	0	0	0	0	0	0	0	0	0	0	0	0	0	0	0	0	0	0	0	0	0	0	0	0	0	0	0	0	0	0	0	0	0
PVP01_0001210	PIR protein	PVP01_0001210.1	978	939	0	0	0	0	0	0	0	0	0	0	0	0	0	0	0	0	0	0	0	0	0	0	0	0	0	0	0	0	0	0	0	0	0	0	0	0	0	0	0	0	0	0	0	0	0
PVP01_0001220	PIR protein	PVP01_0001220.1	1077	1038	0	0	0	0	0	0	0	0	0	0	0	0	0	0	0	0	0	0	0	0	0	0	0	0	0	0	0	0	0	0	0	0	0	0	0	0	0	0	0	0	0	0	0	0	0
PVP01_0001230	PIR protein	PVP01_0001230.1	1095	1056	0	0	0	0	0	8.94	0	0	0	0	0	0	0	0.37	0	0	0	0	0	0	0.772087	0	0	0	0	0	0	0	3.22866	0	0	0	0	0	0	0	0	0	0	0	1.04557	0	0	2.22918	0
PVP01_0001240	PIR protein	PVP01_0001240.1	990	951	0	0	0	0	0	0	0	0	0	0	0	0	1	0	0	0	0	0	0	0	0	0	0	0	0	0	0	0.0702806	0	0	0	0	0	0	0	0	0	0	0	0	0	0.101994	0	0	0
PVP01_0001250	PIR protein	PVP01_0001250.1	1098	1059	0	0	0	0	0	0	0	0	0	0	0	0	0	0	0	0	0	0	0	0	0	0	0	0	0	0	0	0	0	0	0	0	0	0	0	0	0	0	0	0	0	0	0	0	0
PVP01_0001260	PIR protein	PVP01_0001260.1	876	837	0	0	0	0	0	0	0	0	0	0	0	0	0	0	0	0	0	0	0	0	0	0	0	0	0	0	0	0	0	0	0	0	0	0	0	0	0	0	0	0	0	0	0	0	0
PVP01_0001270	PIR protein%2C pseudogene	PVP01_0001270.1	957	918	0	0	0	0	0	0	0	0	0	0	0	0	0	0	0	0	0	0	0	0	0	0	0	0	0	0	0	0	0	0	0	0	0	0	0	0	0	0	0	0	0	0	0	0	0
PVP01_0001280	PIR protein	PVP01_0001280.1	1074	1035	0	0	0	0	0	0	0	0	0	0	0	0	0	0	0	0	0	0	0	0	0	0	0	0	0	0	0	0	0	0	0	0	0	0	0	0	0	0	0	0	0	0	0	0	0
PVP01_0001290	PIR protein%2C pseudogene	PVP01_0001290.1	1275	1236	0	0	0	0	0	0	0	0	0	0	0	0	0	0	0	0	0	0	0	0	0	0	0	0	0	0	0	0	0	0	0	0	0	0	0	0	0	0	0	0	0	0	0	0	0
PVP01_0001300	PIR protein	PVP01_0001300.1	855	816	0	0	0	0	0	0	0	0	0	0	0	0	0	0	0	0	0	0	0	0	0	0	0	0	0	0	0	0	0	0	0	0	0	0	0	0	0	0	0	0	0	0	0	0	0
PVP01_0001310	PIR protein	PVP01_0001310.1	1110	1071	0	0	0	0	0	0	0	0	0	0	0	0	0	0	0	0	0	0	0	0	0	0	0	0	0	0	0	0	0	0	0	0	0	0	0	0	0	0	0	0	0	0	0	0	0
PVP01_0001320	PIR protein	PVP01_0001320.1	1005	966	0	0	0	0	0	0	0	0	0	0	1	0	0	0	0	0	0	0	0	0	0	0	0	0	0	0.102916	0	0	0	0	0	0	0	0	0	0	0	0.129905	0	0	0	0	0	0	0
PVP01_0001330	PIR protein	PVP01_0001330.1	810	771	0	0	0	0	0	0	0	0	0	0	0	0	0	0	0	0	0	0	0	0	0	0	0	0	0	0	0	0	0	0	0	0	0	0	0	0	0	0	0	0	0	0	0	0	0
PVP01_0001340	PIR protein%2C fragment	PVP01_0001340.1	243	204	0	0	0	0	0	0	0	0	0	0	0	0	0	0	0	0	0	0	0	0	0	0	0	0	0	0	0	0	0	0	0	0	0	0	0	0	0	0	0	0	0	0	0	0	0
PVP01_0001350	PIR protein	PVP01_0001350.1	1074	1035	0	0	0	0	0	0	0	0	0	0	0	0	0	0	0	0	0	0	0	0	0	0	0	0	0	0	0	0	0	0	0	0	0	0	0	0	0	0	0	0	0	0	0	0	0
PVP01_0001360	PIR protein	PVP01_0001360.1	1017	978	0	0	0	0	0	0.08	0	0	0	0	0	0	0	0	0	0	0	0	0	0	0.00746009	0	0	0	0	0	0	0	0	0	0	0	0	0	0	0	0	0	0	0	0.0101025	0	0	0	0
PVP01_0001370	PIR protein	PVP01_0001370.1	1098	1059	0	0	0	0	0	0	0	1	0	0	0	0	0	0	0	0	0	0	0	0	0	0	3.32901	0	0	0	0	0	0	0	0	2.84676	0	0	0	0	0	0	0	0	0	0	0	0	0
PVP01_0001380	PIR protein	PVP01_0001380.1	1092	1053	0	0	0	0	0	0	0	0	0	0	0	0	0	0	0	0	0	0	0	0	0	0	0	0	0	0	0	0	0	0	0	0	0	0	0	0	0	0	0	0	0	0	0	0	0
PVP01_0001390	PIR protein	PVP01_0001390.1	1002	963	0	0	0	0	0	0	0	0	0	0	0	0	0	0	0	0	0	0	0	0	0	0	0	0	0	0	0	0	0	0	0	0	0	0	0	0	0	0	0	0	0	0	0	0	0
PVP01_0001400	PIR protein	PVP01_0001400.1	1080	1041	0	0	0	0	0	1	0	0	0	0	0	0	0	0	0	0	0	0	0	0	0.0876076	0	0	0	0	0	0	0	0	0	0	0	0	0	0	0	0	0	0	0	0.118639	0	0	0	0
PVP01_0001410	PIR protein	PVP01_0001410.1	795	756	0	0	0	0	0	0	0	0	0	0	0	0	0	0	0	0	0	0	0	0	0	0	0	0	0	0	0	0	0	0	0	0	0	0	0	0	0	0	0	0	0	0	0	0	0
PVP01_0001420	PIR protein	PVP01_0001420.1	1056	1017	0	0	0	0	0	0	0	0	0	0	0	0	0	0	0	0	0	0	0	0	0	0	0	0	0	0	0	0	0	0	0	0	0	0	0	0	0	0	0	0	0	0	0	0	0
PVP01_0001430	Plasmodium exported protein (PHIST)%2C unknown function	PVP01_0001430.1	1119	1080	1	3	3	363	3	2426.24	0	0	1	10	401	13	2898.32	11	0	1.88274	7.73032	1.2975	47.5241	12.887	204.881	0	0	4.68247	7.88649	36.913	66.5499	179.365	93.8542	0	1.93098	0	5.61276	3.70394	1.05735	6.82431	57.2961	46.5932	8.15991	53.2524	277.452	260.302	0	64.8003	0
PVP01_0001440	Plasmodium exported protein (PHIST)%2C unknown function	PVP01_0001440.1	2028	1989	1	3	5	3	12	11812	98	1	0	2	5	8	4790.42	57	1	1.0223	4.19746	1.17421	0.213264	27.9899	541.603	624.814	1.77246	0	0.856451	0.249916	22.2374	160.974	264.074	0.698594	1.04849	1.5157	3.04765	0	0.956873	0.741102	0.257116	0.315455	17.7229	17.794	733.444	233.611	361.426	182.326	0.651543
PVP01_0001450	PIR protein	PVP01_0001450.1	1356	1317	0	0	0	0	0	0	0	0	0	0	0	0	0	0	0	0	0	0	0	0	0	0	0	0	0	0	0	0	0	0	0	0	0	0	0	0	0	0	0	0	0	0	0	0	0
PVP01_0001460	PIR protein	PVP01_0001460.1	951	912	0	0	0	0	0	0	0	0	0	0	0	0	0	0	0	0	0	0	0	0	0	0	0	0	0	0	0	0	0	0	0	0	0	0	0	0	0	0	0	0	0	0	0	0	0
PVP01_0001470	PIR protein	PVP01_0001470.1	1023	984	0	0	0	0	0	0	0	0	0	0	2	0	0	0	0	0	0	0	0	0	0	0	0	0	0	0.202066	0	0	0	0	0	0	0	0	0	0	0	0.255057	0	0	0	0	0	0	0
PVP01_0001480	PIR protein%2C pseudogene	PVP01_0001480.1	1446	1407	0	0	0	0	0	0	0	0	0	0	0	0	0	0	0	0	0	0	0	0	0	0	0	0	0	0	0	0	0	0	0	0	0	0	0	0	0	0	0	0	0	0	0	0	0
PVP01_0001490	PIR protein	PVP01_0001490.1	1749	1710	0	0	0	1	0	30	0	0	0	0	0	0	2	0	0	0	0	0	0.0826866	0	1.59999	0	0	0	0	0	0	0.0781718	0	0	0	0	0	0	0	0	0.0996887	0	0	0	2.16672	0.113446	0	0	0
PVP01_0001500	PIR protein	PVP01_0001500.1	1428	1389	7	0	0	0	0	10.81	0	0.51	0	0	0	0	1.71	0	0	10.2473	0	0	0	0	0.709768	0	1.29443	0	0	0	0	0.082283	0	0	10.5098	1.10692	0	0	0	0	0	0	0	0	0.961174	0.119412	0	0	0
PVP01_0001510	Plasmodium exported protein%2C unknown function%2C pseudogene	PVP01_0001510.1	855	816	0	0	0	0	0	0	0	0	0	0	0	0	0.43	0	0	0	0	0	0	0	0	0	0	0	0	0	0	0.0352204	0	0	0	0	0	0	0	0	0	0	0	0	0	0.0511132	0	0	0
PVP01_0001520	Plasmodium exported protein%2C unknown function	PVP01_0001520.1	828	789	0	0	0	0	0	0	0	0	0	0	0	0	0	0	0	0	0	0	0	0	0	0	0	0	0	0	0	0	0	0	0	0	0	0	0	0	0	0	0	0	0	0	0	0	0
PVP01_0001530	Plasmodium exported protein%2C unknown function	PVP01_0001530.1	795	756	0	0	0	0	0	0	0	0	0	0	0	0	0	0	0	0	0	0	0	0	0	0	0	0	0	0	0	0	0	0	0	0	0	0	0	0	0	0	0	0	0	0	0	0	0
PVP01_0001540	Plasmodium exported protein%2C unknown function	PVP01_0001540.1	840	801	0	0	0	0	0	0	0	0	0	0	0	0	0	0	0	0	0	0	0	0	0	0	0	0	0	0	0	0	0	0	0	0	0	0	0	0	0	0	0	0	0	0	0	0	0
PVP01_0001550	PIR protein	PVP01_0001550.1	888	849	0	0	0	0	0	0	0	0	0	0	0	0	1.46	0	0	0	0	0	0	0	0	0	0	0	0	0	0	0.114937	0	0	0	0	0	0	0	0	0	0	0	0	0	0.166802	0	0	0
PVP01_0001560	PIR protein	PVP01_0001560.1	1020	981	0	0	0	0.54	0	0	0	0	0	0	0	0	1.12	0	0	0	0	0	0.0778316	0	0	0	0	0	0	0	0	0.0763071	0	0	0	0	0	0	0	0	0.0938354	0	0	0	0	0.11074	0	0	0
PVP01_0001570	PIR protein	PVP01_0001570.1	1122	1083	0	0	0	0	0	0.04	0	0	0	0	0	0	0	0	0	0	0	0	0	0	0.0033684	0	0	0	0	0	0	0	0	0	0	0	0	0	0	0	0	0	0	0	0.00456152	0	0	0	0
PVP01_0001580	PIR protein	PVP01_0001580.1	711	672	25.51	0	0	0	0	0	0	0	0	0	0	0	0.33	0.01	0	77.1889	0	0	0	0	0	0	0	0	0	0	0	0.0328217	0.137125	0	79.1665	0	0	0	0	0	0	0	0	0	0	0.0476321	0	0.0946758	0
PVP01_0001590	PIR protein	PVP01_0001590.1	1038	999	7	0	0	17.36	0	0.02	0	0	0	0	4.2	0	3.35	0	0	14.2477	0	0	2.45706	0	0.00182582	0	0	0	0	0.417967	0	0.224128	0	0	14.6128	0	0	0	0	0	2.96228	0.527577	0	0	0.00247254	0.325263	0	0	0
PVP01_0001600	PIR protein	PVP01_0001600.1	1266	1227	0	0	0	0	0	0	0	0	0	0	0	0	0.4	0	0	0	0	0	0	0	0	0	0	0	0	0	0	0.0217887	0	0	0	0	0	0	0	0	0	0	0	0	0	0.0316206	0	0	0
PVP01_0001610	Plasmodium exported protein%2C unknown function	PVP01_0001610.1	798	759	0	0	0	0	0	0	0	0	0	0	0	0	0	0	0	0	0	0	0	0	0	0	0	0	0	0	0	0	0	0	0	0	0	0	0	0	0	0	0	0	0	0	0	0	0
PVP01_0001620	Plasmodium exported protein%2C unknown function	PVP01_0001620.1	873	834	0	0	0	0	0	0	0	0	0	0	0	0	0	0	0	0	0	0	0	0	0	0	0	0	0	0	0	0	0	0	0	0	0	0	0	0	0	0	0	0	0	0	0	0	0
PVP01_0001630	PIR protein	PVP01_0001630.1	1050	1011	0	0	0	0	0	0	0	0	0	0	0	0	0	0	0	0	0	0	0	0	0	0	0	0	0	0	0	0	0	0	0	0	0	0	0	0	0	0	0	0	0	0	0	0	0
PVP01_0001640	PIR protein	PVP01_0001640.1	1026	987	0	0	0	0	0	0	0	0	0	0	0	0	0	0	0	0	0	0	0	0	0	0	0	0	0	0	0	0	0	0	0	0	0	0	0	0	0	0	0	0	0	0	0	0	0
PVP01_0001650	PIR protein	PVP01_0001650.1	1044	1005	0	0	0	0	0	0	0	0	0	0	0	0	0	0	0	0	0	0	0	0	0	0	0	0	0	0	0	0	0	0	0	0	0	0	0	0	0	0	0	0	0	0	0	0	0
PVP01_0001660	PIR protein	PVP01_0001660.1	1368	1329	0	0	0	0	0	0.24	0	0	0	0	0	0	0	0	0	0	0	0	0	0	0.0164694	0	0	0	0	0	0	0	0	0	0	0	0	0	0	0	0	0	0	0	0.0223031	0	0	0	0
PVP01_0001670	PIR protein%2C pseudogene	PVP01_0001670.1	1092	1053	0	0	0	0	0	0.06	0	0	0	0	0	0	0	0	0	0	0	0	0	0	0.00519656	0	0	0	0	0	0	0	0	0	0	0	0	0	0	0	0	0	0	0	0.00703722	0	0	0	0
PVP01_0001680	PIR protein	PVP01_0001680.1	837	798	0	0	0	0	0	0	0	0	0	0	0	0	0	0	0	0	0	0	0	0	0	0	0	0	0	0	0	0	0	0	0	0	0	0	0	0	0	0	0	0	0	0	0	0	0
PVP01_0001690	PIR protein	PVP01_0001690.1	825	786	0	0	0	0	0	0	0	0	0	0	0	0	3	0	0	0	0	0	0	0	0	0	0	0	0	0	0	0.255103	0	0	0	0	0	0	0	0	0	0	0	0	0	0.370215	0	0	0
PVP01_0001700	PIR protein	PVP01_0001700.1	1026	987	0	0	0	0	0	0	0	0	0	0	0	0	0	0	0	0	0	0	0	0	0	0	0	0	0	0	0	0	0	0	0	0	0	0	0	0	0	0	0	0	0	0	0	0	0
PVP01_0001710	PIR protein	PVP01_0001710.1	879	840	0	0	0	0	0	0	0	0	0	0	0	0	0	0	0	0	0	0	0	0	0	0	0	0	0	0	0	0	0	0	0	0	0	0	0	0	0	0	0	0	0	0	0	0	0
PVP01_0001720	Plasmodium exported protein%2C unknown function	PVP01_0001720.1	888	849	0	0	0	0	0	0	0	0	0	0	0	0	1	0	0	0	0	0	0	0	0	0	0	0	0	0	0	0.0787242	0	0	0	0	0	0	0	0	0	0	0	0	0	0.114248	0	0	0
PVP01_0001730	Plasmodium exported protein%2C unknown function	PVP01_0001730.1	771	732	0	0	0	0	0	0	0	0	0	0	0	0	0	0	0	0	0	0	0	0	0	0	0	0	0	0	0	0	0	0	0	0	0	0	0	0	0	0	0	0	0	0	0	0	0
PVP01_0001740	Plasmodium exported protein%2C unknown function	PVP01_0001740.1	864	825	0.99	0	0	0	0	0	0	0	0	0	0	0	0	0	0	2.44003	0	0	0	0	0	0	0	0	0	0	0	0	0	0	2.50254	0	0	0	0	0	0	0	0	0	0	0	0	0	0
PVP01_0001750	Plasmodium exported protein%2C unknown function	PVP01_0001750.1	849	810	0	0	0	0	0	0	0	0	0	0	0	0	0	0	0	0	0	0	0	0	0	0	0	0	0	0	0	0	0	0	0	0	0	0	0	0	0	0	0	0	0	0	0	0	0
PVP01_0001760	Plasmodium exported protein%2C unknown function	PVP01_0001760.1	840	801	0	0	0	0	0	0	0	0	0	0	0	0	0	0	0	0	0	0	0	0	0	0	0	0	0	0	0	0	0	0	0	0	0	0	0	0	0	0	0	0	0	0	0	0	0
PVP01_0001770	Plasmodium exported protein%2C unknown function	PVP01_0001770.1	834	795	0	0	0	0	0	0	0	0	0	0	0	0	0	0	0	0	0	0	0	0	0	0	0	0	0	0	0	0	0	0	0	0	0	0	0	0	0	0	0	0	0	0	0	0	0
PVP01_0001780	Plasmodium exported protein%2C unknown function	PVP01_0001780.1	669	630	0	0	0	0	0	0	0	0	0	0	0	0	0	0	0	0	0	0	0	0	0	0	0	0	0	0	0	0	0	0	0	0	0	0	0	0	0	0	0	0	0	0	0	0	0
PVP01_0001790	PIR protein	PVP01_0001790.1	1041	1002	0	0	0	0	0	0.04	0	0	0	0	0	0	0.14	0	0	0	0	0	0	0	0.0036407	0	0	0	0	0	0	0.00933849	0	0	0	0	0	0	0	0	0	0	0	0	0.00493027	0.0135524	0	0	0
PVP01_0001800	PIR protein	PVP01_0001800.1	1449	1410	0	0	0	0	0	0	0	0	0	0	0	0	0	0	0	0	0	0	0	0	0	0	0	0	0	0	0	0	0	0	0	0	0	0	0	0	0	0	0	0	0	0	0	0	0
PVP01_0001810	PIR protein	PVP01_0001810.1	1353	1314	0	0	0	0	0	0	0	0	0	0	0	0	0	0	0	0	0	0	0	0	0	0	0	0	0	0	0	0	0	0	0	0	0	0	0	0	0	0	0	0	0	0	0	0	0
PVP01_0001820	PIR protein	PVP01_0001820.1	1107	1068	1.01	0	0	0	0	0.02	0	0	0	0	0	0	0.36	0	0	1.92293	0	0	0	0	0.00170786	0	0	0	0	0	0	0.0225293	0	0	1.9722	0	0	0	0	0	0	0	0	0	0.00231279	0.0326954	0	0	0
PVP01_0001830	PIR protein	PVP01_0001830.1	933	894	0	0	0	0	0	0	0	0	0	0	0	0	0	0	0	0	0	0	0	0	0	0	0	0	0	0	0	0	0	0	0	0	0	0	0	0	0	0	0	0	0	0	0	0	0
PVP01_0001840	PIR protein	PVP01_0001840.1	996	957	0	0	0	0	0	0	0	0	0	0	0	0	0	0	0	0	0	0	0	0	0	0	0	0	0	0	0	0	0	0	0	0	0	0	0	0	0	0	0	0	0	0	0	0	0
PVP01_0001850	PIR protein	PVP01_0001850.1	1032	993	0	0	0	0	0	0	0	0	0	0	0	0	0	0	0	0	0	0	0	0	0	0	0	0	0	0	0	0	0	0	0	0	0	0	0	0	0	0	0	0	0	0	0	0	0
PVP01_0001860	PIR protein	PVP01_0001860.1	906	867	0	0	0	0	0	0	0	0	0	0	0	0	0	0	0	0	0	0	0	0	0	0	0	0	0	0	0	0	0	0	0	0	0	0	0	0	0	0	0	0	0	0	0	0	0
PVP01_0001870	Plasmodium exported protein%2C unknown function	PVP01_0001870.1	768	729	0	0	0	0	0	0	0	0	0	0	0	0	0	0	0	0	0	0	0	0	0	0	0	0	0	0	0	0	0	0	0	0	0	0	0	0	0	0	0	0	0	0	0	0	0
PVP01_0001880	Plasmodium exported protein%2C unknown function	PVP01_0001880.1	735	696	0	0	0	0	0	0	0	0	0	0	0	0	0	0	0	0	0	0	0	0	0	0	0	0	0	0	0	0	0	0	0	0	0	0	0	0	0	0	0	0	0	0	0	0	0
PVP01_0001890	Plasmodium exported protein%2C unknown function	PVP01_0001890.1	858	819	0	0	0	0	0	0	0	0	0	0	0	0	0	0	0	0	0	0	0	0	0	0	0	0	0	0	0	0	0	0	0	0	0	0	0	0	0	0	0	0	0	0	0	0	0
PVP01_0001900	PIR protein	PVP01_0001900.1	1266	1227	0	0	0	0	0	0	0	0	0	0	0	0	0	0	0	0	0	0	0	0	0	0	0	0	0	0	0	0	0	0	0	0	0	0	0	0	0	0	0	0	0	0	0	0	0
PVP01_0001910	PIR protein	PVP01_0001910.1	1596	1557	0	0	0	0	0	4	0	0	0	0	0	0	0	0	0	0	0	0	0	0	0.234296	0	0	0	0	0	0	0	0	0	0	0	0	0	0	0	0	0	0	0	0.317285	0	0	0	0
PVP01_0001920	PIR protein	PVP01_0001920.1	645	606	0	0	0	0	0	3.01	0	0	0	0	0	0	0	0	0	0	0	0	0	0	0.452988	0	0	0	0	0	0	0	0	0	0	0	0	0	0	0	0	0	0	0	0.61344	0	0	0	0
PVP01_0001930	PIR protein%2C pseudogene	PVP01_0001930.1	894	855	4	0	0	0	0	0	0	0	0	0	0	0	0	0	0	9.51278	0	0	0	0	0	0	0	0	0	0	0	0	0	0	9.75651	0	0	0	0	0	0	0	0	0	0	0	0	0	0
PVP01_0001940	PIR protein	PVP01_0001940.1	1119	1080	12	0	0	0	0	4.01	0.04	0.02	0	0	0	0	0.13	0	0	22.5929	0	0	0	0	0.338621	0.469673	0.0652855	0	0	0	0	0.00804518	0	0	23.1717	0.0558281	0	0	0	0	0	0	0	0	0.458563	0.0116755	0.271684	0	0
PVP01_0001950	PIR protein	PVP01_0001950.1	1086	1047	0	0	0	0	0	0	0	0	0	0	0	0	1	0	1	0	0	0	0	0	0	0	0	0	0	0	0	0.0638366	0	1.32713	0	0	0	0	0	0	0	0	0	0	0	0.0926421	0	0	1.23774
PVP01_0001960	PIR protein	PVP01_0001960.1	1164	1125	18	0	0	0	0	11.97	0	0	0	0	0	0	0	0	0	32.5337	0	0	0	0	0.970363	0	0	0	0	0	0	0	0	0	33.3673	0	0	0	0	0	0	0	0	0	1.31407	0	0	0	0
PVP01_0001970	PIR protein%2C pseudogene	PVP01_0001970.1	1002	963	0	0.03	0	0.03	0.02	0	0	0.02	0.02	0	0	0	0	0.01	0	0	0.0866952	0	0.0044048	0.0963514	0	0	0.0732174	0.105027	0	0	0	0	0.0956882	0	0	0.062611	0.0629469	0.0830791	0	0	0.00531052	0	0.0610086	0	0	0	0	0.0660666	0
PVP01_0001980	PIR protein	PVP01_0001980.1	1143	1104	0	0	0	0	0	0	0	0	0	0	0	0	0	0	0	0	0	0	0	0	0	0	0	0	0	0	0	0	0	0	0	0	0	0	0	0	0	0	0	0	0	0	0	0	0
PVP01_0001990	PIR protein	PVP01_0001990.1	1761	1722	0	0	0	0	0	0	0	0	0	0	1	0	0	0	0	0	0	0	0	0	0	0	0	0	0	0.0577332	0	0	0	0	0	0	0	0	0	0	0	0.0728734	0	0	0	0	0	0	0
PVP01_0002000	PIR protein	PVP01_0002000.1	1314	1275	0	0	0	0	0	1.86	0	0	0	0	0	0	0	0	0	0	0	0	0	0	0.133044	0	0	0	0	0	0	0	0	0	0	0	0	0	0	0	0	0	0	0	0.180169	0	0	0	0
PVP01_0002010	PIR protein	PVP01_0002010.1	1092	1053	0.26	0	0	0	0	0.25	0	0	0	0	0	0	0	0	0	0.502063	0	0	0	0	0.0216523	0	0	0	0	0	0	0	0	0	0.514927	0	0	0	0	0	0	0	0	0	0.0293218	0	0	0	0
PVP01_0002020	PIR protein	PVP01_0002020.1	954	915	0	0	0	0	0	0.51	0	0	0	0	0	0	0	0	0	0	0	0	0	0	0.0508325	0	0	0	0	0	0	0	0	0	0	0	0	0	0	0	0	0	0	0	0.0688379	0	0	0	0
PVP01_0002030	PIR protein%2C pseudogene	PVP01_0002030.1	891	852	0	0	0	0	0	0	0	0	0	0	0	0	0	0	0	0	0	0	0	0	0	0	0	0	0	0	0	0	0	0	0	0	0	0	0	0	0	0	0	0	0	0	0	0	0
PVP01_0002040	PIR protein	PVP01_0002040.1	1092	1053	0	0	0	0	0	2	0	0	0	0	0	0	0.17	0	0	0	0	0	0	0	0.173219	0	0	0	0	0	0	0.0107904	0	0	0	0	0	0	0	0	0	0	0	0	0.234574	0.0156594	0	0	0
PVP01_0002050	PIR protein	PVP01_0002050.1	2652	2613	20	0	0	6.6	0	96.9	0	0	0	0	0	0	1.78	0.72	0	15.5634	0	0	0.357138	0	3.38203	0	0	0	0	0	0	0.0455299	2.53909	0	15.9621	0	0	0	0	0	0.430573	0	0	0	4.57997	0.0660748	0	1.75308	0
PVP01_0002060	Plasmodium exported protein%2C unknown function%2C pseudogene	PVP01_0002060.1	852	813	0	0	0	0	0	0	0	0	0	0	0	0	1.77	0	0	0	0	0	0	0	0	0	0	0	0	0	0	0.145512	0	0	0	0	0	0	0	0	0	0	0	0	0	0.211173	0	0	0
PVP01_0002070	Plasmodium exported protein%2C unknown function%2C pseudogene	PVP01_0002070.1	822	783	0	0	0	0	0	0	0	0	0	0	0	0	0	0	0	0	0	0	0	0	0	0	0	0	0	0	0	0	0	0	0	0	0	0	0	0	0	0	0	0	0	0	0	0	0
PVP01_0002080	Plasmodium exported protein%2C unknown function	PVP01_0002080.1	843	804	0	0	0	0	0	0	0	0	0	0	0	0	0	0	0	0	0	0	0	0	0	0	0	0	0	0	0	0	0	0	0	0	0	0	0	0	0	0	0	0	0	0	0	0	0
PVP01_0002090	PIR protein	PVP01_0002090.1	1581	1542	0	0	0	0.2	0	10.31	0	0	0	0	0.11	0	0.06	0	0.91	0	0	0	0.018339	0	0.609771	0	0	0	0	0.00709197	0	0.00260066	0	0.820005	0	0	0	0	0	0	0.0221099	0.0089518	0	0	0.825758	0.00377417	0	0	0.764777
PVP01_0002100	PIR protein	PVP01_0002100.1	1215	1176	0	0	0	0.47	0	22	0	0	0	0	2	0	0	0	0	0	0	0	0.0565095	0	1.70611	0	0	0	0	0.169076	0	0	0	0	0	0	0	0	0	0	0.0681291	0.213415	0	0	2.31043	0	0	0	0
PVP01_0002110	PIR protein	PVP01_0002110.1	972	933	0	0	0	0	0	0	0	0	0	0	0	0	0	0	0	0	0	0	0	0	0	0	0	0	0	0	0	0	0	0	0	0	0	0	0	0	0	0	0	0	0	0	0	0	0
PVP01_0002120	PIR protein	PVP01_0002120.1	1089	1050	0	0	0	0	0	0	0	0	0	0	0	0	0.15	0	0	0	0	0	0	0	0	0	0	0	0	0	0	0.00954813	0	0	0	0	0	0	0	0	0	0	0	0	0	0.0138566	0	0	0
PVP01_0002130	PIR protein	PVP01_0002130.1	1356	1317	0	0	0	0	0	0.04	0	0	0	0	0	0	0.06	0	0.13	0	0	0	0	0	0.00276992	0	0	0	0	0	0	0.00304496	0	0.137157	0	0	0	0	0	0	0	0	0	0	0.00375105	0.00441896	0	0	0.127919
PVP01_0002140	PIR protein	PVP01_0002140.1	1503	1464	0	0	0	1	0	16	0	0	0	0	9	0	8	0	0	0	0	0	0.0965806	0	0.996716	0	0	0	0	0.611167	0	0.365229	0	0	0	0	0	0	0	0	0.11644	0.771443	0	0	1.34976	0.530034	0	0	0
PVP01_0002150	PIR protein	PVP01_0002150.1	170	131	0	0	0	0	0	0	0	0	0	0	0.58	0	0	0	0	0	0	0	0	0	0	0	0	0	0	0.440165	0	0	0	0	0	0	0	0	0	0	0	0.555596	0	0	0	0	0	0	0
PVP01_0002160	Plasmodium exported protein%2C unknown function	PVP01_0002160.1	822	783	0	0	0	0	0	0	0	0	0	0	0	0	0	0	0	0	0	0	0	0	0	0	0	0	0	0	0	0	0	0	0	0	0	0	0	0	0	0	0	0	0	0	0	0	0
PVP01_0002170	Plasmodium exported protein%2C unknown function	PVP01_0002170.1	786	747	0	0	0	0	0	0	0	17	0	0	0	0	0	0	0	0	0	0	0	0	0	0	80.2304	0	0	0	0	0	0	0	0	68.6081	0	0	0	0	0	0	0	0	0	0	0	0	0
PVP01_0002180	PIR protein	PVP01_0002180.1	1215	1176	0	0	0	0	0	0	1	0	0	0	0	0	1	0	1	0	0	0	0	0	0	10.7833	0	0	0	0	0	0.0568341	0	1.18155	0	0	0	0	0	0	0	0	0	0	0	0.0824798	6.23764	0	1.10197
PVP01_0002190	PIR protein%2C pseudogene	PVP01_0002190.1	984	945	0	0	0	0	0	0	0	0	0	0	0	0	0	0	0	0	0	0	0	0	0	0	0	0	0	0	0	0	0	0	0	0	0	0	0	0	0	0	0	0	0	0	0	0	0
PVP01_0002200	PIR protein	PVP01_0002200.1	1641	1602	0	0	0	2.77	0.99	3.53	0.99	0	0	0	0	0	0	0	0	0	0	0	0.244483	2.867	0.200958	7.83668	0	0	0	0	0	0	0	0	0	0	0	0	0	0	0.294754	0	1.81535	0	0.272139	0	4.53315	0	0
PVP01_0002210	PIR protein	PVP01_0002210.1	2082	2043	0.51	0	0	1.43	0.56	141	0	0	0	0	0	0.87	0.49	0.34	0.87	0.507593	0	0	0.0989689	1.27167	6.29424	0	0	0	0	0	2.35439	0.0160304	1.53354	0.591712	0.520598	0	0	0	0	0	0.119319	0	0.805207	1.88395	8.52372	0.0232639	0	1.05881	0.55186
PVP01_0002220	hypothetical protein	PVP01_0002220.1	543	504	0	0	0	0	0	0	0	0	0	0	0	0	0	0	1	0	0	0	0	0	0	0	0	0	0	0	0	0	0	2.75695	0	0	0	0	0	0	0	0	0	0	0	0	0	0	2.57127
PVP01_0002230	hypothetical protein	PVP01_0002230.1	480	441	0	0	0	0	0	0.57	0	0	0	0	0	0	1	0	0	0	0	0	0	0	0.117877	0	0	0	0	0	0	0.151558	0	0	0	0	0	0	0	0	0	0	0	0	0.15963	0.219946	0	0	0
PVP01_0002240	PIR protein	PVP01_0002240.1	1341	1302	5	0	0	1	0	59	0	6	0	0	0	0	14	0	0	7.80859	0	0	0.108598	0	4.1327	0	16.2462	0	0	0	0	0.718676	0	0	8.00865	13.8927	0	0	0	0	0.130928	0	0	0	5.59654	1.04297	0	0	0
PVP01_0002250	Plasmodium exported protein%2C unknown function%2C pseudogene	PVP01_0002250.1	720	681	0	0	0	0	0	11	1	0	0	0	0	0	1	0	0	0	0	0	0	0	1.47312	18.6214	0	0	0	0	0	0.0981452	0	0	0	0	0	0	0	0	0	0	0	0	1.99491	0.142432	10.7716	0	0
PVP01_0002260	Plasmodium exported protein%2C unknown function	PVP01_0002260.1	702	663	0	0	0	0	0	0.7	0	0	0	0	0	0	0.23	0	0	0	0	0	0	0	0.0962891	0	0	0	0	0	0	0.0231862	0	0	0	0	0	0	0	0	0	0	0	0	0.130396	0.0336488	0	0	0
PVP01_0002270	Plasmodium exported protein%2C unknown function	PVP01_0002270.1	864	825	0	0	0	0	0	0	0	0	0	0	0	0	0.3	0	0	0	0	0	0	0	0	0	0	0	0	0	0	0.0243043	0	0	0	0	0	0	0	0	0	0	0	0	0	0.0352714	0	0	0
PVP01_0002280	Plasmodium exported protein%2C unknown function	PVP01_0002280.1	825	786	0	0	0	0	0	0.98	0	0	0	0	0	0	0	0	0	0	0	0	0	0	0.113709	0	0	0	0	0	0	0	0	0	0	0	0	0	0	0	0	0	0	0	0.153986	0	0	0	0
PVP01_0002290	PIR protein	PVP01_0002290.1	951	912	0	0	0	0	0	0	0	0	0	0	0	0	0	0	0	0	0	0	0	0	0	0	0	0	0	0	0	0	0	0	0	0	0	0	0	0	0	0	0	0	0	0	0	0	0
PVP01_0002300	PIR protein	PVP01_0002300.1	438	399	0	0	0	0	0	2.52	0	0.2	0	0	0	0	0	0	0	0	0	0	0	0	0.575997	0	1.76713	0	0	0	0	0	0	0	0	1.51114	0	0	0	0	0	0	0	0	0.78002	0	0	0	0
PVP01_0002310	PIR protein	PVP01_0002310.1	1401	1362	5.23	0	0	0	0	0.25	0	0	0	0	0	0	0.97	0	0	7.80797	0	0	0	0	0.01674	0	0	0	0	0	0	0.0476004	0	0	8.00802	0	0	0	0	0	0	0	0	0	0.0226695	0.0690796	0	0	0
PVP01_0002320	PIR protein	PVP01_0002320.1	1860	1821	0	0	0	0	0	0	0	0	0	0	0	0	0	0	0	0	0	0	0	0	0	0	0	0	0	0	0	0	0	0	0	0	0	0	0	0	0	0	0	0	0	0	0	0	0
PVP01_0002330	PIR protein	PVP01_0002330.1	1434	1395	0	0	0	0	0	17.66	0	3	0	0	0.05	1	3.1	1	0	0	0	0	0	0	1.15454	0	7.58155	0	0	0.00356332	3.96327	0.148526	6.60557	0	0	6.48327	0	0	0	0	0	0.00449778	0	3.17136	1.56349	0.215547	0	4.56073	0
PVP01_0002340	Plasmodium exported protein%2C unknown function	PVP01_0002340.1	861	822	0	0	0	0	0	0	0	0	0	0	0	0	0	0	0	0	0	0	0	0	0	0	0	0	0	0	0	0	0	0	0	0	0	0	0	0	0	0	0	0	0	0	0	0	0
PVP01_0002350	Plasmodium exported protein%2C unknown function	PVP01_0002350.1	741	702	0	0	0	0	0	0	0	0	0	0	0	0	0	0	0	0	0	0	0	0	0	0	0	0	0	0	0	0	0	0	0	0	0	0	0	0	0	0	0	0	0	0	0	0	0
PVP01_0002360	PIR protein	PVP01_0002360.1	945	906	0	0	0	0	0	0	0	0	0	0	0	0	0	0	0	0	0	0	0	0	0	0	0	0	0	0	0	0	0	0	0	0	0	0	0	0	0	0	0	0	0	0	0	0	0
PVP01_0002370	PIR protein	PVP01_0002370.1	1092	1053	3.67	0	0	0	0	0.12	0	0	0	0	0	0	4.21	0	0	7.08682	0	0	0	0	0.0103931	0	0	0	0	0	0	0.267221	0	0	7.26839	0	0	0	0	0	0	0	0	0	0.0140744	0.387801	0	0	0
PVP01_0002380	PIR protein	PVP01_0002380.1	1407	1368	0	0	0	0	0	0.07	0	0	0	0	0	0	0	0	0	0	0	0	0	0	0.00466664	0	0	0	0	0	0	0	0	0	0	0	0	0	0	0	0	0	0	0	0.00631961	0	0	0	0
PVP01_0002390	PIR protein	PVP01_0002390.1	1449	1410	0	0	0	0	0	0	0	0	0	0	0	0	0	0	0	0	0	0	0	0	0	0	0	0	0	0	0	0	0	0	0	0	0	0	0	0	0	0	0	0	0	0	0	0	0
PVP01_0002400	PIR protein	PVP01_0002400.1	1437	1398	1.18	0	0	0	0	18.17	0	0.35	0	0	0	0	0.12	0	0	1.71628	0	0	0	0	1.18533	0	0.882615	0	0	0	0	0.00573707	0	0	1.76025	0.754758	0	0	0	0	0	0	0	0	1.60519	0.00832586	0	0	0
PVP01_0002410	PIR protein	PVP01_0002410.1	882	843	0	0	0	0	0	0	0	0	0	0	0	0	0	0	0	0	0	0	0	0	0	0	0	0	0	0	0	0	0	0	0	0	0	0	0	0	0	0	0	0	0	0	0	0	0
PVP01_0002420	PIR protein	PVP01_0002420.1	1011	972	0	0	0	0	0	0	0	0	0	0	0	0	0	0	0	0	0	0	0	0	0	0	0	0	0	0	0	0	0	0	0	0	0	0	0	0	0	0	0	0	0	0	0	0	0
PVP01_0002430	PIR protein	PVP01_0002430.1	906	867	0	0	0	0	0	0	0	0	0	0	0	0	2	0	0	0	0	0	0	0	0	0	0	0	0	0	0	0.15418	0	0	0	0	0	0	0	0	0	0	0	0	0	0.223751	0	0	0
PVP01_0002440	PIR protein	PVP01_0002440.1	810	771	0	0	0	0	0	2	0	0	0	0	0	0	0	0	0	0	0	0	0	0	0.236575	0	0	0	0	0	0	0	0	0	0	0	0	0	0	0	0	0	0	0	0.320372	0	0	0	0
PVP01_0002450	Plasmodium exported protein%2C unknown function	PVP01_0002450.1	810	771	0	0	0	0	0	0	0	0	0	0	0	0	0	0	0	0	0	0	0	0	0	0	0	0	0	0	0	0	0	0	0	0	0	0	0	0	0	0	0	0	0	0	0	0	0
PVP01_0002460	Plasmodium exported protein%2C unknown function	PVP01_0002460.1	747	708	2	0	0	0	0	0	0	0	0	0	0	0	0	0	0	5.74395	0	0	0	0	0	0	0	0	0	0	0	0	0	0	5.89111	0	0	0	0	0	0	0	0	0	0	0	0	0	0
PVP01_0002470	Plasmodium exported protein%2C unknown function	PVP01_0002470.1	840	801	0	0	0	0	0	0	0	0	0	0	0	0	0.41	0	0	0	0	0	0	0	0	0	0	0	0	0	0	0.0342111	0	0	0	0	0	0	0	0	0	0	0	0	0	0.0496485	0	0	0
PVP01_0002480	PIR protein	PVP01_0002480.1	1170	1131	0	0	0	0	0	5	0	0	0	0	0	0	0	0	0	0	0	0	0	0	0.403181	0	0	0	0	0	0	0	0	0	0	0	0	0	0	0	0	0	0	0	0.545991	0	0	0	0
PVP01_0002490	PIR protein	PVP01_0002490.1	1035	996	0	0	0	0	0	4	0	0	0	0	0	0	0	0	0	0	0	0	0	0	0.366263	0	0	0	0	0	0	0	0	0	0	0	0	0	0	0	0	0	0	0	0.495997	0	0	0	0
PVP01_0002500	PIR protein	PVP01_0002500.1	1410	1371	0	0	0	0	0	0	0	0	0	0	0	0	0	0	0	0	0	0	0	0	0	0	0	0	0	0	0	0	0	0	0	0	0	0	0	0	0	0	0	0	0	0	0	0	0
PVP01_0002510	PIR protein	PVP01_0002510.1	1338	1299	0	0	0	0	0	0	0	0	0	0	0	0	0	0	0	0	0	0	0	0	0	0	0	0	0	0	0	0	0	0	0	0	0	0	0	0	0	0	0	0	0	0	0	0	0
PVP01_0002520	Plasmodium exported protein%2C unknown function%2C pseudogene	PVP01_0002520.1	789	750	0	0	0	0	0	0	0	0	0	0	0	0	0	0	0	0	0	0	0	0	0	0	0	0	0	0	0	0	0	0	0	0	0	0	0	0	0	0	0	0	0	0	0	0	0
PVP01_0002530	PIR protein	PVP01_0002530.1	2664	2625	0.6	0	0	0.86	0.04	56.83	0	0	0	0	0	0	1.05	0.51	0	0.464767	0	0	0.0463234	0.0706944	1.97443	0	0	0	0	0	0	0.0267348	1.7903	0	0.476675	0	0	0	0	0	0.0558485	0	0.0447629	0	2.67379	0.0387985	0	1.23609	0
PVP01_0002540	PIR protein	PVP01_0002540.1	1479	1440	5.8	1	0	2.98	7	4.35	1	3	1	1	0	3	1.05	2	0	8.18991	1.93258	0	0.292607	22.5523	0.275499	8.80637	7.34462	3.51186	0.591487	0	11.5183	0.0487352	12.7983	0	8.39974	6.28066	1.40319	2.77796	0	0.511823	0.352773	0	14.2798	9.21676	0.373083	0.0707264	5.09407	8.83641	0
PVP01_0002550	Plasmodium exported protein%2C unknown function	PVP01_0002550.1	804	765	0	0	0	0	0	0	0	0	0	0	0	0	0	0	0	0	0	0	0	0	0	0	0	0	0	0	0	0	0	0	0	0	0	0	0	0	0	0	0	0	0	0	0	0	0
PVP01_0002560	Plasmodium exported protein%2C unknown function%2C pseudogene	PVP01_0002560.1	924	885	0	0	0	0	0	0	0	0	0	0	0	0	0.44	0	0	0	0	0	0	0	0	0	0	0	0	0	0	0.0332296	0	0	0	0	0	0	0	0	0	0	0	0	0	0.0482241	0	0	0
PVP01_0002570	Plasmodium exported protein%2C unknown function	PVP01_0002570.1	843	804	0	0	0	0	0	0	0	0	0	0	0	0	0	0	0	0	0	0	0	0	0	0	0	0	0	0	0	0	0	0	0	0	0	0	0	0	0	0	0	0	0	0	0	0	0
PVP01_0002580	Plasmodium exported protein%2C unknown function	PVP01_0002580.1	756	717	0	0	0	0	0	0	0	0	0	0	0	0	0	0	0	0	0	0	0	0	0	0	0	0	0	0	0	0	0	0	0	0	0	0	0	0	0	0	0	0	0	0	0	0	0
PVP01_0002590	Plasmodium exported protein%2C unknown function%2C pseudogene	PVP01_0002590.1	822	783	0	0	0	0	0	0	0	0	0	0	0	0	0	0	0	0	0	0	0	0	0	0	0	0	0	0	0	0	0	0	0	0	0	0	0	0	0	0	0	0	0	0	0	0	0
PVP01_0002600	Plasmodium exported protein%2C unknown function	PVP01_0002600.1	951	912	0	0	0	0	0	6	0	0	0	0	0	0	0	0	0	0	0	0	0	0	0.599997	0	0	0	0	0	0	0	0	0	0	0	0	0	0	0	0	0	0	0	0.812521	0	0	0	0
PVP01_0002610	Plasmodium exported protein%2C unknown function	PVP01_0002610.1	855	816	5	0	0	0	0	0	0	0	0	0	0	0	0	0	0	12.4593	0	0	0	0	0	0	0	0	0	0	0	0	0	0	12.7785	0	0	0	0	0	0	0	0	0	0	0	0	0	0
PVP01_0002620	Plasmodium exported protein%2C unknown function	PVP01_0002620.1	729	690	0	0	0	0	0	0	0	0	0	0	0	0	0	0	0	0	0	0	0	0	0	0	0	0	0	0	0	0	0	0	0	0	0	0	0	0	0	0	0	0	0	0	0	0	0
PVP01_0002630	Plasmodium exported protein%2C unknown function	PVP01_0002630.1	837	798	0	0	0	0	0	0	0	0	0	0	0	0	0	0	0	0	0	0	0	0	0	0	0	0	0	0	0	0	0	0	0	0	0	0	0	0	0	0	0	0	0	0	0	0	0
PVP01_0002640	Plasmodium exported protein%2C unknown function	PVP01_0002640.1	714	675	0	0	0	0	0	0	0	0	0	0	0	0	0	0	0	0	0	0	0	0	0	0	0	0	0	0	0	0	0	0	0	0	0	0	0	0	0	0	0	0	0	0	0	0	0
PVP01_0002650	Plasmodium exported protein%2C unknown function	PVP01_0002650.1	753	714	0	0	0	0	0	0	0	0	0	0	0	0	0	0	0	0	0	0	0	0	0	0	0	0	0	0	0	0	0	0	0	0	0	0	0	0	0	0	0	0	0	0	0	0	0
PVP01_0002660	Plasmodium exported protein%2C unknown function	PVP01_0002660.1	756	717	0	0	0	0	0	0	0	0	0	0	0	0	0	0	0	0	0	0	0	0	0	0	0	0	0	0	0	0	0	0	0	0	0	0	0	0	0	0	0	0	0	0	0	0	0
PVP01_0002670	Plasmodium exported protein%2C unknown function	PVP01_0002670.1	837	798	0	0	0	0	0	0	0	0	0	0	0	0	0	0	0	0	0	0	0	0	0	0	0	0	0	0	0	0	0	0	0	0	0	0	0	0	0	0	0	0	0	0	0	0	0
PVP01_0002680	Plasmodium exported protein%2C unknown function	PVP01_0002680.1	888	849	0	0	0	0	0	0	0	0	0	0	0	0	0	0	0	0	0	0	0	0	0	0	0	0	0	0	0	0	0	0	0	0	0	0	0	0	0	0	0	0	0	0	0	0	0
PVP01_0002690	Plasmodium exported protein%2C unknown function	PVP01_0002690.1	567	528	0	0	0	0	0	0	0	0	0	0	0	0	0	0	0	0	0	0	0	0	0	0	0	0	0	0	0	0	0	0	0	0	0	0	0	0	0	0	0	0	0	0	0	0	0
PVP01_0002700	Plasmodium exported protein%2C unknown function	PVP01_0002700.1	720	681	0	0	0	0	0	0	0	0	0	0	0	0	0	0	0	0	0	0	0	0	0	0	0	0	0	0	0	0	0	0	0	0	0	0	0	0	0	0	0	0	0	0	0	0	0
PVP01_0002710	PIR protein	PVP01_0002710.1	2361	2322	0	0	0	0.48	0	42.9	0	0	0	0	1	0	2.06	0	0	0	0	0	0.0292287	0	1.68495	0	0	0	0	0.042815	0	0.0592954	0	0	0	0	0	0	0	0	0.0352388	0.0540431	0	0	2.28178	0.0860518	0	0	0
PVP01_0002720	PIR protein	PVP01_0002720.1	1380	1341	0	0	0	0	0	18	0	0	0	0	3.19	0	1.52	0	0	0	0	0	0	0	1.22415	0	0	0	0	0.236494	0	0.0757584	0	0	0	0	0	0	0	0	0	0.298514	0	0	1.65776	0.109944	0	0	0
PVP01_0002730	PIR protein%2C pseudogene	PVP01_0002730.1	1398	1359	0	0	0	0	0	0	0	0	0	0	0	0	0	0	0	0	0	0	0	0	0	0	0	0	0	0	0	0	0	0	0	0	0	0	0	0	0	0	0	0	0	0	0	0	0
PVP01_0002740	PIR protein	PVP01_0002740.1	1131	1092	0	0.64	0	0.98	0	0	0	0	0	0	0	0	0	0	0	0	1.63101	0	0.126892	0	0	0	0	0	0	0	0	0	0	0	0	0	1.18423	0	0	0	0.152984	0	0	0	0	0	0	0	0
PVP01_0002750	PIR protein	PVP01_0002750.1	702	663	0	0	0	0	0	8.35	0	0	0	0	0	0	3.03	0	0	0	0	0	0	0	1.14859	0	0	0	0	0	0	0.305454	0	0	0	0	0	0	0	0	0	0	0	0	1.55543	0.443286	0	0	0
PVP01_0002760	PIR protein	PVP01_0002760.1	1005	966	0	0	0	0	0	0.28	0	0	0	0	0	0	5	0	0	0	0	0	0	0	0.0264347	0	0	0	0	0	0	0.345947	0	0	0	0	0	0	0	0	0	0	0	0	0.035798	0.502051	0	0	0
PVP01_0002770	Plasmodium exported protein%2C unknown function	PVP01_0002770.1	804	765	1	0	0	0	0	0	0	0	0	0	0	0	0	0	0	2.65798	0	0	0	0	0	0	0	0	0	0	0	0	0	0	2.72608	0	0	0	0	0	0	0	0	0	0	0	0	0	0
PVP01_0002780	Plasmodium exported protein%2C unknown function%2C pseudogene	PVP01_0002780.1	846	807	0	0	0	0	0	0	0	0	0	0	0	0	0	0	0	0	0	0	0	0	0	0	0	0	0	0	0	0	0	0	0	0	0	0	0	0	0	0	0	0	0	0	0	0	0
PVP01_0002790	PIR protein	PVP01_0002790.1	1161	1122	0	0	0	0	0	6	0	0	0	0	0	0	0	0	0	0	0	0	0	0	0.487698	0	0	0	0	0	0	0	0	0	0	0	0	0	0	0	0	0	0	0	0.660445	0	0	0	0
PVP01_0002800	PIR protein%2C fragment	PVP01_0002800.1	225	186	0	0	0	0	0	0	0	0	0	0	0	0	0	0	0	0	0	0	0	0	0	0	0	0	0	0	0	0	0	0	0	0	0	0	0	0	0	0	0	0	0	0	0	0	0
PVP01_0002810	PIR protein	PVP01_0002810.1	1089	1050	0	0	0	0	0	0.04	0	0	0	0	0	0	0.9	0	0	0	0	0	0	0	0.00347427	0	0	0	0	0	0	0.0572888	0	0	0	0	0	0	0	0	0	0	0	0	0.00470489	0.0831397	0	0	0
PVP01_0002820	PIR protein	PVP01_0002820.1	1389	1350	0	0	0	0	0	0.03	0	0	0	0	0	0	0.07	0	0	0	0	0	0	0	0.00202666	0	0	0	0	0	0	0.00346562	0	0	0	0	0	0	0	0	0	0	0	0	0.00274452	0.00502944	0	0	0
PVP01_0002830	PIR protein	PVP01_0002830.1	1050	1011	1.87	0	0	0	0	0	0	0	0.41	0	0	0	0	0	0	3.76101	0	0	0	0	0	0	0	2.05084	0	0	0	0	0	0	3.85737	0	0	1.62226	0	0	0	0	0	0	0	0	0	0	0
PVP01_0002840	PIR protein	PVP01_0002840.1	849	810	0	0	0	0	0	0.36	0	0	0	0	0	0	0	0	0	0	0	0	0	0	0.0405331	0	0	0	0	0	0	0	0	0	0	0	0	0	0	0	0	0	0	0	0.0548903	0	0	0	0
PVP01_0002850	PIR protein	PVP01_0002850.1	975	936	0	0	0	0	0	0	0	0	0	0	0	0	0	0	0	0	0	0	0	0	0	0	0	0	0	0	0	0	0	0	0	0	0	0	0	0	0	0	0	0	0	0	0	0	0
PVP01_0002860	PIR protein	PVP01_0002860.1	855	816	0	0	0	0	0	0	0	0	0	0	0	0	0	0	0	0	0	0	0	0	0	0	0	0	0	0	0	0	0	0	0	0	0	0	0	0	0	0	0	0	0	0	0	0	0
PVP01_0002870	Plasmodium exported protein%2C unknown function	PVP01_0002870.1	723	684	0	0	0	0	0	0	0	0	0	0	0	0	0	0	0	0	0	0	0	0	0	0	0	0	0	0	0	0	0	0	0	0	0	0	0	0	0	0	0	0	0	0	0	0	0
PVP01_0002880	PIR protein	PVP01_0002880.1	996	957	0	0	0	0	0	0	0	0	0	0	0	0	0	0	0	0	0	0	0	0	0	0	0	0	0	0	0	0	0	0	0	0	0	0	0	0	0	0	0	0	0	0	0	0	0
PVP01_0002890	PIR protein	PVP01_0002890.1	912	873	0	0	0	0	0	0	0	0	0	0	0	0	0	0	0	0	0	0	0	0	0	0	0	0	0	0	0	0	0	0	0	0	0	0	0	0	0	0	0	0	0	0	0	0	0
PVP01_0002900	PIR protein	PVP01_0002900.1	1707	1668	3	0	0	0	0	0	0	0	0	0	0	0	0	0	0	3.65712	0	0	0	0	0	0	0	0	0	0	0	0	0	0	3.75082	0	0	0	0	0	0	0	0	0	0	0	0	0	0
PVP01_0002910	PIR protein	PVP01_0002910.1	1005	966	0	0	0	0	0	0	0	0	0	0	0	0	0	0	0	0	0	0	0	0	0	0	0	0	0	0	0	0	0	0	0	0	0	0	0	0	0	0	0	0	0	0	0	0	0
PVP01_0002920	PIR protein	PVP01_0002920.1	1035	996	0	0	0	0	0	1	0	0	0	0	0	0	0	0	0	0	0	0	0	0	0.0915658	0	0	0	0	0	0	0	0	0	0	0	0	0	0	0	0	0	0	0	0.123999	0	0	0	0
PVP01_0002930	PIR protein	PVP01_0002930.1	1374	1335	0	0	0	0	0	0	0	0	0	0	0	0	0	0	0	0	0	0	0	0	0	0	0	0	0	0	0	0	0	0	0	0	0	0	0	0	0	0	0	0	0	0	0	0	0
PVP01_0002940	PIR protein	PVP01_0002940.1	1128	1089	0	0	0	0	0	0	0	0	0	0	0	0	1.94	0	0	0	0	0	0	0	0	0	0	0	0	0	0	0.119067	0	0	0	0	0	0	0	0	0	0	0	0	0	0.172794	0	0	0
PVP01_0002950	PIR protein	PVP01_0002950.1	774	735	0	0	0	3	0	53.18	0	0	0	0.65	0	0	20.02	0	0	0	0	0	0.577118	0	6.59863	0	0	0	0.75324	0	0	1.82051	0	0	0	0	0	0	0	0.651791	0.695786	0	0	0	8.93592	2.64199	0	0	0
PVP01_0002960	Plasmodium exported protein%2C unknown function	PVP01_0002960.1	771	732	0	0	0	0	0	0	0	0	0	0	0	0	0	0	0	0	0	0	0	0	0	0	0	0	0	0	0	0	0	0	0	0	0	0	0	0	0	0	0	0	0	0	0	0	0
PVP01_0002970	Plasmodium exported protein%2C unknown function	PVP01_0002970.1	456	417	0	0	0	0	0	0	0	0	0	0	0	0	0	0	0	0	0	0	0	0	0	0	0	0	0	0	0	0	0	0	0	0	0	0	0	0	0	0	0	0	0	0	0	0	0
PVP01_0002980	Plasmodium exported protein%2C unknown function	PVP01_0002980.1	789	750	0	0	0	0	0	0	0	0	0	0	0	0	0	0	0	0	0	0	0	0	0	0	0	0	0	0	0	0	0	0	0	0	0	0	0	0	0	0	0	0	0	0	0	0	0
PVP01_0002990	Plasmodium exported protein%2C unknown function	PVP01_0002990.1	864	825	0	0	0	0	0	0	0	0	0	0	0	0	0	0	0	0	0	0	0	0	0	0	0	0	0	0	0	0	0	0	0	0	0	0	0	0	0	0	0	0	0	0	0	0	0
PVP01_0003000	PIR protein	PVP01_0003000.1	948	909	0	0	0	0	0	0	0	0	0	0	0	0	0	0	0	0	0	0	0	0	0	0	0	0	0	0	0	0	0	0	0	0	0	0	0	0	0	0	0	0	0	0	0	0	0
PVP01_0003010	PIR protein	PVP01_0003010.1	1026	987	1	0	0	0	0	0.26	0	0.08	0	0	0	0	1	0	1	2.06014	0	0	0	0	0.0240242	0	0.285748	0	0	0	0	0.0677172	0	1.4078	2.11292	0.244354	0	0	0	0	0	0	0	0	0.0325338	0.0982738	0	0	1.31299
PVP01_0003020	PIR protein	PVP01_0003020.1	1596	1557	0	0	0	0	0	0.54	0	0	0	0	0	0	0	0	0	0	0	0	0	0	0.0316299	0	0	0	0	0	0	0	0	0	0	0	0	0	0	0	0	0	0	0	0.0428335	0	0	0	0
PVP01_0003030	PIR protein	PVP01_0003030.1	948	909	0	0	0	0	0	0	0	0	0	0	0	0	0	0	0	0	0	0	0	0	0	0	0	0	0	0	0	0	0	0	0	0	0	0	0	0	0	0	0	0	0	0	0	0	0
PVP01_0003040	PIR protein	PVP01_0003040.1	891	852	0	0	0	0	0	0	0	0	0	0	0	0	0	0	0	0	0	0	0	0	0	0	0	0	0	0	0	0	0	0	0	0	0	0	0	0	0	0	0	0	0	0	0	0	0
PVP01_0003050	PIR protein	PVP01_0003050.1	795	756	0	0	0	0	0	0	0	0	0	0	0	0	0	0	0	0	0	0	0	0	0	0	0	0	0	0	0	0	0	0	0	0	0	0	0	0	0	0	0	0	0	0	0	0	0
PVP01_0003060	PIR protein	PVP01_0003060.1	1797	1758	0	0	0	0	0	0	0	0	0	0	0	0	0	0	0	0	0	0	0	0	0	0	0	0	0	0	0	0	0	0	0	0	0	0	0	0	0	0	0	0	0	0	0	0	0
PVP01_0003070	PIR protein	PVP01_0003070.1	1086	1047	0	0	0	0	0	0	0	0	0	0	0	0	0	0	0	0	0	0	0	0	0	0	0	0	0	0	0	0	0	0	0	0	0	0	0	0	0	0	0	0	0	0	0	0	0
PVP01_0003080	PIR protein	PVP01_0003080.1	888	849	0	0	0	0	0	0	0	0	0	0	0	0	0	0	0	0	0	0	0	0	0	0	0	0	0	0	0	0	0	0	0	0	0	0	0	0	0	0	0	0	0	0	0	0	0
PVP01_0003090	PIR protein	PVP01_0003090.1	1392	1353	1	0	0	0	0	1.11	0	0	0	0	0	0	0.24	0	0	1.50285	0	0	0	0	0.07482	0	0	0	0	0	0	0.0118558	0	0	1.54135	0	0	0	0	0	0	0	0	0	0.101322	0.0172055	0	0	0
PVP01_0003100	PIR protein	PVP01_0003100.1	885	846	0	0	0	0	0	0	0	0	0	0	0	0	0	0	0	0	0	0	0	0	0	0	0	0	0	0	0	0	0	0	0	0	0	0	0	0	0	0	0	0	0	0	0	0	0
PVP01_0003110	Plasmodium exported protein%2C unknown function	PVP01_0003110.1	723	684	0	0	0	0	0	0	0	0	0	0	0	0	0	0.38	0	0	0	0	0	0	0	0	0	0	0	0	0	0	5.11932	0	0	0	0	0	0	0	0	0	0	0	0	0	0	3.53456	0
PVP01_0003120	Plasmodium exported protein%2C unknown function	PVP01_0003120.1	687	648	0	0	0	0	0	0	0	0	0	0	0	0	0	0	0	0	0	0	0	0	0	0	0	0	0	0	0	0	0	0	0	0	0	0	0	0	0	0	0	0	0	0	0	0	0
PVP01_0003130	PIR protein	PVP01_0003130.1	1545	1506	0	0	0	0	0	0	0	0	0	0	0	0	0	0	0	0	0	0	0	0	0	0	0	0	0	0	0	0	0	0	0	0	0	0	0	0	0	0	0	0	0	0	0	0	0
PVP01_0003140	PIR protein	PVP01_0003140.1	572	533	0	0	0	0	0	139.84	0	0	0	0	0.77	0	91.42	1.96	0.65	0	0	0	0	0	23.9275	0	0	0	0	0.143622	0	11.4638	33.8855	1.69452	0	0	0	0	0	0	0	0.181287	0	0	32.4028	16.6368	0	23.3958	1.58039
PVP01_0003150	PIR protein	PVP01_0003150.1	1923	1884	95.15	0	0	9.34	1	237.1	0	0	0	5	15.57	6.84	297.86	0.27	0	102.693	0	0	0.700966	2.46249	11.4774	0	0	0	2.26046	0.821611	20.0726	10.5669	1.32059	0	105.324	0	0	0	0	1.95601	0.8451	1.03707	1.55922	16.0618	15.5428	15.3351	0	0.911782	0
PVP01_0003160	Plasmodium exported protein%2C unknown function	PVP01_0003160.1	771	732	0	0	0	0	0	0	0	0	0	0	0	0	0.37	0	0	0	0	0	0	0	0	0	0	0	0	0	0	0.0337837	0	0	0	0	0	0	0	0	0	0	0	0	0	0.0490282	0	0	0
PVP01_0003170	Plasmodium exported protein%2C unknown function	PVP01_0003170.1	447	408	0	0	0	0	0	0	0	0	0	0	0	0	0	0	0	0	0	0	0	0	0	0	0	0	0	0	0	0	0	0	0	0	0	0	0	0	0	0	0	0	0	0	0	0	0
PVP01_0003180	Plasmodium exported protein%2C unknown function	PVP01_0003180.1	825	786	0	0	0	0	0	0	0	0	0	0	0	0	0	0	0	0	0	0	0	0	0	0	0	0	0	0	0	0	0	0	0	0	0	0	0	0	0	0	0	0	0	0	0	0	0
PVP01_0003190	Plasmodium exported protein%2C unknown function	PVP01_0003190.1	621	582	0	0	0	0	0	0	0	0	0	0	0	0	0	0	0	0	0	0	0	0	0	0	0	0	0	0	0	0	0	0	0	0	0	0	0	0	0	0	0	0	0	0	0	0	0
PVP01_0003200	Plasmodium exported protein%2C unknown function	PVP01_0003200.1	858	819	0	0	0	0	0	0	0	0	0	0	0	0	0	0	0	0	0	0	0	0	0	0	0	0	0	0	0	0	0	0	0	0	0	0	0	0	0	0	0	0	0	0	0	0	0
PVP01_0003210	PIR protein	PVP01_0003210.1	897	858	0	0	0	0	0	0	0	0	0	0	0	0	0	0	0	0	0	0	0	0	0	0	0	0	0	0	0	0	0	0	0	0	0	0	0	0	0	0	0	0	0	0	0	0	0
PVP01_0003220	PIR protein	PVP01_0003220.1	1086	1047	0	0	0	0	0	0.03	0	0	0	0	0	0	0	0	0	0	0	0	0	0	0.00261317	0	0	0	0	0	0	0	0	0	0	0	0	0	0	0	0	0	0	0	0.00353877	0	0	0	0
PVP01_0003230	PIR protein	PVP01_0003230.1	1395	1356	0	0	0	0	0	0	0	0	0	0	0	0	0	0	0	0	0	0	0	0	0	0	0	0	0	0	0	0	0	0	0	0	0	0	0	0	0	0	0	0	0	0	0	0	0
PVP01_0003240	PIR protein	PVP01_0003240.1	1149	1110	0	0	0	0	0	0	0	0	0	0	0	0	0	0	0	0	0	0	0	0	0	0	0	0	0	0	0	0	0	0	0	0	0	0	0	0	0	0	0	0	0	0	0	0	0
PVP01_0003250	PIR protein	PVP01_0003250.1	1002	963	0	0	0	0	0	0	0	0	0	0	0	0	0	0	0	0	0	0	0	0	0	0	0	0	0	0	0	0	0	0	0	0	0	0	0	0	0	0	0	0	0	0	0	0	0
PVP01_0003260	PIR protein	PVP01_0003260.1	1389	1350	0	0	0	0	0	0	0	0	0	0	0	0	0	0	0	0	0	0	0	0	0	0	0	0	0	0	0	0	0	0	0	0	0	0	0	0	0	0	0	0	0	0	0	0	0
PVP01_0003270	PIR protein	PVP01_0003270.1	1326	1287	0	0	0	0	0	0	0	0	0	0	0	0	0	0	0	0	0	0	0	0	0	0	0	0	0	0	0	0	0	0	0	0	0	0	0	0	0	0	0	0	0	0	0	0	0
PVP01_0003280	PIR protein	PVP01_0003280.1	1110	1071	0	0	0	0	0	0	0	0	0	0	0	0	1	0	0	0	0	0	0	0	0	0	0	0	0	0	0	0.0624061	0	0	0	0	0	0	0	0	0	0	0	0	0	0.0905661	0	0	0
PVP01_0003290	PIR protein	PVP01_0003290.1	639	600	14.34	0	0	3.67	0.2	21.81	0	2.17	0	0	0.15	0	15.94	0	0	48.5972	0	0	0.86486	1.54644	3.3151	0	12.7503	0	0	0.0248541	0	1.77563	0	0	49.8423	10.9032	0	0	0	0	1.04269	0.031372	0.979189	0	4.48934	2.57687	0	0	0
PVP01_0003300	Plasmodium exported protein%2C unknown function	PVP01_0003300.1	858	819	0	0	0	0	0	0	0	0	0	0	0	0	0	0	0	0	0	0	0	0	0	0	0	0	0	0	0	0	0	0	0	0	0	0	0	0	0	0	0	0	0	0	0	0	0
PVP01_0003310	Plasmodium exported protein%2C unknown function%2C pseudogene	PVP01_0003310.1	780	741	0	0	0	0	0	0	0	0	0	0	0	0	0	0	0	0	0	0	0	0	0	0	0	0	0	0	0	0	0	0	0	0	0	0	0	0	0	0	0	0	0	0	0	0	0
PVP01_0003320	PIR protein	PVP01_0003320.1	2385	2346	0	0	0	0.02	0	12.82	0	0	0	0	0.01	0	0.02	0	0	0	0	0	0.00120541	0	0.498371	0	0	0	0	0.00042377	0	0.000569794	0	0	0	0	0	0	0	0	0.00145326	0.000534902	0	0	0.674898	0.000826908	0	0	0
PVP01_0003330	PIR protein	PVP01_0003330.1	1109	1070	0	0	0	5	0	13	0	0	0	0	0	0	7	0	0	0	0	0	0.66072	0	1.10803	0	0	0	0	0	0	0.437251	0	0	0	0	0	0	0	0	0.796578	0	0	0	1.50051	0.634555	0	0	0
PVP01_0003340	Plasmodium exported protein%2C unknown function	PVP01_0003340.1	870	831	0	0	3.83	0	0	0	0	0	0	0	0	0	0	0	0	0	0	2.15282	0	0	0	0	0	0	0	0	0	0	0	0	0	0	0	0	1.75435	0	0	0	0	0	0	0	0	0	0
PVP01_0003350	PIR protein	PVP01_0003350.1	1722	1683	13	0	0	1.72	0.31	111.73	0	0	1	0	7.04	0	16.9	0	0	15.7063	0	0	0.144503	0.854539	6.0545	0	0	3.0048	0	0.41586	0	0.671149	0	0	16.1087	0	0	2.37686	0	0	0.174215	0.524917	0.541085	0	8.19906	0.973997	0	0	0
PVP01_0003360	PIR protein	PVP01_0003360.1	1794	1755	0.18	0.11	0.1	20.68	0	12.47	0	0.14	0.12	0.59	27.82	0.1	31.57	0.21	0.25	0.208549	0.174428	0.0266154	1.66611	0	0.64801	0	0.28123	0.345783	0.28634	1.57594	0.315029	1.2023	1.10262	0.197935	0.213893	0.24049	0.126647	0.273522	0.0216891	0.247775	2.0087	1.98922	0	0.252082	0.877542	1.74483	0	0.76129	0.184604
PVP01_0003370	PIR protein%2C fragment	PVP01_0003370.1	381	342	0	0	0	0	0	1.87	0	0	0	0	0	0	1.93	0	0	0	0	0	0	0	0.498664	0	0	0	0	0	0	0.377179	0	0	0	0	0	0	0	0	0	0	0	0	0.675296	0.547377	0	0	0
PVP01_0003380	PIR protein	PVP01_0003380.1	1461	1422	0	0	0	0	0	46.47	0	0	0	0	0.47	0	35.7	0	0	0	0	0	0	0	2.98034	0	0	0	0	0.0328592	0	1.67797	0	0	0	0	0	0	0	0	0	0.0414764	0	0	4.036	2.43514	0	0	0
PVP01_0003390	PIR protein	PVP01_0003390.1	756	717	0	0	0	0	0	1.32	0	0	0	0	0	0	18.2	0	0	0	0	0	0	0	0.167899	0	0	0	0	0	0	1.69656	0	0	0	0	0	0	0	0	0	0	0	0	0.22737	2.46211	0	0	0
PVP01_0003400	PIR protein	PVP01_0003400.1	1215	1176	0	0	0	0	0	0	0	0	0	0	0	0	0	0	0	0	0	0	0	0	0	0	0	0	0	0	0	0	0	0	0	0	0	0	0	0	0	0	0	0	0	0	0	0	0
PVP01_0003410	PIR protein%2C pseudogene	PVP01_0003410.1	849	810	0	0	0	0	0	2.16	0	0	0	0	0	0	0	0	0	0	0	0	0	0	0.243199	0	0	0	0	0	0	0	0	0	0	0	0	0	0	0	0	0	0	0	0.329342	0	0	0	0
PVP01_0003420	PIR protein%2C pseudogene	PVP01_0003420.1	2067	2028	38	0	0	1	0	35	0	0	0	3	0	0	5	0	1	38.1004	0	0	0.0697209	0	1.57396	0	0	0	1.25997	0	0	0.164785	0	0.685159	39.0765	0	0	0	0	1.09027	0.084057	0	0	0	2.13147	0.239143	0	0	0.639013
PVP01_0003430	PIR protein	PVP01_0003430.1	1179	1140	0	2	0	0	0	0	0	0	0.08	0	0	0	0	0	2	0	4.88231	0	0	0	0	0	0	0.354882	0	0	0	0	0	2.43772	0	0	3.5449	0.28072	0	0	0	0	0	0	0	0	0	0	2.27354
PVP01_0003440	PIR protein	PVP01_0003440.1	738	699	0	0	0	0	0	3	0	0	0	0	0	0	0.29	0	0	0	0	0	0	0	0.391414	0	0	0	0	0	0	0.0277292	0	0	0	0	0	0	0	0	0	0	0	0	0.530057	0.0402417	0	0	0
PVP01_0003450	Plasmodium exported protein%2C unknown function	PVP01_0003450.1	786	747	0	0	0	0	0	0	0	0	0	0	0	0	0	0	0	0	0	0	0	0	0	0	0	0	0	0	0	0	0	0	0	0	0	0	0	0	0	0	0	0	0	0	0	0	0
PVP01_0003460	Plasmodium exported protein%2C unknown function	PVP01_0003460.1	813	774	0	0	0	0	0	1	0	0	0	0	0	0	0	0	0	0	0	0	0	0	0.117829	0	0	0	0	0	0	0	0	0	0	0	0	0	0	0	0	0	0	0	0.159565	0	0	0	0
PVP01_0003470	Plasmodium exported protein%2C unknown function	PVP01_0003470.1	822	783	0	0	0	0	0	4	0	0	0	0	0	0	0	0	0	0	0	0	0	0	0.465898	0	0	0	0	0	0	0	0	0	0	0	0	0	0	0	0	0	0	0	0.630923	0	0	0	0
PVP01_0003480	PIR protein	PVP01_0003480.1	891	852	0	0	0	0	0	0	0	0	0	0	0	0	0	0	0	0	0	0	0	0	0	0	0	0	0	0	0	0	0	0	0	0	0	0	0	0	0	0	0	0	0	0	0	0	0
PVP01_0003490	PIR protein	PVP01_0003490.1	1098	1059	0	0	0	0	0	0	0	0	0	0	0	0	0	0	0	0	0	0	0	0	0	0	0	0	0	0	0	0	0	0	0	0	0	0	0	0	0	0	0	0	0	0	0	0	0
PVP01_0003500	PIR protein	PVP01_0003500.1	1068	1029	0	0	0	0	0	0	0	0	0	0	0	0	0	0	0	0	0	0	0	0	0	0	0	0	0	0	0	0	0	0	0	0	0	0	0	0	0	0	0	0	0	0	0	0	0
PVP01_0003510	PIR protein	PVP01_0003510.1	870	831	0	0	0	0	0	0	0	0	0	0	0	0	0	0	0	0	0	0	0	0	0	0	0	0	0	0	0	0	0	0	0	0	0	0	0	0	0	0	0	0	0	0	0	0	0
PVP01_0003520	PIR protein	PVP01_0003520.1	1080	1041	0	0	0	0	0	1	0	0	0	0	0	0	0.99	0	0	0	0	0	0	0	0.0876076	0	0	0	0	0	0	0.0635625	0	0	0	0	0	0	0	0	0	0	0	0	0.118639	0.0922443	0	0	0
PVP01_0003530	PIR protein	PVP01_0003530.1	1089	1050	0	0	0	0	0	0	0	0	0	0	0	0	1	0	0	0	0	0	0	0	0	0	0	0	0	0	0	0.0636542	0	0	0	0	0	0	0	0	0	0	0	0	0	0.0923774	0	0	0
PVP01_0003540	PIR protein	PVP01_0003540.1	1353	1314	0.13	0	0	0	0	5.03	0	0	0	0	0	0	0	0	0	0.201169	0	0	0	0	0.349112	0	0	0	0	0	0	0	0	0	0.206323	0	0	0	0	0	0	0	0	0	0.472771	0	0	0	0
PVP01_0003550	Plasmodium exported protein%2C unknown function	PVP01_0003550.1	747	708	0	0	0	0	0	32	0	0	0	0	0	0	1	0	0	0	0	0	0	0	4.12201	0	0	0	0	0	0	0.0944024	0	0	0	0	0	0	0	0	0	0	0	0	5.58207	0.137	0	0	0
PVP01_0003560	PIR protein	PVP01_0003560.1	990	951	0	0	0	0	0	0	0	0	0	0	0	0	0	0	0	0	0	0	0	0	0	0	0	0	0	0	0	0	0	0	0	0	0	0	0	0	0	0	0	0	0	0	0	0	0
PVP01_0003570	PIR protein	PVP01_0003570.1	897	858	0	0	0	0	0	0	0	0	0	0	0	0	0	0	0	0	0	0	0	0	0	0	0	0	0	0	0	0	0	0	0	0	0	0	0	0	0	0	0	0	0	0	0	0	0
PVP01_0003580	PIR protein%2C pseudogene	PVP01_0003580.1	726	687	0	0	0	0	0	0	0	0	0	0	0	0	0	0	0	0	0	0	0	0	0	0	0	0	0	0	0	0	0	0	0	0	0	0	0	0	0	0	0	0	0	0	0	0	0
PVP01_0003590	PIR protein%2C pseudogene	PVP01_0003590.1	882	843	0	0	0	0	0	0	0	0	0	0	0	0	0	0	0	0	0	0	0	0	0	0	0	0	0	0	0	0	0	0	0	0	0	0	0	0	0	0	0	0	0	0	0	0	0
PVP01_0003600	PIR protein%2C pseudogene	PVP01_0003600.1	1014	975	0	0	0	2	0	0	0	0	0	0	0	0	0	0	0	0	0	0	0.290039	0	0	0	0	0	0	0	0	0	0	0	0	0	0	0	0	0	0.349677	0	0	0	0	0	0	0	0
PVP01_0003610	PIR protein	PVP01_0003610.1	1290	1251	0	0	0	1.1	0	0.27	0	0	0	0	0	0	0	0	0	0	0	0	0.124327	0	0.0196834	0	0	0	0	0	0	0	0	0	0	0	0	0	0	0	0.149892	0	0	0	0.0266554	0	0	0	0
PVP01_0003620	PIR protein	PVP01_0003620.1	1032	993	0	0	0	0	0	0	0	0	0	0	0	0	0	0	0	0	0	0	0	0	0	0	0	0	0	0	0	0	0	0	0	0	0	0	0	0	0	0	0	0	0	0	0	0	0
PVP01_0003630	PIR protein	PVP01_0003630.1	990	951	0	0	0	0	0	0	0	0	0	0	0	0	0	0	0	0	0	0	0	0	0	0	0	0	0	0	0	0	0	0	0	0	0	0	0	0	0	0	0	0	0	0	0	0	0
PVP01_0003640	PIR protein	PVP01_0003640.1	1062	1023	0	0	0	0	0	7	0	0	0	0	1	0	0	0	0	0	0	0	0	0	0.624044	0	0	0	0	0.0971813	0	0	0	0	0	0	0	0	0	0	0	0.122667	0	0	0.845086	0	0	0	0
PVP01_0003650	PIR protein	PVP01_0003650.1	981	942	0	0	0	0	0	0	0	0	0	0	0	0	0	0	0	0	0	0	0	0	0	0	0	0	0	0	0	0	0	0	0	0	0	0	0	0	0	0	0	0	0	0	0	0	0
PVP01_0003660	PIR protein	PVP01_0003660.1	1233	1194	0	0	0	0	0	17.34	0	0	0	0	0	0	0	0	0	0	0	0	0	0	1.32446	0	0	0	0	0	0	0	0	0	0	0	0	0	0	0	0	0	0	0	1.79359	0	0	0	0
PVP01_0003670	PIR protein	PVP01_0003670.1	945	906	0	0	0	0	0	0	0	0	0	0	0	0	0	0	0	0	0	0	0	0	0	0	0	0	0	0	0	0	0	0	0	0	0	0	0	0	0	0	0	0	0	0	0	0	0
PVP01_0003680	PIR protein	PVP01_0003680.1	888	849	2.38	0	0	0	0	0	0	0	0	0	0	0	0	0	0	5.70011	0	0	0	0	0	0	0	0	0	0	0	0	0	0	5.84615	0	0	0	0	0	0	0	0	0	0	0	0	0	0
PVP01_0003690	PIR protein	PVP01_0003690.1	1029	990	0	0	0	0	0	14	0	0	0	0	1	0	1	0	0	0	0	0	0	0	1.28969	0	0	0	0	0.100421	0	0.067512	0	0	0	0	0	0	0	0	0	0.126756	0	0	1.74651	0.097976	0	0	0
PVP01_0003700	PIR protein	PVP01_0003700.1	990	951	0	0	0	0	0	0	0	0	0	0	0	0	0	0	0	0	0	0	0	0	0	0	0	0	0	0	0	0	0	0	0	0	0	0	0	0	0	0	0	0	0	0	0	0	0
PVP01_0003710	PIR protein	PVP01_0003710.1	1275	1236	0	0	0	0	0	0	0	0	0	0	0	0	0	0	0	0	0	0	0	0	0	0	0	0	0	0	0	0	0	0	0	0	0	0	0	0	0	0	0	0	0	0	0	0	0
PVP01_0003720	PIR protein	PVP01_0003720.1	1443	1404	0	0	0	1	0	0	0	0	0	0	0	0	0	0	0	0	0	0	0.100708	0	0	0	0	0	0	0	0	0	0	0	0	0	0	0	0	0	0.121416	0	0	0	0	0	0	0	0
PVP01_0003730	PIR protein	PVP01_0003730.1	1104	1065	0	0	0	0	0	0	0	0	0	0	0	0	0.15	0	0	0	0	0	0	0	0	0	0	0	0	0	0	0.00941365	0	0	0	0	0	0	0	0	0	0	0	0	0	0.0136614	0	0	0
PVP01_0003740	PIR protein	PVP01_0003740.1	951	912	0	0	0	0	0	0	0	0	0	0	0	0	0	0	0	0	0	0	0	0	0	0	0	0	0	0	0	0	0	0	0	0	0	0	0	0	0	0	0	0	0	0	0	0	0
PVP01_0003750	PIR protein	PVP01_0003750.1	1302	1263	5	0	0	0	0	10	0	0	0	0	0	0	0	0	0	8.04971	0	0	0	0	0.722087	0	0	0	0	0	0	0	0	0	8.25595	0	0	0	0	0	0	0	0	0	0.977856	0	0	0	0
PVP01_0003760	PIR protein	PVP01_0003760.1	1026	987	0	0	0	0	0	3	0	0	0	0	0	0	0	0	0	0	0	0	0	0	0.277202	0	0	0	0	0	0	0	0	0	0	0	0	0	0	0	0	0	0	0	0.37539	0	0	0	0
PVP01_0003770	PIR protein	PVP01_0003770.1	903	864	0	0	0	0	0	0	0	0	0	0	0	0	0	0	0	0	0	0	0	0	0	0	0	0	0	0	0	0	0	0	0	0	0	0	0	0	0	0	0	0	0	0	0	0	0
PVP01_0003780	PIR protein	PVP01_0003780.1	1116	1077	2	0	0	0	0	0	0	0	0	0	0	0	0	0	0	3.77596	0	0	0	0	0	0	0	0	0	0	0	0	0	0	3.87271	0	0	0	0	0	0	0	0	0	0	0	0	0	0
PVP01_0003790	PIR protein	PVP01_0003790.1	1062	1023	0	0	0	0	0	0.33	0	0	0	0	0	0	0	0	0	0	0	0	0	0	0.0294192	0	0	0	0	0	0	0	0	0	0	0	0	0	0	0	0	0	0	0	0.0398398	0	0	0	0
PVP01_0003800	PIR protein	PVP01_0003800.1	1047	1008	0	0	0	0	0	10.73	0	0	0	0	0	0	0.52	1	0	0	0	0	0	0	0.970805	0	0	0	0	0	0	0.0344793	9.14164	0	0	0	0	0	0	0	0	0	0	0	1.31467	0.0500378	0	6.31172	0
PVP01_0003810	PIR protein	PVP01_0003810.1	915	876	0	0	0	0	0	0	0	0	0	0	0	0	0	0	0	0	0	0	0	0	0	0	0	0	0	0	0	0	0	0	0	0	0	0	0	0	0	0	0	0	0	0	0	0	0
PVP01_0003820	PIR protein	PVP01_0003820.1	975	936	0	0	0	2	0	0	0	0	0	0	0	0	0	0	0	0	0	0	0.302124	0	0	0	0	0	0	0	0	0	0	0	0	0	0	0	0	0	0.364247	0	0	0	0	0	0	0	0
PVP01_0003830	PIR protein	PVP01_0003830.1	882	843	0	0	0	0	0	0	0	0	0	0	0	0	0	0	0	0	0	0	0	0	0	0	0	0	0	0	0	0	0	0	0	0	0	0	0	0	0	0	0	0	0	0	0	0	0
PVP01_0003840	PIR protein	PVP01_0003840.1	1566	1527	0	0	0	0	0	0	0	0	0	0	0	0	1	0	0	0	0	0	0	0	0	0	0	0	0	0	0	0.0437701	0	0	0	0	0	0	0	0	0	0	0	0	0	0.0635208	0	0	0
PVP01_0003850	PIR protein	PVP01_0003850.1	663	624	0	0	0	0	0	0	0	0	0	0	0	0	0	0	0	0	0	0	0	0	0	0	0	0	0	0	0	0	0	0	0	0	0	0	0	0	0	0	0	0	0	0	0	0	0
PVP01_0003860	PIR protein	PVP01_0003860.1	999	960	0	0	0	0	0	3	0	0	0	0	0	0	0	0	0	0	0	0	0	0	0.284999	0	0	0	0	0	0	0	0	0	0	0	0	0	0	0	0	0	0	0	0.385948	0	0	0	0
PVP01_0003870	Plasmodium exported protein%2C unknown function	PVP01_0003870.1	729	690	0	0	0	0	0	0	0	0	0	0	0	0	0	0	0	0	0	0	0	0	0	0	0	0	0	0	0	0	0	0	0	0	0	0	0	0	0	0	0	0	0	0	0	0	0
PVP01_0003880	PIR protein	PVP01_0003880.1	849	810	0	0	0	0	0	0	0	0	0	0	0	0	0	0	0	0	0	0	0	0	0	0	0	0	0	0	0	0	0	0	0	0	0	0	0	0	0	0	0	0	0	0	0	0	0
PVP01_0003890	PIR protein	PVP01_0003890.1	1095	1056	0	0	0	0	0	0	0	0	0	0	0	0	0	0	0	0	0	0	0	0	0	0	0	0	0	0	0	0	0	0	0	0	0	0	0	0	0	0	0	0	0	0	0	0	0
PVP01_0003900	PIR protein	PVP01_0003900.1	1041	1002	0	0	0	0	0	0	0	0	0	0	0	0	0	0	0	0	0	0	0	0	0	0	0	0	0	0	0	0	0	0	0	0	0	0	0	0	0	0	0	0	0	0	0	0	0
PVP01_0003910	PIR protein	PVP01_0003910.1	744	705	0	0	0	0	0	0	0	0	0	0	0	0	0	0	0	0	0	0	0	0	0	0	0	0	0	0	0	0	0	0	0	0	0	0	0	0	0	0	0	0	0	0	0	0	0
PVP01_0003920	PIR protein	PVP01_0003920.1	834	795	0	0	0	0	0	4	0	0	0	0	0	0	0	0	0	0	0	0	0	0	0.458866	0	0	0	0	0	0	0	0	0	0	0	0	0	0	0	0	0	0	0	0.6214	0	0	0	0
PVP01_0003930	PIR protein	PVP01_0003930.1	1392	1353	0	0	0	0	0	3.11	0	0	0	0	0	0	0	0	0	0	0	0	0	0	0.209631	0	0	0	0	0	0	0	0	0	0	0	0	0	0	0	0	0	0	0	0.283884	0	0	0	0
PVP01_0003940	PIR protein	PVP01_0003940.1	879	840	0	0	0	0	0	0	0	0	0	0	0	0	0	0	0	0	0	0	0	0	0	0	0	0	0	0	0	0	0	0	0	0	0	0	0	0	0	0	0	0	0	0	0	0	0
PVP01_0003950	PIR protein	PVP01_0003950.1	1074	1035	0.4	0	0	0	0	6.34	0	0	0	0	0	0	0.59	0	0	0.785838	0	0	0	0	0.558652	0	0	0	0	0	0	0.0381003	0	0	0.805972	0	0	0	0	0	0	0	0	0	0.756532	0.0552926	0	0	0
PVP01_0003960	PIR protein%2C pseudogene	PVP01_0003960.1	1104	1065	0	0	0	0	0	7	0	0	0	0	0	0	0	0	0	0	0	0	0	0	0.599434	0	0	0	0	0	0	0	0	0	0	0	0	0	0	0	0	0	0	0	0.811758	0	0	0	0
PVP01_0003970	PIR protein	PVP01_0003970.1	1167	1128	0	0	0	0	0	0	0	0	0	0	0	0	0	0	0	0	0	0	0	0	0	0	0	0	0	0	0	0	0	0	0	0	0	0	0	0	0	0	0	0	0	0	0	0	0
PVP01_0003980	PIR protein	PVP01_0003980.1	1713	1674	0	0	0	2	0	19.78	0	0	0	0	1.17	1.39	2	0.49	0	0	0	0	0.16893	0	1.07761	0	0	0	0	0.0694846	4.59079	0.0798529	2.69728	0	0	0	0	0	0	0	0.203665	0.0877067	0	3.67349	1.45932	0.115886	0	1.8623	0
PVP01_0003990	Plasmodium exported protein%2C unknown function	PVP01_0003990.1	825	786	0	0	0	0	0	0	0	0	0	0	0	0	0	0	0	0	0	0	0	0	0	0	0	0	0	0	0	0	0	0	0	0	0	0	0	0	0	0	0	0	0	0	0	0	0
PVP01_0004000	Plasmodium exported protein%2C unknown function	PVP01_0004000.1	888	849	0	0	0	0	0	0	0	0	0	0	0	0	0	0	0	0	0	0	0	0	0	0	0	0	0	0	0	0	0	0	0	0	0	0	0	0	0	0	0	0	0	0	0	0	0
PVP01_0004010	PIR protein	PVP01_0004010.1	474	435	6.66	0	0	0	0	8.04	0	0	0	0	0	0	1.88	0	0	31.1314	0	0	0	0	1.68562	0	0	0	0	0	0	0.288858	0	0	31.929	0	0	0	0	0	0	0	0	0	2.28268	0.419202	0	0	0
PVP01_0004020	PIR protein	PVP01_0004020.1	1107	1068	0	0	0	0.69	0	1.85	0	0	0	0	0	0	1.49	0	0	0	0	0	0.0913501	0	0.157977	0	0	0	0	0	0	0.0932462	0	0	0	0	0	0	0	0	0.110134	0	0	0	0.213934	0.135323	0	0	0
PVP01_0004030	PIR protein	PVP01_0004030.1	1065	1026	0	0	0	0	0	0	0	0	0	0	0	0	0	0	0	0	0	0	0	0	0	0	0	0	0	0	0	0	0	0	0	0	0	0	0	0	0	0	0	0	0	0	0	0	0
PVP01_0004040	PIR protein%2C pseudogene	PVP01_0004040.1	984	945	0	0	90	49	1	10	0	0	0	4	138	0	15	0	1	0	0	44.4858	7.33154	4.90934	0.965075	0	0	0	3.60525	14.518	0	1.0609	0	1.47037	0	0	0	0	36.2518	3.11969	8.83906	18.3252	3.10854	0	1.30691	1.53962	0	0	1.37134
PVP01_0004050	PIR protein%2C pseudogene	PVP01_0004050.1	1071	1032	0	0	0	0	0	0	0	0	0	0	0	0	0	0	0	0	0	0	0	0	0	0	0	0	0	0	0	0	0	0	0	0	0	0	0	0	0	0	0	0	0	0	0	0	0
PVP01_0004060	PIR protein	PVP01_0004060.1	1014	975	39	0	0	0	0	3	0	0	0	0	0	0	0	0	0	81.3343	0	0	0	0	0.280614	0	0	0	0	0	0	0	0	0	83.4181	0	0	0	0	0	0	0	0	0	0.38001	0	0	0	0
PVP01_0004070	PIR protein	PVP01_0004070.1	999	960	0	0	0	0	0	0	0	0	0	0	0	0	0	0	0	0	0	0	0	0	0	0	0	0	0	0	0	0	0	0	0	0	0	0	0	0	0	0	0	0	0	0	0	0	0
PVP01_0004080	PIR protein	PVP01_0004080.1	1671	1632	0	0	0	0	0	0	0	0	0	0	0	0	1.58	0	0	0	0	0	0	0	0	0	0	0	0	0	0	0.0647073	0	0	0	0	0	0	0	0	0	0	0	0	0	0.0939057	0	0	0
PVP01_0004090	PIR protein	PVP01_0004090.1	405	366	0	0	0	0	0	0	0	0	0	0	0	0	0	0	0	0	0	0	0	0	0	0	0	0	0	0	0	0	0	0	0	0	0	0	0	0	0	0	0	0	0	0	0	0	0
PVP01_0004100	PIR protein	PVP01_0004100.1	1122	1083	0	0	0	0	0	1	0	0	0	0	0	0	0	0	0	0	0	0	0	0	0.0842101	0	0	0	0	0	0	0	0	0	0	0	0	0	0	0	0	0	0	0	0.114038	0	0	0	0
PVP01_0004110	PIR protein	PVP01_0004110.1	1515	1476	0	0	0	0	0	17	0	0	0	0	0	0	0.05	0	3	0	0	0	0	0	1.0504	0	0	0	0	0	0	0.00226412	0	2.82419	0	0	0	0	0	0	0	0	0	0	1.42246	0.00328578	0	0	2.63398
PVP01_0004120	PIR protein	PVP01_0004120.1	457	418	0	0	0	0	0	0	0	0	0	0	0	0	0	0	0	0	0	0	0	0	0	0	0	0	0	0	0	0	0	0	0	0	0	0	0	0	0	0	0	0	0	0	0	0	0
PVP01_0004130	PIR protein	PVP01_0004130.1	1083	1044	1.69	0	0	0	0	0.55	0	4.33	0	0	0	0	4.65	0	0	3.29155	0	0	0	0	0.0480457	0	14.6217	0	0	0	0	0.297693	0	0	3.37588	12.5036	0	0	0	0	0	0	0	0	0.065064	0.432024	0	0	0
PVP01_0004140	PIR protein	PVP01_0004140.1	2376	2337	0	0	0	0	0	0	0	0	0	0	0	0	0	0	0	0	0	0	0	0	0	0	0	0	0	0	0	0	0	0	0	0	0	0	0	0	0	0	0	0	0	0	0	0	0
PVP01_0004150	PIR protein	PVP01_0004150.1	1281	1242	0	0	0	0	0	0	0	0	0	0	0	1.96	0	0	0	0	0	0	0	0	0	0	0	0	0	0	8.72494	0	0	0	0	0	0	0	0	0	0	0	0	6.98158	0	0	0	0	0
PVP01_0004160	PIR protein	PVP01_0004160.1	885	846	0	0	0	0	0	0	0	0	0	0	0	0	0	0	0	0	0	0	0	0	0	0	0	0	0	0	0	0	0	0	0	0	0	0	0	0	0	0	0	0	0	0	0	0	0
PVP01_0004170	PIR protein	PVP01_0004170.1	1452	1413	0	0	0	0	0	0.14	0	0	0	0	0.49	0	0.48	0	0	0	0	0	0	0	0.00903605	0	0	0	0	0.0344756	0	0.0227047	0	0	0	0	0	0	0	0	0	0.0435167	0	0	0.0122367	0.0329499	0	0	0
PVP01_0004180	PIR protein	PVP01_0004180.1	1104	1065	0	0	0	0.66	0	0.51	0	0	0	0	0	0	1	0	0	0	0	0	0.0876245	0	0.043673	0	0	0	0	0	0	0.0627576	0	0	0	0	0	0	0	0	0.105642	0	0	0	0.0591424	0.0910763	0	0	0
PVP01_0004190	PIR protein	PVP01_0004190.1	1404	1365	9	0	0	0	0	0	0	0	0	0	0	0	0	0	0	13.4067	0	0	0	0	0	0	0	0	0	0	0	0	0	0	13.7502	0	0	0	0	0	0	0	0	0	0	0	0	0	0
PVP01_0004200	PIR protein	PVP01_0004200.1	1032	993	0	0	0	0	0	0	0	0	0	0	0	0	0	0	0	0	0	0	0	0	0	0	0	0	0	0	0	0	0	0	0	0	0	0	0	0	0	0	0	0	0	0	0	0	0
PVP01_0004210	early transcribed membrane protein	PVP01_0004210.1	627	588	7	2	0	43	9	5154	66	4	0	11	31	8	1378	13	1	24.2066	9.4657	0	10.34	71.01	799.392	1423.4	23.9824	0	15.9339	5.24135	75.2212	156.635	203.728	2.3631	24.8268	20.5083	6.87277	0	0	13.7879	12.4662	6.61587	44.9628	60.1911	1082.54	227.314	823.369	140.661	2.20394
PVP01_0004220	Plasmodium exported protein (PHISTc)%2C unknown function	PVP01_0004220.1	837	798	0	3.82	4	33	0.01	170.86	1.47	12	5	21	47	0	85	0	0	0	13.3217	2.34136	5.84712	0.0581369	19.5268	23.3601	53.0138	31.6859	22.4142	5.85536	0	7.11922	0	0	0	45.3341	9.67252	25.0643	1.90799	19.3954	7.04942	7.3909	0.0368116	0	26.4433	10.3317	13.5127	0	0
PVP01_0004230	conserved Plasmodium protein%2C unknown function	PVP01_0004230.1	951	912	23	40	1139	10984	57	7995	6	22	22	582	7900.02	131	7386.79	34	10	51.2798	122.058	583.364	1702.93	289.958	799.496	83.4288	85.043	121.991	543.545	861.176	794.153	541.349	343.533	15.2358	52.5937	72.7235	88.6226	96.4975	475.388	470.339	2053.09	1087.02	183.598	635.471	1082.68	785.626	48.2596	237.188	14.2096
PVP01_0004240	PIR protein	PVP01_0004240.1	1251	1212	33	4	0	10	11	3044.59	41.83	0	1	7	3	0	1068.97	13	0	55.3637	9.18454	0	1.16662	42.1061	229.097	437.668	0	4.1725	4.91929	0.24608	0	58.9494	98.8384	0	56.7821	0	6.66863	3.30054	0	4.25675	1.4065	0.310614	26.6611	0	310.245	85.5496	253.17	68.2416	0
PVP01_0004250	hypothetical protein	PVP01_0004250.1	552	513	13	0	0	8	0	64	0	0	0	0	9	0	34	0	0	51.5276	0	0	2.20497	0	11.3777	0	0	0	0	1.74415	0	4.42973	0	0	52.8477	0	0	0	0	0	2.65837	2.20154	0	0	15.4078	6.4286	0	0	0
PVP01_0004260	hypothetical protein	PVP01_0004260.1	654	615	9	0	0	0	0	50	0	0	0	0	0	0	0	2	0	29.7564	0	0	0	0	7.4146	0	0	0	0	0	0	0	29.9668	0	30.5188	0	0	0	0	0	0	0	0	0	10.0409	0	0	20.6901	0
PVP01_0004270	PIR protein%2C pseudogene	PVP01_0004270.1	1014	975	33	0	1	0	0	58.09	0.17	0	0	0	0	0	7.05	0	0	68.8213	0	0.479078	0	0	5.43362	2.21108	0	0	0	0	0	0.483282	0	0	70.5846	0	0	0	0.390404	0	0	0	0	0	7.35826	0.701358	1.279	0	0
PVP01_0004275	NA	PVP01_0004275.1	474	435	0	0	0	3	0	14	0	0	0	0	0	0	2	0	0	0	0	0	0.975131	0	2.93516	0	0	0	0	0	0	0.307296	0	0	0	0	0	0	0	0	1.17564	0	0	0	3.97482	0.44596	0	0	0
PVP01_0004280	Plasmodium exported protein%2C unknown function	PVP01_0004280.1	1020	981	16	0	0	19	0	203	0	2	0	1	6	0	42	0	0	33.1638	0	0	2.73852	0	18.8721	0	7.1874	0	0.868237	0.608052	0	2.86152	0	0	34.0135	6.14622	0	0	0	0.7513	3.30162	0.767511	0	0	25.5567	4.15275	0	0	0
PVP01_0004290	Plasmodium exported protein%2C unknown function	PVP01_0004290.1	684	645	35	3	4	8	8	7773.15	67	1	3	5	6	5	2137.41	42	5	110.337	12.9438	2.89675	1.75372	57.542	1099.08	1317.27	5.46577	23.5213	6.60264	0.924805	42.8586	221.485	600.032	10.7713	113.164	4.67398	9.39812	18.6059	2.36058	5.71338	2.11433	1.16733	36.4349	34.2949	1488.39	321.428	761.979	414.284	10.0459
PVP01_0004300	Plasmodium exported protein%2C unknown function	PVP01_0004300.1	972	933	0	0	0	3	0	103	0	0	0	0	2	0	38	0	0	0	0	0	0.454643	0	10.0681	0	0	0	0	0.213111	0	2.72219	0	0	0	0	0	0	0	0	0.548128	0.268999	0	0	13.6343	3.95054	0	0	0
PVP01_0004310	PIR protein	PVP01_0004310.1	1269	1230	0	0	0	28	0	71	0	0	0	2	30	0	30	1	0	0	0	0	3.21873	0	5.26436	0	0	0	1.38494	2.42479	0	1.63017	7.49169	0	0	0	0	0	0	1.19842	3.88057	3.06068	0	0	7.12905	2.36576	0	5.17253	0
PVP01_0004320	PIR protein	PVP01_0004320.1	1098	1059	59	0	0	0	2	296	15	0	5	0	0	1	102	2	0	113.284	0	0	0	8.7617	25.4911	179.62	0	23.8766	0	0	5.22074	6.43755	17.4028	0	116.187	0	0	18.887	0	0	0	0	5.54781	4.17757	34.5203	9.34242	103.902	12.0155	0
PVP01_0004330	PIR protein	PVP01_0004330.1	1140	1101	0	0	0	0	0	20.11	0	1	0	0	1	0	32.39	0	0	0	0	0	0	0	1.66578	0	3.20201	0	0	0.0902965	0	1.96625	0	0	0	2.73816	0	0	0	0	0	0.113976	0	0	2.25581	2.85351	0	0	0
PVP01_0004340	PIR protein	PVP01_0004340.1	1389	1350	1	0	0	3	0	56	0	15	0	0	0	3	6	0	0	1.50619	0	0	0.314209	0	3.78309	0	39.1713	0	0	0	12.2861	0.297053	0	0	1.54478	33.4969	0	0	0	0	0.378817	0	0	9.83121	5.1231	0.431095	0	0	0
PVP01_0004350	PIR protein	PVP01_0004350.1	1329	1290	0	0	0	1	0	96	0	0	1	0	0	0	89	0	3	0	0	0	0.109608	0	6.78694	0	0	3.92021	0	0	0	4.61123	0	3.2314	0	0	0	3.10098	0	0	0.132145	0	0	0	9.19094	6.69199	0	0	3.01376
PVP01_0004360	PIR protein	PVP01_0004360.1	1125	1086	2	0	0	2	0	3	0	0	0	0	0	0	2	0	0	3.74467	0	0	0.260394	0	0.251932	0	0	0	0	0	0	0.123088	0	0	3.84061	0	0	0	0	0	0.313937	0	0	0	0.341169	0.17863	0	0	0
PVP01_0004370	PIR protein	PVP01_0004370.1	1074	1035	0	0	0	0	0	0	0	0	0	0	1	0	2	0	0	0	0	0	0	0	0	0	0	0	0	0.0960546	0	0.129153	0	0	0	0	0	0	0	0	0	0.121244	0	0	0	0.187432	0	0	0
PVP01_0004380	PIR protein	PVP01_0004380.1	1467	1428	60	0	0	9	0	45	0	0	0	2	2	1	4	0	2	85.4352	0	0	0.891139	0	2.87394	0	0	0	1.19291	0.139239	3.87168	0.187218	0	1.94608	87.6241	0	0	0	0	1.03225	1.07438	0.175754	0	3.09807	3.89191	0.271698	0	0	1.81501
PVP01_0004390	PIR protein	PVP01_0004390.1	1068	1029	0	0	0	2	0	17	0	0	0	0	0	0	2.58	0	0	0	0	0	0.274818	0	1.5067	0	0	0	0	0	0	0.167579	0	0	0	0	0	0	0	0	0.331327	0	0	0	2.04038	0.243198	0	0	0
PVP01_0004400	PIR protein	PVP01_0004400.1	1044	1005	24	5	0	92	6	1760	1	7	0	0	139	3	1747	2	0	48.5578	13.8453	0	12.9435	27.6974	159.713	12.6181	24.5552	0	0	13.7501	16.5038	116.183	18.3379	0	49.8019	20.998	10.0527	0	0	0	15.605	17.3561	17.5377	13.2061	216.284	168.609	7.29897	12.6611	0
PVP01_0004410	PIR protein	PVP01_0004410.1	1299	1260	15.38	0	0	4	0	37.13	0	0	0	0	2.3	0	93.44	0	0	24.8199	0	0	0.44887	0	2.68749	0	0	0	0	0.181475	0	4.95654	0	0	25.4558	0	0	0	0	0	0.541167	0.229065	0	0	3.63942	7.19312	0	0	0
PVP01_0004420	PIR protein	PVP01_0004420.1	798	759	0	0	0	0	0	0	0	0	0	0	0	0	0	0	0	0	0	0	0	0	0	0	0	0	0	0	0	0	0	0	0	0	0	0	0	0	0	0	0	0	0	0	0	0	0
PVP01_0004430	PIR protein	PVP01_0004430.1	1101	1062	0.25	0	0	0	0	0	0	0	0	0	0	0	0	0	0	0.478662	0	0	0	0	0	0	0	0	0	0	0	0	0	0	0.490926	0	0	0	0	0	0	0	0	0	0	0	0	0	0
PVP01_0004440	PIR protein	PVP01_0004440.1	1365	1326	0	0	0	0	0	0	0	0	0	0	0	0	1.75	0	0	0	0	0	0	0	0	0	0	0	0	0	0	0.0882086	0	0	0	0	0	0	0	0	0	0	0	0	0	0.128012	0	0	0
PVP01_0004450	PIR protein	PVP01_0004450.1	1041	1002	0	0	0	0	0	0.14	0	0	0	0	0	0	0.48	0	0	0	0	0	0	0	0.0127425	0	0	0	0	0	0	0.0320177	0	0	0	0	0	0	0	0	0	0	0	0	0.0172559	0.0464653	0	0	0
PVP01_0004460	PIR protein	PVP01_0004460.1	879	840	0	0	0	0	0	0	0	0	0	0	0	0	0	0	0	0	0	0	0	0	0	0	0	0	0	0	0	0	0	0	0	0	0	0	0	0	0	0	0	0	0	0	0	0	0
PVP01_0004470	PIR protein%2C pseudogene	PVP01_0004470.1	651	612	0	0	0	0	0	0	0	0	0	0	0	0	0	0	0	0	0	0	0	0	0	0	0	0	0	0	0	0	0	0	0	0	0	0	0	0	0	0	0	0	0	0	0	0	0
PVP01_0004480	PIR protein	PVP01_0004480.1	1005	966	0	0	0	0	0	0	0	0	0	0	0	0	0	0	0	0	0	0	0	0	0	0	0	0	0	0	0	0	0	0	0	0	0	0	0	0	0	0	0	0	0	0	0	0	0
PVP01_0004490	PIR protein	PVP01_0004490.1	588	549	0	0	0	0	0	0	0	0	0	0	0	0	0	0	0	0	0	0	0	0	0	0	0	0	0	0	0	0	0	0	0	0	0	0	0	0	0	0	0	0	0	0	0	0	0
PVP01_0004500	PIR protein	PVP01_0004500.1	1062	1023	0	0	0	0	0	0	0	0	0	0	0	0	0	0	0	0	0	0	0	0	0	0	0	0	0	0	0	0	0	0	0	0	0	0	0	0	0	0	0	0	0	0	0	0	0
PVP01_0004510	Plasmodium exported protein%2C unknown function	PVP01_0004510.1	744	705	0	0	0	0	0	0	0	0	0	0	0	0	0	0	0	0	0	0	0	0	0	0	0	0	0	0	0	0	0	0	0	0	0	0	0	0	0	0	0	0	0	0	0	0	0
PVP01_0004520	Plasmodium exported protein%2C unknown function	PVP01_0004520.1	807	768	0	0	0	0	0	0	0	0	0	0	0	0	0	0	0	0	0	0	0	0	0	0	0	0	0	0	0	0	0	0	0	0	0	0	0	0	0	0	0	0	0	0	0	0	0
PVP01_0004530	Plasmodium exported protein%2C unknown function%2C pseudogene	PVP01_0004530.1	720	681	0	0	0	0	0	0.44	0	0	0	0	0	0	0.28	0	0	0	0	0	0	0	0.0589248	0	0	0	0	0	0	0.0274807	0	0	0	0	0	0	0	0	0	0	0	0	0.0797965	0.039881	0	0	0
PVP01_0004540	PIR protein	PVP01_0004540.1	957	918	0	0	0	0	0	0	0	0	0	0	0	0	0	0	0	0	0	0	0	0	0	0	0	0	0	0	0	0	0	0	0	0	0	0	0	0	0	0	0	0	0	0	0	0	0
PVP01_0004550	PIR protein	PVP01_0004550.1	1083	1044	0	0	0	0	0	0.9	0	0	0	0	0	0	0	0	0	0	0	0	0	0	0.0786203	0	0	0	0	0	0	0	0	0	0	0	0	0	0	0	0	0	0	0	0.106468	0	0	0	0
PVP01_0004560	PIR protein	PVP01_0004560.1	1135	1096	0	0	0	0	0	0.18	0	0	0	0	0	0	0	0	0	0	0	0	0	0	0.014978	0	0	0	0	0	0	0	0	0	0	0	0	0	0	0	0	0	0	0	0.0202834	0	0	0	0
PVP01_0004570	PIR protein%2C pseudogene	PVP01_0004570.1	1419	1380	0	0	0	0	0	1	0	0	0	0	0	0	0	0	0	0	0	0	0	0	0.0660866	0	0	0	0	0	0	0	0	0	0	0	0	0	0	0	0	0	0	0	0.0894951	0	0	0	0
PVP01_0004580	PIR protein	PVP01_0004580.1	1167	1128	0	0	0	0	0	0	0	0	0	0	0	0	0	0	0	0	0	0	0	0	0	0	0	0	0	0	0	0	0	0	0	0	0	0	0	0	0	0	0	0	0	0	0	0	0
PVP01_0004590	PIR protein	PVP01_0004590.1	972	933	0	0	0	0	0	0	0	0	0	0	0	0	0	0	0	0	0	0	0	0	0	0	0	0	0	0	0	0	0	0	0	0	0	0	0	0	0	0	0	0	0	0	0	0	0
PVP01_0004600	PIR protein	PVP01_0004600.1	1098	1059	1.84	0	0	0	0	0.62	0	0.07	0	0	0	0	0	0	0	3.53293	0	0	0	0	0.0533935	0	0.23303	0	0	0	0	0	0	0	3.62345	0.199273	0	0	0	0	0	0	0	0	0.072306	0	0	0	0
PVP01_0004610	PIR protein	PVP01_0004610.1	1344	1305	0	0	0	0	0	0	0	0	0	0	0	0	0.06	0	0	0	0	0	0	0	0	0	0	0	0	0	0	0.00307296	0	0	0	0	0	0	0	0	0	0	0	0	0	0.0044596	0	0	0
PVP01_0004620	PIR protein	PVP01_0004620.1	1410	1371	0	0	0	0	0	0	0	0	0	0	0	0	0	0	0	0	0	0	0	0	0	0	0	0	0	0	0	0	0	0	0	0	0	0	0	0	0	0	0	0	0	0	0	0	0
PVP01_0004630	PIR protein	PVP01_0004630.1	1155	1116	0	0	0	2	0	293	0	0	0	0	1	0	9	4	0	0	0	0	0.253394	0	23.944	0	0	0	0	0.0890829	0	0.539007	33.0279	0	0	0	0	0	0	0	0.305498	0.112444	0	0	32.4251	0.782228	0	22.8036	0
PVP01_0004640	PIR protein%2C pseudogene	PVP01_0004640.1	1074	1035	7	0	0	0	0	0	0	0	0	0	0	0	1	0	0	13.7522	0	0	0	0	0	0	0	0	0	0	0	0.0645767	0	0	14.1045	0	0	0	0	0	0	0	0	0	0	0.0937162	0	0	0
PVP01_0004650	PIR protein	PVP01_0004650.1	1095	1056	0	0	0	0	0	3.67	0	0	0	0	0	0	2.74	0	1	0	0	0	0	0	0.316953	0	0	0	0	0	0	0.173421	0	1.31582	0	0	0	0	0	0	0	0	0	0	0.429221	0.251676	0	0	1.2272
PVP01_0004660	PIR protein	PVP01_0004660.1	1311	1272	0	0	0	0	0	0.27	0	0	0	0	0	0	0	0	0.11	0	0	0	0	0	0.0193584	0	0	0	0	0	0	0	0	0.120161	0	0	0	0	0	0	0	0	0	0	0.0262153	0	0	0	0.112068
PVP01_0004670	PIR protein	PVP01_0004670.1	1050	1011	0	0	0	0	0	0	0	0	0	0	0	0	0	0	0	0	0	0	0	0	0	0	0	0	0	0	0	0	0	0	0	0	0	0	0	0	0	0	0	0	0	0	0	0	0
PVP01_0004680	PIR protein	PVP01_0004680.1	636	597	0	0	0	0	0	0	0	0	0	0	0	0	0	0	0	0	0	0	0	0	0	0	0	0	0	0	0	0	0	0	0	0	0	0	0	0	0	0	0	0	0	0	0	0	0
PVP01_0004690	PIR protein	PVP01_0004690.1	1068	1029	0	0	0	0	0	0	0	0	0	0	0	0	0	0	0	0	0	0	0	0	0	0	0	0	0	0	0	0	0	0	0	0	0	0	0	0	0	0	0	0	0	0	0	0	0
PVP01_0004700	PIR protein	PVP01_0004700.1	1326	1287	0	0	0	0	0	6.37	0	0	0	0	0	0	0	0	0	0	0	0	0	0	0.451392	0	0	0	0	0	0	0	0	0	0	0	0	0	0	0	0	0	0	0	0.611279	0	0	0	0
PVP01_0004710	PIR protein	PVP01_0004710.1	1248	1209	0	0	0	0	0	0	0	0	0	0	0	0	0	0	0	0	0	0	0	0	0	0	0	0	0	0	0	0	0	0	0	0	0	0	0	0	0	0	0	0	0	0	0	0	0
PVP01_0004720	PIR protein	PVP01_0004720.1	1020	981	0	0	0	0	0	0	0	0	0	0	0	0	0	0	0	0	0	0	0	0	0	0	0	0	0	0	0	0	0	0	0	0	0	0	0	0	0	0	0	0	0	0	0	0	0
PVP01_0004730	PIR protein	PVP01_0004730.1	1158	1119	21	0	0	2	0	38	0	0	0	0	2	0	11	1	0	38.1595	0	0	0.252715	0	3.09704	0	0	0	0	0.177688	0	0.65702	8.23483	0	39.1372	0	0	0	0	0	0.304679	0.224286	0	0	4.19403	0.953493	0	5.68562	0
PVP01_0004740	PIR protein	PVP01_0004740.1	1074	1035	0	0	0	1	0	0	0	0	0	0	0	0	0	0	0	0	0	0	0.136613	0	0	0	0	0	0	0	0	0	0	0	0	0	0	0	0	0	0.164703	0	0	0	0	0	0	0	0
PVP01_0004750	PIR protein	PVP01_0004750.1	1215	1176	0	0	0	0	0	0.01	0	0	0	0	0	0	0	0	0	0	0	0	0	0	0.000775506	0	0	0	0	0	0	0	0	0	0	0	0	0	0	0	0	0	0	0	0.0010502	0	0	0	0
PVP01_0004760	PIR protein	PVP01_0004760.1	1413	1374	0	0	0	0	0	0	0	0	0	0	0	0	0	0	0	0	0	0	0	0	0	0	0	0	0	0	0	0	0	0	0	0	0	0	0	0	0	0	0	0	0	0	0	0	0
PVP01_0004770	Plasmodium exported protein%2C unknown function	PVP01_0004770.1	792	753	0	0	0	0	0	0	0	0	0	0	0	0	0	0	0	0	0	0	0	0	0	0	0	0	0	0	0	0	0	0	0	0	0	0	0	0	0	0	0	0	0	0	0	0	0
PVP01_0004780	Plasmodium exported protein%2C unknown function	PVP01_0004780.1	894	855	0	0	0	0	0	2	0	0	0	0	0	0	0	0	0	0	0	0	0	0	0.213332	0	0	0	0	0	0	0	0	0	0	0	0	0	0	0	0	0	0	0	0.288896	0	0	0	0
PVP01_0004790	Plasmodium exported protein%2C unknown function	PVP01_0004790.1	801	762	0	0	0	0	0	0	0	0	0	0	0	0	0	0	0	0	0	0	0	0	0	0	0	0	0	0	0	0	0	0	0	0	0	0	0	0	0	0	0	0	0	0	0	0	0
PVP01_0004800	PIR protein	PVP01_0004800.1	795	756	0	0	0	0	0	0	0	0	0	0	0	0	0	0	0	0	0	0	0	0	0	0	0	0	0	0	0	0	0	0	0	0	0	0	0	0	0	0	0	0	0	0	0	0	0
PVP01_0004810	PIR protein	PVP01_0004810.1	879	840	0	0	0	0	0	1	0	0	0	0	0	0	0	0	0	0	0	0	0	0	0.108571	0	0	0	0	0	0	0	0	0	0	0	0	0	0	0	0	0	0	0	0.147028	0	0	0	0
PVP01_0004820	PIR protein	PVP01_0004820.1	1329	1290	0	0	0	0	0	0	0	0	0	0	0	0	0	0	0	0	0	0	0	0	0	0	0	0	0	0	0	0	0	0	0	0	0	0	0	0	0	0	0	0	0	0	0	0	0
PVP01_0004830	PIR protein	PVP01_0004830.1	1056	1017	0	0	0	0	0	0	0	0	0	0	1	0	0	0	0	0	0	0	0	0	0	0	0	0	0	0.0977547	0	0	0	0	0	0	0	0	0	0	0	0.12339	0	0	0	0	0	0	0
PVP01_0004840	PIR protein	PVP01_0004840.1	1119	1080	0	0	0	0	0	4	0	0	0	0	0	0	0	0	0	0	0	0	0	0	0.337776	0	0	0	0	0	0	0	0	0	0	0	0	0	0	0	0	0	0	0	0.457419	0	0	0	0
PVP01_0004850	Plasmodium exported protein%2C unknown function	PVP01_0004850.1	876	837	0	0	0	0	0	0	0	0	0	0	0	0	0	0	0	0	0	0	0	0	0	0	0	0	0	0	0	0	0	0	0	0	0	0	0	0	0	0	0	0	0	0	0	0	0
PVP01_0004860	Plasmodium exported protein%2C unknown function	PVP01_0004860.1	798	759	0	0	0	0	0	0	0	0	0	0	0	0	0	0	0	0	0	0	0	0	0	0	0	0	0	0	0	0	0	0	0	0	0	0	0	0	0	0	0	0	0	0	0	0	0
PVP01_0004870	Plasmodium exported protein%2C unknown function	PVP01_0004870.1	765	726	0	0	0	0	0	0	0	0	0	0	0	0	0	0	0	0	0	0	0	0	0	0	0	0	0	0	0	0	0	0	0	0	0	0	0	0	0	0	0	0	0	0	0	0	0
PVP01_0004880	PIR protein	PVP01_0004880.1	1017	978	0	0	0	0	0	0	0	0	0	0	0	0	0	0	0	0	0	0	0	0	0	0	0	0	0	0	0	0	0	0	0	0	0	0	0	0	0	0	0	0	0	0	0	0	0
PVP01_0004890	PIR protein	PVP01_0004890.1	1065	1026	0	0	0	0	0	0	0	0	0	0	0	0	0	0	0	0	0	0	0	0	0	0	0	0	0	0	0	0	0	0	0	0	0	0	0	0	0	0	0	0	0	0	0	0	0
PVP01_0004900	Plasmodium exported protein%2C unknown function	PVP01_0004900.1	690	651	0	0	0	0	0	0	0	0	0	0	0	0	0	0	0	0	0	0	0	0	0	0	0	0	0	0	0	0	0	0	0	0	0	0	0	0	0	0	0	0	0	0	0	0	0
PVP01_0004910	PIR protein	PVP01_0004910.1	969	930	0	0	0	0	0	0	0	0	0	0	0	0	3	0	0	0	0	0	0	0	0	0	0	0	0	0	0	0.215603	0	0	0	0	0	0	0	0	0	0	0	0	0	0.312891	0	0	0
PVP01_0004920	PIR protein	PVP01_0004920.1	2223	2184	0.51	1	0	7.95	0	31.09	0	0.01	0	2	15	0	26.26	0	0	0.474822	1.27423	0	0.51469	0	1.29826	0	0.016142	0	0.779982	0.682806	0	0.803634	0	0	0.486988	0.0138037	0.925181	0	0	0.674932	0.620521	0.861868	0	0	1.75811	1.16626	0	0	0
PVP01_0004930	PIR protein%2C pseudogene	PVP01_0004930.1	1228	1189	0	0	0	0	0	42.75	0	0	0	0	0.36	0	10.82	0	0	0	0	0	0	0	3.27904	0	0	0	0	0.0301009	0	0.608221	0	0	0	0	0	0	0	0	0	0.0379947	0	0	4.44051	0.882674	0	0	0
PVP01_0004940	Plasmodium exported protein%2C unknown function	PVP01_0004940.1	586	547	0	0	0	0	0	0	0	0	0	0	0	0	0	0	0	0	0	0	0	0	0	0	0	0	0	0	0	0	0	0	0	0	0	0	0	0	0	0	0	0	0	0	0	0	0
PVP01_0004950	PIR protein	PVP01_0004950.1	1170	1131	0.1	0.33	0	22.02	0	139.53	0	0	0	0	2.86	0	51.05	1	0	0.179784	0.811991	0	2.75287	0	11.2512	0	0	0	0	0.251398	0	3.01682	8.14746	0	0.18439	0	0.589564	0	0	0	3.31892	0.317326	0	0	15.2364	4.37812	0	5.6253	0
PVP01_0004960	PIR protein	PVP01_0004960.1	1575	1536	40.02	0	1	74.9	0	220.87	0	9	0	9	118.99	2	102.56	3	2	52.9785	0	0.304102	6.8948	0	13.1141	0	20.6567	0	4.99067	7.70154	7.19891	4.46275	17.9976	1.80925	54.3358	17.6644	0	0	0.247815	4.31851	8.31252	9.72124	0	5.76048	17.7592	6.47652	0	12.4262	1.68739
PVP01_0004970	Plasmodium exported protein%2C unknown function	PVP01_0004970.1	741	702	0.03	0	0	1	0	0	0	0	0	0	0	0	0.12	0	0	0.0868956	0	0	0.201416	0	0	0	0	0	0	0	0	0.0114251	0	0	0.0891219	0	0	0	0	0	0.242831	0	0	0	0	0.0165806	0	0	0
PVP01_0004980	Plasmodium exported protein%2C unknown function	PVP01_0004980.1	744	705	28	0	0	0	0	29	0	0	0	0	0	1	0	0	0	80.7574	0	0	0	0	3.75147	0	0	0	0	0	7.84222	0	0	0	82.8265	0	0	0	0	0	0	0	0	6.27524	5.08028	0	0	0	0
PVP01_0004990	PIR protein	PVP01_0004990.1	1102	1063	25	3	8	5	0	2.94	0	0	0	0	6	0	7.86	0.56	4	47.8212	7.85395	3.51534	0.665071	0	0.252236	0	0	0	0	0.561147	0	0.494203	4.85444	5.22861	49.0464	0	5.70253	0	2.86468	0	0.801824	0.708305	0	0	0.34158	0.717207	0	3.35168	4.87646
PVP01_0005000	PIR protein	PVP01_0005000.1	1473	1434	26.53	0	0	4	0	12.47	0	0	0	0	0.66	0	4.09	0	0	37.6185	0	0	0.394405	0	0.793067	0	0	0	0	0.0457565	0	0.19063	0	0	38.5823	0	0	0	0	0	0.475503	0.057756	0	0	1.07398	0.276649	0	0	0
PVP01_0005010	PIR protein	PVP01_0005010.1	549	510	0	0	0	0	0	0	0	0	0	0	0	0	0	0	0.28	0	0	0	0	0	0	0	0	0	0	0	0	0	0	0.762864	0	0	0	0	0	0	0	0	0	0	0	0	0	0	0.711485
PVP01_0005020	PIR protein	PVP01_0005020.1	1138	1099	0	0	0	0	0	0	0	0	0	0	0	0	0	0	0	0	0	0	0	0	0	0	0	0	0	0	0	0	0	0	0	0	0	0	0	0	0	0	0	0	0	0	0	0	0
PVP01_0005030	PIR protein	PVP01_0005030.1	1035	996	0	0	0	0	0	4.26	0	0	0	0	0	0	0	0	0	0	0	0	0	0	0.39007	0	0	0	0	0	0	0	0	0	0	0	0	0	0	0	0	0	0	0	0.528237	0	0	0	0
PVP01_0005040	PIR protein	PVP01_0005040.1	951	912	0	0	0	0	0	0	0	0	0	0	0	0	0	0	0	0	0	0	0	0	0	0	0	0	0	0	0	0	0	0	0	0	0	0	0	0	0	0	0	0	0	0	0	0	0
PVP01_0005050	Plasmodium exported protein%2C unknown function	PVP01_0005050.1	477	438	0	0	0	0	0	0.81	0	0	0	0	0	0	0.41	0	0	0	0	0	0	0	0.168657	0	0	0	0	0	0	0.0625642	0	0	0	0	0	0	0	0	0	0	0	0	0.228396	0.0907956	0	0	0
PVP01_0005060	Plasmodium exported protein%2C unknown function	PVP01_0005060.1	774	735	0	0	0	0	0	0	0	0	0	0	0	0	0	0	0	0	0	0	0	0	0	0	0	0	0	0	0	0	0	0	0	0	0	0	0	0	0	0	0	0	0	0	0	0	0
PVP01_0005070	Plasmodium exported protein%2C unknown function	PVP01_0005070.1	849	810	0	0	0	0	0	0	0	0	0	0	0	0	0	0	0	0	0	0	0	0	0	0	0	0	0	0	0	0	0	0	0	0	0	0	0	0	0	0	0	0	0	0	0	0	0
PVP01_0005080	Plasmodium exported protein%2C unknown function	PVP01_0005080.1	864	825	0	0	0	0	0	0	0	0	0	0	0	0	0	0	0	0	0	0	0	0	0	0	0	0	0	0	0	0	0	0	0	0	0	0	0	0	0	0	0	0	0	0	0	0	0
PVP01_0005090	Plasmodium exported protein%2C unknown function	PVP01_0005090.1	807	768	0	0	0	0	0	0	0	0	0	0	0	0	0	0	0	0	0	0	0	0	0	0	0	0	0	0	0	0	0	0	0	0	0	0	0	0	0	0	0	0	0	0	0	0	0
PVP01_0005100	Plasmodium exported protein%2C unknown function	PVP01_0005100.1	735	696	0	0	0	0	0	0	0	0	0	0	0	0	0	0	0	0	0	0	0	0	0	0	0	0	0	0	0	0	0	0	0	0	0	0	0	0	0	0	0	0	0	0	0	0	0
PVP01_0005110	Plasmodium exported protein%2C unknown function	PVP01_0005110.1	489	450	0	0	0	0	0	0.68	0	0	0	0	0	0	0	0.19	0	0	0	0	0	0	0.137813	0	0	0	0	0	0	0	3.89068	0	0	0	0	0	0	0	0	0	0	0	0.186627	0	0	2.68627	0
PVP01_0005120	Plasmodium exported protein%2C unknown function	PVP01_0005120.1	846	807	0	0	0	0	0	0	0	0	0	0	0	0	0	0	0	0	0	0	0	0	0	0	0	0	0	0	0	0	0	0	0	0	0	0	0	0	0	0	0	0	0	0	0	0	0
PVP01_0005130	Plasmodium exported protein%2C unknown function	PVP01_0005130.1	738	699	0.7	0	0	0	0	0	0	0	0	0	0	0	0	0	0	2.03627	0	0	0	0	0	0	0	0	0	0	0	0	0	0	2.08844	0	0	0	0	0	0	0	0	0	0	0	0	0	0
PVP01_0005140	Plasmodium exported protein%2C unknown function	PVP01_0005140.1	852	813	0	0	0	0	0	0	0	0	0	0	0	0	0	0	0	0	0	0	0	0	0	0	0	0	0	0	0	0	0	0	0	0	0	0	0	0	0	0	0	0	0	0	0	0	0
PVP01_0005150	Plasmodium exported protein%2C unknown function%2C pseudogene	PVP01_0005150.1	810	771	0	0	0	0	0	0.44	0	0	0	0	0	0	0	0	0	0	0	0	0	0	0.0520464	0	0	0	0	0	0	0	0	0	0	0	0	0	0	0	0	0	0	0	0.0704817	0	0	0	0
PVP01_0005160	PIR protein	PVP01_0005160.1	1659	1620	61.22	1	3	24.76	0	592.94	18.66	0.98	4	0	26.98	0	43.5	6	1.71	76.8408	1.71785	0.865001	2.16106	0	33.3802	146.068	2.13266	12.4866	0	1.65571	0	1.79469	34.1288	1.4667	78.8095	1.82372	1.24728	9.87718	0.704897	0	2.60542	2.08992	0	0	45.2037	2.60453	84.4937	23.5638	1.36791
PVP01_0005170	PIR protein	PVP01_0005170.1	1509	1470	0	0	4	1.59	0	0	0	0	0	0	0.29	0	0.03	0	0	0	0	1.27102	0.152936	0	0	0	0	0	0	0.0196128	0	0.00136402	0	0	0	0	0	0	1.03577	0	0.184383	0.0247561	0	0	0	0.00197952	0	0	0
PVP01_0005180	PIR protein	PVP01_0005180.1	1038	999	0	0	0	0	0	0.11	0	0	0	0	0	0	0	0	0	0	0	0	0	0	0.010042	0	0	0	0	0	0	0	0	0	0	0	0	0	0	0	0	0	0	0	0.013599	0	0	0	0
PVP01_0005190	PIR protein	PVP01_0005190.1	1107	1068	0	0	0	0	0	0.28	0	0	0	0	0	0	0	0	0	0	0	0	0	0	0.02391	0	0	0	0	0	0	0	0	0	0	0	0	0	0	0	0	0	0	0	0.0323791	0	0	0	0
PVP01_0005200	PIR protein	PVP01_0005200.1	1476	1437	0.01	0	0	0	0	0	0	0	0	0	0	0	0	0	0	0.01415	0	0	0	0	0	0	0	0	0	0	0	0	0	0	0.0145125	0	0	0	0	0	0	0	0	0	0	0	0	0	0
PVP01_0005210	PIR protein	PVP01_0005210.1	792	753	0	0	0	0	0	11	0	0	0	0	1	0	0	0	0	0	0	0	0	0	1.33226	0	0	0	0	0.132027	0	0	0	0	0	0	0	0	0	0	0	0.166651	0	0	1.80416	0	0	0	0
PVP01_0005220	PIR protein	PVP01_0005220.1	1647	1608	0	0	0	0	0	0	0	0	0	0	0	0	0	0	0	0	0	0	0	0	0	0	0	0	0	0	0	0	0	0	0	0	0	0	0	0	0	0	0	0	0	0	0	0	0
PVP01_0005230	PIR protein	PVP01_0005230.1	720	681	31.13	0	0	0	0	0	0	0	0.59	0	0	0	0	0	0	92.9492	0	0	0	0	0	0	0	4.38131	0	0	0	0	0	0	95.3306	0	0	3.46572	0	0	0	0	0	0	0	0	0	0	0
PVP01_0005240	PIR protein	PVP01_0005240.1	1047	1008	0	0	0	0	0	0	0	0	0	0	0	0	0	0	0	0	0	0	0	0	0	0	0	0	0	0	0	0	0	0	0	0	0	0	0	0	0	0	0	0	0	0	0	0	0
PVP01_0005250	PIR protein	PVP01_0005250.1	1053	1014	23	0	0	0	0	0	0	0	0	0	0	0	0	0	0	46.1215	0	0	0	0	0	0	0	0	0	0	0	0	0	0	47.3032	0	0	0	0	0	0	0	0	0	0	0	0	0	0
PVP01_0005260	PIR protein%2C pseudogene	PVP01_0005260.1	999	960	0	0	0	0	0	0	0	0	0	0	0	0	0	0	0	0	0	0	0	0	0	0	0	0	0	0	0	0	0	0	0	0	0	0	0	0	0	0	0	0	0	0	0	0	0
PVP01_0005270	PIR protein	PVP01_0005270.1	1368	1329	24	0	0	0.5	0	58.24	0	0	0	0	0	0	0.52	1	0	36.7198	0	0	0.0531956	0	3.99658	0	0	0	0	0	0	0.0261514	6.93362	0	37.6606	0	0	0	0	0	0.0641338	0	0	0	5.41221	0.0379519	0	4.78722	0
PVP01_0005280	PIR protein	PVP01_0005280.1	1071	1032	0	0	0	0	0	0	0	0	0	0	0	0	0.11	0	0	0	0	0	0	0	0	0	0	0	0	0	0	0.00712409	0	0	0	0	0	0	0	0	0	0	0	0	0	0.0103387	0	0	0
PVP01_0005290	PIR protein	PVP01_0005290.1	1221	1182	0	0	0	0	0	0	0	0	0	0	0	0	0	0	0	0	0	0	0	0	0	0	0	0	0	0	0	0	0	0	0	0	0	0	0	0	0	0	0	0	0	0	0	0	0
PVP01_0005300	PIR protein	PVP01_0005300.1	716	677	0	0	0	0	0	0	0	0	0	0	0	0	0	0	0	0	0	0	0	0	0	0	0	0	0	0	0	0	0	0	0	0	0	0	0	0	0	0	0	0	0	0	0	0	0
PVP01_0005310	PIR protein	PVP01_0005310.1	792	753	0	0	0	0	0	0	0	0	0	0	0	0	0	0	0	0	0	0	0	0	0	0	0	0	0	0	0	0	0	0	0	0	0	0	0	0	0	0	0	0	0	0	0	0	0
PVP01_0005320	PIR protein	PVP01_0005320.1	876	837	0	0	0	1.26	0	0	0	0	0	0	0.91	0	0	0	0	0	0	0	0.212851	0	0	0	0	0	0	0.108087	0	0	0	0	0	0	0	0	0	0	0.256618	0.136433	0	0	0	0	0	0	0
PVP01_0005330	PIR protein	PVP01_0005330.1	1401	1362	0	0	0	0	0	1	0	0	0	0	0	0	0	0	4	0	0	0	0	0	0.06696	0	0	0	0	0	0	0	0	4.08077	0	0	0	0	0	0	0	0	0	0	0.0906779	0	0	0	3.80593
PVP01_0005340	PIR protein	PVP01_0005340.1	1098	1059	0	0	0	0	0	0	0	0	0	0	0	0	0	0	0	0	0	0	0	0	0	0	0	0	0	0	0	0	0	0	0	0	0	0	0	0	0	0	0	0	0	0	0	0	0
PVP01_0005350	PIR protein	PVP01_0005350.1	180	141	0	0	0	0	0	0	0	0	0	0	0.83	0	0	0	0	0	0	0	0	0	0	0	0	0	0	0.585218	0	0	0	0	0	0	0	0	0	0	0	0.738688	0	0	0	0	0	0	0
PVP01_0005360	Plasmodium exported protein%2C unknown function	PVP01_0005360.1	831	792	6	0	0	0	0	0	0	0	0	0	0	0	0	0	0	15.4042	0	0	0	0	0	0	0	0	0	0	0	0	0	0	15.7989	0	0	0	0	0	0	0	0	0	0	0	0	0	0
PVP01_0005370	Plasmodium exported protein%2C unknown function	PVP01_0005370.1	837	798	0	0	0	0	0	0	0	0	0	0	0	0	0	0	0	0	0	0	0	0	0	0	0	0	0	0	0	0	0	0	0	0	0	0	0	0	0	0	0	0	0	0	0	0	0
PVP01_0005380	Plasmodium exported protein%2C unknown function	PVP01_0005380.1	780	741	0	0	0	0	0	0	0	0	0	0	0	0	0	0	0	0	0	0	0	0	0	0	0	0	0	0	0	0	0	0	0	0	0	0	0	0	0	0	0	0	0	0	0	0	0
PVP01_0005390	PIR protein%2C pseudogene	PVP01_0005390.1	1020	981	0	0	0	0	0	2.18	0	0	0	0	0	0	0	0	0	0	0	0	0	0	0.202666	0	0	0	0	0	0	0	0	0	0	0	0	0	0	0	0	0	0	0	0.274452	0	0	0	0
PVP01_0005400	PIR protein%2C fragment	PVP01_0005400.1	291	252	0	0	0	0	0	1.74	0	0	0	0	0	0	0	0	0	0	0	0	0	0	0.629711	0	0	0	0	0	0	0	0	0	0	0	0	0	0	0	0	0	0	0	0.85276	0	0	0	0
PVP01_0005410	PIR protein	PVP01_0005410.1	1272	1233	0	0	0	0	0	72.75	5.42	5	0	0	0	0	2.81	0	0	0	0	0	0	0	5.38099	55.7437	14.2961	0	0	0	0	0.152321	0	0	0	12.2251	0	0	0	0	0	0	0	0	7.28699	0.221054	32.2451	0	0
PVP01_0005420	PIR protein	PVP01_0005420.1	1515	1476	7	0	0	0	0	0	0	0	0	0	0.46	0	2.33	0	0	9.64329	0	0	0	0	0	0	0	0	0	0.0309835	0	0.105508	0	0	9.89036	0	0	0	0	0	0	0.0391087	0	0	0	0.153117	0	0	0
PVP01_0005430	PIR protein	PVP01_0005430.1	1311	1272	53.73	0	0	9.76	1	280.6	0	0	0	0	14.77	0	168.58	1	0.52	85.8901	0	0	1.08491	3.64727	20.1184	0	0	0	0	1.15439	0	8.85799	7.24432	0.568036	88.0907	0	0	0	0	0	1.30799	1.45712	2.30941	0	27.2445	12.8551	0	5.00174	0.529778
PVP01_0005440	Plasmodium exported protein%2C unknown function	PVP01_0005440.1	849	810	0.54	0	0	0	4	0	0	0	0	0	0	0	1.13	0	0	1.35557	0	0	0	22.9102	0	0	0	0	0	0	0	0.0932416	0	0	1.3903	0	0	0	0	0	0	0	14.5065	0	0	0.135316	0	0	0
PVP01_0005450	Plasmodium exported protein%2C unknown function	PVP01_0005450.1	756	717	0	0	0	0	5	29.45	0	0	0	0	0	0	0.42	0	0	0	0	0	0	32.3523	3.74592	0	0	0	0	0	0	0.0391513	0	0	0	0	0	0	0	0	0	0	20.4851	0	5.07276	0.0568179	0	0	0
PVP01_0005460	PIR protein	PVP01_0005460.1	1419	1380	0	0	0	0	0	1	0	0	0	0	0	0	0	0	0	0	0	0	0	0	0.0660866	0	0	0	0	0	0	0	0	0	0	0	0	0	0	0	0	0	0	0	0.0894951	0	0	0	0
PVP01_0005470	Plasmodium exported protein%2C unknown function%2C pseudogene	PVP01_0005470.1	777	738	0	0	0	0	0	0	0	0	0	0	0	0	0	0	0	0	0	0	0	0	0	0	0	0	0	0	0	0	0	0	0	0	0	0	0	0	0	0	0	0	0	0	0	0	0
PVP01_0005480	Plasmodium exported protein%2C unknown function	PVP01_0005480.1	564	525	0	0	0	0	0	0	0	0	0	0	0	0	0	0	0	0	0	0	0	0	0	0	0	0	0	0	0	0	0	0	0	0	0	0	0	0	0	0	0	0	0	0	0	0	0
PVP01_0005490	Plasmodium exported protein%2C unknown function	PVP01_0005490.1	630	591	0	0	0	0	0	0	0	0	0	0	0	0	0	0	0	0	0	0	0	0	0	0	0	0	0	0	0	0	0	0	0	0	0	0	0	0	0	0	0	0	0	0	0	0	0
PVP01_0005500	PIR protein	PVP01_0005500.1	900	861	0	0	0	0	0	0	0	0	0	0	0	0	0	0	0	0	0	0	0	0	0	0	0	0	0	0	0	0	0	0	0	0	0	0	0	0	0	0	0	0	0	0	0	0	0
PVP01_0005510	PIR protein	PVP01_0005510.1	942	903	0	0	0	0	0	0	0	0	0	0	0	0	0	0	0	0	0	0	0	0	0	0	0	0	0	0	0	0	0	0	0	0	0	0	0	0	0	0	0	0	0	0	0	0	0
PVP01_0005520	PIR protein	PVP01_0005520.1	1098	1059	1.69	0	0	0	0	0.63	0	0.07	0	0	0	0	0	0	0	3.24492	0	0	0	0	0.0542547	0	0.23303	0	0	0	0	0	0	0	3.32806	0.199273	0	0	0	0	0	0	0	0	0.0734722	0	0	0	0
PVP01_0005530	PIR protein	PVP01_0005530.1	1431	1392	0	0	0	0	0	0.02	0	0	0	0	0	0	0	0	0	0	0	0	0	0	0.00131034	0	0	0	0	0	0	0	0	0	0	0	0	0	0	0	0	0	0	0	0.00177447	0	0	0	0
PVP01_0005540	PIR protein	PVP01_0005540.1	447	408	0.78	0	0	35.84	0	103.68	0	1	0	1.89	16.82	0	70.8	0	8.79	3.8873	0	0	12.4205	0	23.1754	0	8.64073	0	3.94556	4.09849	0	11.5982	0	29.9356	3.9869	7.38902	0	0	0	3.41416	14.9744	5.17331	0	0	31.3844	16.8317	0	0	27.9194
PVP01_0005550	PIR protein	PVP01_0005550.1	1392	1353	0	0	0	0	0	0	0	0	0	0	0	0	0	0	0	0	0	0	0	0	0	0	0	0	0	0	0	0	0	0	0	0	0	0	0	0	0	0	0	0	0	0	0	0	0
PVP01_0005560	PIR protein	PVP01_0005560.1	752	713	0	0	0	0.01	0	0	0	0	0.15	0	0	0.05	0	0	0	0	0	0	0.00198309	0	0	0	0	1.0639	0	0	0.387711	0	0	0	0	0	0	0.841569	0	0	0.00239085	0	0	0.310242	0	0	0	0	0
PVP01_0005570	PIR protein	PVP01_0005570.1	1791	1752	20.06	0	0	2.62	0	34.53	0.24	0	0	0	1.12	0	1.55	0	0.3	23.2815	0	0	0.211445	0	1.79744	1.73715	0	0	0	0.0635539	0	0.0591308	0	0.237929	23.878	0	0	0	0	0	0.254923	0.0802207	0	0	2.43411	0.0858129	1.00486	0	0.221904
PVP01_0005580	Plasmodium exported protein%2C unknown function	PVP01_0005580.1	888	849	0	0	0	0	0	0	0	0	0	0	0	0	0	0	0	0	0	0	0	0	0	0	0	0	0	0	0	0	0	0	0	0	0	0	0	0	0	0	0	0	0	0	0	0	0
PVP01_0005590	Plasmodium exported protein%2C unknown function	PVP01_0005590.1	804	765	0	0	0	0	0	0	0	0	0	0	0	0	0	0	0	0	0	0	0	0	0	0	0	0	0	0	0	0	0	0	0	0	0	0	0	0	0	0	0	0	0	0	0	0	0
PVP01_0005600	Plasmodium exported protein%2C unknown function	PVP01_0005600.1	735	696	0	0	0	0	0	0	0	0	0	0	0	0	0	0	0	0	0	0	0	0	0	0	0	0	0	0	0	0	0	0	0	0	0	0	0	0	0	0	0	0	0	0	0	0	0
PVP01_0005610	Plasmodium exported protein%2C unknown function	PVP01_0005610.1	810	771	0	0	0	0	0	0	0	0	0	0	0	0	0	0	0	0	0	0	0	0	0	0	0	0	0	0	0	0	0	0	0	0	0	0	0	0	0	0	0	0	0	0	0	0	0
PVP01_0005620	Plasmodium exported protein%2C unknown function	PVP01_0005620.1	876	837	0	0	0	0	0	0	0	0	0	0	0	0	0	0	0	0	0	0	0	0	0	0	0	0	0	0	0	0	0	0	0	0	0	0	0	0	0	0	0	0	0	0	0	0	0
PVP01_0005630	PIR protein	PVP01_0005630.1	918	879	0	0	0	0	0	0	1	0	0	0	0	0	0	0	0	0	0	0	0	0	0	14.4268	0	0	0	0	0	0	0	0	0	0	0	0	0	0	0	0	0	0	0	0	8.34524	0	0
PVP01_0005640	PIR protein	PVP01_0005640.1	1077	1038	0.24	0	0	0	0	0	0	0	0	0	0	0	1.52	0	0	0.47014	0	0	0	0	0	0	0	0	0	0	0	0.0978729	0	0	0.482186	0	0	0	0	0	0	0	0	0	0	0.142037	0	0	0
PVP01_0005650	PIR protein	PVP01_0005650.1	1347	1308	0	0	0	0	0	5	0	0	0	0	0	0	0	0	0	0	0	0	0	0	0.348622	0	0	0	0	0	0	0	0	0	0	0	0	0	0	0	0	0	0	0	0.472107	0	0	0	0
PVP01_0005660	PIR protein%2C pseudogene	PVP01_0005660.1	699	660	3	0	0	0	0	0	0	0	0	0	0	0	0	0	0	9.24253	0	0	0	0	0	0	0	0	0	0	0	0	0	0	9.47933	0	0	0	0	0	0	0	0	0	0	0	0	0	0
PVP01_0005670	PIR protein	PVP01_0005670.1	669	630	0	0	0	0	0	0	0	0	0	0	0	0	0	0	0	0	0	0	0	0	0	0	0	0	0	0	0	0	0	0	0	0	0	0	0	0	0	0	0	0	0	0	0	0	0
PVP01_0005680	PIR protein	PVP01_0005680.1	1056	1017	0	0	0	0	0	0	0	0	0	0	0	0	0	0	0	0	0	0	0	0	0	0	0	0	0	0	0	0	0	0	0	0	0	0	0	0	0	0	0	0	0	0	0	0	0
PVP01_0005690	PIR protein	PVP01_0005690.1	1260	1221	0	0	0	0	0	0	0	0	0	0	0	0	0	0	0	0	0	0	0	0	0	0	0	0	0	0	0	0	0	0	0	0	0	0	0	0	0	0	0	0	0	0	0	0	0
PVP01_0005700	Plasmodium exported protein%2C unknown function	PVP01_0005700.1	738	699	0	0	0	0	0	1	0	0	0	0	0	0	0	0	0	0	0	0	0	0	0.130471	0	0	0	0	0	0	0	0	0	0	0	0	0	0	0	0	0	0	0	0.176686	0	0	0	0
PVP01_0005710	STP1 protein	PVP01_0005710.1	3078	3039	8.48	0	4.28	6.52	0	270.82	6.7	0	0	0	0.31	0	36.51	0.83	0	5.67386	0	0.657845	0.303353	0	8.12723	27.9578	0	0	0	0.0101412	0	0.802966	2.5167	0	5.81923	0	0	0	0.536083	0	0.365729	0.0128007	0	0	11.006	1.1653	16.1723	1.73762	0
PVP01_0005720	PIR protein	PVP01_0005720.1	2577	2538	0	0	0	0	0	0.03	0	0	0	0.01	0	0	0.02	0	0	0	0	0	0	0	0.00107801	0	0	0	0.00335595	0	0	0.000526689	0	0	0	0	0	0	0	0.00290396	0	0	0	0	0.00145985	0.000764352	0	0	0
PVP01_0005730	PIR protein%2C fragment	PVP01_0005730.1	309	270	2	0	0	0	0	0	0	1	0	0	0	0	0	0	0	15.0619	0	0	0	0	0	0	13.0571	0	0	0	0	0	0	0	15.4478	11.1656	0	0	0	0	0	0	0	0	0	0	0	0	0
PVP01_0005740	PIR protein	PVP01_0005740.1	1335	1296	0	0	0	0	0	4	0	0	0	0	0	0	3	0	2	0	0	0	0	0	0.28148	0	0	0	0	0	0	0.154715	0	2.14429	0	0	0	0	0	0	0	0	0	0	0.381183	0.224528	0	0	1.99987
PVP01_0005750	PIR protein%2C pseudogene	PVP01_0005750.1	1074	1035	0	0	0	0	0	13.81	0	0	0	0	0	0	0.49	0	0	0	0	0	0	0	1.21688	0	0	0	0	0	0	0.0316426	0	0	0	0	0	0	0	0	0	0	0	0	1.6479	0.0459209	0	0	0
PVP01_0005760	PIR protein	PVP01_0005760.1	1047	1008	0	0	0	2.82	0	99.08	0	0	0	0	0	0	90.89	0	0	0	0	0	0.395567	0	8.96434	0	0	0	0	0	0	6.02659	0	0	0	0	0	0	0	0	0.476904	0	0	0	12.1396	8.74602	0	0	0
PVP01_0005770	PIR protein	PVP01_0005770.1	1014	975	0	0	0	0	0	0	0	0	0	0	0	0	0	0	0	0	0	0	0	0	0	0	0	0	0	0	0	0	0	0	0	0	0	0	0	0	0	0	0	0	0	0	0	0	0
PVP01_0005780	PIR protein	PVP01_0005780.1	882	843	0	0	0	0	0	0	0	0	0	0	0	0	0	0	0	0	0	0	0	0	0	0	0	0	0	0	0	0	0	0	0	0	0	0	0	0	0	0	0	0	0	0	0	0	0
PVP01_0005790	PIR protein%2C pseudogene	PVP01_0005790.1	1404	1365	0	0	0	0	0	0	0	0	0	0	0	0	4	0	0	0	0	0	0	0	0	0	0	0	0	0	0	0.195859	0	0	0	0	0	0	0	0	0	0	0	0	0	0.284238	0	0	0
PVP01_0005800	PIR protein	PVP01_0005800.1	1263	1224	0	0	0	0	0	0	0	0	0	0	0	0	0	0	0	0	0	0	0	0	0	0	0	0	0	0	0	0	0	0	0	0	0	0	0	0	0	0	0	0	0	0	0	0	0
PVP01_0005810	PIR protein	PVP01_0005810.1	327	288	0	0	0	0	0	0.38	0	0	0	0	0	0	0	0	0	0	0	0	0	0	0.120333	0	0	0	0	0	0	0	0	0	0	0	0	0	0	0	0	0	0	0	0.162956	0	0	0	0
PVP01_0005820	PIR protein	PVP01_0005820.1	859	820	0	0	0	0	0	2	0	0	0	0	0	0	3.44	0	0	0	0	0	0	0	0.222438	0	0	0	0	0	0	0.280389	0	0	0	0	0	0	0	0	0	0	0	0	0.301227	0.406911	0	0	0
PVP01_0005825	NA	PVP01_0005825.1	288	249	0	0	0	0	0	0	0	0	0	0	0	0	5.71	0	0	0	0	0	0	0	0	0	0	0	0	0	0	1.53269	0	0	0	0	0	0	0	0	0	0	0	0	0	2.22429	0	0	0
PVP01_0005830	PIR protein	PVP01_0005830.1	1104	1065	0	0	0	0	0	0	0	0	0	0	0	0	0.29	0	0	0	0	0	0	0	0	0	0	0	0	0	0	0.0181997	0	0	0	0	0	0	0	0	0	0	0	0	0	0.0264121	0	0	0
PVP01_0005840	PIR protein	PVP01_0005840.1	1326	1287	0	0	0	0	0	0	0	0	0	0	0	0	0	0	0	0	0	0	0	0	0	0	0	0	0	0	0	0	0	0	0	0	0	0	0	0	0	0	0	0	0	0	0	0	0
PVP01_0005850	PIR protein	PVP01_0005850.1	675	636	0	0	0	0	0	0	0	0	0	0	0	0	0	0	0	0	0	0	0	0	0	0	0	0	0	0	0	0	0	0	0	0	0	0	0	0	0	0	0	0	0	0	0	0	0
PVP01_0005860	PIR protein	PVP01_0005860.1	1260	1221	0	0	0	0	0	0	0	0	0	0	0	0	0	0	0	0	0	0	0	0	0	0	0	0	0	0	0	0	0	0	0	0	0	0	0	0	0	0	0	0	0	0	0	0	0
PVP01_0005870	PIR protein	PVP01_0005870.1	1578	1539	1.32	0	0	0	0	3.71	0	0	0	0	0	0	1.55	0	0	1.74401	0	0	0	0	0.219851	0	0	0	0	0	0	0.0673146	0	0	1.78869	0	0	0	0	0	0	0	0	0	0.297724	0.0976895	0	0	0
PVP01_0005880	PIR protein	PVP01_0005880.1	864	825	0	0	0	0	0	0	0	0	0	0	0	0	0	0	0	0	0	0	0	0	0	0	0	0	0	0	0	0	0	0	0	0	0	0	0	0	0	0	0	0	0	0	0	0	0
PVP01_0005890	PIR protein	PVP01_0005890.1	1203	1164	4	0	0	0	0	0	0	0	0	0	0	0	0	0	0	6.98748	0	0	0	0	0	0	0	0	0	0	0	0	0	0	7.16651	0	0	0	0	0	0	0	0	0	0	0	0	0	0
PVP01_0005900	PIR protein	PVP01_0005900.1	954	915	0	0	0	0	0	0	0	0	0	0	0	0	0	0	0	0	0	0	0	0	0	0	0	0	0	0	0	0	0	0	0	0	0	0	0	0	0	0	0	0	0	0	0	0	0
PVP01_0005910	PIR protein	PVP01_0005910.1	1098	1059	1.78	0	0	0	0	3.58	0	0.06	0	0	0	0	0	0	0	3.41773	0	0	0	0	0.308304	0	0.19974	0	0	0	0	0	0	0	3.50529	0.170806	0	0	0	0	0	0	0	0	0.417509	0	0	0	0
PVP01_0005920	PIR protein%2C fragment	PVP01_0005920.1	207	168	0	0	0	0	0	0	0	0	0	0	0	0	0	0	0	0	0	0	0	0	0	0	0	0	0	0	0	0	0	0	0	0	0	0	0	0	0	0	0	0	0	0	0	0	0
PVP01_0005930	PIR protein	PVP01_0005930.1	1494	1455	1.17	0	0	0	0	20.11	0	0	0	0	0	0	0.02	0	0	1.63507	0	0	0	0	1.2605	0	0	0	0	0	0	0.00091872	0	0	1.67696	0	0	0	0	0	0	0	0	0	1.70698	0.00133328	0	0	0
PVP01_0005940	PIR protein	PVP01_0005940.1	1251	1212	10.8	0	0	1	0	18.33	0	1	0	1	1	0	0.06	1.79	0	18.119	0	0	0.116662	0	1.37928	0	2.90876	0	0.702756	0.0820268	0	0.00330876	13.6093	0	18.5832	2.48739	0	0	0	0.608107	0.14065	0.103538	0	0	1.86783	0.0048018	0	9.39634	0
PVP01_0005950	PIR protein	PVP01_0005950.1	1620	1581	0	0	0	0	0	0	0	0	0	0	0	0	0.01	0	0	0	0	0	0	0	0	0	0	0	0	0	0	0.000422751	0	0	0	0	0	0	0	0	0	0	0	0	0	0.000613512	0	0	0
PVP01_0005960	Plasmodium exported protein%2C unknown function	PVP01_0005960.1	642	603	0	0	0	0	0	0	0	0	0	0	0	0	0	0	0	0	0	0	0	0	0	0	0	0	0	0	0	0	0	0	0	0	0	0	0	0	0	0	0	0	0	0	0	0	0
PVP01_0005970	Plasmodium exported protein%2C unknown function	PVP01_0005970.1	783	744	0	0	0	0	0	0	0	0	0	0	0	0	0	0	0	0	0	0	0	0	0	0	0	0	0	0	0	0	0	0	0	0	0	0	0	0	0	0	0	0	0	0	0	0	0
PVP01_0005980	Plasmodium exported protein%2C unknown function	PVP01_0005980.1	750	711	1	0	0	0	0	2	0	0	0	0	0	0	0	0	0	2.85985	0	0	0	0	0.256539	0	0	0	0	0	0	0	0	0	2.93313	0	0	0	0	0	0	0	0	0	0.347407	0	0	0	0
PVP01_0005990	Plasmodium exported protein%2C unknown function	PVP01_0005990.1	843	804	0	0	0	0	0	0	0	0	0	0	0	0	0	0	0	0	0	0	0	0	0	0	0	0	0	0	0	0	0	0	0	0	0	0	0	0	0	0	0	0	0	0	0	0	0
PVP01_0006000	PIR protein	PVP01_0006000.1	1323	1284	0	0	0	0	0	0	0	0	0	0	0	0	1	0	0	0	0	0	0	0	0	0	0	0	0	0	0	0.0520536	0	0	0	0	0	0	0	0	0	0	0	0	0	0.0755423	0	0	0
PVP01_0006010	PIR protein	PVP01_0006010.1	1065	1026	0	0	0	0	0	0	0	0	0	0	0	0	0	0	0	0	0	0	0	0	0	0	0	0	0	0	0	0	0	0	0	0	0	0	0	0	0	0	0	0	0	0	0	0	0
PVP01_0006020	PIR protein	PVP01_0006020.1	813	774	0	0	0	0	0	0	0	0	0	0	0	0	0	0	0	0	0	0	0	0	0	0	0	0	0	0	0	0	0	0	0	0	0	0	0	0	0	0	0	0	0	0	0	0	0
PVP01_0006030	PIR protein	PVP01_0006030.1	921	882	0	0	0	0	0	0	0	0	0	0	0	0	0	0	1	0	0	0	0	0	0	0	0	0	0	0	0	0	0	1.5754	0	0	0	0	0	0	0	0	0	0	0	0	0	0	1.4693
PVP01_0006040	PIR protein	PVP01_0006040.1	966	927	0	0	0	0	0	0	0	0	0	0	0	0	0	0	0	0	0	0	0	0	0	0	0	0	0	0	0	0	0	0	0	0	0	0	0	0	0	0	0	0	0	0	0	0	0
PVP01_0006050	PIR protein	PVP01_0006050.1	1389	1350	5	0	0	0	0	40.99	0	0	1	0	0	0	0	0	0	7.53095	0	0	0	0	2.76909	0	0	3.74598	0	0	0	0	0	0	7.7239	0	0	2.96316	0	0	0	0	0	0	3.74992	0	0	0	0
PVP01_0006060	PIR protein	PVP01_0006060.1	1479	1440	0	0	0	20.96	0	44	0	0	0	3	23	0	27.95	0	0	0	0	0	2.05807	0	2.78665	0	0	0	1.77446	1.5879	0	1.29729	0	0	0	0	0	0	0	1.53547	2.48125	2.00432	0	0	3.77371	1.88267	0	0	0
PVP01_0006070	PIR protein	PVP01_0006070.1	1161	1122	0	0	0	0	0	0	0	0	0	0	0	0	0	0	0	0	0	0	0	0	0	0	0	0	0	0	0	0	0	0	0	0	0	0	0	0	0	0	0	0	0	0	0	0	0
PVP01_0006080	PIR protein	PVP01_0006080.1	1038	999	0	0.23	0	0.15	0.18	0	0	0.17	0.16	0	0	0	0.42	0.15	0	0	0.640711	0	0.0212303	0.835914	0	0	0.599921	0.809941	0	0	0	0.0280996	1.3836	0	0	0.513015	0.465202	0.640682	0	0	0.0255957	0	0.529291	0	0	0.0407792	0	0.955287	0
PVP01_0006090	PIR protein	PVP01_0006090.1	864	825	0	0	0	0	0	0	0	0	0	0	0	0	0	0	0	0	0	0	0	0	0	0	0	0	0	0	0	0	0	0	0	0	0	0	0	0	0	0	0	0	0	0	0	0	0
PVP01_0006100	PIR protein	PVP01_0006100.1	1029	990	0	0	0	0	0	4	0	0	0	0	0	0	1	0	0	0	0	0	0	0	0.368483	0	0	0	0	0	0	0.067512	0	0	0	0	0	0	0	0	0	0	0	0	0.499003	0.097976	0	0	0
PVP01_0006110	PIR protein	PVP01_0006110.1	1053	1014	0	0	0	0	0	0.32	0	0	0	0	0	0	0	0	0	0	0	0	0	0	0.0287809	0	0	0	0	0	0	0	0	0	0	0	0	0	0	0	0	0	0	0	0.0389754	0	0	0	0
PVP01_0006120	Plasmodium exported protein%2C unknown function	PVP01_0006120.1	870	831	0	0	0	0	0	0	0	0	0	0	0	0	0	0	0	0	0	0	0	0	0	0	0	0	0	0	0	0	0	0	0	0	0	0	0	0	0	0	0	0	0	0	0	0	0
PVP01_0006130	PIR protein	PVP01_0006130.1	1047	1008	0	0	0	0	0	0	0	0	0	0	0	0	0	0	0	0	0	0	0	0	0	0	0	0	0	0	0	0	0	0	0	0	0	0	0	0	0	0	0	0	0	0	0	0	0
PVP01_0006140	PIR protein%2C pseudogene	PVP01_0006140.1	1059	1020	0	0	0	0	0	0	0	0	0	0	0	0	0	0	0	0	0	0	0	0	0	0	0	0	0	0	0	0	0	0	0	0	0	0	0	0	0	0	0	0	0	0	0	0	0
PVP01_0006150	PIR protein	PVP01_0006150.1	930	891	0	0	0	0	0	0	0	0	0	0	0	0	0	0	0	0	0	0	0	0	0	0	0	0	0	0	0	0	0	0	0	0	0	0	0	0	0	0	0	0	0	0	0	0	0
PVP01_0006160	Plasmodium exported protein%2C unknown function	PVP01_0006160.1	756	717	0	0	0	0	0	0	0	0	0	0	0	0	0	0	0	0	0	0	0	0	0	0	0	0	0	0	0	0	0	0	0	0	0	0	0	0	0	0	0	0	0	0	0	0	0
PVP01_0006170	Plasmodium exported protein%2C unknown function	PVP01_0006170.1	645	606	0	0	0	0	0	0	0	0	0	0	0	0	0	0	0	0	0	0	0	0	0	0	0	0	0	0	0	0	0	0	0	0	0	0	0	0	0	0	0	0	0	0	0	0	0
PVP01_0006180	Plasmodium exported protein%2C unknown function	PVP01_0006180.1	658	619	0	0	0	0	0	1.5	0	0	0	0	0	0	0	0	0	0	0	0	0	0	0.221001	0	0	0	0	0	0	0	0	0	0	0	0	0	0	0	0	0	0	0	0.299281	0	0	0	0
PVP01_0006190	Plasmodium exported protein%2C unknown function	PVP01_0006190.1	852	813	0	0	0	0	0	0	0	0	0	0	0	0	0	0	0	0	0	0	0	0	0	0	0	0	0	0	0	0	0	0	0	0	0	0	0	0	0	0	0	0	0	0	0	0	0
PVP01_0006200	Plasmodium exported protein%2C unknown function	PVP01_0006200.1	846	807	0	0	0	0	0	0	0	0	0	0	0	0	0.12	0	0	0	0	0	0	0	0	0	0	0	0	0	0	0.00993857	0	0	0	0	0	0	0	0	0	0	0	0	0	0.0144232	0	0	0
PVP01_0006210	Plasmodium exported protein%2C unknown function	PVP01_0006210.1	801	762	0	0	0	0	0	0	0	0	0	0	0	0	0	0	0	0	0	0	0	0	0	0	0	0	0	0	0	0	0	0	0	0	0	0	0	0	0	0	0	0	0	0	0	0	0
PVP01_0006220	Plasmodium exported protein%2C unknown function	PVP01_0006220.1	858	819	0	0	0	0	0	0	0	0	0	0	0	0	0.14	0	0	0	0	0	0	0	0	0	0	0	0	0	0	0.0114251	0	0	0	0	0	0	0	0	0	0	0	0	0	0.0165806	0	0	0
PVP01_0006230	Plasmodium exported protein%2C unknown function	PVP01_0006230.1	837	798	0	0	0	0	0	0.5	0	0	0	0	0	0	0	0	0	0	0	0	0	0	0.0571426	0	0	0	0	0	0	0	0	0	0	0	0	0	0	0	0	0	0	0	0.077383	0	0	0	0
PVP01_0006240	Plasmodium exported protein%2C unknown function	PVP01_0006240.1	759	720	0	0	0	0	0	0	0	0	0	0	0	0	0	0	0	0	0	0	0	0	0	0	0	0	0	0	0	0	0	0	0	0	0	0	0	0	0	0	0	0	0	0	0	0	0
PVP01_0006250	Plasmodium exported protein%2C unknown function	PVP01_0006250.1	861	822	0	0	0	0	0	0	0	0	0	0	0	0	0	0	0	0	0	0	0	0	0	0	0	0	0	0	0	0	0	0	0	0	0	0	0	0	0	0	0	0	0	0	0	0	0
PVP01_0006260	PIR protein	PVP01_0006260.1	471	432	0	0	0	9	1.6	32.3	0	0	1	2	45	0	170.6	0	6	0	0	0	2.94571	17.1827	6.81885	0	0	11.7062	3.94324	10.3559	0	26.3944	0	19.2986	0	0	0	9.25986	0	3.41216	3.55141	13.0717	10.8799	0	9.23415	38.3045	0	0	17.9989
PVP01_0006270	PIR protein	PVP01_0006270.1	1149	1110	0	0	0	0	0	0	0	0	0	0	0	0	0	0	0	0	0	0	0	0	0	0	0	0	0	0	0	0	0	0	0	0	0	0	0	0	0	0	0	0	0	0	0	0	0
PVP01_0006280	PIR protein	PVP01_0006280.1	1239	1200	0.01	0	0	0	0	0	0	0	0	0	0	0	0	0	0	0.0169446	0	0	0	0	0	0	0	0	0	0	0	0	0	0	0.0173788	0	0	0	0	0	0	0	0	0	0	0	0	0	0
PVP01_0006290	PIR protein	PVP01_0006290.1	1125	1086	1.39	0	0	0	1.53	0.68	0	0	0	0	1	0.24	0.46	0	0.64	2.60255	0	0	0	6.53606	0.0571047	0	0	0	0	0.0915437	1.22183	0.0283103	0	0.81886	2.66923	0	0	0	0	0	0	0.115551	4.13856	0.97769	0.0773317	0.041085	0	0	0.763709
PVP01_0006300	PIR protein	PVP01_0006300.1	1071	1032	0.5	0	0	0	0	0	0	0	0	0	0	0	1	0	0.92	0.985154	0	0	0	0	0	0	0	0	0	0	0	0.0647644	0	1.2387	1.01039	0	0	0	0	0	0	0	0	0	0	0.0939886	0	0	1.15528
PVP01_0006310	PIR protein%2C pseudogene	PVP01_0006310.1	993	954	0	0	0	0	0	1	0	0	0	0	0	0	0	1	0	0	0	0	0	0	0.095597	0	0	0	0	0	0	0	9.65909	0	0	0	0	0	0	0	0	0	0	0	0.129458	0	0	6.66899	0
PVP01_0006320	Plasmodium exported protein%2C unknown function	PVP01_0006320.1	828	789	0	0	0	0	0	0	0	0	0	0	0	0	0	0	0	0	0	0	0	0	0	0	0	0	0	0	0	0	0	0	0	0	0	0	0	0	0	0	0	0	0	0	0	0	0
PVP01_0006330	Plasmodium exported protein%2C unknown function	PVP01_0006330.1	780	741	0	0	0	0	0	0	0	0	0	0	0	0	0.32	0	0	0	0	0	0	0	0	0	0	0	0	0	0	0.0288634	0	0	0	0	0	0	0	0	0	0	0	0	0	0.0418877	0	0	0
PVP01_0006340	PIR protein	PVP01_0006340.1	387	348	0	0	0	0	0	0	0	0	0	0	0	0	0	0	0	0	0	0	0	0	0	0	0	0	0	0	0	0	0	0	0	0	0	0	0	0	0	0	0	0	0	0	0	0	0
PVP01_0006350	Plasmodium exported protein%2C unknown function	PVP01_0006350.1	855	816	0	0	0	0	0	0	0	0	0	0	0	0	0	0	0	0	0	0	0	0	0	0	0	0	0	0	0	0	0	0	0	0	0	0	0	0	0	0	0	0	0	0	0	0	0
PVP01_0006360	PIR protein%2C pseudogene	PVP01_0006360.1	960	921	0	0	0	0	0	0	0	0	0	0	0	0	0	0	0	0	0	0	0	0	0	0	0	0	0	0	0	0	0	0	0	0	0	0	0	0	0	0	0	0	0	0	0	0	0
PVP01_0006370	PIR protein	PVP01_0006370.1	1047	1008	0	0	0	0	0	0	0	0	0	0	0	0	0	0	0	0	0	0	0	0	0	0	0	0	0	0	0	0	0	0	0	0	0	0	0	0	0	0	0	0	0	0	0	0	0
PVP01_0006380	PIR protein	PVP01_0006380.1	1029	990	2	0	0	0	0	0	0	0	0	0	0	0	0	0	0	4.10779	0	0	0	0	0	0	0	0	0	0	0	0	0	0	4.21304	0	0	0	0	0	0	0	0	0	0	0	0	0	0
PVP01_0006390	PIR protein	PVP01_0006390.1	882	843	0	0	0	0	0	2	0	0	0	0	3	0	0	0	0	0	0	0	0	0	0.216369	0	0	0	0	0.353795	0	0	0	0	0	0	0	0	0	0	0	0.446577	0	0	0.293009	0	0	0	0
PVP01_0006400	PIR protein%2C pseudogene	PVP01_0006400.1	813	774	0	0	0	0	0	0	0	0	0	0	0	0	0	0	0	0	0	0	0	0	0	0	0	0	0	0	0	0	0	0	0	0	0	0	0	0	0	0	0	0	0	0	0	0	0
PVP01_0006410	PIR protein	PVP01_0006410.1	1413	1374	0	0	0	0	0	0	0	0	0	0	0	0	0	0	0	0	0	0	0	0	0	0	0	0	0	0	0	0	0	0	0	0	0	0	0	0	0	0	0	0	0	0	0	0	0
PVP01_0006420	PIR protein	PVP01_0006420.1	1071	1032	0	0	0	0	0	0	0	0	0	0	0	0	0	0	0	0	0	0	0	0	0	0	0	0	0	0	0	0	0	0	0	0	0	0	0	0	0	0	0	0	0	0	0	0	0
PVP01_0006430	PIR protein	PVP01_0006430.1	785	746	0	0	0	0	0	0	0	0	0	0	0	0	0	0	0	0	0	0	0	0	0	0	0	0	0	0	0	0	0	0	0	0	0	0	0	0	0	0	0	0	0	0	0	0	0
PVP01_0006440	PIR protein	PVP01_0006440.1	931	892	0	0	0	0	0	0	0	0	0	0	0	0	0	0	0	0	0	0	0	0	0	0	0	0	0	0	0	0	0	0	0	0	0	0	0	0	0	0	0	0	0	0	0	0	0
PVP01_0006450	Plasmodium exported protein%2C unknown function	PVP01_0006450.1	750	711	0	0	0	0	0	0	0	0	0	0	0	0	0	0	0	0	0	0	0	0	0	0	0	0	0	0	0	0	0	0	0	0	0	0	0	0	0	0	0	0	0	0	0	0	0
PVP01_0006460	PIR protein	PVP01_0006460.1	840	801	0	0	0	0	0	0	0	0	0	0	0	0	0	0	0	0	0	0	0	0	0	0	0	0	0	0	0	0	0	0	0	0	0	0	0	0	0	0	0	0	0	0	0	0	0
PVP01_0006470	PIR protein	PVP01_0006470.1	849	810	0	0	0	0	0	0	0	0	0	0	0	0	0	0	0	0	0	0	0	0	0	0	0	0	0	0	0	0	0	0	0	0	0	0	0	0	0	0	0	0	0	0	0	0	0
PVP01_0006480	PIR protein	PVP01_0006480.1	948	909	0	0	0	0	0	0	0	0	0	0	0	0	0	0	0	0	0	0	0	0	0	0	0	0	0	0	0	0	0	0	0	0	0	0	0	0	0	0	0	0	0	0	0	0	0
PVP01_0006490	Plasmodium exported protein (PHIST)%2C unknown function	PVP01_0006490.1	450	411	0	0	0	0	0	0	0	0	0	0	0	0	0	0	0	0	0	0	0	0	0	0	0	0	0	0	0	0	0	0	0	0	0	0	0	0	0	0	0	0	0	0	0	0	0
PVP01_0006500	PIR protein	PVP01_0006500.1	876	837	3.43	0	0	0.58	0.6	159.09	0	0	2.01	0	0.5	0.58	4.36	0	0	8.33263	0	0	0.0979791	3.32568	17.3345	0	0	12.1442	0	0.0593886	3.83116	0.348159	0	0	8.54612	0	0	9.60636	0	0	0.118126	0.074963	2.10578	3.06565	23.4745	0.505261	0	0	0
PVP01_0006510	PIR protein	PVP01_0006510.1	1059	1020	0	0	0	0	0	0	0	0	0	0	0	0	0.52	0	0	0	0	0	0	0	0	0	0	0	0	0	0	0.0340737	0	0	0	0	0	0	0	0	0	0	0	0	0	0.0494491	0	0	0
PVP01_0006520	Plasmodium exported protein%2C unknown function	PVP01_0006520.1	789	750	0	0	0	0	0	0	0	0	0	0	0	0	0	0	0	0	0	0	0	0	0	0	0	0	0	0	0	0	0	0	0	0	0	0	0	0	0	0	0	0	0	0	0	0	0
PVP01_0006530	Plasmodium exported protein%2C unknown function	PVP01_0006530.1	684	645	0.07	0	0	0	0	0	0	0	0	0	0	0	0.01	0	0	0.220674	0	0	0	0	0	0	0	0	0	0	0	0.00103623	0	0	0.226328	0	0	0	0	0	0	0	0	0	0	0.00150382	0	0	0
PVP01_0006540	Plasmodium exported protein%2C unknown function	PVP01_0006540.1	579	540	0	0	0	0	0	3	0	0	0	0	0	0	0	0	0	0	0	0	0	0	0.506664	0	0	0	0	0	0	0	0	0	0	0	0	0	0	0	0	0	0	0	0.686129	0	0	0	0
PVP01_0006550	Plasmodium exported protein%2C unknown function	PVP01_0006550.1	744	705	0	0	0	0	0	0	0	0	0	0	0	0	0	0	0	0	0	0	0	0	0	0	0	0	0	0	0	0	0	0	0	0	0	0	0	0	0	0	0	0	0	0	0	0	0
PVP01_0006560	Plasmodium exported protein%2C unknown function	PVP01_0006560.1	813	774	0	0	0	0	0	0	0	0	0	0	0	0	0	0	0	0	0	0	0	0	0	0	0	0	0	0	0	0	0	0	0	0	0	0	0	0	0	0	0	0	0	0	0	0	0
PVP01_0006570	PIR protein	PVP01_0006570.1	1053	1014	0	0	0	0	0	0	0	0	0	0	0	0	0	0	0	0	0	0	0	0	0	0	0	0	0	0	0	0	0	0	0	0	0	0	0	0	0	0	0	0	0	0	0	0	0
PVP01_0006580	PIR protein	PVP01_0006580.1	1035	996	0	3	0	0	0	0	0	0	0	0	0	0	0	0	0	0	8.38227	0	0	0	0	0	0	0	0	0	0	0	0	0	0	0	6.08613	0	0	0	0	0	0	0	0	0	0	0	0
PVP01_0006590	PIR protein	PVP01_0006590.1	1761	1722	0	0	0	0	0	0.46	0	0	0	0	0	0	0	0	0	0	0	0	0	0	0.0243622	0	0	0	0	0	0	0	0	0	0	0	0	0	0	0	0	0	0	0	0.0329916	0	0	0	0
PVP01_0006600	PIR protein	PVP01_0006600.1	855	816	0	0	0	0	0	0	0	0	0	0	0	0	0	0	0	0	0	0	0	0	0	0	0	0	0	0	0	0	0	0	0	0	0	0	0	0	0	0	0	0	0	0	0	0	0
PVP01_0006610	PIR protein	PVP01_0006610.1	1050	1011	0	0	0	0	0	0	0	0	0	0	0	0	0	0	0	0	0	0	0	0	0	0	0	0	0	0	0	0	0	0	0	0	0	0	0	0	0	0	0	0	0	0	0	0	0
PVP01_0006620	Plasmodium exported protein%2C unknown function	PVP01_0006620.1	615	576	0	0	0	0	0	0	0	0	0	0	0	0	0	0	0	0	0	0	0	0	0	0	0	0	0	0	0	0	0	0	0	0	0	0	0	0	0	0	0	0	0	0	0	0	0
PVP01_0006630	Plasmodium exported protein%2C unknown function	PVP01_0006630.1	795	756	0	0	0	0	0	0	0	0	0	0	0	0	0	0	0	0	0	0	0	0	0	0	0	0	0	0	0	0	0	0	0	0	0	0	0	0	0	0	0	0	0	0	0	0	0
PVP01_0006640	PIR protein	PVP01_0006640.1	1005	966	0	0	0	0	0	0	0	0	0	0	0	0	0	0	0	0	0	0	0	0	0	0	0	0	0	0	0	0	0	0	0	0	0	0	0	0	0	0	0	0	0	0	0	0	0
PVP01_0006650	PIR protein%2C pseudogene	PVP01_0006650.1	1113	1074	4	0	0.53	0.07	0	116.27	0	0	0	1.19	0.05	0	32.05	1	0	7.57302	0	0.230506	0.00921563	0	9.87316	0	0	0	0.943735	0.00462833	0	1.99453	8.57987	0	7.76705	0	0	0	0.187841	0.81663	0.0111106	0.00584209	0	0	13.3703	2.89453	0	5.92385	0
PVP01_0006660	PIR protein	PVP01_0006660.1	663	624	14.52	0	0	0	0	28.56	0	0	0	0	0	0	1.76	0	1.36	47.3146	0	0	0	0	4.17413	0	0	0	0	0	0	0.188514	0	3.0284	48.5269	0	0	0	0	0	0	0	0	0	5.65265	0.273579	0	0	2.82444
PVP01_0006670	PIR protein	PVP01_0006670.1	1062	1023	1.16	0	0	0	0	0.02	0	0	0	0	0	0	0.38	0	0	2.30566	0	0	0	0	0.00178298	0	0	0	0	0	0	0.024827	0	0	2.36474	0	0	0	0	0	0	0	0	0	0.00241453	0.0360299	0	0	0
PVP01_0006680	PIR protein	PVP01_0006680.1	1335	1296	0	0	0	0	0	0.03	0	0	0	0	0	0	0.05	0	0	0	0	0	0	0	0.0021111	0	0	0	0	0	0	0.00257858	0	0	0	0	0	0	0	0	0	0	0	0	0.00285887	0.00374214	0	0	0
PVP01_0006690	PIR protein	PVP01_0006690.1	561	522	0	0	0	0.88	0	0	0	0	0	0	0.05	0	0	0	0	0	0	0	0.238365	0	0	0	0	0	0	0.00952265	0	0	0	0	0	0	0	0	0	0	0.287378	0.0120199	0	0	0	0	0	0	0
PVP01_0006700	PIR protein	PVP01_0006700.1	1158	1119	0	0	0	0	0	0	0	0	0	0	0	0	0	0	0	0	0	0	0	0	0	0	0	0	0	0	0	0	0	0	0	0	0	0	0	0	0	0	0	0	0	0	0	0	0
PVP01_0006710	PIR protein	PVP01_0006710.1	1167	1128	1	0	0	0	0	5	0	0	0	0	0	0	0	0	0	1.80262	0	0	0	0	0.404253	0	0	0	0	0	0	0	0	0	1.84881	0	0	0	0	0	0	0	0	0	0.547443	0	0	0	0
PVP01_0006720	PIR protein	PVP01_0006720.1	855	816	0	0	0	0	0	0	0	0	0	0	0	0	0	0	0	0	0	0	0	0	0	0	0	0	0	0	0	0	0	0	0	0	0	0	0	0	0	0	0	0	0	0	0	0	0
PVP01_0006730	PIR protein%2C pseudogene	PVP01_0006730.1	387	348	0	0	0	0	0	0	0	0	0	0	0	0	0	0	0	0	0	0	0	0	0	0	0	0	0	0	0	0	0	0	0	0	0	0	0	0	0	0	0	0	0	0	0	0	0
PVP01_0006740	PIR protein%2C fragment	PVP01_0006740.1	255	216	4	0	0	0	0	0	0	0	0	0	0	0	0.88	0	0	37.6548	0	0	0	0	0	0	0	0	0	0	0	0.272298	0	0	38.6195	0	0	0	0	0	0	0	0	0	0	0.39517	0	0	0
PVP01_0006750	PIR protein	PVP01_0006750.1	1446	1407	0.91	0	0	0	0	21	0	0	0	0	1	0	1	0	0	1.31511	0	0	0	0	1.36119	0	0	0	0	0.0706585	0	0.0475031	0	0	1.3488	0	0	0	0	0	0	0.0891884	0	0	1.84333	0.0689384	0	0	0
PVP01_0006760	PIR protein	PVP01_0006760.1	930	891	0	0	0	0	0	28.35	0	0	0	0	0	0	33.12	0	0	0	0	0	0	0	2.9018	0	0	0	0	0	0	2.48444	0	0	0	0	0	0	0	0	0	0	0	0	3.92965	3.60552	0	0	0
PVP01_0006770	PIR protein	PVP01_0006770.1	1572	1533	0	0	0	0	0	0.02	0	0	0	0	0	0	0.02	0	0	0	0	0	0	0	0.00118982	0	0	0	0	0	0	0.000871975	0	0	0	0	0	0	0	0	0	0	0	0	0.00161126	0.00126544	0	0	0
PVP01_0006780	Plasmodium exported protein%2C unknown function	PVP01_0006780.1	792	753	0	0	0	0	0	0	0	0	0	0	0	0	0	0	0	0	0	0	0	0	0	0	0	0	0	0	0	0	0	0	0	0	0	0	0	0	0	0	0	0	0	0	0	0	0
PVP01_0006790	Plasmodium exported protein%2C unknown function	PVP01_0006790.1	651	612	0	0	0	0	0	0	0	0	0	0	0	0	0	0	0	0	0	0	0	0	0	0	0	0	0	0	0	0	0	0	0	0	0	0	0	0	0	0	0	0	0	0	0	0	0
PVP01_0006800	Plasmodium exported protein%2C unknown function	PVP01_0006800.1	1275	1236	0	0	0	0	0	0	0	0	0	0	0	0	0	0	0	0	0	0	0	0	0	0	0	0	0	0	0	0	0	0	0	0	0	0	0	0	0	0	0	0	0	0	0	0	0
PVP01_0006810	PIR protein	PVP01_0006810.1	1386	1347	3	0	0	0	0	0	0	0	0	0	0	0	0	0	0	4.52863	0	0	0	0	0	0	0	0	0	0	0	0	0	0	4.64466	0	0	0	0	0	0	0	0	0	0	0	0	0	0
PVP01_0006820	PIR protein	PVP01_0006820.1	969	930	0	0	0	0	0	0	0	0	0	0	0	0	0	0	0	0	0	0	0	0	0	0	0	0	0	0	0	0	0	0	0	0	0	0	0	0	0	0	0	0	0	0	0	0	0
PVP01_0006830	PIR protein	PVP01_0006830.1	1014	975	0	0	0	0	0	0	0	0	0	0	0	0	0	0	0	0	0	0	0	0	0	0	0	0	0	0	0	0	0	0	0	0	0	0	0	0	0	0	0	0	0	0	0	0	0
PVP01_0006840	PIR protein	PVP01_0006840.1	1035	996	0	0	0	0	0	0	0	0	0	0	0	0	0	0	0	0	0	0	0	0	0	0	0	0	0	0	0	0	0	0	0	0	0	0	0	0	0	0	0	0	0	0	0	0	0
PVP01_0006850	PIR protein	PVP01_0006850.1	1032	993	0	0	0	0	0	0	0	0	0	0	0	0	0	0	0	0	0	0	0	0	0	0	0	0	0	0	0	0	0	0	0	0	0	0	0	0	0	0	0	0	0	0	0	0	0
PVP01_0006860	PIR protein	PVP01_0006860.1	1296	1257	7	0	0.01	0	0	41.88	0.31	0	0	0	0	0	0.72	0	0.14	11.3234	0	0.003716	0	0	3.03853	3.12742	0	0	0	0	0	0.0382837	0	0.154758	11.6135	0	0	0	0.0030282	0	0	0	0	0	4.11481	0.0555587	1.80906	0	0.144335
PVP01_0006870	PIR protein	PVP01_0006870.1	1083	1044	0	0	0	0	0	31	0	0	0	0	0	0	7	0	0	0	0	0	0	0	2.70803	0	0	0	0	0	0	0.44814	0	0	0	0	0	0	0	0	0	0	0	0	3.66724	0.650358	0	0	0
PVP01_0006880	PIR protein	PVP01_0006880.1	1080	1041	0	0	0	0	0	0	0	0	0	0	0	0	0	0	0	0	0	0	0	0	0	0	0	0	0	0	0	0	0	0	0	0	0	0	0	0	0	0	0	0	0	0	0	0	0
PVP01_0006890	PIR protein	PVP01_0006890.1	1176	1137	1	0	0	0	0	9	0	0	0	0	0	0	0.2	0	3	1.78835	0	0	0	0	0.721896	0	0	0	0	0	0	0.0117567	0	3.66623	1.83417	0	0	0	0	0	0	0	0	0	0.977598	0.0170618	0	0	3.41931
PVP01_0006900	PIR protein	PVP01_0006900.1	1416	1377	0	0	0	0	0	5	0	0	0	0	0	0	0	0	0	0	0	0	0	0	0.331153	0	0	0	0	0	0	0	0	0	0	0	0	0	0	0	0	0	0	0	0.44845	0	0	0	0
PVP01_0006910	Plasmodium exported protein%2C unknown function	PVP01_0006910.1	1059	1020	0	0	0	0	0	0	0	0	0	0	0	0	0	0	0	0	0	0	0	0	0	0	0	0	0	0	0	0	0	0	0	0	0	0	0	0	0	0	0	0	0	0	0	0	0
PVP01_0006920	Plasmodium exported protein%2C unknown function	PVP01_0006920.1	744	705	0	0	0	0	0	0	0	0	0	0	0	0	0	0	0	0	0	0	0	0	0	0	0	0	0	0	0	0	0	0	0	0	0	0	0	0	0	0	0	0	0	0	0	0	0
PVP01_0006930	PIR protein	PVP01_0006930.1	1266	1227	0	0	0	0.52	0	0	0	0	0	0	0	0	0.03	0	0	0	0	0	0.0599225	0	0	0	0	0	0	0	0	0.00163415	0	0	0	0	0	0	0	0	0.0722438	0	0	0	0	0.00237155	0	0	0
PVP01_0006940	PIR protein	PVP01_0006940.1	1311	1272	92.12	0	0	0.42	0.4	1.92	0	0	0.99	0	1	0.42	1.64	0	0	147.259	0	0	0.0466867	1.45891	0.13766	0	0	3.93593	0	0.0781576	1.82553	0.0861733	0	0	151.031	0	0	3.11341	0	0	0.0562865	0.0986541	0.923763	1.46077	0.18642	0.125058	0	0	0
PVP01_0006950	PIR protein	PVP01_0006950.1	171	132	0	0	0	0	0	0	0	0	0	0	0	0	0	0	0	0	0	0	0	0	0	0	0	0	0	0	0	0	0	0	0	0	0	0	0	0	0	0	0	0	0	0	0	0	0
PVP01_0006960	PIR protein	PVP01_0006960.1	1107	1068	0	0	0	0	0	0	0	0	0	0	0	0	0	0	0	0	0	0	0	0	0	0	0	0	0	0	0	0	0	0	0	0	0	0	0	0	0	0	0	0	0	0	0	0	0
PVP01_0006970	PIR protein	PVP01_0006970.1	1164	1125	0	0	0	0	0	0	0	0	0	0	0	0	0	0	0	0	0	0	0	0	0	0	0	0	0	0	0	0	0	0	0	0	0	0	0	0	0	0	0	0	0	0	0	0	0
PVP01_0006980	PIR protein	PVP01_0006980.1	1209	1170	12	0	0	0	0	0	0	0	0	0	0	0	0	0	0	20.8549	0	0	0	0	0	0	0	0	0	0	0	0	0	0	21.3893	0	0	0	0	0	0	0	0	0	0	0	0	0	0
PVP01_0006990	PIR protein	PVP01_0006990.1	1419	1380	0	0	0	0	0	12	0	1	0	0	0	0	4.72	0	0	0	0	0	0	0	0.79304	0	2.55465	0	0	0	0	0.228602	0	0	0	2.18458	0	0	0	0	0	0	0	0	1.07394	0.331755	0	0	0
PVP01_0007000	PIR protein	PVP01_0007000.1	1011	972	0	0	0	0	0	0	0	0	0	0	0	0	0	0	0	0	0	0	0	0	0	0	0	0	0	0	0	0	0	0	0	0	0	0	0	0	0	0	0	0	0	0	0	0	0
PVP01_0007010	Plasmodium exported protein%2C unknown function	PVP01_0007010.1	780	741	0	0	0	0	0	0	0	0	0	0	0	0	0	0	0	0	0	0	0	0	0	0	0	0	0	0	0	0	0	0	0	0	0	0	0	0	0	0	0	0	0	0	0	0	0
PVP01_0007020	Plasmodium exported protein%2C unknown function	PVP01_0007020.1	882	843	0	0	0	0	0	0	0	0	0	0	0	0	0	0	0	0	0	0	0	0	0	0	0	0	0	0	0	0	0	0	0	0	0	0	0	0	0	0	0	0	0	0	0	0	0
PVP01_0007030	Plasmodium exported protein%2C unknown function	PVP01_0007030.1	735	696	0	0	0	0	0	4.01	0	0	0	0	0	0	0.49	0	0	0	0	0	0	0	0.525446	0	0	0	0	0	0	0.0470547	0	0	0	0	0	0	0	0	0	0	0	0	0.711563	0.0682876	0	0	0
PVP01_0007040	PIR protein	PVP01_0007040.1	858	819	0	0	0	0	0	0	0	0	0	0	0	0	0	0	0	0	0	0	0	0	0	0	0	0	0	0	0	0	0	0	0	0	0	0	0	0	0	0	0	0	0	0	0	0	0
PVP01_0007050	Plasmodium exported protein%2C unknown function	PVP01_0007050.1	777	738	0	0	0	0	0	0	0	0	0	0	0	0	0	0	0	0	0	0	0	0	0	0	0	0	0	0	0	0	0	0	0	0	0	0	0	0	0	0	0	0	0	0	0	0	0
PVP01_0007060	Plasmodium exported protein%2C unknown function%2C pseudogene	PVP01_0007060.1	867	828	0	0	0	0	0	0	0	0	0	0	0	0	0	0	0	0	0	0	0	0	0	0	0	0	0	0	0	0	0	0	0	0	0	0	0	0	0	0	0	0	0	0	0	0	0
PVP01_0007070	Plasmodium exported protein%2C unknown function	PVP01_0007070.1	741	702	0	0	0	0	0	0	0	0	0	0	0	0	0	0	0	0	0	0	0	0	0	0	0	0	0	0	0	0	0	0	0	0	0	0	0	0	0	0	0	0	0	0	0	0	0
PVP01_0007080	PIR protein	PVP01_0007080.1	1095	1056	0	0	0	0	0	1	0	3	0	0	0	0	4.28	0	0	0	0	0	0	0	0.0863632	0	10.0154	0	0	0	0	0.270892	0	0	0	8.56454	0	0	0	0	0	0	0	0	0.116954	0.393129	0	0	0
PVP01_0007090	PIR protein	PVP01_0007090.1	886	847	0	0	0	0	0	0	0	0	0	0	0	0	0	0	0	0	0	0	0	0	0	0	0	0	0	0	0	0	0	0	0	0	0	0	0	0	0	0	0	0	0	0	0	0	0
PVP01_0007100	hypothetical protein	PVP01_0007100.1	525	486	0	0	0	0	0	0	0	0	0	0	0	0	0	0	0	0	0	0	0	0	0	0	0	0	0	0	0	0	0	0	0	0	0	0	0	0	0	0	0	0	0	0	0	0	0
PVP01_0007110	PIR protein	PVP01_0007110.1	1224	1185	0	0	0	0	0	0	0	0	0	0	0	0	0	0	0	0	0	0	0	0	0	0	0	0	0	0	0	0	0	0	0	0	0	0	0	0	0	0	0	0	0	0	0	0	0
PVP01_0007120	PIR protein%2C pseudogene	PVP01_0007120.1	582	543	0	0	0	0	0	0	0	0	0	0	0	0	0	0	0	0	0	0	0	0	0	0	0	0	0	0	0	0	0	0	0	0	0	0	0	0	0	0	0	0	0	0	0	0	0
PVP01_0007130	PIR protein	PVP01_0007130.1	648	609	0	0	0	0	0	0	0	0	0	0	0	0	0	0	0	0	0	0	0	0	0	0	0	0	0	0	0	0	0	0	0	0	0	0	0	0	0	0	0	0	0	0	0	0	0
PVP01_0007140	PIR protein	PVP01_0007140.1	927	888	0	0	0	0	0	0	0	0	0	0	0	0	0	0	0	0	0	0	0	0	0	0	0	0	0	0	0	0	0	0	0	0	0	0	0	0	0	0	0	0	0	0	0	0	0
PVP01_0007150	PIR protein	PVP01_0007150.1	1218	1179	0	0	0	0	0	10.52	0	0	0	0	1	0	3	0	0	0	0	0	0	0	0.813757	0	0	0	0	0.0843227	0	0.170068	0	0	0	0	0	0	0	0	0	0.106436	0	0	1.102	0.24681	0	0	0
PVP01_0007160	PIR protein	PVP01_0007160.1	1332	1293	0	0	0	0	0	2.15	0	0	0	0	0	0	0	0	0	0	0	0	0	0	0.151647	0	0	0	0	0	0	0	0	0	0	0	0	0	0	0	0	0	0	0	0.205361	0	0	0	0
PVP01_0007170	PIR protein	PVP01_0007170.1	1086	1047	1.79	0	0	0	0	19	0	0.07	0	0	0	0	1	0	0	3.47632	0	0	0	0	1.65501	0	0.235701	0	0	0	0	0.0638366	0	0	3.56539	0.201557	0	0	0	0	0	0	0	0	2.24122	0.0926421	0	0	0
PVP01_0007180	PIR protein	PVP01_0007180.1	960	921	0	0	0	0	0	0	0	0	0	0	0	0	0	0	0	0	0	0	0	0	0	0	0	0	0	0	0	0	0	0	0	0	0	0	0	0	0	0	0	0	0	0	0	0	0
PVP01_0007190	Plasmodium exported protein%2C unknown function	PVP01_0007190.1	840	801	0	0	0	0	0	0	0	0	0	0	0	0	0	0	0	0	0	0	0	0	0	0	0	0	0	0	0	0	0	0	0	0	0	0	0	0	0	0	0	0	0	0	0	0	0
PVP01_0007200	Plasmodium exported protein%2C unknown function%2C pseudogene	PVP01_0007200.1	870	831	0	0	0	0	0	0	0	0	0	0	0	0	0	0	0	0	0	0	0	0	0	0	0	0	0	0	0	0	0	0	0	0	0	0	0	0	0	0	0	0	0	0	0	0	0
PVP01_0007210	Plasmodium exported protein%2C unknown function	PVP01_0007210.1	711	672	0	0	0	0	0	0	0	0	0	0	0	0	0	0	0	0	0	0	0	0	0	0	0	0	0	0	0	0	0	0	0	0	0	0	0	0	0	0	0	0	0	0	0	0	0
PVP01_0007220	PIR protein	PVP01_0007220.1	2043	2004	8.87	0	0	0.03	0	19.43	0.03	0	0	0	8.31	0	3.04	0	0	8.99994	0	0	0.00211668	0	0.884235	0.189838	0	0	0	0.412251	0	0.101389	0	0	9.23052	0	0	0	0	0	0.00255191	0.520362	0	0	1.19744	0.14714	0.109812	0	0
PVP01_0007230	PIR protein	PVP01_0007230.1	1527	1488	0	0	0	2	0	3	0	0	0	0	0	0	0.63	0	0	0	0	0	0.190046	0	0.18387	0	0	0	0	0	0	0.0282979	0	0	0	0	0	0	0	0	0.229123	0	0	0	0.248998	0.041067	0	0	0
PVP01_0007240	PIR protein	PVP01_0007240.1	1212	1173	37.66	0	2.78	1	0	3.99	0	0	0	1	0	0	2	0	0	65.2824	0	1.10702	0.120541	0	0.310218	0	0	0	0.726122	0	0	0.113959	0	0	66.955	0	0	0	0.902124	0.628325	0.145326	0	0	0	0.420101	0.165382	0	0	0
PVP01_0007250	Plasmodium exported protein%2C unknown function	PVP01_0007250.1	387	348	0	0	0	0	0	2	0	0	0	0	0	0	0	0	0	0	0	0	0	0	0.524135	0	0	0	0	0	0	0	0	0	0	0	0	0	0	0	0	0	0	0	0.709789	0	0	0	0
PVP01_0007260	Plasmodium exported protein%2C unknown function	PVP01_0007260.1	753	714	0	0	0	0	0	0.01	0	0	0	0	0	0	0	0	0	0	0	0	0	0	0.0012773	0	0	0	0	0	0	0	0	0	0	0	0	0	0	0	0	0	0	0	0.00172974	0	0	0	0
PVP01_0007270	Plasmodium exported protein%2C unknown function%2C pseudogene	PVP01_0007270.1	837	798	0	0	0	0	0	0	0	0	0	0	0	0	0	0	0	0	0	0	0	0	0	0	0	0	0	0	0	0	0	0	0	0	0	0	0	0	0	0	0	0	0	0	0	0	0
PVP01_0007280	Plasmodium exported protein%2C unknown function	PVP01_0007280.1	801	762	0	0	0	0	0	0	0	0	0	0	0	0	0.32	0	0	0	0	0	0	0	0	0	0	0	0	0	0	0.028068	0	0	0	0	0	0	0	0	0	0	0	0	0	0.0407333	0	0	0
PVP01_0007290	PIR protein	PVP01_0007290.1	1719	1680	0	0	0	11.55	0.69	13.19	0	0	0	0	9.98	0	11.44	0	0	0	0	0	0.972084	1.90544	0.716025	0	0	0	0	0.590581	0	0.455127	0	0	0	0	0	0	0	0	1.17197	0.745459	1.2065	0	0.969647	0.660498	0	0	0
PVP01_0007300	PIR protein	PVP01_0007300.1	1332	1293	0	0	0	3	0	2	0	0	0	0	1	0	0.27	0	0	0	0	0	0.32806	0	0.141067	0	0	0	0	0.0768882	0	0.0139567	0	0	0	0	0	0	0	0	0.395517	0.0970518	0	0	0.191034	0.0202544	0	0	0
PVP01_0007310	hypothetical protein	PVP01_0007310.1	1293	1254	0	1	0	0	0	76.34	0	0	0	0	0.53	1	74.17	0	0	0	2.21923	0	0	0	5.55197	0	0	0	0	0.0420181	4.4089	3.95318	0	0	0	0	1.61132	0	0	0	0	0.0530372	0	3.52795	7.51853	5.73701	0	0	0
PVP01_0007320	PIR protein	PVP01_0007320.1	834	795	0	0	0	0	0	0	0	0	0	0	0	0	0	0	0	0	0	0	0	0	0	0	0	0	0	0	0	0	0	0	0	0	0	0	0	0	0	0	0	0	0	0	0	0	0
PVP01_0007330	PIR protein	PVP01_0007330.1	867	828	0	0	0	0	0	1.84	0	0	0	0	0	0	0	0	0	0	0	0	0	0	0.202666	0	0	0	0	0	0	0	0	0	0	0	0	0	0	0	0	0	0	0	0.274452	0	0	0	0
PVP01_0007340	PIR protein%2C pseudogene	PVP01_0007340.1	1732	1693	28	0	2	1	0	40	0	0	0	0	0	0	8	0	0	33.6291	0	0.551802	0.0835168	0	2.15474	0	0	0	0	0	0	0.315827	0	0	34.4907	0	0	0	0.449668	0	0.10069	0	0	0	2.91797	0.45834	0	0	0
PVP01_0007350	PIR protein	PVP01_0007350.1	1098	1059	0	0	0	0	0	0	0	0	0.43	0	0	0	0	0	0	0	0	0	0	0	0	0	0	2.05339	0	0	0	0	0	0	0	0	0	1.62428	0	0	0	0	0	0	0	0	0	0	0
PVP01_0007360	Plasmodium exported protein%2C unknown function	PVP01_0007360.1	753	714	0.06	0	0	0	0	1	0	0	0	0	0	0	1	0	0	0.17087	0	0	0	0	0.12773	0	0	0	0	0	0	0.0936091	0	0	0.175248	0	0	0	0	0	0	0	0	0	0.172974	0.135849	0	0	0
PVP01_0007370	Plasmodium exported protein%2C unknown function	PVP01_0007370.1	741	702	0	0	0	0	0	0	0	0	0	0	0	0	0	0	0	0	0	0	0	0	0	0	0	0	0	0	0	0	0	0	0	0	0	0	0	0	0	0	0	0	0	0	0	0	0
PVP01_0007380	Plasmodium exported protein%2C unknown function	PVP01_0007380.1	756	717	0	0	0	0	0	0.75	0	0	0	0	0	0	0	0	0	0	0	0	0	0	0.095397	0	0	0	0	0	0	0	0	0	0	0	0	0	0	0	0	0	0	0	0.129187	0	0	0	0
PVP01_0007390	PIR protein	PVP01_0007390.1	945	906	0	0	0	0	0	0	0	0	0	0	0	0	2	0	0	0	0	0	0	0	0	0	0	0	0	0	0	0.147543	0	0	0	0	0	0	0	0	0	0	0	0	0	0.21412	0	0	0
PVP01_0007400	PIR protein	PVP01_0007400.1	1086	1047	0	0	0	0	0	0	0	0	0	0	0	0	0	0	0	0	0	0	0	0	0	0	0	0	0	0	0	0	0	0	0	0	0	0	0	0	0	0	0	0	0	0	0	0	0
PVP01_0007410	PIR protein	PVP01_0007410.1	1380	1341	0	0	0	0	0	12.82	0	0	0	0	0	0	0	0	0	0	0	0	0	0	0.87187	0	0	0	0	0	0	0	0	0	0	0	0	0	0	0	0	0	0	0	1.18069	0	0	0	0
PVP01_0007420	PIR protein	PVP01_0007420.1	1083	1044	1.26	0	0	0	0	2	0	0	0	0	0	0	0	0	0	2.45405	0	0	0	0	0.174712	0	0	0	0	0	0	0	0	0	2.51693	0	0	0	0	0	0	0	0	0	0.236596	0	0	0	0
PVP01_0007430	PIR protein%2C pseudogene	PVP01_0007430.1	1362	1323	0	0	0	0	0	0	0	0	0	0	0	0	0	0	0	0	0	0	0	0	0	0	0	0	0	0	0	0	0	0	0	0	0	0	0	0	0	0	0	0	0	0	0	0	0
PVP01_0007440	PIR protein	PVP01_0007440.1	942	903	0	0	0	0	0	4	0	0	0	0	0	0	0	0	0	0	0	0	0	0	0.403985	0	0	0	0	0	0	0	0	0	0	0	0	0	0	0	0	0	0	0	0.54708	0	0	0	0
PVP01_0007450	PIR protein	PVP01_0007450.1	1098	1059	0	0	0	0	0	0	0	1.38	0	0	0	0	0.3	0	0	0	0	0	0	0	0	0	4.59403	0	0	0	0	0.018934	0	0	0	3.92853	0	0	0	0	0	0	0	0	0	0.0274777	0	0	0
PVP01_0007460	PIR protein	PVP01_0007460.1	1041	1002	0	0	0	0	0	1.27	0	0	0	0	0	0	0.35	0	0	0	0	0	0	0	0.115592	0	0	0	0	0	0	0.0233462	0	0	0	0	0	0	0	0	0	0	0	0	0.156536	0.0338809	0	0	0
PVP01_0007470	PIR protein	PVP01_0007470.1	1509	1470	0	0	0	0.04	0	21	0	0	0	0	0	0	2.16	0	0	0	0	0	0.00384746	0	1.30285	0	0	0	0	0	0	0.0982093	0	0	0	0	0	0	0	0	0.00463858	0	0	0	1.76433	0.142525	0	0	0
PVP01_0007480	Plasmodium exported protein%2C unknown function	PVP01_0007480.1	792	753	0	0	0	0	0	5	0	0	0	0	0	0	0	0	0.48	0	0	0	0	0	0.605575	0	0	0	0	0	0	0	0	0.885739	0	0	0	0	0	0	0	0	0	0	0.820075	0	0	0	0.826084
PVP01_0007490	Plasmodium exported protein%2C unknown function	PVP01_0007490.1	462	423	0	0	0	0	0	0	0	0	0	0	0	0	0	0	0	0	0	0	0	0	0	0	0	0	0	0	0	0	0	0	0	0	0	0	0	0	0	0	0	0	0	0	0	0	0
PVP01_0007500	PIR protein	PVP01_0007500.1	900	861	0	0	0	0	0	0	0	0	0	0	0	0	1	0	0	0	0	0	0	0	0	0	0	0	0	0	0	0.077627	0	0	0	0	0	0	0	0	0	0	0	0	0	0.112655	0	0	0
PVP01_0007510	PIR protein	PVP01_0007510.1	906	867	0	0	0	0	0	0	0	0	0	0	0	0	0	0	0	0	0	0	0	0	0	0	0	0	0	0	0	0	0	0	0	0	0	0	0	0	0	0	0	0	0	0	0	0	0
PVP01_0007520	PIR protein	PVP01_0007520.1	1032	993	0	0	0	0	0	0	0	0	0	0	0	0	0	0	0	0	0	0	0	0	0	0	0	0	0	0	0	0	0	0	0	0	0	0	0	0	0	0	0	0	0	0	0	0	0
PVP01_0007530	PIR protein	PVP01_0007530.1	417	378	0	0	0	0	0	0	0	0	0	0	0	0	0	0	0	0	0	0	0	0	0	0	0	0	0	0	0	0	0	0	0	0	0	0	0	0	0	0	0	0	0	0	0	0	0
PVP01_0007540	PIR protein	PVP01_0007540.1	1008	969	0	0	0	0	0	0	0	0	0	0	0	0	0	0	0	0	0	0	0	0	0	0	0	0	0	0	0	0	0	0	0	0	0	0	0	0	0	0	0	0	0	0	0	0	0
PVP01_0007550	PIR protein	PVP01_0007550.1	759	720	0	0	0	0	0	0	0	0	0	0	0	0	0	0	0	0	0	0	0	0	0	0	0	0	0	0	0	0	0	0	0	0	0	0	0	0	0	0	0	0	0	0	0	0	0
PVP01_0007560	PIR protein	PVP01_0007560.1	957	918	0	0	0	0	0	0	0	0	0	0	0	0	0	0	0	0	0	0	0	0	0	0	0	0	0	0	0	0	0	0	0	0	0	0	0	0	0	0	0	0	0	0	0	0	0
PVP01_0007570	PIR protein	PVP01_0007570.1	1398	1359	0	0	0	0	0	3	0	0	0	0	0	0	0	0	0	0	0	0	0	0	0.201323	0	0	0	0	0	0	0	0	0	0	0	0	0	0	0	0	0	0	0	0.272634	0	0	0	0
PVP01_0007580	PIR protein	PVP01_0007580.1	867	828	0	0	0	0	0	0	0	0	0	0	0	0	0	0	0	0	0	0	0	0	0	0	0	0	0	0	0	0	0	0	0	0	0	0	0	0	0	0	0	0	0	0	0	0	0
PVP01_0007590	PIR protein	PVP01_0007590.1	1056	1017	0	0	0	0	0	0	0	0	0	0	0	0	0	0	0	0	0	0	0	0	0	0	0	0	0	0	0	0	0	0	0	0	0	0	0	0	0	0	0	0	0	0	0	0	0
PVP01_0007600	PIR protein	PVP01_0007600.1	1224	1185	0	0	0	0	0	0	0	0	0	0	0	0	0	0	0	0	0	0	0	0	0	0	0	0	0	0	0	0	0	0	0	0	0	0	0	0	0	0	0	0	0	0	0	0	0
PVP01_0007610	PIR protein	PVP01_0007610.1	1380	1341	5.95	0	0	0	0	39.34	0	0	0	0	0	0	1.22	0	0	9.02198	0	0	0	0	2.67546	0	0	0	0	0	0	0.0608061	0	0	9.25313	0	0	0	0	0	0	0	0	0	3.62313	0.0882442	0	0	0
PVP01_0007620	PIR protein	PVP01_0007620.1	1011	972	0	0	0	0	0	0	0	0	0	0	0	0	0	0	0	0	0	0	0	0	0	0	0	0	0	0	0	0	0	0	0	0	0	0	0	0	0	0	0	0	0	0	0	0	0
PVP01_0007630	PIR protein	PVP01_0007630.1	936	897	0	0	0	0	0	0	0	0	0	0	0	0	0	0	0	0	0	0	0	0	0	0	0	0	0	0	0	0	0	0	0	0	0	0	0	0	0	0	0	0	0	0	0	0	0
PVP01_0007640	PIR protein	PVP01_0007640.1	984	945	0	0	0	0	0	15	0	0	0	0	0	0	0	0	0	0	0	0	0	0	1.44761	0	0	0	0	0	0	0	0	0	0	0	0	0	0	0	0	0	0	0	1.96037	0	0	0	0
PVP01_0007650	PIR protein	PVP01_0007650.1	1062	1023	0	0.74	0	0	0	0	0	0	0	0	0	0	1.51	0	0	0	2.01306	0	0	0	0	0	0	0	0	0	0	0.0986546	0	0	0	0	1.46162	0	0	0	0	0	0	0	0	0.143171	0	0	0
PVP01_0007660	PIR protein	PVP01_0007660.1	1359	1320	0	0	0	0	0	61.1	0	0	0	0	0	0	1.2	0	0	0	0	0	0	0	4.22143	0	0	0	0	0	0	0.0607608	0	0	0	0	0	0	0	0	0	0	0	0	5.7167	0.0881784	0	0	0
PVP01_0007670	Plasmodium exported protein%2C unknown function	PVP01_0007670.1	837	798	0	0	0	0	0	0	0	0	0	0	0	0	0.16	0	0	0	0	0	0	0	0	0	0	0	0	0	0	0.0134009	0	0	0	0	0	0	0	0	0	0	0	0	0	0.0194479	0	0	0
PVP01_0007680	Plasmodium exported protein%2C unknown function	PVP01_0007680.1	798	759	0	0	0	0	0	0	0	0	0	0	0	0	0	0	0	0	0	0	0	0	0	0	0	0	0	0	0	0	0	0	0	0	0	0	0	0	0	0	0	0	0	0	0	0	0
PVP01_0007690	Plasmodium exported protein%2C unknown function	PVP01_0007690.1	837	798	0.85	0	16.9	18.55	3.01	5.07	1.29	0	0.21	8.01	37.76	0.34	78.2	1.03	0.23	2.16586	0	9.89223	3.28679	17.4992	0.579426	20.4996	0	1.33081	8.54943	4.70422	2.35561	6.54968	11.8938	0.400483	2.22135	0	0	1.0527	8.06126	7.39796	3.96263	5.93788	11.0803	1.88493	0.784663	9.50515	11.8581	8.21188	0.37351
PVP01_0007700	Plasmodium exported protein%2C unknown function	PVP01_0007700.1	723	684	25	0	0	0	0	8	1	0	0	0	0	0	0	2	0	74.3186	0	0	0	0	1.06666	18.5397	0	0	0	0	0	0	26.9438	0	76.2227	0	0	0	0	0	0	0	0	0	1.44448	0	10.7244	18.603	0
PVP01_0007710	Plasmodium exported protein%2C unknown function	PVP01_0007710.1	861	822	0	0	0	0	0	1	0	0	0	0	0	0	1	0	0	0	0	0	0	0	0.110948	0	0	0	0	0	0	0.0813101	0	0	0	0	0	0	0	0	0	0	0	0	0.150247	0.118	0	0	0
PVP01_0007720	PIR protein	PVP01_0007720.1	1569	1530	0.29	2.67	0	1.95	0.55	105.6	0	0	0	0	0.27	0	8.69	0.54	3.71	0.385408	4.85646	0	0.180208	1.66773	6.29456	0	0	0	0	0.0175441	0	0.379616	3.25227	3.36932	0.395282	0	3.52614	0	0	0	0.217263	0.0221449	1.05599	0	8.52415	0.550913	0	2.24549	3.14239
PVP01_0007730	PIR protein	PVP01_0007730.1	1596	1557	0	0	0	3	0	21	0	0	0	0	0	0	1	0	0	0	0	0	0.272435	0	1.23005	0	0	0	0	0	0	0.0429267	0	0	0	0	0	0	0	0	0.328454	0	0	0	1.66575	0.0622969	0	0	0
PVP01_0007740	PIR protein	PVP01_0007740.1	1314	1275	7.82	0	0	0	0	0.09	0	0	0	0	0	0	0	1	0	12.4713	0	0	0	0	0.00643761	0	0	0	0	0	0	0	7.22728	0	12.7908	0	0	0	0	0	0	0	0	0	0.00871788	0	0	4.98997	0
PVP01_0007750	PIR protein	PVP01_0007750.1	1050	1011	0	0	0	0	0	0	0	0	0	0	0	0	0	0	0	0	0	0	0	0	0	0	0	0	0	0	0	0	0	0	0	0	0	0	0	0	0	0	0	0	0	0	0	0	0
PVP01_0007760	PIR protein	PVP01_0007760.1	1059	1020	0	0	0	0	0	2	0	0	0	0	0	0	3	0	1	0	0	0	0	0	0.178823	0	0	0	0	0	0	0.196579	0	1.36226	0	0	0	0	0	0	0	0	0	0	0.242163	0.285283	0	0	1.27051
PVP01_0007770	Plasmodium exported protein%2C unknown function	PVP01_0007770.1	759	720	0	0	0	0	0	0	0	0	0	0	0	0	0	0	0	0	0	0	0	0	0	0	0	0	0	0	0	0	0	0	0	0	0	0	0	0	0	0	0	0	0	0	0	0	0
PVP01_0007780	PIR protein	PVP01_0007780.1	981	942	0	0	0	0	0	5.95	0	0	0	0	0	0	0	0	0	0	0	0	0	0	0.576048	0	0	0	0	0	0	0	0	0	0	0	0	0	0	0	0	0	0	0	0.780089	0	0	0	0
PVP01_0007790	PIR protein	PVP01_0007790.1	180	141	0	0	0	0	0	0	0	0	0	0	0	0	0	0	0	0	0	0	0	0	0	0	0	0	0	0	0	0	0	0	0	0	0	0	0	0	0	0	0	0	0	0	0	0	0
PVP01_0007800	PIR protein	PVP01_0007800.1	816	777	28.49	0	0	1.05	0	53.87	0	0	0	0	3	0	0.85	0	0	74.5564	0	0	0.191073	0	6.32293	0	0	0	0	0.383847	0	0.0731163	0	0	76.4666	0	0	0	0	0	0.230362	0.48451	0	0	8.56257	0.106109	0	0	0
PVP01_0007810	PIR protein	PVP01_0007810.1	1296	1257	0	0	0	0	0	1.1	0	0	0	0	0	0	0.09	0	0	0	0	0	0	0	0.0798087	0	0	0	0	0	0	0.00478546	0	0	0	0	0	0	0	0	0	0	0	0	0.108078	0.00694484	0	0	0
PVP01_0007820	PIR protein	PVP01_0007820.1	1473	1434	0	0	0	0	0	17	0	0	0	0	0.33	0	1	1	0	0	0	0	0	0	1.08117	0	0	0	0	0.0228783	0	0.0466087	6.42592	0	0	0	0	0	0	0	0	0.028878	0	0	1.46412	0.0676404	0	4.43669	0
PVP01_0007830	PIR protein	PVP01_0007830.1	1548	1509	0	0	0	0	0	0.01	0	0	0	0	0	0	0.04	0	0	0	0	0	0	0	0.000604371	0	0	0	0	0	0	0.00177169	0	0	0	0	0	0	0	0	0	0	0	0	0.000818444	0.00257114	0	0	0
PVP01_0007840	Plasmodium exported protein%2C unknown function	PVP01_0007840.1	1404	1365	0	0	0	3	0	0	0	0	0	0	0	0	0.58	0	0	0	0	0	0.310756	0	0	0	0	0	0	0	0	0.0283996	0	0	0	0	0	0	0	0	0.374654	0	0	0	0	0.0412145	0	0	0
PVP01_0007850	PIR protein%2C pseudogene	PVP01_0007850.1	795	756	0	0	0	0	0	0	0	0	0	0	0	0	0	0	0	0	0	0	0	0	0	0	0	0	0	0	0	0	0	0	0	0	0	0	0	0	0	0	0	0	0	0	0	0	0
PVP01_0007860	PIR protein	PVP01_0007860.1	906	867	0	0	0	0	0	0	0	0	0	0	0	0	0	0	0	0	0	0	0	0	0	0	0	0	0	0	0	0	0	0	0	0	0	0	0	0	0	0	0	0	0	0	0	0	0
PVP01_0007870	PIR protein	PVP01_0007870.1	876	837	0	0	0	0	0	0	0	0	0	0	0	0	0	0	0	0	0	0	0	0	0	0	0	0	0	0	0	0	0	0	0	0	0	0	0	0	0	0	0	0	0	0	0	0	0
PVP01_0007880	PIR protein	PVP01_0007880.1	390	351	0	0	0	0	0	0	0	0	0	0	0	0	0	0	0	0	0	0	0	0	0	0	0	0	0	0	0	0	0	0	0	0	0	0	0	0	0	0	0	0	0	0	0	0	0
PVP01_0007890	PIR protein	PVP01_0007890.1	1089	1050	0	0	0	0	0	0	0	0	0.18	0	0.01	0	0	0	0	0	0	0	0	0	0	0	0	0.866927	0	0.000946824	0	0	0	0	0	0	0	0.685759	0	0	0	0.00119512	0	0	0	0	0	0	0
PVP01_0007900	PIR protein	PVP01_0007900.1	1335	1296	0	0	0	0	0	0	0	0	0.15	0	0	0	1	0	0	0	0	0	0	0	0	0	0	0.585309	0	0	0	0.0515717	0	0	0	0	0	0.462993	0	0	0	0	0	0	0	0.0748428	0	0	0
PVP01_0007910	PIR protein	PVP01_0007910.1	1515	1476	0.88	2	0	1	0	309.56	0	6.88	1	0	3	0	27.76	3	0	1.2123	3.77089	0	0.0957954	0	19.1272	0	16.4328	3.4262	0	0.202066	0	1.25704	18.7292	0	1.24336	14.0523	2.73793	2.7102	0	0	0.115493	0.255057	0	0	25.9022	1.82427	0	12.9313	0
PVP01_0007920	PIR protein	PVP01_0007920.1	1254	1215	0	0	0	0	0	0	0	0	0	0	1	0	0	0	0	0	0	0	0	0	0	0	0	0	0	0.0818243	0	0	0	0	0	0	0	0	0	0	0	0.103282	0	0	0	0	0	0	0
PVP01_0007930	PIR protein	PVP01_0007930.1	936	897	0	0	0	0	0	0	0	0	0	0	0	0	0	0	0	0	0	0	0	0	0	0	0	0	0	0	0	0	0	0	0	0	0	0	0	0	0	0	0	0	0	0	0	0	0
PVP01_0007940	PIR protein	PVP01_0007940.1	750	711	0	0	0	0	0	0	0	0	0	0	0	0	0	0	0	0	0	0	0	0	0	0	0	0	0	0	0	0	0	0	0	0	0	0	0	0	0	0	0	0	0	0	0	0	0
PVP01_0007950	PIR protein	PVP01_0007950.1	469	430	113	0	0	3	0	34.6	0	0	0	0	0	0	0	0	0	534.347	0	0	0.98647	0	7.33838	0	0	0	0	0	0	0	0	0	548.038	0	0	0	0	0	1.18931	0	0	0	9.9377	0	0	0	0
PVP01_0007960	PIR protein	PVP01_0007960.1	894	855	0	0	0	0	1	20	0	0	0	0	3	0	1	0	3	0	0	0	0	5.42611	2.13332	0	0	0	0	0.34883	0	0.0781718	0	4.87545	0	0	0	0	0	0	0	0.440309	3.43575	0	2.88896	0.113446	0	0	4.54708
PVP01_0007970	PIR protein	PVP01_0007970.1	978	939	0	0	0	0	0	8.77	0	0	0	0	0	0	0	0	0	0	0	0	0	0	0.851778	0	0	0	0	0	0	0	0	0	0	0	0	0	0	0	0	0	0	0	1.15349	0	0	0	0
PVP01_0007980	Plasmodium exported protein%2C unknown function	PVP01_0007980.1	410	371	0	0	0	0	0	0	0	0	0	0	0	0	0	0	0	0	0	0	0	0	0	0	0	0	0	0	0	0	0	0	0	0	0	0	0	0	0	0	0	0	0	0	0	0	0
PVP01_0007990	Plasmodium exported protein%2C unknown function	PVP01_0007990.1	711	672	0	0	0	0	0	0	0	0	0	0	0	0	0	0	0	0	0	0	0	0	0	0	0	0	0	0	0	0	0	0	0	0	0	0	0	0	0	0	0	0	0	0	0	0	0
PVP01_0008000	Plasmodium exported protein%2C unknown function	PVP01_0008000.1	558	519	0	0	0	0	0	0	0	0	0	0	0	0	0	0	0	0	0	0	0	0	0	0	0	0	0	0	0	0	0	0	0	0	0	0	0	0	0	0	0	0	0	0	0	0	0
PVP01_0008010	Plasmodium exported protein%2C unknown function	PVP01_0008010.1	735	696	0	0	0	0	0	13.72	0	0	0	0	0	0	0.35	0	0	0	0	0	0	0	1.79778	0	0	0	0	0	0	0.0336105	0	0	0	0	0	0	0	0	0	0	0	0	2.43458	0.0487769	0	0	0
PVP01_0008020	PIR protein	PVP01_0008020.1	1164	1125	0	0	0	0	0	0	0	0	0	0	0	0	0	0	0	0	0	0	0	0	0	0	0	0	0	0	0	0	0	0	0	0	0	0	0	0	0	0	0	0	0	0	0	0	0
PVP01_0008030	PIR protein	PVP01_0008030.1	834	795	0	0	0	0	0	17.07	0	0	0	0	0.21	0	0.83	0	0	0	0	0	0	0	1.95821	0	0	0	0	0.026261	0	0.0697794	0	0	0	0	0	0	0	0	0	0.0331478	0	0	2.65182	0.101267	0	0	0
PVP01_0008040	PIR protein	PVP01_0008040.1	843	804	0	0	0	0	0	0	0	0	0	0	0	0	0	0	0	0	0	0	0	0	0	0	0	0	0	0	0	0	0	0	0	0	0	0	0	0	0	0	0	0	0	0	0	0	0
PVP01_0008050	PIR protein	PVP01_0008050.1	1053	1014	0	0	0	0	0	0	0	0	0	0	0	0	0	0	6	0	0	0	0	0	0	0	0	0	0	0	0	0	0	8.22191	0	0	0	0	0	0	0	0	0	0	0	0	0	0	7.66816
PVP01_0008060	Plasmodium exported protein%2C unknown function	PVP01_0008060.1	756	717	0	0	0	0	0	0	0	0	0	0	0	0	0	0	0	0	0	0	0	0	0	0	0	0	0	0	0	0	0	0	0	0	0	0	0	0	0	0	0	0	0	0	0	0	0
PVP01_0008070	Plasmodium exported protein%2C unknown function	PVP01_0008070.1	801	762	0	0	0	0	0	2.17	0	0	0	0	0	0	0	0.33	0	0	0	0	0	0	0.259715	0	0	0	0	0	0	0	3.99065	0	0	0	0	0	0	0	0	0	0	0	0.351709	0	0	2.75529	0
PVP01_0008080	Plasmodium exported protein%2C unknown function	PVP01_0008080.1	825	786	0	0	0	0	0	0	0	0	0	0	0	0	0	0	0	0	0	0	0	0	0	0	0	0	0	0	0	0	0	0	0	0	0	0	0	0	0	0	0	0	0	0	0	0	0
PVP01_0008090	PIR protein	PVP01_0008090.1	1644	1605	0	0	0	0	0	1.07	0	0	0	0	1	0	0.04	0	0	0	0	0	0	0	0.0607997	0	0	0	0	0.0619417	0	0.00166572	0	0	0	0	0	0	0	0	0	0.0781857	0	0	0.0823355	0.00241735	0	0	0
PVP01_0008100	PIR protein	PVP01_0008100.1	930	891	4.2	0	1	1	0	128.15	0	0	0	0	2	0	41.42	1.21	0	9.58485	0	0.524243	0.158691	0	13.117	0	0	0	0	0.223157	0	3.10705	12.5139	0	9.83042	0	0	0	0.42721	0	0.191322	0.281679	0	0	17.7631	4.50907	0	8.64004	0
PVP01_0008110	PIR protein	PVP01_0008110.1	1590	1551	0.51	0	0	1	0	0.93	0	0.05	0	0	0	0	0.17	0	0.6	0.668609	0	0	0.0911631	0	0.0546844	0	0.11365	0	0	0	0	0.00732577	0	0.537525	0.685739	0.0971863	0	0	0	0	0.109908	0	0	0	0.0740542	0.0106314	0	0	0.501323
PVP01_0008120	PIR protein	PVP01_0008120.1	726	687	1	0	2	0	1	0	0	4	0	3	1	0.77	0	1	0	2.95976	0	1.35983	0	6.75302	0	0	20.5265	0	3.71939	0.144711	6.19672	0	13.4131	0	3.03559	17.5529	0	0	1.10813	3.21845	0	0.182661	4.27593	4.95854	0	0	0	9.26086	0
PVP01_0008130	Plasmodium exported protein%2C unknown function	PVP01_0008130.1	711	672	0	0	0	0	0	0	0	0	0	0	0	0	0	0	0.52	0	0	0	0	0	0	0	0	0	0	0	0	0	0	1.07521	0	0	0	0	0	0	0	0	0	0	0	0	0	0	1.00279
PVP01_0008140	Plasmodium exported protein%2C unknown function	PVP01_0008140.1	789	750	0	0	0	0	0	0	0	0	0	0	0	0	0	0	0	0	0	0	0	0	0	0	0	0	0	0	0	0	0	0	0	0	0	0	0	0	0	0	0	0	0	0	0	0	0
PVP01_0008150	PIR protein	PVP01_0008150.1	819	780	0	0	0	0	0	0	0	0	0	0	0	0	0	0	0	0	0	0	0	0	0	0	0	0	0	0	0	0	0	0	0	0	0	0	0	0	0	0	0	0	0	0	0	0	0
PVP01_0008160	Plasmodium exported protein%2C unknown function	PVP01_0008160.1	621	582	0	0	0	0	0	0	0	0	0	0	0	0	0	0	0	0	0	0	0	0	0	0	0	0	0	0	0	0	0	0	0	0	0	0	0	0	0	0	0	0	0	0	0	0	0
PVP01_0008170	PIR protein	PVP01_0008170.1	1026	987	0	0	0	0	0	0	0	0	0	0	0	0	0	0	0	0	0	0	0	0	0	0	0	0	0	0	0	0	0	0	0	0	0	0	0	0	0	0	0	0	0	0	0	0	0
PVP01_0008180	PIR protein	PVP01_0008180.1	894	855	0	0	0	0	0	0	0	0	0	0	0	0	0	0	0	0	0	0	0	0	0	0	0	0	0	0	0	0	0	0	0	0	0	0	0	0	0	0	0	0	0	0	0	0	0
PVP01_0008190	PIR protein	PVP01_0008190.1	1086	1047	0.24	0	0	0	0	2.66	0	0	0	0	0	0	0	0	0	0.466099	0	0	0	0	0.231701	0	0	0	0	0	0	0	0	0	0.478041	0	0	0	0	0	0	0	0	0	0.313771	0	0	0	0
PVP01_0008200	PIR protein	PVP01_0008200.1	870	831	0	0	0	0	0	0	0	0	0	0	0	0	0	0	0	0	0	0	0	0	0	0	0	0	0	0	0	0	0	0	0	0	0	0	0	0	0	0	0	0	0	0	0	0	0
PVP01_0008210	PIR protein	PVP01_0008210.1	1110	1071	0	0	0	0	0	0	0	0	0	0	0	0	0	0	0.96	0	0	0	0	0	0	0	0	0	0	0	0	0	0	1.24549	0	0	0	0	0	0	0	0	0	0	0	0	0	0	1.16161
PVP01_0008220	PIR protein%2C pseudogene	PVP01_0008220.1	1773	1734	0	0	0	0	0	0	0	0	0	0	0	0	0.18	0	0	0	0	0	0	0	0	0	0	0	0	0	0	0.00693808	0	0	0	0	0	0	0	0	0	0	0	0	0	0.0100688	0	0	0
PVP01_0008230	PIR protein	PVP01_0008230.1	1092	1053	0	0	0	0	0	0.47	0	0	0	0	0	0	0	0	0	0	0	0	0	0	0.0407063	0	0	0	0	0	0	0	0	0	0	0	0	0	0	0	0	0	0	0	0.0551249	0	0	0	0
PVP01_0008240	PIR protein	PVP01_0008240.1	540	501	0	0	0	1	0	4.68	0	4.69	0	0	0	0	0.09	0	0	0	0	0	0.282224	0	0.851924	0	33.0024	0	0	0	0	0.0120066	0	0	0	28.2216	0	0	0	0	0.340255	0	0	0	1.15368	0.0174245	0	0	0
PVP01_0008250	Plasmodium exported protein%2C unknown function	PVP01_0008250.1	807	768	0	0	0	0	0	0	0	0	0	0	0	0	0	0	0	0	0	0	0	0	0	0	0	0	0	0	0	0	0	0	0	0	0	0	0	0	0	0	0	0	0	0	0	0	0
PVP01_0008260	Plasmodium exported protein%2C unknown function	PVP01_0008260.1	714	675	6.92	0	0	0	0	0	0	0	0	0	0	0	0.01	0	0	20.8457	0	0	0	0	0	0	0	0	0	0	0	0.000990176	0	0	21.3798	0	0	0	0	0	0	0	0	0	0	0.00143698	0	0	0
PVP01_0008270	PIR protein	PVP01_0008270.1	1092	1053	0	0	0	0	0	0.57	0	0	0	0	0	0	0	0	0	0	0	0	0	0	0.0493673	0	0	0	0	0	0	0	0	0	0	0	0	0	0	0	0	0	0	0	0.0668536	0	0	0	0
PVP01_0008280	PIR protein	PVP01_0008280.1	288	249	0	0	0	0	0	0	0	0	0	0	0	0	0	0	0	0	0	0	0	0	0	0	0	0	0	0	0	0	0	0	0	0	0	0	0	0	0	0	0	0	0	0	0	0	0
PVP01_0008290	PIR protein	PVP01_0008290.1	582	543	0	0.2	0	0	0	0	0	0	0	0	0	0	0	0	0	0	1.02501	0	0	0	0	0	0	0	0	0	0	0	0	0	0	0	0.744234	0	0	0	0	0	0	0	0	0	0	0	0
PVP01_0008300	PIR protein	PVP01_0008300.1	975	936	0	0	0	0	0	0	0	0	0	0	0	0	0	0	0	0	0	0	0	0	0	0	0	0	0	0	0	0	0	0	0	0	0	0	0	0	0	0	0	0	0	0	0	0	0
PVP01_0008310	PIR protein	PVP01_0008310.1	1065	1026	0	0	0	0	0	0	0	0	0	0	0	0	0	0	0	0	0	0	0	0	0	0	0	0	0	0	0	0	0	0	0	0	0	0	0	0	0	0	0	0	0	0	0	0	0
PVP01_0008320	PIR protein	PVP01_0008320.1	809	770	0	0	0	0	0	0	0	0	0	0	0	0	0	0	0	0	0	0	0	0	0	0	0	0	0	0	0	0	0	0	0	0	0	0	0	0	0	0	0	0	0	0	0	0	0
PVP01_0008330	PIR protein	PVP01_0008330.1	921	882	0	0	0	0	0	0	0	0	0	0	0	0	0	0	0	0	0	0	0	0	0	0	0	0	0	0	0	0	0	0	0	0	0	0	0	0	0	0	0	0	0	0	0	0	0
PVP01_0008340	PIR protein%2C pseudogene	PVP01_0008340.1	1026	987	0	0	0	0	0	0	0	0	0	0	0	0	0	0	0	0	0	0	0	0	0	0	0	0	0	0	0	0	0	0	0	0	0	0	0	0	0	0	0	0	0	0	0	0	0
PVP01_0008350	PIR protein	PVP01_0008350.1	1005	966	0	0	0	0	0	0	0	0	0	0	0	0	0	0	0	0	0	0	0	0	0	0	0	0	0	0	0	0	0	0	0	0	0	0	0	0	0	0	0	0	0	0	0	0	0
PVP01_0008360	PIR protein	PVP01_0008360.1	969	930	0	0	0	0	0	0	0	0	0	0	0	0	0	0	0	0	0	0	0	0	0	0	0	0	0	0	0	0	0	0	0	0	0	0	0	0	0	0	0	0	0	0	0	0	0
PVP01_0008370	PIR protein	PVP01_0008370.1	1389	1350	0.15	0	0	0	0	1	0	0	0	0	0	0	0	0	0.11	0.225929	0	0	0	0	0.0675552	0	0	0	0	0	0	0	0	0.113219	0.231717	0	0	0	0	0	0	0	0	0	0.0914839	0	0	0	0.105593
PVP01_0008380	PIR protein	PVP01_0008380.1	1485	1446	0	0	0	0.26	0	0	0	0	0	0	0.02	0	1	0	0	0	0	0	0.0254235	0	0	0	0	0	0	0.00137506	0	0.0462219	0	0	0	0	0	0	0	0	0.0306512	0.00173566	0	0	0	0.067079	0	0	0
PVP01_0008390	PIR protein	PVP01_0008390.1	1170	1131	0.9	0	0	0	0	0	0	0	0	0	0	0	0	0	0	1.61806	0	0	0	0	0	0	0	0	0	0	0	0	0	0	1.65951	0	0	0	0	0	0	0	0	0	0	0	0	0	0
PVP01_0008400	PIR protein	PVP01_0008400.1	945	906	0	0	0	0	0	0	0	0	0	0	0	0	0	0	0	0	0	0	0	0	0	0	0	0	0	0	0	0	0	0	0	0	0	0	0	0	0	0	0	0	0	0	0	0	0
PVP01_0008410	PIR protein	PVP01_0008410.1	888	849	0	0	0	0	0	0	0	0	0	0	0	0	0	0	0	0	0	0	0	0	0	0	0	0	0	0	0	0	0	0	0	0	0	0	0	0	0	0	0	0	0	0	0	0	0
PVP01_0008420	PIR protein	PVP01_0008420.1	1029	990	0	0	0	0	0	3	0	0	0	0	0	0	0	1	0	0	0	0	0	0	0.276362	0	0	0	0	0	0	0	9.30785	0	0	0	0	0	0	0	0	0	0	0	0.374252	0	0	6.42648	0
PVP01_0008430	PIR protein	PVP01_0008430.1	1167	1128	0	0	0	0	0	2	0	0	0	0	0	0	0	0	0	0	0	0	0	0	0.161701	0	0	0	0	0	0	0	0	0	0	0	0	0	0	0	0	0	0	0	0.218977	0	0	0	0
PVP01_0008440	Plasmodium exported protein%2C unknown function	PVP01_0008440.1	381	342	0	0	0	0	0	0	0	0	0	0	0	0	0	0	0	0	0	0	0	0	0	0	0	0	0	0	0	0	0	0	0	0	0	0	0	0	0	0	0	0	0	0	0	0	0
PVP01_0008450	PIR protein	PVP01_0008450.1	1092	1053	0	0	0	0	0	5.04	0	0	0	0	0	0	0.56	0	0	0	0	0	0	0	0.436511	0	0	0	0	0	0	0.0355448	0	0	0	0	0	0	0	0	0	0	0	0	0.591127	0.051584	0	0	0
PVP01_0008460	PIR protein	PVP01_0008460.1	864	825	16	0	0	0	0	0	0	0	0	0	0	0	0	0	0	39.4348	0	0	0	0	0	0	0	0	0	0	0	0	0	0	40.4452	0	0	0	0	0	0	0	0	0	0	0	0	0	0
PVP01_0008470	PIR protein	PVP01_0008470.1	888	849	0	0	0	0	0	0	0	0	0	0	0	0	0	0	0	0	0	0	0	0	0	0	0	0	0	0	0	0	0	0	0	0	0	0	0	0	0	0	0	0	0	0	0	0	0
PVP01_0008480	PIR protein%2C pseudogene	PVP01_0008480.1	960	921	0	0	0	0	0	0	0	0	0	0	0	0	0	0	0	0	0	0	0	0	0	0	0	0	0	0	0	0	0	0	0	0	0	0	0	0	0	0	0	0	0	0	0	0	0
PVP01_0008490	PIR protein	PVP01_0008490.1	1095	1056	0	0	0	0	0	0	0	0	0	0	0	0	1.03	0	0	0	0	0	0	0	0	0	0	0	0	0	0	0.0651913	0	0	0	0	0	0	0	0	0	0	0	0	0	0.0946081	0	0	0
PVP01_0008500	PIR protein	PVP01_0008500.1	1146	1107	0	0	0	0	0	0	0	0	0	0	0	0	0	0	0	0	0	0	0	0	0	0	0	0	0	0	0	0	0	0	0	0	0	0	0	0	0	0	0	0	0	0	0	0	0
PVP01_0008510	PIR protein%2C pseudogene	PVP01_0008510.1	561	522	0	0	0	0	0	0	0	0	0	0	0	0	0	0	0	0	0	0	0	0	0	0	0	0	0	0	0	0	0	0	0	0	0	0	0	0	0	0	0	0	0	0	0	0	0
PVP01_0008520	PIR protein	PVP01_0008520.1	1110	1071	0	0	0	0	0	1.61	0	0	0	0	0	0	0	0	0	0	0	0	0	0	0.137097	0	0	0	0	0	0	0	0	0	0	0	0	0	0	0	0	0	0	0	0.185658	0	0	0	0
PVP01_0008530	PIR protein	PVP01_0008530.1	891	852	2.62	0	0	0	0	0	0	0	0	0	0	0	0	0	0	6.25281	0	0	0	0	0	0	0	0	0	0	0	0	0	0	6.41301	0	0	0	0	0	0	0	0	0	0	0	0	0	0
PVP01_0008540	PIR protein	PVP01_0008540.1	474	435	0	0	0	0	0	0	0	0	0	0	0	0	0	0	0	0	0	0	0	0	0	0	0	0	0	0	0	0	0	0	0	0	0	0	0	0	0	0	0	0	0	0	0	0	0
PVP01_0008550	PIR protein	PVP01_0008550.1	924	885	0	0	0	0	0	0	0	0	0	0	0	0	0	0	0	0	0	0	0	0	0	0	0	0	0	0	0	0	0	0	0	0	0	0	0	0	0	0	0	0	0	0	0	0	0
PVP01_0008560	PIR protein	PVP01_0008560.1	1347	1308	0	0	0	0	0	1.26	0	0	0	0	0	0	0	0	0	0	0	0	0	0	0.0878528	0	0	0	0	0	0	0	0	0	0	0	0	0	0	0	0	0	0	0	0.118971	0	0	0	0
PVP01_0008570	PIR protein	PVP01_0008570.1	1092	1053	0	0	0	0	0	0	0	0	0	0	0	0	0	0	0	0	0	0	0	0	0	0	0	0	0	0	0	0	0	0	0	0	0	0	0	0	0	0	0	0	0	0	0	0	0
PVP01_0008580	PIR protein	PVP01_0008580.1	1026	987	0	0	0	0	0	0	0	0	0	0	0	0	0	0	0	0	0	0	0	0	0	0	0	0	0	0	0	0	0	0	0	0	0	0	0	0	0	0	0	0	0	0	0	0	0
PVP01_0008590	PIR protein	PVP01_0008590.1	807	768	0	0	0	0	0	0	0	0	0	0	0	0	0	0	0	0	0	0	0	0	0	0	0	0	0	0	0	0	0	0	0	0	0	0	0	0	0	0	0	0	0	0	0	0	0
PVP01_0008600	Plasmodium exported protein%2C unknown function	PVP01_0008600.1	645	606	0	0	0	0	0	0	0	0	0	0	0	0	0	0	0	0	0	0	0	0	0	0	0	0	0	0	0	0	0	0	0	0	0	0	0	0	0	0	0	0	0	0	0	0	0
PVP01_0008610	Plasmodium exported protein%2C unknown function	PVP01_0008610.1	528	489	0	0	0	0	0	0	0	0	0	0	0	0	0	0	0	0	0	0	0	0	0	0	0	0	0	0	0	0	0	0	0	0	0	0	0	0	0	0	0	0	0	0	0	0	0
PVP01_0008620	PIR protein%2C pseudogene	PVP01_0008620.1	528	489	0	0	0	0	0	0	0	0	0	0	0	0	0	0	0	0	0	0	0	0	0	0	0	0	0	0	0	0	0	0	0	0	0	0	0	0	0	0	0	0	0	0	0	0	0
PVP01_0008630	PIR protein%2C pseudogene	PVP01_0008630.1	972	933	0	0	0	0	0	0	0	0	0	0	0	0	0	0	0	0	0	0	0	0	0	0	0	0	0	0	0	0	0	0	0	0	0	0	0	0	0	0	0	0	0	0	0	0	0
PVP01_0008640	PIR protein	PVP01_0008640.1	906	867	4	0	0	0	0	0	0	0	0	0	0	0	0	0	0	9.38112	0	0	0	0	0	0	0	0	0	0	0	0	0	0	9.62147	0	0	0	0	0	0	0	0	0	0	0	0	0	0
PVP01_0008650	PIR protein	PVP01_0008650.1	1023	984	0	0	0	0	0	0	0	0	0	0	0	0	0	0	0	0	0	0	0	0	0	0	0	0	0	0	0	0	0	0	0	0	0	0	0	0	0	0	0	0	0	0	0	0	0
PVP01_0008660	Plasmodium exported protein%2C unknown function	PVP01_0008660.1	768	729	0	0	0	0	0	0	0	0	0	0	0	0	0	0	0	0	0	0	0	0	0	0	0	0	0	0	0	0	0	0	0	0	0	0	0	0	0	0	0	0	0	0	0	0	0
PVP01_0008670	Plasmodium exported protein%2C unknown function	PVP01_0008670.1	861	822	0	0	0	0	0	0	0	0	0	0	0	0	0	0	0	0	0	0	0	0	0	0	0	0	0	0	0	0	0	0	0	0	0	0	0	0	0	0	0	0	0	0	0	0	0
PVP01_0008680	Plasmodium exported protein%2C unknown function	PVP01_0008680.1	816	777	0	0	0	0	0	0	0	0	0	0	0	0	0	0	0	0	0	0	0	0	0	0	0	0	0	0	0	0	0	0	0	0	0	0	0	0	0	0	0	0	0	0	0	0	0
PVP01_0008690	Plasmodium exported protein%2C unknown function%2C pseudogene	PVP01_0008690.1	819	780	0	0	0	0	0	0	0	0	0	0	0	0	0	0	0	0	0	0	0	0	0	0	0	0	0	0	0	0	0	0	0	0	0	0	0	0	0	0	0	0	0	0	0	0	0
PVP01_0008700	PIR protein	PVP01_0008700.1	1470	1431	3	0	0	13.85	2.99	21.52	0	0	0	1	7.2	0	5.75	1	0	4.2628	0	0	1.36849	9.69362	1.3715	0	0	0	0.595207	0.500209	0	0.268562	6.4394	0	4.37202	0	0	0	0	0.515042	1.64988	0.631386	6.13789	0	1.8573	0.389747	0	4.44599	0
PVP01_0008710	PIR protein	PVP01_0008710.1	1341	1302	0	0	0	0	0	0	0	0	0	0	0	0	0	0	0	0	0	0	0	0	0	0	0	0	0	0	0	0	0	0	0	0	0	0	0	0	0	0	0	0	0	0	0	0	0
PVP01_0008720	PIR protein	PVP01_0008720.1	1086	1047	3.42	0	0	0	0	0.24	0	0	0	0	0	0	0.12	0	0	6.64191	0	0	0	0	0.0209053	0	0	0	0	0	0	0.00766039	0	0	6.81208	0	0	0	0	0	0	0	0	0	0.0283102	0.0111171	0	0	0
PVP01_0008730	PIR protein	PVP01_0008730.1	882	843	0	0	0	0	0	0	0	0	0	0	0	0	0	0	0	0	0	0	0	0	0	0	0	0	0	0	0	0	0	0	0	0	0	0	0	0	0	0	0	0	0	0	0	0	0
PVP01_0008740	Plasmodium exported protein%2C unknown function	PVP01_0008740.1	714	675	0	0	0	0	0	0	0	4.99	0	0	0	0	0	0	0	0	0	0	0	0	0	0	26.062	0	0	0	0	0	0	0	0	22.2866	0	0	0	0	0	0	0	0	0	0	0	0	0
PVP01_0008750	Plasmodium exported protein%2C unknown function%2C pseudogene	PVP01_0008750.1	1326	1287	20.7	0	0.03	0.11	0	0.13	0	0	0.07	0.05	0.13	0	0.11	0	0	32.7043	0	0.0108881	0.012085	0	0.00921208	0	0	0.275054	0.0330902	0.0100421	0	0.00571255	0	0	33.5423	0	0	0.217574	0.00887283	0.0286335	0.0145699	0.0126756	0	0	0.0124751	0.00829028	0	0	0
PVP01_0008770	PIR protein	PVP01_0008770.1	1026	987	0.74	0	0	0	0	3	0	0	0	0	0	2	1	0	0	1.5245	0	0	0	0	0.277202	0	0	0	0	0	11.2032	0.0677172	0	0	1.56356	0	0	0	0	0	0	0	0	8.96463	0.37539	0.0982738	0	0	0
PVP01_0008780	PIR protein	PVP01_0008780.1	1359	1320	0	0	0	0	0	2	0	0	0	0	0	0	2.76	0	0	0	0	0	0	0	0.138181	0	0	0	0	0	0	0.13975	0	0	0	0	0	0	0	0	0	0	0	0	0.187126	0.20281	0	0	0
PVP01_0008790	Plasmodium exported protein%2C unknown function	PVP01_0008790.1	738	699	0	0	0	0	0	26.2	0	0	0	0	0	0	0	0	0	0	0	0	0	0	3.41835	0	0	0	0	0	0	0	0	0	0	0	0	0	0	0	0	0	0	0	4.62916	0	0	0	0
PVP01_0008800	Plasmodium exported protein%2C unknown function	PVP01_0008800.1	813	774	0	0	0	0	0	0	0	0	0	0	0	0	0	0	0	0	0	0	0	0	0	0	0	0	0	0	0	0	0	0	0	0	0	0	0	0	0	0	0	0	0	0	0	0	0
PVP01_0008810	Plasmodium exported protein%2C unknown function	PVP01_0008810.1	642	603	0	0	0	0	0	0	0	0	0	0	0	0	0	0	0	0	0	0	0	0	0	0	0	0	0	0	0	0	0	0	0	0	0	0	0	0	0	0	0	0	0	0	0	0	0
PVP01_0008820	PIR protein	PVP01_0008820.1	1509	1470	1.3	0.87	4.67	1.02	0	1172.19	2.57	52.61	0	0.35	11.95	1.25	53.42	7.78	9	1.79821	1.64703	1.48392	0.0981101	0	72.7233	22.1705	126.172	0	0.202795	0.808182	4.70133	2.42886	48.7694	8.50716	1.84428	107.894	1.19586	0	1.20926	0.175482	0.118284	1.02012	0	3.76194	98.4825	3.52486	12.8246	33.6721	7.9342
PVP01_0008830	PIR protein	PVP01_0008830.1	875	836	173.7	2.13	0	0.56	0	620.19	13.96	8.39	0	0.65	1	8.76	32.02	5.17	0	422.481	7.09044	0	0.0947137	0	67.6568	211.757	35.3807	0	0.662239	0.118919	57.933	2.55995	56.9861	0	433.305	30.2554	5.14817	0	0	0.573046	0.114189	0.150105	0	46.3572	91.6214	3.7151	122.492	39.3453	0
PVP01_0008840	PIR protein	PVP01_0008840.1	1015	976	1.45	0	1	0	0	84	0	1	0	0	0.5	0	6	0	0	3.02087	0	0.478587	0	0	7.84914	0	3.61211	0	0	0.0509306	0	0.410882	0	0	3.09827	3.08885	0	0	0.390004	0	0	0.0642869	0	0	10.6294	0.596289	0	0	0
PVP01_0008850	Plasmodium exported protein%2C unknown function	PVP01_0008850.1	583	544	0	0	0	0	0	5.54	0	0	0	0	0	0	0	0.44	0	0	0	0	0	0	0.92876	0	0	0	0	0	0	0	7.45313	0	0	0	0	0	0	0	0	0	0	0	1.25774	0	0	5.14591	0
PVP01_0008860	Plasmodium exported protein%2C unknown function%2C pseudogene	PVP01_0008860.1	783	744	0	0	0	0	0	0	0	0	0	0	0	0	0	0	0	0	0	0	0	0	0	0	0	0	0	0	0	0	0	0	0	0	0	0	0	0	0	0	0	0	0	0	0	0	0
PVP01_0008870	Plasmodium exported protein%2C unknown function	PVP01_0008870.1	471	432	0	0	0	0	0	0	0	0	0	0	0	0	0	0	0	0	0	0	0	0	0	0	0	0	0	0	0	0	0	0	0	0	0	0	0	0	0	0	0	0	0	0	0	0	0
PVP01_0008880	Plasmodium exported protein%2C unknown function	PVP01_0008880.1	804	765	0.63	0	0	0	0	1.46	0	0	0	0	0	0	0	0	0	1.67453	0	0	0	0	0.174054	0	0	0	0	0	0	0	0	0	1.71743	0	0	0	0	0	0	0	0	0	0.235706	0	0	0	0
PVP01_0008890	Plasmodium exported protein%2C unknown function	PVP01_0008890.1	864	825	0	0	0	0	0	0	0	0	0	0	0	0	0	0	0	0	0	0	0	0	0	0	0	0	0	0	0	0	0	0	0	0	0	0	0	0	0	0	0	0	0	0	0	0	0
PVP01_0008900	Plasmodium exported protein%2C unknown function	PVP01_0008900.1	858	819	0	0	0	0	0	0	0	0	0	0	0	0	0	0	0	0	0	0	0	0	0	0	0	0	0	0	0	0	0	0	0	0	0	0	0	0	0	0	0	0	0	0	0	0	0
PVP01_0008910	Plasmodium exported protein%2C unknown function	PVP01_0008910.1	774	735	0	0	0	0	0	0	0	0	0	0	0	0	0	0	0	0	0	0	0	0	0	0	0	0	0	0	0	0	0	0	0	0	0	0	0	0	0	0	0	0	0	0	0	0	0
PVP01_0008920	PIR protein	PVP01_0008920.1	555	516	0	0	0	0	0	0	0	0	0	0	0	0	0	0	0	0	0	0	0	0	0	0	0	0	0	0	0	0	0	0	0	0	0	0	0	0	0	0	0	0	0	0	0	0	0
PVP01_0008930	PIR protein	PVP01_0008930.1	1683	1644	0.13	0	2.65	0.1	0	23.7	0.41	0	0	0	2.13	0	1.07	0.04	0	0.160789	0	0.75293	0.00860061	0	1.31474	3.16258	0	0	0	0.128806	0	0.0435009	0.224204	0	0.164908	0	0	0	0.613569	0	0.0103691	0.162585	0	0	1.78043	0.0631302	1.8294	0.154798	0
PVP01_0008940	Plasmodium exported protein%2C unknown function	PVP01_0008940.1	888	849	0	0	0	0	0	0	0	0	0	0	0	0	0	0	0	0	0	0	0	0	0	0	0	0	0	0	0	0	0	0	0	0	0	0	0	0	0	0	0	0	0	0	0	0	0
PVP01_0008950	Plasmodium exported protein%2C unknown function	PVP01_0008950.1	873	834	0	0	0	0	0	0	0	0	0	0	0	0	0	0	0	0	0	0	0	0	0	0	0	0	0	0	0	0	0	0	0	0	0	0	0	0	0	0	0	0	0	0	0	0	0
PVP01_0008960	Plasmodium exported protein%2C unknown function	PVP01_0008960.1	747	708	0	0	0	0	0	0	0	0	0	0	0	0	0	0	0	0	0	0	0	0	0	0	0	0	0	0	0	0	0	0	0	0	0	0	0	0	0	0	0	0	0	0	0	0	0
PVP01_0008970	Plasmodium exported protein%2C unknown function	PVP01_0008970.1	450	411	0	0	0	0	0	0	0	0	0	0	0	0	0	0	0	0	0	0	0	0	0	0	0	0	0	0	0	0	0	0	0	0	0	0	0	0	0	0	0	0	0	0	0	0	0
PVP01_0008980	Plasmodium exported protein%2C unknown function	PVP01_0008980.1	504	465	0	0	0	0	0	0	0	0	0	0	0	0	0	0	0	0	0	0	0	0	0	0	0	0	0	0	0	0	0	0	0	0	0	0	0	0	0	0	0	0	0	0	0	0	0
PVP01_0008990	PIR protein	PVP01_0008990.1	660	621	0	0	0	0	0.03	0	0	0	0	0	0	0	0	1	0	0	0	0	0	0.224122	0	0	0	0	0	0	0	0	14.8386	0	0	0	0	0	0	0	0	0	0.141911	0	0	0	0	10.2451	0
PVP01_0009000	PIR protein	PVP01_0009000.1	1332	1293	0	0.49	0	0.74	0	0	0	0.48	0	0	0.52	0	1.69	0	0	0	1.05462	0	0.0809216	0	0	0	1.30874	0	0	0.0399819	0	0.0873583	0	0	0	1.11915	0.765732	0	0	0	0.0975608	0.050467	0	0	0	0.126778	0	0	0
PVP01_0009010	PIR protein	PVP01_0009010.1	1218	1179	0	0.51	0	3	0	3	0	0.53	0	0	0.57	0	2.31	0	0	0	1.20381	0	0.359781	0	0.23206	0	1.58479	0	0	0.048064	0	0.130953	0	0	0	1.35522	0.874049	0	0	0	0.43376	0.0606685	0	0	0.314258	0.190044	0	0	0
PVP01_0009020	PIR protein	PVP01_0009020.1	1338	1299	0	0	0	0	0	0	0	0	0	0	0	0	0	0	0	0	0	0	0	0	0	0	0	0	0	0	0	0	0	0	0	0	0	0	0	0	0	0	0	0	0	0	0	0	0
PVP01_0009030	PIR protein	PVP01_0009030.1	1128	1089	0	0.62	0	0	0	18.72	0	0	0	0	0	0	2.06	0	0	0	1.5844	0	0	0	1.56773	0	0	0	0	0	0	0.126432	0	0	0	0	1.15038	0	0	0	0	0	0	0	2.12303	0.183482	0	0	0
PVP01_0009040	PIR protein	PVP01_0009040.1	576	537	0	2	0	0	0	0.03	0	4.45	0	0	0	0	1.19	0	0	0	10.3647	0	0	0	0.00509495	0	29.2144	0	0	0	0	0.148112	0	0	0	24.9823	7.52549	0	0	0	0	0	0	0	0.00689962	0.214945	0	0	0
PVP01_0009050	PIR protein	PVP01_0009050.1	1176	1137	0	0	0	2.06	0	97.28	0	0	0	0	10.03	0	14.72	0	1.88	0	0	0	0.256176	0	7.8029	0	0	0	0	0.876999	0	0.865294	0	2.29751	0	0	0	0	0	0	0.308851	1.10699	0	0	10.5668	1.25575	0	0	2.14277
PVP01_0009060	PIR protein	PVP01_0009060.1	1143	1104	0	0	0	0	0	2.72	0	0	0	0	0.2	0	3.28	0	2.12	0	0	0	0	0	0.224695	0	0	0	0	0.0180102	0	0.198573	0	2.66825	0	0	0	0	0	0	0	0.0227333	0	0	0.304283	0.288177	0	0	2.48854
PVP01_0009070	PIR protein	PVP01_0009070.1	1314	1275	0	0	0	2.79	1	53.01	0	0	1.4	0	0	0	0.53	0.01	0	0	0	0	0.309403	3.63868	3.79176	0	0	5.55286	0	0	0	0.0277832	0.0722728	0	0	0	0	4.39244	0	0	0.373023	0	2.30397	0	5.13483	0.04032	0	0.0498997	0
PVP01_0009080	Plasmodium exported protein%2C unknown function	PVP01_0009080.1	744	705	0	0	0	0	0	0	0	0	0	0	0	0	0	0	0	0	0	0	0	0	0	0	0	0	0	0	0	0	0	0	0	0	0	0	0	0	0	0	0	0	0	0	0	0	0
PVP01_0009090	PIR protein%2C pseudogene	PVP01_0009090.1	1329	1290	0	0	0	0	0	0	0	2	0	0	0	0	0	0	0	0	0	0	0	0	0	0	5.46577	0	0	0	0	0	0	0	0	4.67398	0	0	0	0	0	0	0	0	0	0	0	0	0
PVP01_0009100	PIR protein	PVP01_0009100.1	930	891	0	0	0	0	0	0	0	0	0	0	0	0	0	0	0	0	0	0	0	0	0	0	0	0	0	0	0	0	0	0	0	0	0	0	0	0	0	0	0	0	0	0	0	0	0
PVP01_0009110	PIR protein	PVP01_0009110.1	700	661	0	0	0	0	0	0	0	0	0.32	0	0	0	0	0	0	0	0	0	0	0	0	0	0	2.4482	0	0	0	0	0	0	0	0	0	1.93659	0	0	0	0	0	0	0	0	0	0	0
PVP01_0009120	Plasmodium exported protein%2C unknown function	PVP01_0009120.1	879	840	0	0	0	0	0	0	0	0	0	0	0	0	0	0	0	0	0	0	0	0	0	0	0	0	0	0	0	0	0	0	0	0	0	0	0	0	0	0	0	0	0	0	0	0	0
PVP01_0009130	Plasmodium exported protein%2C unknown function	PVP01_0009130.1	855	816	0	0	0	0	0	0	0	0	0	0	0	0	0	0	0	0	0	0	0	0	0	0	0	0	0	0	0	0	0	0	0	0	0	0	0	0	0	0	0	0	0	0	0	0	0
PVP01_0009140	Plasmodium exported protein%2C unknown function	PVP01_0009140.1	855	816	0	0	0	0	0	0	0	0	0	0	0	0	0	0	0	0	0	0	0	0	0	0	0	0	0	0	0	0	0	0	0	0	0	0	0	0	0	0	0	0	0	0	0	0	0
PVP01_0009150	Plasmodium exported protein%2C unknown function	PVP01_0009150.1	576	537	0	0	0	0	0	0	0	0	0	0	0	0	0	0	0	0	0	0	0	0	0	0	0	0	0	0	0	0	0	0	0	0	0	0	0	0	0	0	0	0	0	0	0	0	0
PVP01_0009160	PIR protein	PVP01_0009160.1	586	547	0	0	0	0	0	0	0	0	0	0	0	0	0	0	0	0	0	0	0	0	0	0	0	0	0	0	0	0	0	0	0	0	0	0	0	0	0	0	0	0	0	0	0	0	0
PVP01_0009170	PIR protein%2C pseudogene	PVP01_0009170.1	1776	1737	0	0	0	0	0	5	0	0	0	0	0	0	0	0	0	0	0	0	0	0	0.26252	0	0	0	0	0	0	0	0	0	0	0	0	0	0	0	0	0	0	0	0.355507	0	0	0	0
PVP01_0009180	PIR protein	PVP01_0009180.1	1830	1791	31	1	22	405	0	580.32	0	0	3	38	421.31	3	252	3	1	35.1949	1.55383	5.7377	31.9735	0	29.5505	0	0	8.47081	18.0715	23.3865	9.26091	9.40418	15.4351	0.775825	36.0966	0	1.12819	6.7006	4.6757	15.6376	38.548	29.5195	0	7.41046	40.0175	13.6477	0	10.657	0.723573
PVP01_0009190	PIR protein	PVP01_0009190.1	345	306	0	0	0	5	0	0.03	0	0	0	0	7	0	2	0	0	0	0	0	2.31036	0	0.00894113	0	0	0	0	2.27423	0	0.436842	0	0	0	0	0	0	0	0	2.78542	2.87064	0	0	0.0121082	0.633963	0	0	0
PVP01_0009200	PIR protein	PVP01_0009200.1	615	576	7.1	0	0	0	0	0	0	0	0	0	0	0	0	0	0	25.0639	0	0	0	0	0	0	0	0	0	0	0	0	0	0	25.7061	0	0	0	0	0	0	0	0	0	0	0	0	0	0
PVP01_0009210	PIR protein	PVP01_0009210.1	888	849	64	0	0	0	0	81.59	0	0	0	0	2	0	7.2	0	0	153.28	0	0	0	0	8.76439	0	0	0	0	0.234197	0	0.566815	0	0	157.207	0	0	0	0	0	0	0.295614	0	0	11.8688	0.822583	0	0	0
PVP01_0009220	PIR protein	PVP01_0009220.1	966	927	0	0	0	0.21	0	2.38	0	0	0	0	0.36	0	0.73	0	0	0	0	0	0.032031	0	0.234148	0	0	0	0	0.0386083	0	0.0526331	0	0	0	0	0	0	0	0	0.0386173	0.0487332	0	0	0.317085	0.0763833	0	0	0
PVP01_0009230	PIR protein	PVP01_0009230.1	825	786	0	0	0	0	0	1	0	0	0	0	0	0	0	0	0	0	0	0	0	0	0.11603	0	0	0	0	0	0	0	0	0	0	0	0	0	0	0	0	0	0	0	0.157129	0	0	0	0
PVP01_0009240	Plasmodium exported protein%2C unknown function	PVP01_0009240.1	789	750	0	0	0	0	0	0.25	0	0	0	0	0	0	0	0	0	0	0	0	0	0	0.0303998	0	0	0	0	0	0	0	0	0	0	0	0	0	0	0	0	0	0	0	0.0411677	0	0	0	0
PVP01_0009250	Plasmodium exported protein%2C unknown function	PVP01_0009250.1	303	264	0	0	0	0	0	0	0	0	0	0	0	0	0	0	0	0	0	0	0	0	0	0	0	0	0	0	0	0	0	0	0	0	0	0	0	0	0	0	0	0	0	0	0	0	0
PVP01_0009260	STP1 protein	PVP01_0009260.1	966	927	11	0	0	0	0	34.98	0	0	0	2	0	0	2	0	0	24.1283	0	0	0	0	3.44138	0	0	0	1.83763	0	0	0.1442	0	0	24.7465	0	0	0	0	1.59013	0	0	0	0	4.66035	0.209269	0	0	0
PVP01_0009270	STP1 protein	PVP01_0009270.1	1407	1368	0	0	0	1	1	12	0	1	0	0	0	0	4.32	0	0	0	0	0	0.103358	3.39132	0.799996	0	2.57706	0	0	0	0	0.211064	0	0	0	2.20374	0	0	0	0	0.124611	0	2.14734	0	1.08336	0.306304	0	0	0
PVP01_0009280	STP1 protein	PVP01_0009280.1	866	827	0	0	0	1	0	0	0	0	0	0	0	0	3.14	0	0	0	0	0	0.170972	0	0	0	0	0	0	0	0	0.25377	0	0	0	0	0	0	0	0	0.206128	0	0	0	0	0.368281	0	0	0
PVP01_0009290	PIR protein	PVP01_0009290.1	952	913	0	0	0	0	0	0	0	0	0	0	0	0	0	0	0	0	0	0	0	0	0	0	0	0	0	0	0	0	0	0	0	0	0	0	0	0	0	0	0	0	0	0	0	0	0
PVP01_0009300	PIR protein	PVP01_0009300.1	1086	1047	0	0	0	0	0	0	0	0	0	0	0	0	3	0	0	0	0	0	0	0	0	0	0	0	0	0	0	0.19151	0	0	0	0	0	0	0	0	0	0	0	0	0	0.277926	0	0	0
PVP01_0009310	PIR protein	PVP01_0009310.1	906	867	0	0	0	0	0	0	0	0	0	0	0	0	0	0	0	0	0	0	0	0	0	0	0	0	0	0	0	0	0	0	0	0	0	0	0	0	0	0	0	0	0	0	0	0	0
PVP01_0009320	PIR protein	PVP01_0009320.1	1374	1335	0	0	0	0.9	0	61.52	0	0	0	0	0	0	2	0	0	0	0	0	0.0953218	0	4.20269	0	0	0	0	0	0	0.10013	0	0	0	0	0	0	0	0	0.114922	0	0	0	5.69133	0.145313	0	0	0
PVP01_0009330	PIR protein	PVP01_0009330.1	1896	1857	55	0	0	5	0	65	0	3	2	0	0	0	3	0	0	60.2233	0	0	0.380705	0	3.19223	0	5.69534	5.4465	0	0	0	0.107976	0	0	61.7663	4.8703	0	4.3083	0	0	0.458987	0	0	0	4.32295	0.156698	0	0	0
PVP01_0009340	PIR protein	PVP01_0009340.1	1317	1278	0.05	0	0	0	0.51	19.22	0	0	0	0	0.07	0	2.13	0	0	0.0795523	0	0	0	1.85137	1.37156	0	0	0	0	0.00544535	0	0.111395	0	0	0.0815905	0	0	0	0	0	0	0.00687337	1.17227	0	1.85738	0.16166	0	0	0
PVP01_0009350	PIR protein	PVP01_0009350.1	890	851	0	0	0	0	0	0	0	0	0	0	0	0	0	0	0	0	0	0	0	0	0	0	0	0	0	0	0	0	0	0	0	0	0	0	0	0	0	0	0	0	0	0	0	0	0
PVP01_0009360	PIR protein	PVP01_0009360.1	900	861	0	0	0	0	0	0	0	0	0	0	0	0	0	0	0	0	0	0	0	0	0	0	0	0	0	0	0	0	0	0	0	0	0	0	0	0	0	0	0	0	0	0	0	0	0
PVP01_0009370	PIR protein	PVP01_0009370.1	834	795	0	0	2	14	0	26	0	0	0	2	68	0	78	2	0	0	0	1.1751	2.48996	0	2.98263	0	0	0	2.14274	8.50355	0	6.55758	23.1818	0	0	0	0	0	0.957596	1.85415	3.00195	10.7336	0	0	4.0391	9.51661	0	16.0056	0
PVP01_0009380	PIR protein	PVP01_0009380.1	966	927	0	0	0	0	0	0	0	0	0	0	0	0	0	0	0	0	0	0	0	0	0	0	0	0	0	0	0	0	0	0	0	0	0	0	0	0	0	0	0	0	0	0	0	0	0
PVP01_0009390	PIR protein	PVP01_0009390.1	1038	999	0	0	0	0	0	0	0	0	0	0	0	0	0	0	0	0	0	0	0	0	0	0	0	0	0	0	0	0	0	0	0	0	0	0	0	0	0	0	0	0	0	0	0	0	0
PVP01_0009400	PIR protein	PVP01_0009400.1	1515	1476	4	0	0	0	0	6	0	0	0	0	0	0	1	0	0	5.51045	0	0	0	0	0.37073	0	0	0	0	0	0	0.0452824	0	0	5.65163	0	0	0	0	0	0	0	0	0	0.502046	0.0657156	0	0	0
PVP01_0009410	PIR protein	PVP01_0009410.1	1740	1701	0	0	0	0	0	67.15	0	0	0	0	0	0	5.55	0	1.88	0	0	0	0	0	3.60026	0	0	0	0	0	0	0.218074	0	1.53572	0	0	0	0	0	0	0	0	0	0	4.87551	0.316478	0	0	1.43229
PVP01_0009420	PIR protein	PVP01_0009420.1	1034	995	0	0	0	2.96	0	18.78	0	0	0	0	0	0	5	0	0	0	0	0	0.420629	0	1.72133	0	0	0	0	0	0	0.335864	0	0	0	0	0	0	0	0	0.50712	0	0	0	2.33105	0.487418	0	0	0
PVP01_0009430	PIR protein	PVP01_0009430.1	1104	1065	0	0	0	1.98	0	2	0	0	0	0	0.53	0.49	2.34	0	0	0	0	0	0.262873	0	0.171267	0	0	0	0	0.0494749	2.54375	0.146853	0	0	0	0	0	0	0	0	0.316926	0.0624494	0	2.03548	0.231931	0.213119	0	0	0
PVP01_0009440	PIR protein	PVP01_0009440.1	228	189	0	1.74	0	0.77	0.81	0	0.47	0.81	0.82	0	0	0.96	0	0.82	0	0	25.6205	0	0.57605	19.8828	0	31.5352	15.1089	21.9407	0	0	28.0826	0	39.9795	0	0	12.9202	18.6023	17.3556	0	0	0.694498	0	12.5896	22.4713	0	0	18.2416	27.6033	0
PVP01_0009450	PIR protein	PVP01_0009450.1	1140	1101	0	0	0	1	0	9	0	0	0	0	0	0	4	0	0	0	0	0	0.128423	0	0.7455	0	0	0	0	0	0	0.242822	0	0	0	0	0	0	0	0	0.15483	0	0	0	1.00956	0.352393	0	0	0
PVP01_0009460	PIR protein	PVP01_0009460.1	1836	1797	0	0	0	0	0	0	0	0	0	0	0	0	0	0	0	0	0	0	0	0	0	0	0	0	0	0	0	0	0	0	0	0	0	0	0	0	0	0	0	0	0	0	0	0	0
PVP01_0009470	PIR protein	PVP01_0009470.1	1197	1158	0	0	0	0	0	0	0	0	0	0	0	0	0	0	0	0	0	0	0	0	0	0	0	0	0	0	0	0	0	0	0	0	0	0	0	0	0	0	0	0	0	0	0	0	0
PVP01_0009480	PIR protein	PVP01_0009480.1	171	132	0	0	0	0	0	0	0	0	0	0	0	0	0	0	0	0	0	0	0	0	0	0	0	0	0	0	0	0	0	0	0	0	0	0	0	0	0	0	0	0	0	0	0	0	0
PVP01_0009490	PIR protein	PVP01_0009490.1	1533	1494	0	0	0	0.29	0	0.28	0	0	0	0	6.75	0	0.03	0	0	0	0	0	0.027446	0	0.0170923	0	0	0	0	0.449171	0	0.00134211	0	0	0	0	0	0	0	0	0.0330894	0.566964	0	0	0.0231465	0.00194772	0	0	0
PVP01_0009500	PIR protein	PVP01_0009500.1	1317	1278	19	0	4	0.88	0	60	0	0	0	0	0	0	2	0	0	30.2299	0	1.46197	0.0973605	0	4.28167	0	0	0	0	0	0	0.104596	0	0	31.0044	0	0	0	1.19137	0	0.11738	0	0	0	5.79827	0.151794	0	0	0
PVP01_0009510	PIR protein	PVP01_0009510.1	1086	1047	0.27	0	0	0	0	0	0	0	0	0	0	0	3.04	0	0	0.524361	0	0	0	0	0	0	0	0	0	0	0	0.194063	0	0	0.537796	0	0	0	0	0	0	0	0	0	0	0.281632	0	0	0
PVP01_0009520	PIR protein	PVP01_0009520.1	395	356	0	0	0	0	0	0	0	0	0	0	0	0	0	0	0	0	0	0	0	0	0	0	0	0	0	0	0	0	0	0	0	0	0	0	0	0	0	0	0	0	0	0	0	0	0
PVP01_0009530	PIR protein	PVP01_0009530.1	561	522	0	0	0	0	0	1.22	0	0	0	0	0	0	0	0	0	0	0	0	0	0	0.213148	0	0	0	0	0	0	0	0	0	0	0	0	0	0	0	0	0	0	0	0.288647	0	0	0	0
PVP01_0009540	PIR protein	PVP01_0009540.1	945	906	0	0	0	0	0	0	0	0	0	0	0	0	0.36	0	0	0	0	0	0	0	0	0	0	0	0	0	0	0.0265577	0	0	0	0	0	0	0	0	0	0	0	0	0	0.0385416	0	0	0
PVP01_0009550	Plasmodium exported protein%2C unknown function	PVP01_0009550.1	705	666	0	0	0	0	6.15	0	0	0	0	0	0	0	0	0	0	0	0	0	0	42.8406	0	0	0	0	0	0	0	0	0	0	0	0	0	0	0	0	0	0	27.1262	0	0	0	0	0	0
PVP01_0009560	Plasmodium exported protein%2C unknown function	PVP01_0009560.1	981	942	0	0	0	0	1.85	0	0	0	0	0	0	0	0.42	0	0	0	0	0	0	9.11119	0	0	0	0	0	0	0	0.0297999	0	0	0	0	0	0	0	0	0	0	5.76911	0	0	0.0432467	0	0	0
PVP01_0009570	Plasmodium exported protein%2C unknown function	PVP01_0009570.1	765	726	0	0	0	0	0	0	0	0	0	0	0	0	0	0	0	0	0	0	0	0	0	0	0	0	0	0	0	0	0	0	0	0	0	0	0	0	0	0	0	0	0	0	0	0	0
PVP01_0009580	PIR protein	PVP01_0009580.1	1422	1383	0	0	0	0	0	0	0	0	0	0	0	0	0	0	0	0	0	0	0	0	0	0	0	0	0	0	0	0	0	0	0	0	0	0	0	0	0	0	0	0	0	0	0	0	0
PVP01_0009590	PIR protein	PVP01_0009590.1	1176	1137	0	0	0	0	0	0	0	0	0	0	0	0	0	0	0	0	0	0	0	0	0	0	0	0	0	0	0	0	0	0	0	0	0	0	0	0	0	0	0	0	0	0	0	0	0
PVP01_0009600	PIR protein	PVP01_0009600.1	1071	1032	0.5	0	1	0	0	0	0	0	0	0	0	0	0	0	0	0.985154	0	0.452617	0	0	0	0	0	0	0	0	0	0	0	0	1.01039	0	0	0	0.368841	0	0	0	0	0	0	0	0	0	0
PVP01_0009610	PIR protein	PVP01_0009610.1	159	120	0	0	0	0	0	0	0	0	0	0	0	0	0	0	0	0	0	0	0	0	0	0	0	0	0	0	0	0	0	0	0	0	0	0	0	0	0	0	0	0	0	0	0	0	0
PVP01_0009620	PIR protein	PVP01_0009620.1	1374	1335	6	0	0	0	0	0	0	0	0	0	8	0	1.96	0	0	9.13868	0	0	0	0	0	0	0	0	0	0.595754	0	0.0981276	0	0	9.37282	0	0	0	0	0	0	0.751988	0	0	0	0.142407	0	0	0
PVP01_0009630	PIR protein	PVP01_0009630.1	1293	1254	0	0	0	0	0	0	0	0	0	0	0	0	0	0	0	0	0	0	0	0	0	0	0	0	0	0	0	0	0	0	0	0	0	0	0	0	0	0	0	0	0	0	0	0	0
PVP01_0009640	PIR protein	PVP01_0009640.1	1083	1044	0	0	0	0	0	1.18	0	0	0	0	0	0	0	0	0	0	0	0	0	0	0.10308	0	0	0	0	0	0	0	0	0	0	0	0	0	0	0	0	0	0	0	0.139592	0	0	0	0
PVP01_0009650	PIR protein	PVP01_0009650.1	771	732	0	0	0	0	0	0	0	0	0	0	0	0	0	0	0	0	0	0	0	0	0	0	0	0	0	0	0	0	0	0	0	0	0	0	0	0	0	0	0	0	0	0	0	0	0
PVP01_0009660	PIR protein%2C pseudogene	PVP01_0009660.1	1152	1113	0	0	0	0	0	0	0	0	0	0	0	0	0	0	0	0	0	0	0	0	0	0	0	0	0	0	0	0	0	0	0	0	0	0	0	0	0	0	0	0	0	0	0	0	0
PVP01_0009670	PIR protein	PVP01_0009670.1	1086	1047	15.17	0	0	0	0	0.75	0	0	0	0	1.48	0	0.47	0	0	29.4613	0	0	0	0	0.0653292	0	0	0	0	0.140531	0	0.0300032	0	0	30.2162	0	0	0	0	0	0	0.177385	0	0	0.0884694	0.0435418	0	0	0
PVP01_0009680	PIR protein	PVP01_0009680.1	867	828	0	0	0	0	0	4.95	0	0	0	0	0	0	0	0	0	0	0	0	0	0	0.545215	0	0	0	0	0	0	0	0	0	0	0	0	0	0	0	0	0	0	0	0.738335	0	0	0	0
PVP01_0009690	Plasmodium exported protein%2C unknown function	PVP01_0009690.1	675	636	0	0	0	0	0	0	0	0	0	0	0	0	0	0	0	0	0	0	0	0	0	0	0	0	0	0	0	0	0	0	0	0	0	0	0	0	0	0	0	0	0	0	0	0	0
PVP01_0009700	Plasmodium exported protein%2C unknown function	PVP01_0009700.1	891	852	0	0	0	0	0	0	0	0	0	0	0	0	0	0	0	0	0	0	0	0	0	0	0	0	0	0	0	0	0	0	0	0	0	0	0	0	0	0	0	0	0	0	0	0	0
PVP01_0009710	PIR protein	PVP01_0009710.1	1305	1266	0	0	0	0	0	0.21	0	0	0	0	0	0	0	0	0	0	0	0	0	0	0.0151279	0	0	0	0	0	0	0	0	0	0	0	0	0	0	0	0	0	0	0	0.0204863	0	0	0	0
PVP01_0009720	Plasmodium exported protein%2C unknown function	PVP01_0009720.1	930	891	0	0	0.82	33.22	0	161.75	0	0	0	0	92.94	2	370.54	0	13.84	0	0	0.429879	5.27173	0	16.5561	0	0	0	0	10.3701	12.4102	27.7954	0	21.5833	0	0	0	0	0.350312	0	6.35571	13.0896	0	9.93052	22.4205	40.3378	0	0	20.1296
PVP01_0009730	PIR protein	PVP01_0009730.1	1323	1284	0	0	0	0	0	0	0	0	0	0	0	0	0	0	0	0	0	0	0	0	0	0	0	0	0	0	0	0	0	0	0	0	0	0	0	0	0	0	0	0	0	0	0	0	0
PVP01_0009740	PIR protein	PVP01_0009740.1	2400	2361	0.08	0	0	0.33	0.92	42.97	0	0	0	0	2	0	1.13	0	0	0.0688982	0	0	0.0197628	1.80778	1.65982	0	0	0	0	0.0842156	0	0.0319888	0	0	0.0706634	0	0	0	0	0	0.0238265	0.106301	1.14467	0	2.24775	0.0464235	0	0	0
PVP01_0009750	PIR protein	PVP01_0009750.1	912	873	9	0	0	0	0	0	0	0	0	0	0	0	0	0	0	20.9624	0	0	0	0	0	0	0	0	0	0	0	0	0	0	21.4995	0	0	0	0	0	0	0	0	0	0	0	0	0	0
PVP01_0009760	PIR protein	PVP01_0009760.1	927	888	0	0	0	0	0	0	0	0	0	0	0	0	1.64	0	0	0	0	0	0	0	0	0	0	0	0	0	0	0.123437	0	0	0	0	0	0	0	0	0	0	0	0	0	0.179137	0	0	0
PVP01_0009770	PIR protein%2C pseudogene	PVP01_0009770.1	741	702	0	0	0	0	0	0.78	0	0	0	0	0	0	0	0	0	0	0	0	0	0	0.101333	0	0	0	0	0	0	0	0	0	0	0	0	0	0	0	0	0	0	0	0.137226	0	0	0	0
PVP01_0009780	PIR protein	PVP01_0009780.1	618	579	0	0	0	0	0	0	0	0	0.35	0	0	0	0	0	0	0	0	0	0	0	0	0	0	3.05695	0	0	0	0	0	0	0	0	0	2.41812	0	0	0	0	0	0	0	0	0	0	0
PVP01_0009790	PIR protein	PVP01_0009790.1	1512	1473	0	0	0	0	0	0.74	0	0	0	0	0	0	0	0	0	0	0	0	0	0	0.0458165	0	0	0	0	0	0	0	0	0	0	0	0	0	0	0	0	0	0	0	0.0620451	0	0	0	0
PVP01_0009800	PIR protein	PVP01_0009800.1	1467	1428	0	0	0	0	0	26.25	0	0	0	0	0	0	1	0	0	0	0	0	0	0	1.67646	0	0	0	0	0	0	0.0468045	0	0	0	0	0	0	0	0	0	0	0	0	2.27028	0.0679246	0	0	0
PVP01_0009810	PIR protein	PVP01_0009810.1	2586	2547	0.44	0.75	0	0	0	2.27	1.53	0	0.79	2	0.01	0.04	0.55	0	2.04	0.351267	0.819468	0	0	0	0.0812811	7.61767	0	1.56855	0.668819	0.000390328	0.0868278	0.0144328	0	1.11291	0.360267	0	0.594993	1.24076	0	0.57874	0	0.00049269	0	0.0694785	0.110072	0.0209454	4.40646	0	1.03796
PVP01_0009820	PIR protein	PVP01_0009820.1	1314	1275	5	0	0	0	0	1.07	0	0	0	0	0	0	0	0	0	7.97395	0	0	0	0	0.0765361	0	0	0	0	0	0	0	0	0	8.17825	0	0	0	0	0	0	0	0	0	0.103646	0	0	0	0
PVP01_0009830	PIR protein	PVP01_0009830.1	975	936	0	0	0	0	0	0	0	0	0	0	0	0	0	0	0	0	0	0	0	0	0	0	0	0	0	0	0	0	0	0	0	0	0	0	0	0	0	0	0	0	0	0	0	0	0
PVP01_0009840	PIR protein	PVP01_0009840.1	1041	1002	0	0	0	0	0	0	0	0	0	0	0	0	0	0	0	0	0	0	0	0	0	0	0	0	0	0	0	0	0	0	0	0	0	0	0	0	0	0	0	0	0	0	0	0	0
PVP01_0009850	PIR protein	PVP01_0009850.1	1086	1047	2.68	0	0	0	0	22.94	1	0	0	0	0	0	1.85	0	0	5.20477	0	0	0	0	1.9982	12.1119	0	0	0	0	0	0.118098	0	0	5.33812	0	0	0	0	0	0	0	0	0	2.70598	0.171388	7.00617	0	0
PVP01_0009860	PIR protein%2C pseudogene	PVP01_0009860.1	2388	2349	10.24	0	0	1.11	0.04	155.92	0	0	0	0	0	0	4.74	1.96	0	8.86402	0	0	0.0668145	0.0790008	6.05357	0	0	0	0	0	0	0.134869	7.68879	0	9.09112	0	0	0	0	0	0.0805531	0	0.0500224	0	8.1978	0.195727	0	5.30862	0
PVP01_0009870	PIR protein	PVP01_0009870.1	1080	1041	0	0	0	0	0	7.88	0	0	0	0	1	0	7.76	0	0	0	0	0	0	0	0.690348	0	0	0	0	0.095501	0	0.498227	0	0	0	0	0	0	0	0	0	0.120546	0	0	0.934876	0.723046	0	0	0
PVP01_0009880	PIR protein%2C pseudogene	PVP01_0009880.1	1260	1221	0	0	0	1.16	0.01	1.62	0	0	0	0	0.42	0	0	0	0	0	0	0	0.13433	0.0379961	0.121002	0	0	0	0	0.0341973	0	0	0	0	0	0	0	0	0	0	0.161951	0.0431654	0.0240587	0	0.163862	0	0	0	0
PVP01_0009890	PIR protein	PVP01_0009890.1	1200	1161	0.23	0	0	0	0	3.15	0	0	0	0	0	0	0	0	0	0.402818	0	0	0	0	0.247441	0	0	0	0	0	0	0	0	0	0.413139	0	0	0	0	0	0	0	0	0	0.335086	0	0	0	0
PVP01_0009900	PIR protein	PVP01_0009900.1	1086	1047	0.4	0	0	0	0	40.51	0	0	0	0	0	0	0.48	0	0	0.776832	0	0	0	0	3.52865	0	0	0	0	0	0	0.0306415	0	0	0.796735	0	0	0	0	0	0	0	0	0	4.77853	0.0444682	0	0	0
PVP01_0009910	PIR protein	PVP01_0009910.1	735	696	0	0	0	0	0	0	0	0	0	0	0	0	0	0	0	0	0	0	0	0	0	0	0	0	0	0	0	0	0	0	0	0	0	0	0	0	0	0	0	0	0	0	0	0	0
PVP01_0009920	PIR protein	PVP01_0009920.1	714	675	0	0	0	0	0	13.87	0	0	0	0	0	0	0	0	0	0	0	0	0	0	1.87398	0	0	0	0	0	0	0	0	0	0	0	0	0	0	0	0	0	0	0	2.53776	0	0	0	0
PVP01_0009930	Plasmodium exported protein%2C unknown function	PVP01_0009930.1	669	630	0	0	0	0	0	2	0	0	0	0	0	0	0	0	0	0	0	0	0	0	0.289522	0	0	0	0	0	0	0	0	0	0	0	0	0	0	0	0	0	0	0	0.392074	0	0	0	0
PVP01_0009940	Plasmodium exported protein (PHIST)%2C unknown function	PVP01_0009940.1	603	564	15.48	0	0	0	0	0.54	0	0	0.5	0	0	0	0	0	0	55.8092	0	0	0	0	0.0873187	0	0	4.48322	0	0	0	0	0	0	57.239	0	0	3.54633	0	0	0	0	0	0	0.118248	0	0	0	0
PVP01_0009950	Plasmodium exported protein%2C unknown function	PVP01_0009950.1	978	939	0	0	0	0	0	27	1	0	0	0	0	0	0.04	1	0	0	0	0	0	0	2.62235	13.505	0	0	0	0	0	0.00284715	9.81339	0	0	0	0	0	0	0	0	0	0	0	3.55121	0.0041319	7.812	6.77552	0
PVP01_0009960	PIR protein	PVP01_0009960.1	852	813	0	0	0	0	0	3.16	0	0	0	0	0	0	0	0	0	0	0	0	0	0	0.354478	0	0	0	0	0	0	0	0	0	0	0	0	0	0	0	0	0	0	0	0.480037	0	0	0	0
PVP01_0009970	PIR protein	PVP01_0009970.1	742	703	0	0	0	0	0	0	0	0	0	0	0	0	0	0	0	0	0	0	0	0	0	0	0	0	0	0	0	0	0	0	0	0	0	0	0	0	0	0	0	0	0	0	0	0	0
PVP01_0009980	PIR protein	PVP01_0009980.1	1581	1542	0	0	0	3.8	0	16.25	0	0	0	0	0.09	1.61	10.12	0.51	0	0	0	0	0.348442	0	0.961085	0	0	0	0	0.00580252	5.77257	0.438644	3.04769	0	0	0	0	0	0	0	0.420089	0.0073242	0	4.61914	1.30151	0.636577	0	2.10423	0
PVP01_0009990	PIR protein	PVP01_0009990.1	978	939	0	0	0	0	0	0	0	0	0	0	0	0	0	0	0	0	0	0	0	0	0	0	0	0	0	0	0	0	0	0	0	0	0	0	0	0	0	0	0	0	0	0	0	0	0
PVP01_0010000	Plasmodium exported protein%2C unknown function%2C pseudogene	PVP01_0010000.1	864	825	0	0	0	0	0	5.12	0	0	0	0	0	0	0.18	0	0	0	0	0	0	0	0.56599	0	0	0	0	0	0	0.0145826	0	0	0	0	0	0	0	0	0	0	0	0	0.766469	0.0211628	0	0	0
PVP01_0010010	Plasmodium exported protein%2C unknown function	PVP01_0010010.1	648	609	0	0	0	0	0	0.56	0	0	0	0	0	0	0	0	0	0	0	0	0	0	0.0838616	0	0	0	0	0	0	0	0	0	0	0	0	0	0	0	0	0	0	0	0.113566	0	0	0	0
PVP01_0010020	Plasmodium exported protein%2C unknown function	PVP01_0010020.1	505	466	0	0	0	4	0	0.14	0	0	0	4	1	0	1	0	0	0	0	0	1.21368	0	0.027399	0	0	0	7.31108	0.21334	0	0.143427	0	0	0	0	0	0	0	6.3264	1.46324	0.269288	0	0	0.037104	0.208146	0	0	0
PVP01_0010030	Plasmodium exported protein%2C unknown function	PVP01_0010030.1	948	909	31	0	0.57	0	0	51.29	0	0	0	0	0	0	13.67	0	0	69.3444	0	0.292901	0	0	5.1459	0	0	0	0	0	0	1.00513	0	0	71.1211	0	0	0	0.238688	0	0	0	0	0	6.96863	1.45868	0	0	0
PVP01_0010040	PIR protein	PVP01_0010040.1	1059	1020	0	0	0	1.12	0	0.33	0	0	0	0	0	0	0	0	0	0	0	0	0.155256	0	0.0295057	0	0	0	0	0	0	0	0	0	0	0	0	0	0	0	0.18718	0	0	0	0.0399569	0	0	0	0
PVP01_0010050	PIR protein	PVP01_0010050.1	852	813	0	0	0	0	0	0	0	0	0	0	0	0	1	0	0	0	0	0	0	0	0	0	0	0	0	0	0	0.0822102	0	0	0	0	0	0	0	0	0	0	0	0	0	0.119307	0	0	0
PVP01_0010060	PIR protein	PVP01_0010060.1	1659	1620	6.07	10.68	34.26	8.81	7.6	213.55	2.47	0.39	3.11	4	38.44	0.45	25.26	1.3	2.31	7.61881	18.3466	9.87832	0.768939	21.7647	12.022	19.3349	0.848712	9.70833	2.10306	2.35899	1.53577	1.04216	7.39457	1.98133	7.81401	0.725766	13.321	7.67951	8.04992	1.81982	0.92705	2.97763	13.7812	1.2289	16.2803	1.51242	11.1843	5.10548	1.84788
PVP01_0010070	PIR protein	PVP01_0010070.1	1221	1182	38.95	0	0	0.54	0	106.78	0	0	0	0	14.61	0	81.34	0	0.02	67.0044	0	0	0.0645963	0	8.23882	0	0	0	0	1.22883	0	4.59942	0	0.023511	68.7212	0	0	0	0	0	0.0778786	1.55108	0	0	11.1571	6.67485	0	0	0.0219276
PVP01_0010080	Plasmodium exported protein%2C unknown function	PVP01_0010080.1	819	780	0	0	0	0	0	0	0	0	0	0	0	0	0	0	0	0	0	0	0	0	0	0	0	0	0	0	0	0	0	0	0	0	0	0	0	0	0	0	0	0	0	0	0	0	0
PVP01_0010090	Plasmodium exported protein%2C unknown function	PVP01_0010090.1	675	636	0	0	0	0	0	0	0	0	0	0	0	0	0	0	0	0	0	0	0	0	0	0	0	0	0	0	0	0	0	0	0	0	0	0	0	0	0	0	0	0	0	0	0	0	0
PVP01_0010100	PIR protein	PVP01_0010100.1	1521	1482	0	0	0	0	0	0	0	0	0	0	0	0	0.05	0	0	0	0	0	0	0	0	0	0	0	0	0	0	0.00225496	0	0	0	0	0	0	0	0	0	0	0	0	0	0.00327248	0	0	0
PVP01_0010110	PIR protein%2C pseudogene	PVP01_0010110.1	1551	1512	0	0	0	0	0	0.07	0	0	0	0	0	0	0.26	0	0	0	0	0	0	0	0.0042222	0	0	0	0	0	0	0.0114931	0	0	0	0	0	0	0	0	0	0	0	0	0.00571774	0.0166793	0	0	0
PVP01_0010120	PIR protein	PVP01_0010120.1	567	528	25.87	0.67	0	4.16	0	92.76	0	0	0	0	22.87	0	102.85	0	0	99.6268	3.53135	0	1.11401	0	16.0221	0	0	0	0	4.30617	0	13.0193	0	0	102.179	0	2.56401	0	0	0	1.34308	5.43544	0	0	21.6973	18.8941	0	0	0
PVP01_0010130	PIR protein	PVP01_0010130.1	363	324	0	0	0	0	0	1.67	0	0	0	0	0	0	0	0	0	0	0	0	0	0	0.470072	0	0	0	0	0	0	0	0	0	0	0	0	0	0	0	0	0	0	0	0.636575	0	0	0	0
PVP01_0010140	PIR protein%2C pseudogene	PVP01_0010140.1	852	813	0	0	0	0	0	5.77	0	0	0	0	0	0	0	0	0	0	0	0	0	0	0.647259	0	0	0	0	0	0	0	0	0	0	0	0	0	0	0	0	0	0	0	0.876524	0	0	0	0
PVP01_0010150	PIR protein	PVP01_0010150.1	864	825	1.36	0	0	0	0	0	0	0	0	0	0	0	0	0	0	3.35196	0	0	0	0	0	0	0	0	0	0	0	0	0	0	3.43784	0	0	0	0	0	0	0	0	0	0	0	0	0	0
PVP01_0010160	PIR protein	PVP01_0010160.1	1052	1013	0	0	0	0	0	3.18	0	0	0	0	0	0	0.3	0	0	0	0	0	0	0	0.286293	0	0	0	0	0	0	0.0197937	0	0	0	0	0	0	0	0	0	0	0	0	0.3877	0.0287254	0	0	0
PVP01_0010170	PIR protein	PVP01_0010170.1	1089	1050	8.93	0	0	0	0	4.09	0	0	0	0	0	0	2.55	0	1	17.2932	0	0	0	0	0.355244	0	0	0	0	0	0	0.162318	0	1.32334	17.7363	0	0	0	0	0	0	0	0	0	0.481075	0.235562	0	0	1.23421
PVP01_0010180	PIR protein	PVP01_0010180.1	471	432	0	0	0	5	0	2	0	0	0	2	18	0	5	0	1	0	0	0	1.6365	0	0.42222	0	0	0	3.94324	4.14235	0	0.773575	0	3.21644	0	0	0	0	0	3.41216	1.97301	5.22867	0	0	0.571774	1.12264	0	0	2.99981
PVP01_0010190	PIR protein	PVP01_0010190.1	849	810	0	0.01	0.03	0.04	0	0.03	0	0	0.03	0.06	0.03	0.04	0.02	0	0.09	0	0.034357	0.0173	0.00698242	0	0.00337776	0	0	0.187299	0.0630919	0.00368209	0.273025	0.00165029	0	0.154389	0	0	0.0249456	0.148158	0.0140979	0.0545945	0.00841816	0.0046477	0	0.218471	0.00457419	0.00239497	0	0	0.143991
PVP01_0010200	merozoite surface protein 3%2C putative	PVP01_0010200.1	3027	2988	140.06	24.98	213.68	1915.88	25.24	9538.82	13.28	78.45	31.8	96.94	1677.5	43.39	6749.75	40.04	26.12	95.3119	23.2655	33.4036	90.6606	39.1889	291.143	56.3608	92.5599	53.8202	27.6331	55.8136	80.2855	150.981	123.48	12.1465	97.7539	79.1515	16.8924	42.573	27.2209	23.9114	109.302	70.4505	24.814	64.2434	394.269	219.11	32.6021	85.2554	11.3284
PVP01_0010210	merozoite surface protein 3%2C putative	PVP01_0010210.1	426	387	0.06	0.25	0	0.35	0.78	1.36	0	0.08	0.29	0	0.71	1.78	2.69	0.5	0.33	0.315249	1.79775	0	0.127876	9.35057	0.320495	0	0.728769	3.78954	0	0.182392	25.4294	0.464577	11.9054	1.18485	0.323326	0.623198	1.30529	2.99761	0	0	0.15417	0.230224	5.92068	20.3483	0.434017	0.674212	0	8.21991	1.10505
PVP01_0010220	merozoite surface protein 3%2C putative	PVP01_0010220.1	843	804	222.56	66.3	137.05	49.72	91.06	799.05	81.32	41.15	8.85	17.8	40.37	20.77	413.8	18.88	16.45	562.866	229.487	79.6221	8.74392	525.444	90.6381	1282.63	180.437	55.6655	18.8569	4.99185	142.826	34.3994	216.387	28.4295	577.287	154.298	166.624	44.0327	64.8847	16.3172	10.5419	6.30093	332.705	114.288	122.743	49.9217	741.94	149.401	26.5148
PVP01_0010230	PIR protein	PVP01_0010230.1	969	930	0	0	0	3.41	0	1.64	0	0	0	0	0	0	2	0	0	0	0	0	0.518445	0	0.160825	0	0	0	0	0	0	0.143735	0	0	0	0	0	0	0	0	0.625048	0	0	0	0.217791	0.208594	0	0	0
PVP01_0010240	PIR protein	PVP01_0010240.1	1686	1647	3	0	0	3.13	0	66.72	0	0	0	0	0	0	4.71	0	12	3.70375	0	0	0.268709	0	3.6945	0	0	0	0	0	0	0.191136	0	10.1239	3.79864	0	0	0	0	0	0.323961	0	0	0	5.00312	0.277385	0	0	9.44203
PVP01_0010250	PIR protein	PVP01_0010250.1	1182	1143	0	0	0	0	0	0	0	0	0.08	0	0	0	1.99	0	0	0	0	0	0	0	0	0	0	0.353951	0	0	0	0.116365	0	0	0	0	0	0.279983	0	0	0	0	0	0	0	0.168874	0	0	0
PVP01_0010260	PIR protein	PVP01_0010260.1	903	864	0	0	0	0	0	0	0	0	0	0	0	0	0	0	0	0	0	0	0	0	0	0	0	0	0	0	0	0	0	0	0	0	0	0	0	0	0	0	0	0	0	0	0	0	0
PVP01_0010270	PIR protein	PVP01_0010270.1	1074	1035	0	0	0	0	0	0	0	0	0	0	0	0	0	0	0	0	0	0	0	0	0	0	0	0	0	0	0	0	0	0	0	0	0	0	0	0	0	0	0	0	0	0	0	0	0
PVP01_0010280	Plasmodium exported protein%2C unknown function	PVP01_0010280.1	762	723	0	0	0	0	0	0	0	0	0	0	0	0	0	0	0	0	0	0	0	0	0	0	0	0	0	0	0	0	0	0	0	0	0	0	0	0	0	0	0	0	0	0	0	0	0
PVP01_0010290	PIR protein	PVP01_0010290.1	1368	1329	0	0	0	0.52	0	6.2	0	0	0	0	0	0	1	0	0	0	0	0	0.0553235	0	0.425461	0	0	0	0	0	0	0.0502911	0	0	0	0	0	0	0	0	0.0666992	0	0	0	0.576163	0.0729844	0	0	0
PVP01_0010300	Plasmodium exported protein%2C unknown function	PVP01_0010300.1	624	585	0	0	0	0	0	0	0	0	0	0	0	0	0.51	0	0	0	0	0	0	0	0	0	0	0	0	0	0	0.058268	0	0	0	0	0	0	0	0	0	0	0	0	0	0.0845608	0	0	0
PVP01_0010310	PIR protein	PVP01_0010310.1	866	827	0	0	0	0	0	0	0	0	0	0	0	0	0	0	0	0	0	0	0	0	0	0	0	0	0	0	0	0	0	0	0	0	0	0	0	0	0	0	0	0	0	0	0	0	0
PVP01_0010320	PIR protein	PVP01_0010320.1	1014	975	0	0	0	0	0	0	0	0	0	0	0	0	0	0	0	0	0	0	0	0	0	0	0	0	0	0	0	0	0	0	0	0	0	0	0	0	0	0	0	0	0	0	0	0	0
PVP01_0010330	hypothetical protein	PVP01_0010330.1	351	312	0	0	0	0	0	0	0	0	0	0	0	0	0	0	0	0	0	0	0	0	0	0	0	0	0	0	0	0	0	0	0	0	0	0	0	0	0	0	0	0	0	0	0	0	0
PVP01_0010340	PIR protein	PVP01_0010340.1	1977	1938	23.62	12.28	13.49	0.24	28.84	0	10.46	20.95	14.14	14.49	1.32	18.77	1.7	13.57	22.65	24.7822	17.6337	3.25139	0.0175101	69.0392	0	68.4443	38.1102	36.8973	6.36828	0.067714	53.5474	0.0586288	64.5224	16.2395	25.4171	32.5895	12.8034	29.1866	2.64958	5.51058	0.0211105	0.0854717	43.7149	42.8479	0	0.0850844	39.5918	44.5486	15.1458
PVP01_0010350	PIR protein	PVP01_0010350.1	969	930	0	0	0	0	0	0	0	0	0	0	0	0	0	0	0	0	0	0	0	0	0	0	0	0	0	0	0	0	0	0	0	0	0	0	0	0	0	0	0	0	0	0	0	0	0
PVP01_0010360	PIR protein	PVP01_0010360.1	975	936	0	0	0	0	0	0	0	0	0	0	0	0	0	0	0	0	0	0	0	0	0	0	0	0	0	0	0	0	0	0	0	0	0	0	0	0	0	0	0	0	0	0	0	0	0
PVP01_0010370	PIR protein	PVP01_0010370.1	752	713	0	0	0	0	0	0	0	0	0	0	0	0	0	0	0	0	0	0	0	0	0	0	0	0	0	0	0	0	0	0	0	0	0	0	0	0	0	0	0	0	0	0	0	0	0
PVP01_0010380	PIR protein	PVP01_0010380.1	1755	1716	43.65	2.33	0	1.05	0.45	320.26	1	0	1	0	0	0	21.9	3.46	1.75	51.7226	3.77867	0	0.0865173	1.21661	17.0207	7.38996	0	2.94701	0	0	0	0.852988	18.5799	1.41703	53.0478	0	2.74358	2.33115	0	0	0.104307	0	0.770341	0	23.0496	1.23789	4.27475	12.8282	1.3216
PVP01_0010390	Plasmodium exported protein%2C unknown function	PVP01_0010390.1	732	693	0	0	0	0	0	0	0	0	0	0	0	0	1	0	0	0	0	0	0	0	0	0	0	0	0	0	0	0.0964457	0	0	0	0	0	0	0	0	0	0	0	0	0	0.139966	0	0	0
PVP01_0010400	PIR protein	PVP01_0010400.1	840	801	0	0	0	0	0	0	0	0	0	0	0	0	0	0	0	0	0	0	0	0	0	0	0	0	0	0	0	0	0	0	0	0	0	0	0	0	0	0	0	0	0	0	0	0	0
PVP01_0010410	PIR protein	PVP01_0010410.1	162	123	0	0	0	0	0	0	0	0	0	0	0	0	0.3	0	0	0	0	0	0	0	0	0	0	0	0	0	0	0.163017	0	0	0	0	0	0	0	0	0	0	0	0	0	0.236576	0	0	0
PVP01_0010420	PIR protein	PVP01_0010420.1	870	831	0	0	0	0	0	6.79	0	0	0	0	0	0	0.67	0	0	0	0	0	0	0	0.74518	0	0	0	0	0	0	0.0538877	0	0	0	0	0	0	0	0	0	0	0	0	1.00913	0.078204	0	0	0
PVP01_0010430	Plasmodium exported protein%2C unknown function	PVP01_0010430.1	648	609	0	0	0	0	0	0	0	0	0	0	0	0	0	0	0	0	0	0	0	0	0	0	0	0	0	0	0	0	0	0	0	0	0	0	0	0	0	0	0	0	0	0	0	0	0
PVP01_0010440	PIR protein	PVP01_0010440.1	1546	1507	0	0	0	0	0	0.18	0	0	0	1	0	0	0	0	0	0	0	0	0	0	0.0108931	0	0	0	0.56519	0	0	0	0	0	0	0	0	0	0	0.489068	0	0	0	0	0.0147515	0	0	0	0
PVP01_0010450	PIR protein	PVP01_0010450.1	981	942	0	0	0	0	0	0	0	0	0	0	0	0	0	0	0	0	0	0	0	0	0	0	0	0	0	0	0	0	0	0	0	0	0	0	0	0	0	0	0	0	0	0	0	0	0
PVP01_0010460	PIR protein	PVP01_0010460.1	300	261	0.72	0	0	0	0	1.52	0	0	0	0	0	0	0	0	0	5.60926	0	0	0	0	0.531124	0	0	0	0	0	0	0	0	0	5.75297	0	0	0	0	0	0	0	0	0	0.719253	0	0	0	0
PVP01_0010470	PIR protein	PVP01_0010470.1	1425	1386	5	0	0	0	0	0.96	0	0	0	0	0	0	0.44	0	0	7.33534	0	0	0	0	0.0631685	0	0	0	0	0	0	0.0212181	0	0	7.52328	0	0	0	0	0	0	0	0	0	0.0855434	0.0307925	0	0	0
PVP01_0010480	hypothetical protein	PVP01_0010480.1	300	261	0	0	0	0	0	0	0	0	0	0	0	0	0	0	0	0	0	0	0	0	0	0	0	0	0	0	0	0	0	0	0	0	0	0	0	0	0	0	0	0	0	0	0	0	0
PVP01_0010490	PIR protein	PVP01_0010490.1	888	849	0	0	0	1	0	0.39	0	0	0	0	0	0	0	0	0	0	0	0	0.166542	0	0.0418938	0	0	0	0	0	0	0	0	0	0	0	0	0	0	0	0.200786	0	0	0	0.0567329	0	0	0	0
PVP01_0010500	PIR protein	PVP01_0010500.1	1362	1323	55	0	0	0	0	39.36	0	0	1	0	1.64	0	24.66	0	0	84.5311	0	0	0	0	2.71324	0	0	3.82243	0	0.123237	0	1.2458	0	0	86.6968	0	0	3.02363	0	0	0	0.155556	0	0	3.67429	1.80796	0	0	0
PVP01_0010510	PIR protein	PVP01_0010510.1	1474	1435	0.49	0	0	0.48	0	0.87	0	0	0	0	0	0	0.07	0	0	0.694317	0	0	0.0472956	0	0.0552917	0	0	0	0	0	0	0.00326034	0	0	0.712106	0	0	0	0	0	0.0570205	0	0	0	0.0748765	0.00473153	0	0	0
PVP01_0010520	PIR protein	PVP01_0010520.1	891	852	0	0	0	0.06	0	11.08	0.47	0	0	0	0	0	0.07	0	0	0	0	0	0.00995733	0	1.18602	6.99548	0	0	0	0	0	0.00549129	0	0	0	0	0	0	0	0	0.0120048	0	0	0	1.60612	0.00796918	4.04656	0	0
PVP01_0010530	PIR protein	PVP01_0010530.1	1149	1110	0	0	0	0	0	1	0	0	0	0	0	0	0	0	0	0	0	0	0	0	0.0821618	0	0	0	0	0	0	0	0	0	0	0	0	0	0	0	0	0	0	0	0.111264	0	0	0	0
PVP01_0010540	gamma-glutamylcysteine synthetase%2C putative	PVP01_0010540.1	231	192	0	0.37	0	0.65	0	0.9	0	0.15	2.75	9.37	1.5	0	1.05	0	1.01	0	5.36291	0	0.478678	0	0.427498	0	2.75423	72.432	41.5667	0.776691	0	0.365514	0	7.30936	0	2.35525	3.89386	57.2954	0	35.9684	0.577104	0.980375	0	0	0.578921	0.530448	0	0	6.81707
PVP01_0010560	Plasmodium exported protein%2C unknown function	PVP01_0010560.1	301	262	0	0	0	0	0	21.18	0	0	0	0	0	0	0.59	0	0	0	0	0	0	0	7.37254	0	0	0	0	0	0	0.150511	0	0	0	0	0	0	0	0	0	0	0	0	9.98396	0.218427	0	0	0
PVP01_0010570	Plasmodium exported protein%2C unknown function	PVP01_0010570.1	369	330	0	0	0	0	0	1.67	0	0	0	0	0	0	2.87	0	0	0	0	0	0	0	0.461525	0	0	0	0	0	0	0.581278	0	0	0	0	0	0	0	0	0	0	0	0	0.625001	0.843574	0	0	0
PVP01_0010580	PIR protein	PVP01_0010580.1	423	384	0	0	0	0	0	0	0	0	0	0	0	0	0	0	0	0	0	0	0	0	0	0	0	0	0	0	0	0	0	0	0	0	0	0	0	0	0	0	0	0	0	0	0	0	0
PVP01_0010590	PIR protein	PVP01_0010590.1	801	762	18.82	0	0	0	0	31.65	0	0.65	0	0	0	0	7.81	0	0	50.2202	0	0	0	0	3.78801	0	3.00725	0	0	0	0	0.685034	0	0	51.5069	2.57161	0	0	0	0	0	0	0	0	5.12976	0.994148	0	0	0
PVP01_0010600	PIR protein	PVP01_0010600.1	223	184	0	0	0	0	0	0.62	0	0	0	0	0	0	0	0	0	0	0	0	0	0	0.307303	0	0	0	0	0	0	0	0	0	0	0	0	0	0	0	0	0	0	0	0.416152	0	0	0	0
PVP01_0010610	Plasmodium exported protein%2C unknown function	PVP01_0010610.1	657	618	0	0	0.26	0.08	0	0.02	0	0	0	0.19	0.17	0.26	0.22	0	0.66	0	0	0.196515	0.0183034	0	0.00295144	0	0	0	0.261862	0.0273476	2.32602	0.0237931	0	1.48393	0	0	0	0	0.160142	0.226594	0.022067	0.0345194	0	1.86125	0.00399687	0.0345294	0	0	1.38399
PVP01_0010620	PIR protein	PVP01_0010620.1	993	954	0	0	0	0	0	0	0	0	0	0	0	0	0	0	0	0	0	0	0	0	0	0	0	0	0	0	0	0	0	0	0	0	0	0	0	0	0	0	0	0	0	0	0	0	0
PVP01_0010630	PIR protein	PVP01_0010630.1	1000	961	0	0	0	0	0	0	0	0	0	0	0	0	0	0	0	0	0	0	0	0	0	0	0	0	0	0	0	0	0	0	0	0	0	0	0	0	0	0	0	0	0	0	0	0	0
PVP01_0010640	PIR protein	PVP01_0010640.1	600	561	10.54	1.02	0.08	13.2	0.27	93.84	3.52	1.61	1.66	0.02	7.85	1.55	434.82	3.96	3.08	38.2025	5.05984	0.0666097	3.32692	2.23283	15.2552	79.5682	10.1175	14.9639	0.0303651	1.39112	15.2755	51.8039	65.0455	7.62864	39.1812	8.65187	3.67381	11.8368	0.0542808	0.0262754	4.011	1.75594	1.4138	12.2233	20.6587	75.1799	46.0264	44.9097	7.11485
PVP01_0010650	PIR protein	PVP01_0010650.1	919	880	0	0	0	0	0	0	0	0	0	0	0	0	0	0	0	0	0	0	0	0	0	0	0	0	0	0	0	0	0	0	0	0	0	0	0	0	0	0	0	0	0	0	0	0	0
PVP01_0010660	PIR protein	PVP01_0010660.1	466	427	0	0	0	0	0	0	0	0	0	0	0	0	0	0	0	0	0	0	0	0	0	0	0	0	0	0	0	0	0	0	0	0	0	0	0	0	0	0	0	0	0	0	0	0	0
PVP01_0010670	merozoite surface protein 3%2C putative	PVP01_0010670.1	1366	1327	216.01	48.03	264.3	2540.76	64.11	16930.6	25.91	45.22	29.26	105.7	1945.17	56.22	8319.7	57.39	21.36	330.991	100.726	93.033	270.722	224.135	1163.58	247.603	120.135	111.507	67.844	145.729	234.233	419.038	398.52	22.3661	339.472	102.732	73.1343	88.2047	75.8133	58.7066	326.388	183.945	141.92	187.43	1575.72	608.123	143.227	275.153	20.8597
PVP01_0010680	PIR protein%2C pseudogene	PVP01_0010680.1	576	537	0	0	0	0	0	20.74	0	0	0	0	0	0	1	0	0	0	0	0	0	0	3.52231	0	0	0	0	0	0	0.124463	0	0	0	0	0	0	0	0	0	0	0	0	4.76994	0.180626	0	0	0
PVP01_0010690	PIR protein	PVP01_0010690.1	1126	1087	0	0	4	3	0	93.89	0	6	0	1	15	0	18.61	0	0	0	0	1.71886	0.390232	0	7.87739	0	19.4595	0	0.78357	1.37189	0	1.14428	0	0	0	16.6406	0	0	1.40071	0.678037	0.470472	1.73167	0	0	10.6676	1.66063	0	0	0
PVP01_0010700	PIR protein	PVP01_0010700.1	234	195	0	0	0	0	0	0.84	0	0	0	0	0	0	0	0	0	0	0	0	0	0	0.39286	0	0	0	0	0	0	0	0	0	0	0	0	0	0	0	0	0	0	0	0.532014	0	0	0	0
PVP01_0010710	PIR protein	PVP01_0010710.1	672	633	0	0	0	0	0	0	0	0	0	0	0	0	0	0	0	0	0	0	0	0	0	0	0	0	0	0	0	0	0	0	0	0	0	0	0	0	0	0	0	0	0	0	0	0	0
PVP01_0010720	PIR protein	PVP01_0010720.1	594	555	0	0	0	0	0	3.1	0	0	0	0	0	0	0	0	0	0	0	0	0	0	0.509403	0	0	0	0	0	0	0	0	0	0	0	0	0	0	0	0	0	0	0	0.689838	0	0	0	0
PVP01_0010730	PIR protein	PVP01_0010730.1	342	303	0	0	0	0	0	0	0	0	0	0	0	0	0.29	0	0	0	0	0	0	0	0	0	0	0	0	0	0	0.0639693	0	0	0	0	0	0	0	0	0	0	0	0	0	0.0928347	0	0	0
PVP01_0010740	PIR protein	PVP01_0010740.1	594	555	0	0	0	0	0	0	0	0	0	0	0	0	0	0	0	0	0	0	0	0	0	0	0	0	0	0	0	0	0	0	0	0	0	0	0	0	0	0	0	0	0	0	0	0	0
PVP01_0010750	Plasmodium exported protein%2C unknown function	PVP01_0010750.1	750	711	0	0	0	0	0	1.02	0	0	0	0	0	0	0	0.03	0	0	0	0	0	0	0.130835	0	0	0	0	0	0	0	0.388809	0	0	0	0	0	0	0	0	0	0	0	0.177178	0	0	0.268448	0
PVP01_0010760	Plasmodium exported protein%2C unknown function	PVP01_0010760.1	410	371	0	0	0	0	0	0	0	0	0	0	0	0	0	0	0	0	0	0	0	0	0	0	0	0	0	0	0	0	0	0	0	0	0	0	0	0	0	0	0	0	0	0	0	0	0
PVP01_0010770	reticulocyte binding protein 1a%2C putative	PVP01_0010770.1	351	312	5.54	0	12.48	2.58	0	0.92	0	0	0	1.55	49.87	0	2.8	1.15	0	36.1051	0	18.684	1.16922	0	0.268922	0	0	0	4.2314	15.8907	0	0.599818	33.9647	0	37.0302	0	0	0	15.2258	3.66151	1.40964	20.058	0	0	0.364176	0.870479	0	23.4505	0
PVP01_0010780	PIR protein	PVP01_0010780.1	690	651	1	5.79	3.16	2	5.24	18.92	3	0.96	4.36	1.2	0.98	2	2.02	7.31	6.04	3.12344	24.7513	2.26734	0.43439	37.3426	2.65053	58.4386	5.19877	33.8692	1.57003	0.149659	16.9854	0.207389	103.472	12.8919	3.20346	4.44567	17.9712	26.7913	1.84767	1.35857	0.52371	0.188907	23.6449	13.5915	3.58937	0.300972	33.804	71.4405	12.0236
PVP01_0010790	PIR protein	PVP01_0010790.1	336	297	0	0	0	0	0	0	0	0	0	0	0	0	0	0	0	0	0	0	0	0	0	0	0	0	0	0	0	0	0	0	0	0	0	0	0	0	0	0	0	0	0	0	0	0	0
PVP01_0010800	Plasmodium exported protein%2C unknown function	PVP01_0010800.1	648	609	0	0	0	0	0	0	0	0	0	0	0	0	0	0	0	0	0	0	0	0	0	0	0	0	0	0	0	0	0	0	0	0	0	0	0	0	0	0	0	0	0	0	0	0	0
PVP01_0010810	hypothetical protein	PVP01_0010810.1	447	408	0.29	0	0	2.74	0	21.37	0	0	0	0	0.28	0	13.52	0	0	1.44528	0	0	0.949558	0	4.7768	0	0	0	0	0.068227	0	2.21479	0	0	1.48231	0	0	0	0	0	1.14481	0.0861192	0	0	6.46879	3.21419	0	0	0
PVP01_0010820	PIR protein	PVP01_0010820.1	264	225	0.95	1	3	0.29	0.49	0	1	0	3	1	0.79	1	0	3.95	1	8.58528	12.3685	6.22801	0.182241	10.1034	0	56.3608	0	67.4276	3.78551	0.349062	24.5723	0	161.771	6.17557	8.80525	0	8.98042	53.3368	5.07526	3.27567	0.219714	0.440602	6.39737	19.6624	0	0	32.6021	111.692	5.75964
PVP01_0010830	Plasmodium exported protein%2C unknown function	PVP01_0010830.1	669	630	0	0	0	0	0	0	0	0	0	0	0	0	0.32	0	0	0	0	0	0	0	0	0	0	0	0	0	0	0.0339489	0	0	0	0	0	0	0	0	0	0	0	0	0	0.0492679	0	0	0
PVP01_0010840	conserved Plasmodium protein%2C unknown function	PVP01_0010840.1	868	829	14.06	7.36	17.93	78.26	37.55	65.64	6.65	1.68	1.13	27.74	131.33	1.13	74.34	4.67	1530.87	34.4861	24.7072	10.1027	13.348	210.141	7.22116	101.725	7.14439	6.89323	28.5009	15.7495	7.53619	5.99355	51.9095	2565.92	35.3697	6.10944	17.9392	5.45271	8.23275	24.6624	16.0926	19.8798	133.059	6.03036	9.77895	8.69807	58.843	35.8402	2393.1
PVP01_0010850	PIR protein	PVP01_0010850.1	695	656	0	0	0	7	0	4.93	0	0	0	0	20	0	10.99	0	0	0	0	0	1.50878	0	0.685387	0	0	0	0	3.03099	0	1.11972	0	0	0	0	0	0	0	0	1.81901	3.82585	0	0	0.928157	1.62498	0	0	0
PVP01_0010860	PIR protein	PVP01_0010860.1	557	518	0	0	0	0	0	0	0	0	0	0	0	0	0	0	0	0	0	0	0	0	0	0	0	0	0	0	0	0	0	0	0	0	0	0	0	0	0	0	0	0	0	0	0	0	0
PVP01_0010870	helicase%2C putative	PVP01_0010870.1	1008	969	34.83	2.34	257.79	404.46	7.64	177.38	0	7.18	21.57	68.46	839.57	2.25	516.7	0.78	14.17	73.0875	6.72035	124.266	59.0178	36.5783	16.6945	0	26.1223	112.571	60.1756	86.1374	12.8377	35.6394	7.41747	20.3191	74.9601	22.3382	4.87946	89.046	101.266	52.071	71.1531	108.727	23.161	10.2726	22.6078	51.7213	0	5.12129	18.9506
PVP01_0010880	NA	PVP01_0010880.1	1044	1005	0	0	1	0.01	0	21.54	0	0	0	0	0.06	0	2.54	0	0	0	0	0.464777	0.00140691	0	1.95466	0	0	0	0	0.00593531	0	0.168921	0	0	0	0	0	0	0.378751	0	0.0016962	0.00749182	0	0	2.64702	0.245145	0	0	0
PVP01_0010890	PIR protein	PVP01_0010890.1	540	501	0	0	0	0	0	0	0	0	0	0	0	0	0	0	0	0	0	0	0	0	0	0	0	0	0	0	0	0	0	0	0	0	0	0	0	0	0	0	0	0	0	0	0	0	0
PVP01_0010900	PIR protein	PVP01_0010900.1	924	885	0	0	0	0	0	10.19	0	0	0	0	0	0	0.51	0	0	0	0	0	0	0	1.05008	0	0	0	0	0	0	0.0385162	0	0	0	0	0	0	0	0	0	0	0	0	1.42203	0.0558962	0	0	0
PVP01_0010910	conserved Plasmodium protein%2C unknown function	PVP01_0010910.1	477	438	0	0.29	0.16	20.32	0.39	185.47	0	0.54	0	10.61	8.86	0	24.16	0.35	4.21	0	1.84257	0.17063	6.55965	4.1309	38.6182	0	4.34641	0	20.6323	2.01103	0	3.68671	7.36341	13.3557	0	3.71678	1.33784	0	0.139048	17.8535	7.90845	2.53841	2.61564	0	52.2971	5.3503	0	5.08396	12.4562
PVP01_0010920	PIR protein	PVP01_0010920.1	666	627	0	0	0	0	0	0	0	0	0	0	0	0	0	0	0	0	0	0	0	0	0	0	0	0	0	0	0	0	0	0	0	0	0	0	0	0	0	0	0	0	0	0	0	0	0
PVP01_0010930	PIR protein	PVP01_0010930.1	339	300	0	0	0	0	0	0	0	0	0	0	0	0	0	0	0	0	0	0	0	0	0	0	0	0	0	0	0	0	0	0	0	0	0	0	0	0	0	0	0	0	0	0	0	0	0
PVP01_0010940	PIR protein	PVP01_0010940.1	519	480	5.13	4.18	0	2.96	0	74.77	0	0	0	0	0	0	3.06	0	0	21.7315	24.2345	0	0.87193	0	14.2062	0	0	0	0	0	0	0.426085	0	0	22.2883	0	17.596	0	0	0	1.05122	0	0	0	19.2382	0.618351	0	0	0
PVP01_0010950	PIR protein	PVP01_0010950.1	671	632	0	0	0	0	0	0	0	0	0	0	0	0	0	0	0	0	0	0	0	0	0	0	0	0	0	0	0	0	0	0	0	0	0	0	0	0	0	0	0	0	0	0	0	0	0
PVP01_0010960	conserved Plasmodium protein%2C unknown function	PVP01_0010960.1	983	944	10.65	3.71	32.29	70.65	5.55	47.27	0	0.17	7.61	1.39	187.31	0.21	558.37	1.75	10.36	22.9399	10.9371	15.9774	10.5821	27.2757	4.56674	0	0.634874	40.7673	1.25415	19.7264	1.22992	39.5336	17.0825	15.2492	23.5276	0.542905	7.94111	32.2479	13.0201	1.08524	12.758	24.8995	17.2707	0.984163	6.18432	57.3727	0	11.7944	14.2222
PVP01_0010970	conserved Plasmodium protein%2C unknown function	PVP01_0010970.1	1073	1034	178.82	167.52	399.68	350.45	51.54	849.88	2.49	41.18	72.85	184.25	706.93	75.91	810.58	28	21.43	351.649	450.864	180.552	47.9222	231.248	74.96	30.5378	140.403	356.294	151.773	67.9695	405.888	52.3952	249.53	28.7979	360.658	120.064	327.36	281.836	147.133	131.332	57.776	85.7942	146.424	324.787	101.512	76.0379	17.6647	172.284	26.8584
PVP01_0010980	PIR protein	PVP01_0010980.1	846	807	0	0	0	9.73	0	127.8	0.39	0	0	0	1.35	0	3.98	0	0	0	0	0	1.70479	0	14.4428	6.12845	0	0	0	0.16631	0	0.329629	0	0	0	0	0	0	0	0	2.05533	0.209924	0	0	19.5585	0.478371	3.54502	0	0
PVP01_0010990	Plasmodium exported protein%2C unknown function	PVP01_0010990.1	1070	1031	34.46	0	0.47	9.9	1	159.8	0	4.8	0	0	10.94	1	204.8	0	0	67.9626	0	0.212936	1.35771	4.49983	14.1355	0	16.4132	0	0	1.05491	5.36252	13.2766	0	0	69.7039	14.0355	0	0	0.173524	0	1.63689	1.33156	2.84924	4.29102	19.1424	19.2675	0	0	0
PVP01_0011000	PIR protein	PVP01_0011000.1	147	108	0	0	0	0	0	0	0	0	0	0	0	0	0	0	0	0	0	0	0	0	0	0	0	0	0	0	0	0	0	0	0	0	0	0	0	0	0	0	0	0	0	0	0	0	0
PVP01_0011010	PIR protein	PVP01_0011010.1	765	726	0	0	0	0	0	0	0	0	0	0	0	0	0	0	0	0	0	0	0	0	0	0	0	0	0	0	0	0	0	0	0	0	0	0	0	0	0	0	0	0	0	0	0	0	0
PVP01_0011020	conserved Plasmodium protein%2C unknown function	PVP01_0011020.1	1060	1021	4.67	4.59	68.28	258.87	0	158.54	0	0	4.66	50.83	367.5	4.58	301.38	2.13	1	9.30047	12.5109	31.2376	35.8498	0	14.1614	0	0	23.0812	42.4035	35.7841	24.8009	19.729	19.2238	1.36092	9.53875	0	9.08377	18.2578	25.4558	36.6925	43.2213	45.1683	0	19.8454	19.1775	28.6315	0	13.2728	1.26926
PVP01_0011030	PIR protein	PVP01_0011030.1	863	824	0	0	0	0	0	0	0	0	0	0	0	0	0	0	0	0	0	0	0	0	0	0	0	0	0	0	0	0	0	0	0	0	0	0	0	0	0	0	0	0	0	0	0	0	0
PVP01_0011040	Plasmodium exported protein%2C unknown function	PVP01_0011040.1	486	447	0	0	0	0	0	0	0	0	0	0	0	0	0	0	0	0	0	0	0	0	0	0	0	0	0	0	0	0	0	0	0	0	0	0	0	0	0	0	0	0	0	0	0	0	0
PVP01_0011050	PIR protein	PVP01_0011050.1	225	186	0	0	0	0	0	0.16	0	0.27	0	0	0	0	0.22	0	0	0	0	0	0	0	0.0784512	0	5.11754	0	0	0	0	0.0790544	0	0	0	4.3762	0	0	0	0	0	0	0	0	0.106239	0.114727	0	0	0
PVP01_0011060	PIR protein	PVP01_0011060.1	717	678	0	0	0	0	0	0	0	0	0	0	0	0	0	0	0	0	0	0	0	0	0	0	0	0	0	0	0	0	0	0	0	0	0	0	0	0	0	0	0	0	0	0	0	0	0
PVP01_0011070	PIR protein	PVP01_0011070.1	1029	990	0	0	0	0	0	0	0	0	0	0	0	0	0	0	0	0	0	0	0	0	0	0	0	0	0	0	0	0	0	0	0	0	0	0	0	0	0	0	0	0	0	0	0	0	0
PVP01_0011080	PIR protein	PVP01_0011080.1	1002	963	0	0	0	0	0	0	0	0	0	0	0	0	0	0	0	0	0	0	0	0	0	0	0	0	0	0	0	0	0	0	0	0	0	0	0	0	0	0	0	0	0	0	0	0	0
PVP01_0011090	PIR protein	PVP01_0011090.1	1068	1029	34	0	0	0	0	1	0	0	0	0	0	0	0	0	0	67.1857	0	0	0	0	0.0886293	0	0	0	0	0	0	0	0	0	68.9071	0	0	0	0	0	0	0	0	0	0.120023	0	0	0	0
PVP01_0011100	PIR protein	PVP01_0011100.1	861	822	0	0	0	0	0	0	0	0	0	0	0	0	0	0	0	0	0	0	0	0	0	0	0	0	0	0	0	0	0	0	0	0	0	0	0	0	0	0	0	0	0	0	0	0	0
PVP01_0011110	Plasmodium exported protein%2C unknown function	PVP01_0011110.1	759	720	0	0	0	0	0	0	0	0	0	0	0	0	0	0	0	0	0	0	0	0	0	0	0	0	0	0	0	0	0	0	0	0	0	0	0	0	0	0	0	0	0	0	0	0	0
PVP01_0011120	PIR protein	PVP01_0011120.1	666	627	0	0	0	0	0	0	0	0	0	0	0	0	0	0	0	0	0	0	0	0	0	0	0	0	0	0	0	0	0	0	0	0	0	0	0	0	0	0	0	0	0	0	0	0	0
PVP01_0011130	PIR protein	PVP01_0011130.1	1539	1500	0.64	0	0	0	0	0	0	0	0	0	0	0	0	0	0	0.867566	0	0	0	0	0	0	0	0	0	0	0	0	0	0	0.889793	0	0	0	0	0	0	0	0	0	0	0	0	0	0
PVP01_0011140	PIR protein	PVP01_0011140.1	1296	1257	0.22	0	0	0	0	0.22	0	0	0	0	0	0	0	0	0	0.355878	0	0	0	0	0.0159617	0	0	0	0	0	0	0	0	0	0.364996	0	0	0	0	0	0	0	0	0	0.0216155	0	0	0	0
PVP01_0011150	PIR protein	PVP01_0011150.1	1278	1239	0	0	0	0	0	0.06	0	0	0	0	0	0	0.07	0	0.11	0	0	0	0	0	0.00441644	0	0	0	0	0	0	0.00377609	0	0.123362	0	0	0	0	0	0	0	0	0	0	0.00598079	0.00548001	0	0	0.115053
PVP01_0011160	PIR protein	PVP01_0011160.1	1110	1071	0	0	0	0	0	0	0	0	0	0	0	0	0	0	0	0	0	0	0	0	0	0	0	0	0	0	0	0	0	0	0	0	0	0	0	0	0	0	0	0	0	0	0	0	0
PVP01_0100100	PIR protein	PVP01_0100100.1	642	603	0	0	0	0	0	0	0	0	0	0	0	0	0	0	0	0	0	0	0	0	0	0	0	0	0	0	0	0	0	0	0	0	0	0	0	0	0	0	0	0	0	0	0	0	0
PVP01_0100200	PIR protein	PVP01_0100200.1	1521	1482	0.47	0	0	0	0	0	0	0	0	0	3.13	0	1.64	0	0	0.644857	0	0	0	0	0	0	0	0	0	0.209969	0	0.0739625	0	0	0.661379	0	0	0	0	0	0	0.265032	0	0	0	0.107337	0	0	0
PVP01_0100300	VIR protein	PVP01_0100300.1	1404	1365	0	0	0	1	0	0	0	0	0	0	0	0	0	0	0	0	0	0	0.103585	0	0	0	0	0	0	0	0	0	0	0	0	0	0	0	0	0	0.124885	0	0	0	0	0	0	0	0
PVP01_0100400	PIR protein%2C pseudogene	PVP01_0100400.1	876	837	0	0	0	0	0	0	0	0	0	0	0	0	0	0	0	0	0	0	0	0	0	0	0	0	0	0	0	0	0	0	0	0	0	0	0	0	0	0	0	0	0	0	0	0	0
PVP01_0100500	PIR protein	PVP01_0100500.1	1104	1065	0	0	0	0	0	0.14	0	0	0	0	0	0	0	0	0	0	0	0	0	0	0.0119887	0	0	0	0	0	0	0	0	0	0	0	0	0	0	0	0	0	0	0	0.0162352	0	0	0	0
PVP01_0100600	PIR protein	PVP01_0100600.1	966	927	0	0	0	0	0	0	0	0	0	0	0	0	0	0	0	0	0	0	0	0	0	0	0	0	0	0	0	0	0	0	0	0	0	0	0	0	0	0	0	0	0	0	0	0	0
PVP01_0100700	PIR protein	PVP01_0100700.1	1182	1143	0	0.96	0	0	0	0	0	1.84	0	0	0	0	0	0	0	0	2.33736	0	0	0	0	0	5.67521	0	0	0	0	0	0	0	0	4.85309	1.69709	0	0	0	0	0	0	0	0	0	0	0	0
PVP01_0100800	PIR protein	PVP01_0100800.1	888	849	6	0	0	0	0	7	0	0	0	0	0	0	0.24	0	0	14.37	0	0	0	0	0.75194	0	0	0	0	0	0	0.0188938	0	0	14.7382	0	0	0	0	0	0	0	0	0	1.01828	0.0274194	0	0	0
PVP01_0100900	Plasmodium exported protein%2C unknown function	PVP01_0100900.1	771	732	0	0	0	0	0	0	0	0	0	0	0	0	0	0	0	0	0	0	0	0	0	0	0	0	0	0	0	0	0	0	0	0	0	0	0	0	0	0	0	0	0	0	0	0	0
PVP01_0101000	Plasmodium exported protein%2C unknown function	PVP01_0101000.1	798	759	0	0	0	0	0	0	0	0	0	0	0	0	0	0	0	0	0	0	0	0	0	0	0	0	0	0	0	0	0	0	0	0	0	0	0	0	0	0	0	0	0	0	0	0	0
PVP01_0101100	PIR protein	PVP01_0101100.1	903	864	0	0	0	0	0	0	0	0	0	0	0	0	0	0	0	0	0	0	0	0	0	0	0	0	0	0	0	0	0	0	0	0	0	0	0	0	0	0	0	0	0	0	0	0	0
PVP01_0101200	PIR protein	PVP01_0101200.1	1239	1200	0	0	0	0	0	0	0	0	0	0	0	0	0	0	0	0	0	0	0	0	0	0	0	0	0	0	0	0	0	0	0	0	0	0	0	0	0	0	0	0	0	0	0	0	0
PVP01_0101300	PIR protein	PVP01_0101300.1	1311	1272	0	0	0	0	0	0	0	0	0	0	0	0	0	0	0	0	0	0	0	0	0	0	0	0	0	0	0	0	0	0	0	0	0	0	0	0	0	0	0	0	0	0	0	0	0
PVP01_0101400	PIR protein	PVP01_0101400.1	2607	2568	0	0	0	0	0	0	0	0	0	0	0	0	0	0	0	0	0	0	0	0	0	0	0	0	0	0	0	0	0	0	0	0	0	0	0	0	0	0	0	0	0	0	0	0	0
PVP01_0101500	PIR protein	PVP01_0101500.1	1695	1656	0	0	0	0	0	4	0	0	0	0	0	0	1	0	0	0	0	0	0	0	0.220289	0	0	0	0	0	0	0.0403604	0	0	0	0	0	0	0	0	0	0	0	0	0.298317	0.0585726	0	0	0
PVP01_0101600	PIR protein	PVP01_0101600.1	2508	2469	0	0	0	0	0	1	0	0	0	0	0	0	0	0	0	0	0	0	0	0	0.0369378	0	0	0	0	0	0	0	0	0	0	0	0	0	0	0	0	0	0	0	0.0500216	0	0	0	0
PVP01_0101700	PIR protein	PVP01_0101700.1	882	843	0	0	0	0	0	0	0	0	0	0	0	0	0	0	0	0	0	0	0	0	0	0	0	0	0	0	0	0	0	0	0	0	0	0	0	0	0	0	0	0	0	0	0	0	0
PVP01_0101800	PIR protein	PVP01_0101800.1	2541	2502	0	0	0	0	0	5	0	0	0	0	0	0	3	0	0	0	0	0	0	0	0.182253	0	0	0	0	0	0	0.0801401	0	0	0	0	0	0	0	0	0	0	0	0	0.246809	0.116302	0	0	0
PVP01_0101900	PIR protein	PVP01_0101900.1	1782	1743	0	0	0	0	0	0	0	0	0	0	0	0	6	0	0	0	0	0	0	0	0	0	0	0	0	0	0	0.230075	0	0	0	0	0	0	0	0	0	0	0	0	0	0.333894	0	0	0
PVP01_0102000	PIR protein	PVP01_0102000.1	1107	1068	0	0	0	0	0	0	0	0	0	0	0	0	0	0	0	0	0	0	0	0	0	0	0	0	0	0	0	0	0	0	0	0	0	0	0	0	0	0	0	0	0	0	0	0	0
PVP01_0102100	PIR protein%2C pseudogene	PVP01_0102100.1	1023	984	0	0	5	26	0	175	0	0	0	0	25	0	175.77	1	0	0	0	2.37348	3.73602	0	16.2194	0	0	0	0	2.52583	0	11.9389	9.36461	0	0	0	0	0	1.93417	0	4.50423	3.18821	0	0	21.9645	17.3263	0	6.46566	0
PVP01_0102200	PIR protein%2C pseudogene	PVP01_0102200.1	1224	1185	6	0	0	0	1	57	0	0	0	0	1	0	36	0	0	10.2955	0	0	0	3.91504	4.38681	0	0	0	0	0.0838958	0	2.03049	0	0	10.5593	0	0	0	0	0	0	0.105897	2.47896	0	5.94066	2.94672	0	0	0
PVP01_0102300	duffy binding protein 2	PVP01_0102300.1	2538	2499	71	0	1	228	0	811	1	3	0	8	94	3	173	2	0	57.7704	0	0.186915	12.9003	0	29.597	5.0745	4.2322	0	2.72666	3.73956	6.63717	4.62696	7.37477	0	59.2506	3.61911	0	0	0.152319	2.35943	15.5529	4.72024	0	5.31098	40.0805	6.71483	2.93536	5.09181	0
PVP01_0102400	VIR protein	PVP01_0102400.1	1263	1224	68	0	0	0	3	75	0	0	0	0	0	0	42.98	0	0	112.964	0	0	0	11.3709	5.58821	0	0	0	0	0	0	2.34694	0	0	115.859	0	0	0	0	0	0	0	7.19992	0	7.5676	3.40596	0	0	0
PVP01_0102500	Plasmodium exported protein (PHIST)%2C unknown function%2C pseudogene	PVP01_0102500.1	1995	1956	21	5	59	93	7	853.22	3	0	7	27	226	3	749	4	18	21.8305	7.11379	14.0894	6.72272	16.6029	39.7818	19.4497	0	18.0979	11.7572	11.4868	8.4797	25.5935	18.8441	12.7868	22.3898	0	5.16512	14.3159	11.4816	10.1737	8.10506	14.4991	10.5128	6.78535	53.8729	37.1422	11.2507	13.0107	11.9256
PVP01_0102600	small exported membrane protein 1%2C putative	PVP01_0102600.1	345	306	1	0	27	7	2	498	1	0	0	0	11	0	203	2	1	6.64496	0	41.2148	3.2345	30.3224	148.423	41.4418	0	0	0	3.5738	0	44.3395	60.2273	4.54086	6.81521	0	0	0	33.5863	0	3.89959	4.51101	19.1998	0	200.995	64.3472	23.9721	41.5831	4.23503
PVP01_0102700	conserved Plasmodium protein%2C unknown function	PVP01_0102700.1	333	294	0.14	0.98	0	0.89	0	42	1	0	2.4	0	0	0	14	0	1	0.968265	9.27638	0	0.42803	0	13.0285	43.1333	0	41.2822	0	0	0	3.18271	0	4.7262	0.993073	0	6.73532	32.6552	0	0	0.516042	0	0	0	17.6433	4.61887	24.9506	0	4.40789
PVP01_0102800	chitinase	PVP01_0102800.1	1953	1914	29	1	0	9.97	0	396.8	3	1	2	0	4.31	5	63.28	2	0	30.8084	1.45398	0	0.73652	0	18.907	19.8765	1.84191	5.2843	0	0.223869	14.443	2.20974	9.62881	0	31.5978	1.57509	1.05569	4.18	0	0	0.887964	0.282578	0	11.5571	25.604	3.20686	11.4976	6.64808	0
PVP01_0103100	centrin%2C putative	PVP01_0103100.1	324	285	0	10	32	41	0	15	0	7	2	18	43	1	38	0	0	0	97.6461	52.4464	20.3409	0	4.79998	0	86.5892	35.4882	53.7941	14.9997	19.3992	8.91158	0	0	0	74.0457	70.8981	28.072	42.739	46.549	24.5234	18.9333	0	15.523	6.50017	12.9328	0	0	0
PVP01_0103200	conserved Plasmodium protein%2C unknown function	PVP01_0103200.1	5499	5460	100	89	513	1912	16	1095	14	16	60	315	2832.7	30	1838	5	2.97	37.241	45.3625	43.8869	49.5138	13.5951	18.29	32.5158	10.3309	55.5722	49.1389	51.5782	30.3778	22.4993	8.43844	0.755828	38.1951	8.83434	32.9364	43.9589	35.7638	42.5207	59.6949	65.1044	8.60825	24.3079	24.7685	32.6519	18.8089	5.8262	0.704923
PVP01_0103300	conserved Plasmodium protein%2C unknown function	PVP01_0103300.1	537	498	0	2	67	181	3	306	0	10	7	18	288	4	377	3	3	0	11.1764	62.8429	51.3902	27.9477	56.0383	0	70.7915	71.0833	30.7858	57.4939	44.4077	50.5974	55.5107	8.3705	0	60.5365	8.11484	56.2285	51.2112	26.6395	61.9571	72.5714	17.6962	35.5345	75.8875	73.4289	0	38.3266	7.80674
PVP01_0103400	conserved Plasmodium protein%2C unknown function	PVP01_0103400.1	4008	3969	106	81	518	1730	22	1079	4	32	66	314	1917	28	1030	9	60.04	54.3048	56.7942	60.962	61.6305	25.7156	24.7932	12.7802	28.4236	84.0934	67.3839	48.0175	39.0036	17.3449	20.8952	21.0193	55.6962	24.3061	41.2366	66.5198	49.6784	58.3084	74.3031	60.6099	16.2828	31.2102	33.5752	25.1716	7.39276	14.4268	19.6037
PVP01_0103500	conserved Plasmodium protein%2C unknown function	PVP01_0103500.1	432	393	12	11	42	136	4	41	0	15	8	48	255	3	60	0	14	62.0872	77.8933	49.9192	48.9302	47.2196	9.51446	0	134.558	102.943	104.029	64.5069	42.2043	10.2041	0	49.4988	63.678	115.066	56.5561	81.4302	40.6795	90.0184	58.9914	81.4235	29.8989	33.7713	12.8846	14.8086	0	0	46.165
PVP01_0103600	conserved Plasmodium protein%2C unknown function	PVP01_0103600.1	1938	1899	16	19	62	370	21	125	0	1	15	119	353.92	4	158.97	1	0	17.132	27.8438	15.2503	27.5491	51.3037	6.00313	0	1.85646	39.9453	53.374	18.5284	11.6456	5.59508	4.85244	0	17.571	1.58753	20.2166	31.5976	12.4276	46.1854	33.2138	23.3874	32.4849	9.31868	8.12949	8.1198	0	3.3503	0
PVP01_0103700	erythrocyte membrane-associated antigen%2C putative	PVP01_0103700.1	6987	6948	2075	1621	8799	42401.3	503	15311.1	93	1268	817	4879	66502.4	647	31175.7	311	3230.93	607.256	649.267	591.54	862.881	335.863	200.974	169.739	643.384	594.65	598.106	951.559	514.84	299.897	412.463	646.141	622.815	550.182	471.414	470.382	482.051	517.552	1040.31	1201.1	212.665	411.969	272.161	435.223	98.1863	284.78	602.623
PVP01_0103800	conserved Plasmodium protein%2C unknown function	PVP01_0103800.1	789	750	0	1	9	33	7	1229	0	2	1	6	57	4	1419	9	21	0	3.71055	5.60521	6.22134	43.3003	149.446	0	9.40112	6.74276	6.81392	7.55565	29.4867	126.455	110.577	38.9061	0	8.03925	2.69413	5.33368	4.56773	5.89621	7.50058	9.53709	27.4173	23.5949	202.381	183.517	0	76.3466	36.2857
PVP01_0103900	conserved Plasmodium protein%2C unknown function	PVP01_0103900.1	615	576	12	13	25	212	0	1728	4	3	4	40	200	10	681	13	0	42.3616	62.8088	20.2735	52.0409	0	273.599	88.0637	18.3616	35.1186	59.1487	34.5196	95.9854	79.0207	207.972	0	43.4469	15.7017	45.6037	27.7796	16.521	51.1823	62.7416	43.5722	0	76.8063	370.51	114.678	50.9407	143.592	0
PVP01_0104000	conserved Plasmodium protein%2C unknown function	PVP01_0104000.1	3123	3084	51	76.97	312	1833.16	21	1725.13	4	12	34	211	2246.2	24	862.04	20	5	33.6256	69.4556	47.2553	84.046	31.5907	51.0153	16.4477	13.7176	55.7524	58.2741	72.409	43.0254	18.6823	59.7586	2.25276	34.4871	11.7304	50.4297	44.1014	38.5088	50.4256	101.328	91.3979	20.0029	34.4284	69.0853	27.1124	9.51422	41.2595	2.10104
PVP01_0104100	conserved Plasmodium protein%2C unknown function	PVP01_0104100.1	12105	12066	496	152	1133	2583.91	27	2241.73	12	188	118	568.98	4103.33	53	2403.99	19	52	83.5857	35.0574	43.8609	30.2792	10.3814	16.9439	12.6118	54.9294	49.4559	40.1644	33.8089	24.2851	13.3164	14.5103	5.98824	85.7272	46.9722	25.4542	39.1207	35.7426	34.7549	36.5053	42.6752	6.57337	19.4327	22.9455	19.3252	7.29534	10.0184	5.58493
PVP01_0104200	conserved Plasmodium protein%2C unknown function	PVP01_0104200.1	8985	8946	154	62	398.07	1090.07	31	1167	4	88	44	181	1622.83	19	1429	10	11	35.003	19.2869	20.7846	17.2289	16.0763	11.8969	5.6701	34.6788	24.8727	17.2328	18.0344	11.7423	10.6763	10.3004	1.70853	35.8998	29.6552	14.0037	19.6749	16.9375	14.9119	20.7715	22.7639	10.1794	9.39603	16.1109	15.4938	3.27989	7.1118	1.59346
PVP01_0104300	conserved Plasmodium protein%2C unknown function	PVP01_0104300.1	10329	10290	167.93	90	348	2864	112	19968.7	11	32	20	188	6478	98	40424.9	61	475	33.1838	24.3404	15.797	39.354	50.496	176.981	13.5562	10.9634	9.8291	15.5614	62.587	52.6549	262.573	54.626	64.1413	34.034	9.37522	17.6728	7.77504	12.8731	13.4656	47.446	79.0001	31.9735	42.1338	239.67	381.056	7.8416	37.7157	59.8213
PVP01_0104400	tRNA m5C-methyltransferase%2C putative	PVP01_0104400.1	3351	3312	183	63	434	1041	24	2929.98	1	89	21	249	1046.27	51	2834.04	23	239	112.35	52.9359	61.2083	44.4418	33.6183	80.6802	3.82886	94.735	32.0648	64.0348	31.4059	85.1349	57.1915	63.9915	100.269	115.229	81.0115	38.4352	25.364	49.8791	55.4104	53.58	39.642	21.2867	68.1239	109.258	82.9986	2.21481	44.182	93.5159
PVP01_0104500	conserved Plasmodium protein%2C unknown function	PVP01_0104500.1	5913	5874	109	134	581	1997.18	63	16905.7	14	37	76	357	3723	65	23734	54	5	37.7317	63.4849	46.2011	48.0744	49.7578	262.478	30.2241	22.2064	65.4303	51.7656	63.0112	61.1797	270.055	84.7119	1.18276	38.6984	18.9895	46.0946	51.7568	37.6497	44.7937	57.9596	79.5356	31.5061	48.9552	355.45	391.914	17.4832	58.4882	1.1031
PVP01_0104600	phosphoinositide-binding protein%2C putative	PVP01_0104600.1	2418	2379	88	74	457	1088.02	60.99	4600.68	3	23	16	247	2026	72	6915	10	106	75.2145	86.564	89.7289	64.6656	118.937	176.368	15.9914	34.0835	34.0114	88.4321	84.6649	167.327	194.274	38.7338	61.9114	77.1416	29.1461	62.8516	26.9038	73.1208	76.5218	77.9623	106.868	75.3099	133.893	238.839	281.937	9.25027	26.7432	57.7416
PVP01_0104700	serine/threonine protein kinase%2C putative	PVP01_0104700.1	3756	3717	85	46	2	63	45	24631.9	5	21	13	19	88	60	31200.8	72	13	46.4986	34.4402	0.251332	2.39651	56.1661	604.362	17.0583	19.9176	17.6868	4.3538	2.35369	89.2455	561.034	178.494	4.85971	47.6899	17.0323	25.006	13.9907	0.204813	3.76742	2.88928	2.97093	35.5638	71.4132	818.433	814.194	9.86745	123.239	4.5324
PVP01_0104800	E3 ubiquitin-protein ligase%2C putative	PVP01_0104800.1	11502	11463	523.31	172.18	1791.38	4934.39	115.8	18570.2	21.66	335.04	185.63	934.41	7726.39	173.53	28853.6	104.58	216.55	92.827	41.8008	72.9962	60.8648	46.8667	147.744	23.9618	103.041	81.8934	69.4299	67.0096	83.6959	168.235	84.0689	26.2494	95.2053	88.114	30.3504	64.7796	59.4852	60.0789	73.3799	84.5825	29.6755	66.9724	200.076	244.15	13.8608	58.0442	24.4815
PVP01_0104900	phosphopantetheine adenylyltransferase%2C putative	PVP01_0104900.1	4002	3963	48.01	27	237	1387	15	903	1	25	26	118	2385	18	2389.99	6	1	24.6332	18.9601	27.9341	49.4861	17.5599	20.7805	3.19989	22.2396	33.1779	25.3609	59.8305	25.1117	40.3077	13.9512	0.350619	25.2643	19.0179	13.7664	26.2444	22.7637	21.9453	59.6615	75.5208	11.1187	20.0941	28.1412	58.4961	1.85099	9.63242	0.327004
PVP01_0105000	conserved Plasmodium protein%2C unknown function	PVP01_0105000.1	3813	3774	40	24	154	697	9	3381.09	2	8	20	99	960	19	3955.17	18	174.09	21.5512	17.6974	19.0603	26.1133	11.0636	81.7048	6.72028	7.47307	26.7995	22.343	25.2888	27.8343	70.0454	43.9496	64.096	22.1034	6.3905	12.8496	21.199	15.5324	19.3337	31.4828	31.9206	7.00533	22.2726	110.645	101.653	3.88737	30.3444	59.7791
PVP01_0105100	peptide chain release factor 2%2C putative	PVP01_0105100.1	1005	966	41	18	23	238	7	699	1	40	10	78	286	2	814	7	0	86.3019	51.8556	11.1214	34.8362	33.6183	65.9922	13.1275	145.98	52.3506	68.7741	29.4339	11.4467	56.3201	66.7737	0	88.513	124.833	37.6508	41.4106	9.06296	59.5114	41.9993	37.1528	21.2867	9.15951	89.3673	81.7339	7.59365	46.103	0
PVP01_0105200	mRNA cap guanine-N7 methyltransferase%2C putative	PVP01_0105200.1	3444	3405	70.87	23	145.8	713.95	11.08	1606.23	6	35	8	190.79	756	25	1790	16	1	42.3213	18.798	20.001	29.6471	15.0965	43.0213	22.3457	36.2378	11.8815	47.725	22.0731	40.593	35.136	43.3	0.408077	43.4056	30.9883	13.6487	9.39855	16.299	41.2972	35.7431	27.8617	9.55895	32.482	58.2598	50.9907	12.9259	29.8959	0.380593
PVP01_0105300	conserved Plasmodium protein%2C unknown function	PVP01_0105300.1	2424	2385	81	40	14	101	12	2395	1	15	10	14	145	3	3417	19	26.99	69.0574	46.6736	2.74189	5.98776	23.3425	91.5819	5.31705	22.1724	21.2037	4.99974	6.04419	6.95442	95.7575	73.4091	15.7244	70.8267	18.9605	33.8884	16.7726	2.23439	4.32636	7.21897	7.62925	14.7802	5.56484	124.021	138.967	3.07567	50.6843	14.6653
PVP01_0105400	conserved Plasmodium protein%2C unknown function	PVP01_0105400.1	3969	3930	68	24	269	805	1	223	1	12	34	200	1458	13	513	5	1	35.1828	16.9949	31.972	28.9624	1.18049	5.17494	3.22676	10.7646	43.7507	43.3456	36.8828	18.2885	8.72451	11.7236	0.353563	36.0842	9.20525	12.3395	34.6078	26.0543	37.5077	34.9177	46.5551	0.747472	14.6342	7.00794	12.6613	1.86653	8.09442	0.32975
PVP01_0105500	origin recognition complex subunit 2%2C putative	PVP01_0105500.1	2625	2586	121	22	111.97	536	9	4014	1	5	11	112	895.95	22	5319	8	36	95.1416	23.6752	20.2248	29.3067	16.1461	141.56	4.90378	6.81635	21.5111	36.889	34.444	47.0351	137.473	28.5067	19.3434	97.5792	5.82892	17.1899	17.0158	16.4813	31.9207	35.3328	43.4768	10.2235	37.6369	191.702	199.506	2.83661	19.682	18.0406
PVP01_0105600	DNA replication licensing factor MCM7%2C putative	PVP01_0105600.1	2499	2460	48	98	578	2747.99	48	6891.68	6	26	44.24	380	2777.95	47	7598.37	31	112.93	39.6753	110.864	109.75	157.947	90.5234	255.495	30.9297	37.2605	90.9451	131.57	112.266	105.631	206.444	116.121	63.7872	40.6918	31.8629	80.4953	71.9396	89.4359	113.849	190.424	141.707	57.3184	84.5244	345.994	299.599	17.8914	80.1742	59.4911
PVP01_0105700	inositol-phosphate phosphatase%2C putative	PVP01_0105700.1	8343	8304	329	94	421	2014	51	15193.7	8	120	77	374	3708.55	103	19036	78	871	80.5605	31.5022	23.6813	34.2928	28.4929	166.866	12.2169	50.9454	46.8924	38.3611	44.3992	68.5769	153.216	86.555	145.744	82.6245	43.5653	22.8728	37.093	19.2981	33.1946	41.3442	56.0427	18.0414	54.8744	225.972	222.354	7.06692	59.7607	135.928
PVP01_0105800	RNA helicase%2C putative	PVP01_0105800.1	3156	3117	21	22	256.74	584	19	581	5	41	11	127	774	12	372	6	11	13.6992	19.642	38.474	26.4915	28.2795	16.9993	20.342	46.3722	17.8466	34.7036	24.6867	21.2849	7.97668	17.7378	4.9036	14.0502	39.6546	14.2615	14.1171	31.3528	30.0296	31.9388	31.1606	17.9062	17.0319	23.0207	11.5761	11.7669	12.2468	4.57334
PVP01_0105900	40S ribosomal protein S29%2C putative	PVP01_0105900.1	165	126	7	55	500	1438	20	668	3	43	25	285	1463	15	1205	13	1	112.964	1214.76	1853.57	1613.69	736.4	483.502	301.933	1203.12	1003.39	1926.56	1154.34	658.186	639.194	950.731	11.0278	115.859	1028.83	882.006	793.702	1510.49	1667.08	1945.5	1457.06	466.28	526.672	654.763	927.623	174.654	656.419	10.2851
PVP01_0106000	cysteine-rich secretory protein%2C putative	PVP01_0106000.1	627	588	8	0	0	0	0	5	0	0	0	0	0	0	11	0	0	27.6647	0	0	0	0	0.775506	0	0	0	0	0	0	1.25035	0	0	28.3735	0	0	0	0	0	0	0	0	0	1.0502	1.81456	0	0	0
PVP01_0106100	ATP synthase lipid-binding protein%2C mitochondrial precursor%2C putative	PVP01_0106100.1	498	459	6	28	402	841	6	173	2	6	24	207	857	5	300	7	2	26.5798	169.764	409.095	259.068	60.6447	34.3737	55.2557	46.0839	264.422	384.118	185.621	60.2262	43.6842	140.53	6.05448	27.2608	39.4081	123.261	209.164	333.375	332.384	312.338	234.299	38.3996	48.1922	46.5492	63.3963	31.9628	97.0272	5.6467
PVP01_0106200	importin-7%2C putative	PVP01_0106200.1	3750	3711	179.47	179	1863.79	4158	43.52	1970.86	16.98	142.04	133	845	8186	60	5812	23	79.98	98.3364	134.234	234.594	158.425	54.4067	48.4348	58.0238	134.937	181.242	193.943	219.3	89.3898	104.677	57.1112	29.9468	100.856	115.39	97.4634	143.367	191.172	167.822	191.001	276.811	34.4497	71.5286	65.5908	151.911	33.5641	39.4317	27.9298
PVP01_0106300	conserved Plasmodium protein%2C unknown function	PVP01_0106300.1	4527	4488	97	26	173	829	43	1839.06	4	13	26	189.78	1254.01	26	2351.83	6	30	43.9473	16.1221	18.0054	26.1176	44.4498	37.3711	11.3023	10.2118	29.2968	36.0168	27.7784	32.0294	35.0243	12.3192	9.28812	45.0733	8.73247	11.7058	23.1744	14.6728	31.1659	31.4879	35.0631	28.1451	25.6295	50.6083	50.8286	6.53785	8.50563	8.66256
PVP01_0106400	conserved Plasmodium protein%2C unknown function	PVP01_0106400.1	189	150	0	7	8	187	3	125	4	0	0	31	318	1	118	11	0	0	129.869	24.912	176.271	92.7864	75.9996	338.165	0	0	176.026	210.763	36.8584	52.5783	675.75	0	0	0	94.2944	0	20.301	152.319	212.516	266.035	58.7513	29.4936	102.919	76.3037	195.612	466.562	0
PVP01_0106500	conserved Plasmodium protein%2C unknown function	PVP01_0106500.1	489	450	1	0	0	7	0	76	0	0	1	0	0	0	11	0	0	4.51857	0	0	2.19946	0	15.4026	0	0	11.2379	0	0	0	1.63379	0	0	4.63434	0	0	8.88947	0	0	2.65172	0	0	0	20.8583	2.37102	0	0	0
PVP01_0106600	60S ribosomal protein L37%2C putative	PVP01_0106600.1	279	240	30	77	799	2676	26	2163.95	1	126	55	456	2244	41	2772.89	23	19	254.17	892.852	1555.06	1576.54	502.593	822.297	52.8382	1850.84	1158.91	1618.31	929.544	944.497	772.214	883.083	110.002	260.682	1582.73	648.274	916.726	1267.23	1400.35	1900.71	1173.31	318.236	755.774	1113.56	1120.67	30.5644	609.712	102.594
PVP01_0106700	conserved Plasmodium protein%2C unknown function	PVP01_0106700.1	5805	5766	287	129	880	3618.03	55	11457	12	198	103	517.59	4670.85	99	13953	41	311	101.209	62.2608	71.2884	88.7214	44.253	181.213	26.3916	121.06	90.3362	76.4572	80.5341	94.9267	161.737	65.523	74.9454	103.802	103.523	45.2058	71.458	58.0935	66.1598	106.964	101.654	28.0205	75.9592	245.4	234.719	15.2663	45.2395	69.8978
PVP01_0106800	conserved Plasmodium protein%2C unknown function	PVP01_0106800.1	1794	1755	123	88	264	61	20	158	3	1	6	119	115	10	252.98	20	9	142.509	139.542	70.2647	4.91455	52.8698	8.21056	21.6772	2.00879	17.2891	57.7534	6.51447	31.5029	9.63441	105.012	7.12565	146.16	1.71779	101.318	13.6761	57.2593	49.975	5.92509	8.22286	33.4765	25.2082	11.1188	13.9818	12.5393	72.5038	6.64574
PVP01_0106900	DNA mismatch repair protein MSH2%2C putative	PVP01_0106900.1	2628	2589	27	0	12	66	6	188	0	0	2	9	127	5	86	0	2	21.2053	0	2.16501	3.60448	10.7516	6.62245	0	0	3.90658	2.96086	4.87675	10.6774	2.22015	0	1.07339	21.7486	0	0	3.0902	1.76428	2.56208	4.34564	6.15565	6.8078	8.54393	8.96818	3.22197	0	0	1.0011
PVP01_0107400	conserved Plasmodium protein%2C unknown function	PVP01_0107400.1	5757	5718	136	57	284.93	789	6	3121.98	3	70	10	144	986	14	4102.03	14	5	48.3625	27.7415	23.2758	19.5103	4.86812	49.7942	6.65329	43.1583	8.84413	21.4499	17.1432	13.5367	47.948	22.5615	1.21502	49.6015	36.9063	20.1423	6.99591	18.9676	18.561	23.522	21.6389	3.08244	10.8319	67.4317	69.584	3.84862	15.5773	1.13319
PVP01_0107500	rhoptry-associated membrane antigen%2C putative	PVP01_0107500.1	2193	2154	25	17	5	13	20	12864.1	6	5.09	6	19	25	21	12710.2	46	5	23.5998	21.9636	1.08426	0.853353	43.0763	544.661	35.3236	8.33072	14.0866	7.51303	1.15386	53.9016	394.388	196.787	3.2254	24.2044	7.12392	15.9471	11.1428	0.883575	6.50116	1.02882	1.45645	27.2755	43.1314	737.585	572.351	20.433	135.869	3.00817
PVP01_0107600	AAA family ATPase%2C putative	PVP01_0107600.1	1998	1959	74	19	150	577	1	413	0	29	24	193	1164	5	761	1	7	76.8088	26.991	35.7658	41.6459	2.36821	19.2269	0	52.1884	61.9549	83.9132	59.0714	14.1112	25.9637	4.70382	4.96504	78.7767	44.6283	19.5974	49.0078	29.1458	72.6115	50.2092	74.5626	1.49952	11.2916	26.0372	37.6795	0	3.24768	4.63064
PVP01_0107700	conserved Plasmodium protein%2C unknown function	PVP01_0107700.1	4065	4026	37	52	233	882	27	2544.91	2	52.99	16.82	93	1559	34	5292.08	26	8	18.6871	35.9443	27.0329	30.976	31.1132	57.6489	6.29964	46.4014	21.1277	19.6751	38.4973	46.691	87.8555	59.5092	2.76106	19.1659	39.6796	26.0981	16.7125	22.0293	17.0252	37.3454	48.5931	19.7005	37.3615	78.0687	127.499	3.64405	41.0873	2.5751
PVP01_0107800	conserved Plasmodium protein%2C unknown function	PVP01_0107800.1	978	939	7	36	139	405	7	512	0	17	16	56	632	12	726.99	7	0	15.1581	106.693	69.1448	60.9846	34.5849	49.7275	0	63.8255	86.1695	50.796	66.9129	70.6551	51.7463	68.6937	0	15.5465	54.5796	77.4669	68.162	56.3467	43.9547	73.5244	84.4605	21.8988	56.5373	67.3415	75.0962	0	47.4286	0
PVP01_0107900	E3 ubiquitin-protein ligase%2C putative	PVP01_0107900.1	3282	3243	271	58	529	2379	43	4189.89	12	46	70	312	4363.92	41	5397.86	17	272	169.917	49.7715	76.1937	103.724	61.5143	117.828	46.9239	50.0059	109.157	81.9436	133.779	69.898	111.248	48.3044	116.542	174.27	42.762	36.1377	86.3454	62.0909	70.9072	125.052	168.862	38.9502	55.9315	159.564	161.447	27.1433	33.3511	108.693
PVP01_0108000	RAP protein%2C putative	PVP01_0108000.1	3171	3132	161	24	233	990	14	916	1	18	37	220	2153.68	27	1632.32	11	4	104.524	21.325	34.7492	44.6935	20.7377	26.6727	4.04891	20.261	59.7419	59.8285	68.3625	47.6617	34.8337	32.3635	1.77459	107.202	17.326	15.4835	47.2572	28.3174	51.7706	53.8835	86.2902	13.1309	38.1383	36.1204	50.552	2.3421	22.3449	1.65507
PVP01_0108100	ribosomal protein S8e%2C putative	PVP01_0108100.1	780	741	132	40	231	524	13	1098.46	12	26	33	147	1419	37	2762.34	7	31	362.217	150.225	145.614	99.9871	81.3916	135.194	205.363	123.699	225.214	168.969	190.381	276.065	249.158	87.0492	58.1303	371.498	105.78	109.074	178.149	118.662	146.212	120.547	240.307	51.5363	220.904	183.081	361.588	118.793	60.1019	54.2152
PVP01_0108200	cytoskeleton associated protein%2C putative	PVP01_0108200.1	2361	2322	75	16	114	362	0	354	4	6	11	66	666.95	3	577.99	2	52	65.6769	19.176	22.9326	22.0433	0	13.9038	21.8453	9.10961	23.9568	24.2097	28.5555	7.1431	16.637	7.93693	31.1172	67.3596	7.78997	13.9231	18.9504	18.688	20.9491	26.5759	36.044	0	5.71582	18.8287	24.1442	12.6365	5.47994	29.0214
PVP01_0108300	conserved Plasmodium protein%2C unknown function	PVP01_0108300.1	336	297	0	0	0	9	7	223	0	0	0	0	19	1	284	0	0	0	0	0	4.28467	109.344	68.4764	0	0	0	0	6.35998	18.6154	63.9114	0	0	0	0	0	0	0	0	5.16569	8.02785	69.2356	14.8958	92.7314	92.7506	0	0	0
PVP01_0108400	DNA-directed RNA polymerases I%2C II%2C and III subunit RPABC5%2C putative	PVP01_0108400.1	210	171	20	6	10	124	3	180	0	12	6	44	114	6	210	1	4	237.82	97.6461	27.3158	102.531	81.3916	95.9995	0	247.398	177.441	219.161	66.2777	193.992	82.0804	53.8876	32.503	243.913	211.559	70.8981	140.36	22.2599	189.644	123.614	83.6587	51.5363	155.23	130.003	119.118	0	37.2059	30.3139
PVP01_0108500	conserved Plasmodium protein%2C unknown function	PVP01_0108500.1	2898	2859	65	1	15	35.96	5	300.03	2	6	3	27	30	5	336.01	0	11	46.2288	0.973387	2.45069	1.77843	8.11354	9.57069	8.87106	7.39857	5.30648	8.04372	1.0432	9.66905	7.85515	0	5.34611	47.4132	6.3268	0.706749	4.19754	1.99708	6.96037	2.14411	1.31677	5.1374	7.73705	12.9607	11.3997	5.13149	0	4.98605
PVP01_0108600	EKC/KEOPS complex subunit BUD32%2C putative	PVP01_0108600.1	705	666	91	27	140	264	2	141	2	7	7	39	381	6	243	1	0	277.831	112.821	98.1893	56.0481	13.9319	19.308	38.0816	37.0539	53.1524	49.8767	56.8734	49.8087	24.3864	13.836	0	284.949	31.6862	81.916	42.0448	80.0153	43.1592	67.5728	71.7882	8.82152	39.8563	26.1471	35.3905	22.0284	9.55287	0
PVP01_0108700	heat shock protein 90%2C putative	PVP01_0108700.1	2247	2208	2606.99	2267.89	14623	34051.4	701.27	7778.27	277.53	2349	1319	6770	46456.1	537	15083.6	329.35	1277.35	2400.79	2858.4	3093.48	2180.55	1473.47	321.275	1593.93	3750.55	3020.96	2611.54	2091.71	1344.63	456.587	1374.5	803.841	2462.3	3207.23	2075.4	2389.65	2520.91	2259.81	2628.92	2640.26	932.983	1075.96	435.073	662.616	922.016	949.001	749.702
PVP01_0108800	heat shock protein 86 family protein%2C putative	PVP01_0108800.1	2763	2724	47	13	140	288	13	964	1	26	9	79	435.61	25	827	3	9	35.0836	13.2812	24.0066	14.9491	22.1407	32.2747	4.65535	33.6494	16.7084	24.7017	15.8982	50.7412	20.2915	10.1484	4.59087	35.9825	28.7748	9.64308	13.2167	19.5632	21.3748	18.023	20.0675	14.0192	40.6025	43.7067	29.4478	2.6929	7.00684	4.28167
PVP01_0108900	inner membrane complex protein 1d%2C putative	PVP01_0108900.1	759	720	11	3	90	387	19	399	0	0	14	95	414.99	2	386	2	1	31.0652	11.5955	58.3876	75.9993	122.427	50.5397	0	0	98.332	112.382	57.3012	15.3577	35.832	25.5966	1.92986	31.8611	0	8.41915	77.7828	47.5805	97.2464	91.6264	72.3282	77.5191	12.289	68.4414	52.0008	0	17.6728	1.79989
PVP01_0109000	cloroquine resistance associated protein Cg8%2C putative	PVP01_0109000.1	645	606	3	36	180	1291	4	1277.27	1	5	31	217	1244	23	1412	14	17	10.0661	165.322	138.743	301.221	30.6226	192.222	20.926	29.0876	258.695	304.996	204.083	209.837	155.732	212.883	38.9794	10.324	24.8739	120.035	204.634	113.063	263.918	363.158	257.602	19.3899	167.909	260.309	226.004	12.1047	146.982	36.3542
PVP01_0109100	heat shock protein 110%2C putative	PVP01_0109100.1	2664	2625	563	303	2462	8311.05	118	3982.97	23	416	252	1647	15580	152	9414	50	86	436.107	321.228	438.096	447.67	208.549	138.379	111.111	558.695	485.479	534.406	590.061	320.142	239.696	175.52	45.5227	447.28	477.761	233.234	384.025	357.008	462.431	539.72	744.801	132.051	256.173	187.394	347.856	64.2726	121.185	42.4568
PVP01_0109200	protein SCO1%2C putative	PVP01_0109200.1	969	930	7	24	130	469	6	269	1	17	14	107.46	578	5	421	5	5	15.3048	71.8172	65.2937	71.3052	29.9311	26.3792	13.6357	64.4431	76.128	98.4173	61.7879	29.7245	30.2563	49.5418	7.47044	15.697	55.1078	52.1444	60.219	53.2083	85.1621	85.967	77.9915	18.952	23.7852	35.723	43.9091	7.8876	34.2054	6.9673
PVP01_0109300	chloroquine resistance transporter%2C putative	PVP01_0109300.1	1275	1236	17	16	165	1071	5	1023.98	3	26	28	70	1097	11	880.96	4	10	27.9669	36.0248	62.3557	122.519	18.7675	75.5554	30.7796	74.1593	114.561	48.2377	88.2362	49.2042	47.638	29.8213	11.2419	28.6834	63.4164	26.1566	90.6208	50.8142	41.7409	147.711	111.376	11.8834	39.3726	102.318	69.1342	17.8045	20.5897	10.4848
PVP01_0109400	cloroquine resistance associated protein cg1%2C putative	PVP01_0109400.1	3246	3207	61	41	558	1290	10	813	0.95	60	40.98	294	3753	27	1962	2	109	38.6763	35.5783	81.2729	56.875	14.4662	23.1198	3.75651	65.9573	64.6208	78.0829	116.342	46.5471	40.8899	5.74666	47.2266	39.6672	56.4026	25.8324	51.1165	66.23	67.5664	68.5698	146.853	9.15986	37.2464	31.3091	59.341	2.17296	3.9677	44.0459
PVP01_0109500	glutaredoxin-like protein	PVP01_0109500.1	975	936	3	7	108	244	3	267	0	10	0	31	224	3	231	7	106	6.51717	20.8124	53.8962	36.8591	14.8696	26.0153	0	37.6647	0	28.2094	23.792	17.7204	16.495	68.9139	157.358	6.68415	32.2085	15.1113	0	43.9205	24.41	44.4382	30.0313	9.41528	14.1796	35.2301	23.9382	0	47.5807	146.76
PVP01_0109600	Cg2 protein%2C putative	PVP01_0109600.1	7332	7293	32	30	456	1323	10	1544	6	53	25	293	1909	37	2588	9	37	8.9219	11.4476	29.2058	25.6498	6.36134	19.3078	10.4329	25.6201	17.3354	34.2191	26.023	28.0494	23.7178	11.3716	7.04944	9.15049	21.9087	8.31179	13.7127	23.8001	29.6104	30.924	32.8475	4.02793	22.4448	26.1469	34.4202	6.03494	7.85135	6.57466
PVP01_0109700	cloroquine resistance asscociatd protein Cg7%2C putative	PVP01_0109700.1	3831	3792	6	2	85	233	14	763.97	1	5	10	46	342	12	1018.88	1	80	3.21734	1.46778	10.4703	8.68798	17.1283	18.3739	3.34419	4.64849	13.3362	10.3323	8.96636	17.4961	17.9585	2.43006	29.3144	3.29977	3.9751	1.06571	10.5492	8.53237	8.94071	10.4744	11.3177	10.8454	14.0001	24.8821	26.0621	1.93446	1.6778	27.3401
PVP01_0109800	conserved Plasmodium protein%2C unknown function	PVP01_0109800.1	450	411	0	10	26	104	44	72	0	1	1	9	204	1	155	13	14	0	67.7108	29.549	35.7785	496.667	15.9766	0	8.57766	12.3043	18.6513	49.3454	13.452	25.2061	291.465	47.331	0	7.33508	49.1629	9.73299	24.0797	16.1392	43.1354	62.286	314.484	10.7641	21.6356	36.5801	0	201.238	44.1432
PVP01_0109900	ribonucleases P/MRP protein subunit POP1%2C putative	PVP01_0109900.1	3429	3390	84	25	264	656	15	537	4	48	12	113	817	11	447	8	179	50.3841	20.523	36.376	27.3612	20.528	14.4467	14.963	49.9174	17.9011	28.3914	23.9597	17.9399	8.813	21.7458	73.369	51.6749	42.6863	14.9011	14.1602	29.6431	24.5675	32.9873	30.243	12.9981	14.3553	19.5638	12.7898	8.65542	15.0141	68.4276
PVP01_0110000	lysophospholipase%2C putative	PVP01_0110000.1	2205	2166	100.51	130	975	5787.01	26	1007.51	9	73	53	633	7667.99	101	2200.49	12	333	94.3549	167.026	210.26	377.769	55.689	42.4213	52.6919	118.816	123.742	248.916	351.95	257.805	67.9011	51.0514	213.622	96.7724	101.604	121.273	97.8826	171.343	215.391	455.447	444.248	35.2616	206.292	57.4473	98.5408	30.4798	35.2477	199.234
PVP01_0110100	prodrug activation and resistance esterase%2C putative	PVP01_0110100.1	1155	1116	20	4	82	182	2	1127	0	37	10	48	291	8	1933.79	2	164	36.4401	9.9746	34.321	23.0589	8.3142	92.0985	0	116.882	45.3143	36.634	25.9231	39.6327	115.814	16.5139	204.192	37.3737	99.9503	7.24228	35.8446	27.9685	31.7	27.8003	32.7213	5.26446	31.7136	124.721	168.074	0	11.4018	190.44
PVP01_0110200	conserved protein%2C unknown function	PVP01_0110200.1	213	174	0	11	53	93	28	66	0	2	3	30	141	1	138	1	3	0	175.931	142.278	75.5727	746.558	34.5929	0	40.5221	87.1909	146.852	80.5616	31.7745	53.0086	52.9585	23.9569	0	34.6519	127.739	68.97	115.943	127.073	91.112	101.689	472.712	25.4255	46.8461	76.9281	0	36.5644	22.3434
PVP01_0110300	conserved protein%2C unknown function	PVP01_0110300.1	6813	6774	87	15	182.84	626.03	12	2045	9.11	47	22.99	100	1235	16	1690.1	11	134	26.1149	6.16234	12.6077	13.0672	8.21846	27.5322	17.0543	24.4604	17.163	12.5737	18.1251	13.0588	16.6757	14.9635	27.4865	26.7839	20.917	4.4743	13.5763	10.2741	10.8802	15.754	22.8783	5.20384	10.4495	37.2843	24.2004	9.86508	10.3313	25.6352
PVP01_0110400	conserved Plasmodium protein%2C unknown function	PVP01_0110400.1	9228	9189	126.08	18.93	208.99	658.95	44.02	4122.1	12.02	7.01	26	86.85	1230	44.06	7254.83	21.03	119	27.8992	5.733	10.6235	10.1395	22.2247	40.9113	16.5881	2.68943	14.3088	8.05024	13.3075	26.5097	52.7685	21.089	17.9944	28.614	2.29983	4.16257	11.3186	8.65718	6.96601	12.2244	16.7973	14.0724	21.2127	55.4024	76.5798	9.59542	14.5606	16.7825
PVP01_0110500	conserved Plasmodium protein%2C unknown function	PVP01_0110500.1	1623	1584	79.99	58.1	219.45	394.91	138.86	1303.02	89.47	20.3	25	94	1030.67	50.05	2762.3	46	26	102.682	102.075	64.7129	35.2512	406.702	75.022	716.278	45.1806	79.8149	50.5452	64.6879	174.694	116.555	267.601	22.8075	105.313	38.6356	74.114	63.1354	52.7351	43.7376	42.4996	81.652	257.519	139.788	101.595	169.149	414.333	184.761	21.2714
PVP01_0110600	conserved Plasmodium protein%2C unknown function	PVP01_0110600.1	5391	5352	186	15	191	470	6	3951	6	38	6	85	1356	21	6196.92	10	1437	70.666	7.79965	16.6697	12.4169	5.20103	67.3261	14.2166	25.031	5.66936	13.5273	25.1885	21.6936	77.3884	17.2174	373.078	72.4765	21.405	5.6631	4.4846	13.5843	11.7054	14.9701	31.7941	3.29324	17.3589	91.1736	112.309	8.22362	11.8875	347.951
PVP01_0110700	conserved Plasmodium protein%2C unknown function	PVP01_0110700.1	615	576	8	2	29	65	0	128	1	5	1	16	154.98	1	198	2	2	28.2411	9.6629	23.5172	15.9559	0	20.2666	22.0159	30.6026	8.77964	23.6595	26.7493	9.59854	22.9752	31.9957	4.82466	28.9646	26.1694	7.01596	6.9449	19.1644	20.4729	19.2368	33.7641	0	7.68063	27.4452	33.3425	12.7352	22.091	4.49972
PVP01_0110800	DNA repair protein RAD14%2C putative	PVP01_0110800.1	1461	1422	1	12	118	169	0	205	0	13	6	38	460	1	402.56	6	11	1.42993	23.4845	38.7608	16.8042	0	13.1476	0	32.2296	21.3379	22.761	32.16	3.88802	18.9211	38.8809	10.7486	1.46656	27.5607	17.0514	16.8787	31.5865	19.6955	20.2595	40.5939	0	3.11114	17.8046	27.4591	0	26.8448	10.0247
PVP01_0110900	conserved Plasmodium protein%2C unknown function	PVP01_0110900.1	861	822	0	2.15	43	88	1	61	0	0	0	11	103	1	66	2	15	0	7.27891	24.4347	15.1371	5.64394	6.76785	0	0	0	11.398	12.4573	6.72599	5.36646	22.4204	25.3559	0	0	5.28501	0	19.912	9.86287	18.2496	15.7242	3.57368	5.38205	9.16508	7.78802	0	15.4798	23.6482
PVP01_0111000	60S ribosomal protein L34%2C putative	PVP01_0111000.1	453	414	43	68	481	1404.55	19	1059	3	47	30	425	1359	27	1432	10	1	211.194	457.097	542.694	479.698	212.916	233.286	91.8926	400.229	366.454	874.371	326.345	360.571	231.185	222.579	3.35629	216.605	342.251	331.885	289.874	442.246	756.609	578.334	411.928	134.816	288.525	315.918	335.504	53.1555	153.677	3.13024
PVP01_0111100	conserved Plasmodium protein%2C unknown function	PVP01_0111100.1	852	813	20.28	30.12	149.43	422.55	27.99	978.59	15.25	36.99	16.9	93	465.26	16.15	714.41	17.71	25.04	50.7214	103.101	85.8535	73.4884	159.723	109.775	237.87	160.4	105.122	97.4316	56.8936	109.827	58.7318	200.73	42.796	52.0209	137.164	74.859	83.1542	69.9627	84.3092	88.5992	71.8137	101.135	87.8823	148.658	85.2338	137.596	138.591	39.9137
PVP01_0111200	conserved Plasmodium protein%2C unknown function	PVP01_0111200.1	999	960	0	3	61	301	9	660	0	9	7	28	369	13	1106	3	0	0	8.69661	29.6804	44.3329	43.4936	62.6997	0	33.0508	36.8745	24.8424	38.2132	74.8686	77.0017	28.7962	0	0	28.263	6.31436	29.1686	24.1868	21.4966	53.4487	48.2345	27.5397	59.9089	84.9085	111.748	0	19.8819	0
PVP01_0111300	50S ribosomal protein L1%2C mitochondrial%2C putative	PVP01_0111300.1	1188	1149	24	15	57	288	8	328	0	3	20	55	439	13	338	0	9	42.4722	36.3305	23.1721	35.4408	32.3016	26.0343	0	9.20475	88.0256	40.7709	37.9842	62.5534	19.6613	0	10.8838	43.5604	7.87133	26.3785	69.6303	18.8831	35.2797	42.7282	47.9454	20.453	50.0545	35.2559	28.5333	0	0	10.1508
PVP01_0111400	AAA family ATPase%2C CDC48 subfamily%2C putative	PVP01_0111400.1	3270	3231	47	10	187.95	641.01	0	425	1	19	18	132	1115	18	400	3	35.04	29.5784	8.61317	27.1716	28.0517	0	11.9962	3.92485	20.7313	28.1731	34.7972	34.3081	30.8009	8.27445	8.55597	15.0691	30.3362	17.7282	6.25378	22.2856	22.1424	30.1106	33.8197	43.3052	0	24.6465	16.2454	12.0082	2.27034	5.90735	14.0542
PVP01_0111500	conserved Plasmodium protein%2C unknown function	PVP01_0111500.1	549	510	0	1	0	25	0	305	0	0	0	5	36	0	129	0	0	0	5.4567	0	6.93108	0	54.5409	0	0	0	8.3504	7.01764	0	16.9058	0	0	0	0	3.96195	0	0	7.22574	8.35626	8.85798	0	0	73.8598	24.5343	0	0	0
PVP01_0111600	conserved Plasmodium protein%2C unknown function	PVP01_0111600.1	2595	2556	29	4	131	218	13	223	4	2	9	46	477	2	365	0	3	23.0702	4.35511	23.9398	12.0594	23.5959	7.95677	19.8453	2.75854	17.8066	15.3287	18.5531	4.3261	9.54439	0	1.63087	23.6612	2.35893	3.16212	14.0854	19.5088	13.2642	14.5391	23.4185	14.9407	3.46169	10.7751	13.8512	11.4796	0	1.52103
PVP01_0111700	conserved Plasmodium protein%2C unknown function	PVP01_0111700.1	486	447	2	17	103	188	0	258	0	15	2	41	448	4	530	3	1	9.09779	105.838	107.632	59.4677	0	52.6387	0	118.303	22.6267	78.1239	99.6389	49.4744	79.2473	61.8441	3.10851	9.33089	101.165	76.8459	17.8983	87.71	67.6019	71.6956	125.769	0	39.5888	71.2838	115.007	0	42.6994	2.89915
PVP01_0111800	histone deacetylase complex subunit SAP18%2C putative	PVP01_0111800.1	2337	2298	100	9.07	52.02	193.05	8.09	711.74	2.69	8	8	47.77	223.06	8.98	216.14	3	3	88.4838	10.9839	10.5738	11.8782	16.3325	28.2465	14.8444	12.273	17.6051	17.7057	9.65006	21.605	6.28639	12.0297	1.81397	90.7508	10.4951	7.97511	13.9261	8.61667	15.321	14.3206	12.1807	10.3416	17.288	38.2516	9.12305	8.58677	8.30576	1.6918
PVP01_0111900	regulator of chromosome condensation%2C putative	PVP01_0111900.1	2061	2022	58	97	293	574	5	1819	1	14	37	153	1300	23	3539.99	6	41	58.3258	133.503	67.6857	40.1386	11.4721	82.0435	6.2716	24.4094	92.5379	64.4492	63.9176	62.889	117.014	27.3435	28.1749	59.8201	20.8734	96.9326	73.1996	55.1576	55.769	48.3919	80.6797	7.26401	50.323	111.104	169.815	3.62783	18.879	26.2773
PVP01_0111950	NA	PVP01_0111950.1	273	234	0	13	136	200	14	47	0	3	4	66	329	9	116	0	2	0	154.606	271.477	120.85	277.566	18.3179	0	45.1977	86.4457	240.235	139.778	212.645	33.1328	0	11.8761	0	38.6502	112.255	68.3805	221.229	207.879	145.699	176.434	175.752	170.156	24.8062	48.0836	0	0	11.0762
PVP01_0112000	coatomer subunit epsilon%2C putative	PVP01_0112000.1	873	834	27	23	141	535	3	1599	1	23	17	73	688	8	2140	7	46	65.8281	76.747	78.9703	90.7024	16.6882	174.854	15.2052	97.2238	103.082	74.5528	82.0127	53.0337	171.5	77.3422	76.6392	67.5147	83.1397	55.7238	81.5401	64.3535	64.5118	109.353	103.52	10.5668	42.4369	236.789	248.887	8.79552	53.3999	71.4775
PVP01_0112100	ubiquitin regulatory protein%2C putative	PVP01_0112100.1	723	684	98	48	228	1247	17	4269.99	3	85	29	152	1575	22	4932.72	34	148	291.329	195.292	155.7	257.775	115.305	569.329	55.6192	438.1	214.408	189.276	228.92	177.826	481.999	458.044	300.653	298.793	374.636	141.796	169.602	126.881	163.783	310.78	288.953	73.0097	142.294	770.991	699.496	32.1731	316.25	280.403
PVP01_0112200	plasmepsin X%2C putative	PVP01_0112200.1	1638	1599	67	14	8	50	1	158	6	23	6	24	130	0	87	4	2146	85.2001	24.3657	2.33696	4.42133	2.90139	9.01159	47.5841	50.7096	18.9759	12.7841	8.08264	0	3.63653	23.0513	1864.84	87.383	43.3637	17.6913	15.0104	1.90441	11.0623	5.33045	10.2023	1.83713	0	12.2036	5.27747	27.5252	15.9155	1739.24
PVP01_0112300	AP-3 complex subunit delta%2C putative	PVP01_0112300.1	4266	4227	1	10	127	278	2	430	0	25	5	84	516	5	716	4	2	0.48104	6.58366	14.034	9.29916	2.19509	9.27746	0	20.8506	5.98187	16.926	12.136	6.53982	11.3213	8.71992	0.657441	0.493365	17.8301	4.78021	4.7318	11.4364	14.6464	11.2113	15.3186	1.38991	5.23308	12.5636	16.4299	0	6.02055	0.613162
PVP01_0112400	conserved Plasmodium protein%2C unknown function	PVP01_0112400.1	3291	3252	0	40	227	755	4	207	3	31	10	103	1130	10	476	12	16	0	34.2302	32.6051	32.8267	5.70642	5.80514	11.6985	33.6064	15.5507	26.977	34.5451	17.0011	9.78301	34.0029	6.83642	0	28.7381	24.8536	12.3009	26.5702	23.3437	39.5766	43.6044	3.61324	13.6041	7.86137	14.1975	6.76703	23.4768	6.37598
PVP01_0112500	tyrosine--tRNA ligase%2C putative	PVP01_0112500.1	1158	1119	4	25	103	503	7	1095.99	0	22	5	72	600.88	4	1496	5	1	7.26848	62.1741	42.995	63.5578	29.0217	89.3242	0	69.3112	22.5964	54.8037	53.3846	19.7632	89.3548	41.1742	1.24174	7.4547	59.2706	45.1429	17.8743	35.037	47.4226	76.6267	67.3845	18.3762	15.8143	120.964	129.675	0	28.4281	1.1581
PVP01_0112600	26S proteasome regulatory subunit RPN10%2C putative	PVP01_0112600.1	1464	1425	34	71	586	1923	30	4315.03	0	51	66	307.05	2866.06	32	4653.98	17	3	48.5152	138.658	192.085	190.808	97.6699	276.161	0	126.173	234.222	183.528	199.953	124.155	218.286	109.931	2.92527	49.7582	107.895	100.675	185.275	156.532	158.81	230.042	252.39	61.8435	99.347	373.979	316.785	0	75.9001	2.72825
PVP01_0112700	serine protease DegP%2C putative	PVP01_0112700.1	2967	2928	59	3	4	16	1	648	0	0	0	5	12	3	1076.76	0	24	40.9727	2.85135	0.638116	0.772645	1.58447	20.1835	0	0	0	1.45448	0.407445	5.66471	24.579	0	11.3894	42.0225	0	2.07028	0	0.520006	1.25858	0.931517	0.514295	1.00327	4.53283	27.3327	35.67	0	0	10.6223
PVP01_0112800	conserved Plasmodium protein%2C unknown function	PVP01_0112800.1	4212	4173	58	30	258	906	15.98	2098.99	7	58	28	199	2149.96	21	3706.31	10	24	28.2614	20.0066	28.879	30.6981	17.7657	45.8727	21.272	48.9993	33.9319	40.6174	51.2201	27.8227	59.3621	22.0819	7.99139	28.9855	41.9012	14.5262	26.8409	23.5337	35.1469	37.0102	64.6523	11.2491	22.2633	62.1213	86.1486	12.3049	15.2461	7.45316
PVP01_0112900	proteasome subunit alpha type-6%2C putative	PVP01_0112900.1	783	744	22	66	390	1473.99	36	1221.02	0	35	25	290	1468.41	25	1260.16	8	2	60.1261	246.871	244.851	280.125	224.483	149.673	0	165.846	169.928	331.996	196.215	185.778	113.206	99.0836	3.73522	61.6666	141.821	179.246	134.417	199.531	287.282	337.725	247.672	142.14	148.657	202.688	164.289	0	68.4109	3.48365
PVP01_0113000	coenzyme Q-binding protein COQ10 homolog%2C mitochondrial%2C putative	PVP01_0113000.1	627	588	11	16	78	120	2	120	0	0	3	35	234	3	253	2	0	38.039	75.7256	61.9623	28.8559	15.78	18.6122	0	0	25.8014	50.6988	39.5637	28.208	28.758	31.3428	0	39.0136	0	54.9822	20.4095	50.4936	43.8706	34.7893	49.9391	9.99172	22.5717	25.2047	41.7348	0	21.6402	0
PVP01_0113100	ras-related protein Rab-18%2C putative	PVP01_0113100.1	606	567	6	4	58	217.28	5	177	0	8	0	37	405	7	582	3	3	21.517	19.6326	47.781	54.1836	40.9111	28.4697	0	49.7414	0	55.581	71.0118	68.2563	68.6051	48.7554	7.35187	22.0683	42.5357	14.2546	0	38.9372	48.0952	65.3249	89.6343	25.9045	54.6178	38.5539	99.5623	0	33.6625	6.85671
PVP01_0113200	conserved Plasmodium protein%2C unknown function	PVP01_0113200.1	1245	1206	0	5	7	36	1	20	0	0	5	14	43	3	14	0	0	0	11.5378	2.7112	4.22072	3.84687	1.51243	0	0	20.9663	9.88754	3.5447	13.7531	0.775884	0	0	0	0	8.37726	16.5848	2.20938	8.55585	5.08859	4.47428	2.43579	11.0051	2.04815	1.12599	0	0	0
PVP01_0113300	ATP-dependent RNA helicase DHH1%2C putative	PVP01_0113300.1	3786	3747	43	16.97	57	378	3	526.75	4.98	20	11.48	80	806.98	10.99	457	1	20.83	23.3345	12.6037	7.10562	14.2639	3.71443	12.8208	16.8541	18.8173	15.4938	18.185	21.411	16.2159	8.15171	2.45924	7.7244	23.9323	16.0914	9.15119	12.2559	5.79043	15.7358	17.1969	27.026	2.35193	12.9758	17.362	11.8301	9.7493	1.69795	7.20416
PVP01_0113400	YEATS domain-containing protein%2C putative	PVP01_0113400.1	666	627	0	7	56	160	7	75	0	4	1	17	199	1	144	2	9	0	31.0692	41.7187	36.0814	51.7947	10.909	0	22.4907	8.06551	23.0934	31.5532	8.8178	15.3501	29.3932	19.945	0	19.2327	22.5585	6.38	33.9969	19.9832	43.5005	39.8279	32.7958	7.05589	14.7731	22.2767	0	20.2941	18.6017
PVP01_0113500	conserved Plasmodium protein%2C unknown function	PVP01_0113500.1	1365	1326	13	55	363	1099.97	8	1163.95	7	37	35	284	2123	30	2219.99	11	51	19.9349	115.43	127.871	117.292	27.9899	80.0541	66.9444	98.3714	133.482	182.424	159.171	125.085	111.898	76.4423	53.4424	20.4456	84.1211	83.8105	105.588	104.204	157.855	141.41	200.913	17.7229	100.092	108.41	162.391	38.7242	52.7785	49.843
PVP01_0113600	V-type proton ATPase subunit a%2C putative	PVP01_0113600.1	2946	2907	174	47	537	1083	79	7822	27	131	61	280	2924	29	19348.2	35.85	4119.89	121.708	44.9938	86.2859	52.6762	126.077	245.395	117.782	158.868	106.117	82.039	99.9979	55.1545	444.847	113.639	1969.25	124.826	135.854	32.6687	83.9408	70.3151	70.9897	63.5076	126.222	79.8307	44.1339	332.316	645.579	68.1313	78.4607	1836.62
PVP01_0113700	protein tyrosine phosphatase%2C putative	PVP01_0113700.1	1407	1368	29	8	145	425	4	972	0	7	9	59	722	9	1743	5	33	43.1048	16.2744	49.5099	43.9272	13.5653	64.7997	0	18.0394	33.2702	36.7344	52.4698	36.3734	85.1584	33.6797	33.5187	44.2092	15.4262	11.8163	26.3175	40.3461	31.7869	52.9596	66.2298	8.58938	29.1056	87.7523	123.585	0	23.2537	31.2612
PVP01_0113800	conserved Plasmodium protein%2C unknown function	PVP01_0113800.1	6291	6252	48	29.89	161	543.05	5	669.98	1	23.94	15	99	1210.74	14	1180.66	15	69.03	15.6112	13.3048	12.0287	12.2815	3.71027	9.77317	2.02834	13.4994	12.1331	13.4873	19.2526	12.3805	12.6218	22.1084	15.3419	16.0112	11.5439	9.6602	9.59755	9.80226	11.6708	14.8069	24.3016	2.3493	9.90669	13.2349	18.3173	1.1733	15.2644	14.3086
PVP01_0113900	kinesin-like protein%2C putative	PVP01_0113900.1	2385	2346	32	5	40	344	0	250	0	2	8	32	592.74	3	401	3	39	27.7355	5.93119	7.96421	20.733	0	9.71862	0	3.00547	17.2449	11.6179	25.1186	7.07003	11.4244	11.7836	23.0991	28.4461	2.57009	4.30647	13.6411	6.4901	10.0532	24.9961	31.7058	0	5.65735	13.161	16.5795	0	8.13582	21.5434
PVP01_0114000	DnaJ protein%2C putative	PVP01_0114000.1	2571	2532	43	11	209	668	25.61	1072	3	17	18	156	1501	16	1463.02	3	676.79	34.5317	12.0901	38.5561	37.303	46.9246	38.6121	15.0251	23.6699	35.9507	52.4769	58.9353	34.9369	38.6192	10.918	371.407	35.4165	20.241	8.77826	28.4379	31.4197	45.4092	44.9733	74.3908	29.7121	27.9561	52.2889	56.0456	8.69131	7.53817	346.392
PVP01_0114100	glycosyltransferase family 28 protein%2C putative	PVP01_0114100.1	561	522	0	0	28	66	0	37	0	5	3	13	156	0	139	0	8	0	0	25.0552	17.8774	0	6.46434	0	33.7684	29.0636	21.2119	29.7107	0	17.7976	0	21.2951	0	28.8766	0	22.99	20.4177	18.355	21.5534	37.5022	0	0	8.75406	25.8285	0	0	19.8608
PVP01_0114200	ferlin%2C putative	PVP01_0114200.1	5133	5094	161	31	538	2036.97	10	1986.96	8	31	36	241	4469.99	33	3932	15	328.99	64.2659	16.9357	49.3326	56.5401	9.10742	35.5732	19.9155	21.4543	35.739	40.2963	87.2381	35.8165	51.5906	27.1342	89.7394	65.9124	18.3463	12.2965	28.2704	40.2015	34.8691	68.166	110.116	5.76672	28.6599	48.1735	74.8703	11.5202	18.7344	83.6954
PVP01_0114300	C-mannosyltransferase%2C putative	PVP01_0114300.1	3153	3114	5	1.01	1	0	1	190	1	0	0.09	0	0	1	189	1	10	3.26486	0.902615	0.15	0	1.48983	5.56452	4.07231	0	0.146158	0	0	1.77545	4.05657	2.95914	4.46211	3.34851	0	0.655363	0.115614	0.122236	0	0	0	0.943342	1.4207	7.53552	5.88706	2.35564	2.0431	4.16159
PVP01_0114400	conserved Plasmodium protein%2C unknown function	PVP01_0114400.1	1512	1473	34	14	23	205	2	323	1	27	3	38	281	7	441	3	45	46.9342	26.45	7.29349	19.6781	6.29915	19.9983	8.60908	64.6207	10.2995	21.9729	18.9654	26.2738	20.0102	18.7674	42.4492	48.1367	55.2596	19.2046	8.14717	5.94353	19.0136	23.7243	23.939	3.98855	21.024	27.0818	29.0396	4.97995	12.9577	39.5902
PVP01_0114500	AAA family ATPase%2C putative	PVP01_0114500.1	2955	2916	81	22	108	254	1	363	0	50	17	61	581	0	423	1	118	56.4821	20.9959	17.3	12.3162	1.59099	11.353	0	60.4496	29.4822	17.8176	19.8083	0	9.69547	3.16007	56.2282	57.9293	51.6927	15.2445	23.3211	14.0979	15.4179	14.8487	25.0029	1.0074	0	15.3744	14.0704	0	2.18183	52.4412
PVP01_0114600	conserved protein%2C unknown function	PVP01_0114600.1	828	789	15	13	38	307	9	1177	0	2	7	50	476.6	15	1824.81	10	8	38.657	45.8528	22.4966	55.0164	52.92	136.048	0	8.93642	44.8663	53.976	60.0531	105.11	154.581	116.791	14.0887	39.6474	7.64187	33.2924	35.4903	18.3327	46.7063	66.329	75.8018	33.5084	84.1073	184.237	224.334	0	80.6364	13.1399
PVP01_0114700	conserved Plasmodium protein%2C unknown function	PVP01_0114700.1	1299	1260	0	0	0	4.87	0	70	0	0	0	0	17	0	141	3	11	0	0	0	0.546499	0	5.06664	0	0	0	0	1.34133	0	7.47937	21.9399	12.1306	0	0	0	0	0	0	0.658871	1.69309	0	0	6.86129	10.8543	0	15.1481	11.3136
PVP01_0114800	serine/threonine protein kinase%2C FIKK family	PVP01_0114800.1	4269	4230	33.36	136	92.77	696.75	125	29528.7	38	47	17	68	1701.05	73.6	73027.1	88	1553.56	16.0361	89.4743	10.2442	23.2899	137.096	636.645	113.921	39.1713	20.3239	13.6923	39.9793	96.1978	1153.88	191.702	510.325	16.447	33.4969	64.9648	16.0767	8.34808	11.8482	28.0788	50.4637	86.8075	76.9763	862.15	1674.55	65.8978	132.358	475.954
PVP01_0114900	PAP2-like protein%2C putative	PVP01_0114900.1	942	903	8	10	27	428	15	1648	5	18	0	33	415	6	1103	5	14	18.0142	30.8185	13.9665	67.0173	77.0651	166.442	70.2169	70.2741	0	31.1267	45.6898	36.736	81.6402	51.0231	21.5427	18.4758	60.0941	22.3765	0	11.3814	26.9345	80.7975	57.6717	48.7968	29.3956	225.397	118.479	40.6172	35.2282	20.0918
PVP01_0115000	conserved Plasmodium protein%2C unknown function	PVP01_0115000.1	3453	3414	276	82	337	1414	51	2006	13	46	60	217	1660	16	2992.93	6	5	164.384	66.8421	46.1081	58.5621	69.3045	53.5871	48.288	47.5012	88.8765	54.1382	48.3396	25.911	58.5935	16.1947	2.03501	168.596	40.6201	48.5322	70.3033	37.5738	46.8467	70.6038	61.0164	43.8828	20.7337	72.5681	85.0331	27.9324	11.1814	1.89795
PVP01_0115100	acetyltransferase%2C putative	PVP01_0115100.1	651	612	53	8	56	312	3	59	12	1	13	44	436	2	113	2	1	176.091	36.378	42.7412	72.0832	22.7418	8.79211	248.651	5.76049	107.421	61.2363	70.8261	18.0678	12.3408	30.1136	2.27043	180.603	4.92601	26.413	84.9728	34.8302	52.9888	86.9051	89.4	14.3998	14.4577	11.9064	17.9094	143.833	20.7915	2.11751
PVP01_0115200	conserved Plasmodium protein%2C unknown function	PVP01_0115200.1	3600	3561	2	1	1	0	1	281	4	0	4	0	2	0	41	1	0	1.14201	0.781498	0.131171	0	1.30281	7.19659	14.2445	0	5.68051	0	0.0558363	0	0.769534	2.58769	0	1.17127	0	0.567424	4.49341	0.106893	0	0	0.0704791	0.824927	0	9.74569	1.11678	8.23978	1.78664	0
PVP01_0115300	gamete release protein%2C putative	PVP01_0115300.1	291	252	43	11	6	23	1	7496.38	15	22	0	6	13	11	2082.09	16	271	346.962	121.476	11.1214	12.905	18.41	2712.96	754.832	307.775	0	20.2795	5.12863	241.335	552.224	585.065	1494.27	355.851	263.19	88.2006	0	9.06296	17.5482	15.5586	6.47359	11.657	193.113	3673.92	801.409	436.635	403.95	1393.63
PVP01_0115400	conserved Plasmodium protein%2C unknown function	PVP01_0115400.1	1851	1812	12	0	13	14	0	268	0	0	2	1	2	0	52	0	4	13.4659	0	3.35116	1.09245	0	13.4887	0	0	5.58176	0.470056	0.109731	0	1.91806	0	3.06733	13.8109	0	0	4.4153	2.73089	0.406747	1.31708	0.138508	0	0	18.2665	2.78356	0	0	2.86075
PVP01_0115500	alpha/beta hydrolase%2C putative	PVP01_0115500.1	732	693	0	9	89	208	4	170	5	0	19	61	196	1	271	0	0	0	36.1417	59.9884	42.4386	26.7782	22.3722	91.4948	0	138.65	74.9728	28.1178	7.97801	26.1368	0	0	0	0	26.2415	109.675	48.885	64.8753	51.1649	35.4916	16.9557	6.3839	30.2966	37.9307	52.9254	0	0
PVP01_0115600	GTPase-activating protein%2C putative	PVP01_0115600.1	1398	1359	130	104	259	1261	23	5351	5	21	42	208	2116	23	7582	29	521	194.508	212.968	89.0207	131.198	78.5169	359.094	46.6563	54.4767	156.289	130.362	154.794	93.5699	372.89	196.636	532.694	199.491	46.5851	154.63	123.628	72.5437	112.805	158.175	195.388	49.716	74.8735	486.288	541.152	26.9885	135.765	496.817
PVP01_0115700	peptidyl-prolyl cis-trans isomerase precursor%2C putative	PVP01_0115700.1	789	750	22.14	46	372	1264.99	18	570.99	2	33	15	215.65	1217	28	854.94	5	10	60.0247	170.685	231.682	238.483	111.344	69.432	33.8165	155.118	101.141	244.904	161.32	206.407	76.1887	61.4318	18.5267	61.5626	132.648	123.93	80.0052	188.8	211.919	287.52	203.625	70.5016	165.164	94.0255	110.568	19.5612	42.4148	17.2789
PVP01_0115800	conserved Plasmodium protein%2C unknown function	PVP01_0115800.1	6186	6147	91.16	28	37.99	289	20	1394	7	31	9	37	653	11	1291.88	7.03	61.97	30.1547	12.6764	2.8868	6.64761	15.0946	20.682	14.4409	17.7791	7.4042	5.12679	10.5611	9.89367	14.0467	10.5385	14.008	30.9273	15.2036	9.20395	5.8569	2.35248	4.4363	8.0145	13.3307	9.55772	7.91679	28.0077	20.3852	8.35338	7.27613	13.0646
PVP01_0115900	tRNA pseudouridine synthase%2C putative	PVP01_0115900.1	1800	1761	131	23	115	301	2	308	0	20	7	46	684	4	286	3	15	151.261	36.347	30.5035	24.1679	5.26896	15.9509	0	40.0388	20.1019	22.2488	38.6149	12.5582	10.8548	15.6981	11.8356	155.136	34.2387	26.3905	15.9011	24.8575	19.2522	29.1373	48.7415	3.33625	10.0489	21.6008	15.7529	0	10.8385	11.0385
PVP01_0116000	conserved Plasmodium protein%2C unknown function	PVP01_0116000.1	15405	15366	130	41	308	761	33	3179.87	6	50	20	109	1577	49	6576.57	7	117	17.2027	7.42545	9.36269	7.00253	9.9634	18.873	4.95165	11.4715	6.58216	6.04189	10.203	17.6304	28.6058	4.1978	10.58	17.6434	9.80971	5.39141	5.20664	7.62973	5.22815	8.4424	12.8787	6.30871	14.1077	25.558	41.5139	2.8643	2.89831	9.8674
PVP01_0116100	methionine aminopeptidase 1c%2C putative	PVP01_0116100.1	2106	2067	3	29	64	274	2	444	6	1	8	39	401	4	624.01	0	11	2.95117	39.0443	14.4627	18.7431	4.48894	19.59	36.8104	1.70557	19.5726	16.0706	19.2869	10.6991	20.1775	0	7.39455	3.02678	1.4585	28.3489	15.4824	11.7858	13.9061	22.5971	24.3448	2.84235	8.56129	26.529	29.2824	21.2931	0	6.89652
PVP01_0116200	zinc finger protein%2C putative	PVP01_0116200.1	2001	1962	39	16	29	354	18	209	2	17	5	76	543	4	297	2	133	40.4184	22.6945	6.90414	25.5115	42.5626	9.71494	12.9268	30.5464	12.8875	32.993	27.5144	11.2717	10.1175	9.39325	94.1916	41.454	26.1214	16.4778	10.1943	5.62624	28.5494	30.7572	34.7299	26.9502	9.01946	13.1561	14.6829	7.47754	6.48544	87.8477
PVP01_0116300	cactin homolog%2C putative	PVP01_0116300.1	2502	2463	20	14	170	428	10	1130	1	31.2	10	100	568	4	1250	8	12	16.5112	15.8184	32.24	24.5703	18.8361	41.8414	5.14867	44.6582	20.5322	34.5814	22.9267	8.97891	33.9205	29.9303	6.76981	16.9343	38.1889	11.4853	16.2414	26.2726	29.9239	29.6225	28.9392	11.9268	7.18481	56.6621	49.2267	2.97826	20.6649	6.31385
PVP01_0116400	proteasome subunit beta type-4%2C putative	PVP01_0116400.1	771	732	63	56	627	2178	33	2233	3	61	79	328	4247	35	5474	10	4	175.002	212.901	400.099	420.705	209.15	278.208	51.972	293.785	545.777	381.654	576.806	264.353	499.816	125.885	7.59291	179.486	251.227	154.581	431.722	326.044	330.252	507.211	728.071	132.431	211.532	376.752	725.352	30.0634	86.9155	7.08152
PVP01_0116500	tubulin gamma chain%2C putative	PVP01_0116500.1	1359	1320	40	35	137	487	6	1188	7	27	23	149	851.1	23.97	1512.69	8	8.98	61.6169	73.7894	48.4794	52.1658	21.0878	82.0796	67.2487	72.1108	88.1156	96.1434	64.101	100.397	76.5935	55.8471	9.45283	63.1956	61.6647	53.5764	69.7015	39.5063	83.1946	62.8922	80.9113	13.3526	80.3366	111.153	111.156	38.9002	38.5589	8.81617
PVP01_0116600	conserved Plasmodium protein%2C unknown function	PVP01_0116600.1	5007	4968	23.62	10.63	202.21	927.99	10.33	596.08	5.43	29.04	15	149.97	1431.6	16.18	648.95	7.1	17	9.66745	5.95459	19.0122	26.4115	9.64658	10.9425	13.8605	20.6075	15.2689	25.7117	28.6483	18.0063	8.73063	13.1693	4.75474	9.91514	17.6223	4.32346	12.0781	15.4932	22.2487	31.8423	36.1612	6.1081	14.4084	14.8184	12.6702	8.01763	9.09253	4.4345
PVP01_0116700	AAA family ATPase%2C putative	PVP01_0116700.1	3537	3498	61	8	234	870	15	701.52	0	33	18	196	1357	16	513	5	38	35.4588	6.36458	31.2469	35.1666	19.8942	18.29	0	33.2587	26.0227	47.7247	38.5672	25.2888	9.80198	13.1715	15.0947	36.3673	28.4407	4.62114	20.5845	25.4633	41.297	42.3976	48.6813	12.5968	20.2358	24.7684	14.225	0	9.09407	14.078
PVP01_0116800	DNA repair and recombination protein RAD54%2C putative	PVP01_0116800.1	3282	3243	1221.58	1012.76	1371.26	887.6	1287.51	1715.73	823.25	1073.85	278.6	327.88	816.1	367.22	2106.92	346.46	198.18	765.929	869.079	197.507	38.6991	1841.87	48.2497	3219.17	1167.37	434.443	86.1143	25.0181	626.047	43.4227	984.444	84.9126	785.553	998.26	631.014	343.655	160.95	74.5162	46.6565	31.579	1166.25	500.955	65.3402	63.0168	1862.14	679.695	79.1937
PVP01_0116900	mitogen-activated protein kinase organizer 1%2C putative	PVP01_0116900.1	1098	1059	42	10	47	40	0	253	0	34	12	27	96	2	692	2	6	80.643	26.2787	20.7306	5.34066	0	21.788	0	113.186	57.3039	21.7158	9.01226	10.4415	43.6743	17.4028	7.87254	82.7092	96.7898	19.0802	45.3287	16.8936	18.791	6.43882	11.3757	0	8.35514	29.5055	63.3819	0	12.0155	7.34232
PVP01_0117000	filament assembling protein%2C putative	PVP01_0117000.1	1899	1860	12	9	3	5	6	2155	1	5	4	1	13	3	2458	2	76	13.1184	13.4657	0.753388	0.380091	14.9656	105.664	6.81784	9.47693	10.8754	0.457925	0.694846	8.91736	88.3253	9.90836	56.7754	13.4545	8.10408	9.77707	8.60271	0.613942	0.39625	0.458246	0.877067	9.47602	7.13556	143.091	128.181	3.9438	6.84109	52.9515
PVP01_0117100	U3 small nucleolar RNA-associated protein 14%2C putative	PVP01_0117100.1	2781	2742	95.95	16.82	153.8	236	7.14	594	2	42.97	18.15	65	381	6.98	420.99	5.99	17.98	71.1527	17.071	26.1999	12.1696	12.0805	19.7566	9.24958	55.247	33.4741	20.1908	13.8139	14.0739	10.2617	20.13	9.11133	72.9757	47.2438	12.3948	26.4787	21.3505	17.4714	14.6719	17.4365	7.64924	11.2618	26.7545	14.8922	5.35045	13.8985	8.49767
PVP01_0117200	peptidyl-prolyl cis-trans isomerase%2C putative	PVP01_0117200.1	1773	1734	34	33	140	558	0	1434	2	34	21	121	774	17	1668.32	6	149.78	39.8697	52.962	37.7129	45.5005	0	75.4211	14.6265	69.1259	61.2448	59.4352	44.3762	54.2035	64.3053	31.885	120.023	40.8912	59.1121	38.4542	48.4461	30.7325	51.4303	54.8564	56.0137	0	43.373	102.136	93.3223	8.46074	22.0146	111.939
PVP01_0117300	conserved Plasmodium protein%2C unknown function	PVP01_0117300.1	411	372	0	3	11	36	0	31	0	1	0	2	81	0	128	0	18	0	22.4429	13.8121	13.6833	0	7.59996	0	9.47693	0	4.57925	21.6471	0	22.9976	0	67.234	0	8.10408	16.2951	0	11.2556	3.9625	16.4969	27.324	0	0	10.2919	33.3751	0	0	62.7057
PVP01_0117400	serine/threonine protein phosphatase 2B catalytic subunit A%2C putative	PVP01_0117400.1	1695	1656	23	19	125	409	9	205	4	9	15	35	526.98	8	520	3	456	28.2411	31.9296	35.2582	34.9216	25.2137	11.2898	30.6309	19.1599	45.8068	18.0018	31.6368	26.709	20.9874	16.6934	382.617	28.9646	16.3843	23.1832	36.2342	28.7322	15.5772	42.1022	39.9334	15.965	21.3722	15.2887	30.4578	17.7185	11.5257	356.847
PVP01_0117500	conserved Plasmodium protein%2C unknown function	PVP01_0117500.1	951	912	0	0	19	42	4	209	1	0	2	16	91	0	402	1	7	0	0	9.73127	6.51157	20.3479	20.8999	13.9048	0	11.0901	14.9428	9.91985	0	29.461	10.1039	10.665	0	0	0	8.7725	7.93009	12.9303	7.85049	12.5213	12.8841	0	28.3028	42.7549	8.04327	6.97611	9.94674
PVP01_0117600	adenylyl cyclase beta%2C putative	PVP01_0117600.1	5652	5613	17	3	65.96	233	9	1392.71	1	1	5	11	485	3	2397.69	3	25	6.15839	1.48739	5.48904	5.86938	7.43878	22.6286	2.25925	0.628081	4.50479	1.66919	8.59024	2.95498	28.5505	4.92505	6.18877	6.31618	0.537096	1.07995	3.56339	4.47306	1.44438	7.07625	10.843	4.71015	2.36454	30.6439	41.4336	1.30687	3.40043	5.77195
PVP01_0117700	inositol 5-phosphatase%2C putative	PVP01_0117700.1	3891	3852	50	23	145	565.91	12.7	2072	2	7.01	3	95	1926	22	5030.88	6.96	34	26.3935	16.6166	17.583	20.7727	15.2958	49.0565	6.5842	6.41568	3.93853	21.0061	49.7082	31.5765	87.2919	16.6498	12.2646	27.0697	5.48629	12.0648	3.11547	14.3285	18.1769	25.044	62.744	9.68512	25.2671	66.4327	126.681	3.80865	11.4956	11.4385
PVP01_0117800	conserved Plasmodium protein%2C unknown function	PVP01_0117800.1	2721	2682	18	19	126	284	6	341	0	8	16	51	506.99	5.83	216.93	0	7	13.6467	19.7149	21.9443	14.9724	10.3788	11.5955	0	10.5158	30.169	16.1964	18.7931	12.0182	5.40601	0	3.62659	13.9963	8.99245	14.3144	23.8643	17.8826	14.015	18.051	23.7215	6.57174	9.61677	15.7027	7.84541	0	0	3.38234
PVP01_0117900	periodic tryptophan protein 2%2C putative	PVP01_0117900.1	3210	3171	129.74	27.02	417.24	624.98	31.16	381.89	7.58	46.01	26.99	174	1643	7	768.01	6.84	18.12	83.1939	23.7131	61.4611	27.8677	45.5885	10.9833	30.3132	51.1525	43.0433	46.7369	51.511	12.2048	16.1878	19.8767	7.94001	85.3254	43.7424	17.2174	34.0483	50.0851	40.4423	33.5979	65.0195	28.8662	9.7661	14.8737	23.4923	17.5348	13.7236	7.40525
PVP01_0118000	1-cys peroxiredoxin	PVP01_0118000.1	663	624	18.99	28	270.99	1512	29	366.96	6	10	29	111	2008.65	20	729	10	27	61.8805	124.874	202.852	342.609	215.61	53.6323	121.934	56.4971	235.024	151.512	320.021	177.204	78.0835	147.673	60.1227	63.466	48.3128	90.6677	185.91	165.306	131.106	413.056	403.945	136.522	141.796	72.6294	113.318	70.5333	101.959	56.0734
PVP01_0118100	AP2 domain transcription factor%2C putative	PVP01_0118100.1	7794	7755	170	44	292	2935.8	24	4327.4	8	32	29.02	263	7949.84	42	10406.3	28	733.08	44.5739	15.7896	17.5878	53.5273	14.3577	50.8906	13.0818	14.5472	18.9241	28.8856	101.914	29.943	89.6875	33.2706	131.35	45.7159	12.4398	11.4644	14.9694	14.3324	24.9952	64.5337	128.641	9.09111	23.96	68.9166	130.158	7.56721	22.9712	122.503
PVP01_0118200	glutamate dehydrogenase%2C putative	PVP01_0118200.1	3744	3705	43	12	304	814.11	14	635	10	69	18	209	1521	16	1013	10	48	23.599	9.01349	38.3262	31.0689	17.5305	15.6307	34.2272	65.6556	24.5688	48.0469	40.8131	23.8759	18.2742	24.8712	18.0017	24.2036	56.1446	6.54444	19.4345	31.2323	41.5758	37.4573	51.5161	11.1001	19.1052	21.1672	26.5202	19.7988	17.172	16.7892
PVP01_0118300	conserved Plasmodium protein%2C unknown function	PVP01_0118300.1	10776	10737	217.51	35.01	356.07	938.69	30.85	1461.6	20.39	30	15.02	223.36	1796.53	21	1419.79	11	928.01	41.1917	9.07421	15.4904	12.3615	13.3299	12.4148	24.0821	9.85029	7.07434	17.7186	16.6345	10.8134	8.83807	9.44049	120.096	42.2471	8.42335	6.58853	5.59597	12.6233	15.3322	14.9033	20.9968	8.44034	8.65278	16.8122	12.8261	13.9303	6.51805	112.008
PVP01_0118400	mannose-6-phosphate isomerase%2C putative	PVP01_0118400.1	2577	2538	100	151	610	1605	39	2588.79	3	133	49	336	3708	18	5291.77	15	419.77	80.1165	165.571	112.266	89.4158	71.2898	93.0246	14.9896	184.744	97.6346	112.76	145.247	39.2111	139.356	54.4608	229.815	82.1692	157.982	120.217	77.2312	91.4866	97.5731	107.802	183.337	45.1399	31.3762	125.975	202.239	8.67076	37.6017	214.337
PVP01_0118500	sentrin-specific protease 2%2C putative	PVP01_0118500.1	5001	4962	71	8	107	359	6.01	491	0	12	16	55	700	4	513	1	19	29.0948	4.48676	10.0725	10.2298	5.61917	9.02438	0	8.5258	16.3066	9.4409	14.0249	4.45688	6.90998	1.85707	5.32055	29.8402	7.29073	3.25771	12.8989	8.20817	8.16937	12.3333	17.7029	3.558	3.56634	12.2209	10.028	0	1.28219	4.9622
PVP01_0118600	conserved Plasmodium protein%2C unknown function	PVP01_0118600.1	378	339	25	40	380	964	10	464	8	17	20	175	1461	16	840	8	43	149.953	328.368	523.594	402.076	136.853	124.828	299.261	176.791	298.352	439.689	428.459	260.945	165.614	217.458	176.25	153.794	151.181	238.418	236.004	426.681	380.47	484.752	540.82	86.6539	208.804	169.043	240.345	173.108	150.141	164.379
PVP01_0118700	nucleolar protein 10%2C putative	PVP01_0118700.1	1725	1686	185	13	141	404	5	211	2	63	13	138	810	14	359	5	1	223.114	21.4578	39.0636	33.8809	13.7584	11.4135	15.0429	131.733	38.9928	69.7154	47.7624	45.9091	14.2316	27.3273	0.824141	228.831	112.65	15.5799	30.8442	31.8332	60.3259	40.8475	60.2878	8.71164	36.7358	15.4562	20.6534	8.70162	18.8678	0.768635
PVP01_0118800	protein kinase%2C putative	PVP01_0118800.1	2166	2127	158	4	1	20	1	263.98	0	66	4	3	15	1	26	2	0	151.044	5.2335	0.219605	1.32952	2.18116	11.3187	0	109.392	9.51024	1.20133	0.701104	2.59932	0.817	8.66458	0	154.914	93.5456	3.7999	7.52282	0.178958	1.03953	1.60289	0.884965	1.38108	2.07995	15.3279	1.18566	0	5.98233	0
PVP01_0118900	von Willebrand factor A domain-related protein%2C putative	PVP01_0118900.1	888	849	0	0	0	0	0	27	0	0	0	0	0	0	3	0	2	0	0	0	0	0	2.90034	0	0	0	0	0	0	0.236173	0	3.27327	0	0	0	0	0	0	0	0	0	0	3.92766	0.342743	0	0	3.05281
PVP01_0119200	Plasmodium exported protein (PHISTc)%2C unknown function	PVP01_0119200.1	2133	2094	49	43	27	158	102	49261.8	357	46	19	42	133	42	17836	210	36	47.5809	57.1468	6.02279	10.6687	225.984	2145.49	2161.98	77.4447	45.8856	17.0836	6.31442	110.892	569.293	924.118	23.8883	48.8	66.2259	41.4926	36.2965	4.90802	14.7828	12.8624	7.97035	143.091	88.7344	2905.44	826.18	1250.6	638.044	22.2794
PVP01_0119300	Plasmodium exported protein%2C unknown function	PVP01_0119300.1	672	633	9	0	0	0	0	15	0	0	0	3	0	3	1	0	0	28.9103	0	0	0	0	2.16113	0	0	0	4.03669	0	26.2027	0.105587	0	0	29.651	0	0	0	0	3.49301	0	0	0	20.967	2.92662	0.153233	0	0	0
PVP01_0119400	Plasmodium exported protein%2C unknown function	PVP01_0119400.1	897	858	11	17	17	9	6	48	0	1	4	21	8	2	32	7	0	26.0687	55.1393	9.25491	1.48315	32.4428	5.10207	0	4.10888	23.5761	20.8468	0.92696	12.8876	2.49275	75.1788	0	26.7366	3.51366	40.0351	18.6492	7.5419	18.0391	1.78812	1.17005	20.5424	10.3125	6.90927	3.61758	0	51.9062	0
PVP01_0119500	ring-exported protein 3%2C putative	PVP01_0119500.1	1011	972	78	33	160	129	11	550	6	10	7	34	109	8	443	8	0	163.171	94.4817	76.889	18.7653	52.5026	51.6047	78.2789	36.2697	36.4192	29.7934	11.1486	45.5042	30.4617	75.8418	0	167.351	31.0156	68.6005	28.8085	62.6575	25.7807	22.6238	14.0722	33.2441	36.4119	69.8835	44.2071	45.2806	52.3639	0
PVP01_0119600	Plasmodium exported protein%2C unknown function	PVP01_0119600.1	681	642	37	0	0	10	0	28	0	12	4	1	20	0	3	2	0	117.187	0	0	2.2024	0	3.97755	0	65.8957	31.5082	1.3267	3.09709	0	0.312322	28.7065	0	120.19	56.3499	0	24.9237	0	1.14802	2.65526	3.90928	0	0	5.38643	0.453254	0	19.82	0
PVP01_0119700	VIR protein%2C pseudogene	PVP01_0119700.1	1323	1284	0	21	148	412	23	167	2	3	16	51	459	6	135	2	0	0	45.515	53.8403	45.3694	83.1031	11.8616	19.7526	8.23696	63.0165	33.8308	35.5391	25.8353	7.02724	14.3532	0	0	7.04374	33.0471	49.8475	43.8749	29.2744	54.6984	44.859	52.62	20.6731	16.0631	10.1982	11.426	9.90999	0
PVP01_0119800	PIR protein	PVP01_0119800.1	1455	1416	32	1	3	0	1	12	0	0	0	3	1.27	0	4	0	0	45.9516	1.96534	0.98962	0	3.27636	0.772877	0	0	0	1.80454	0.0891659	0	0.188805	0	0	47.1289	0	1.42697	0	0.80645	1.5615	0	0.112549	2.07455	0	1.04664	0.274001	0	0	0
PVP01_0119900	PIR protein	PVP01_0119900.1	1473	1434	19	0	0	0	0	112	0	0	0	1	0	0	3	1	0	26.9413	0	0	0	0	7.12298	0	0	0	0.593961	0	0	0.139826	6.42592	0	27.6315	0	0	0	0	0.513965	0	0	0	0	9.646	0.202921	0	4.43669	0
PVP01_0120000	PIR protein%2C pseudogene	PVP01_0120000.1	915	876	0	1	1	25	0	41	7	0	0	0	34	0	29	0	0	0	3.17684	0.53322	4.03522	0	4.26847	101.334	0	0	0	3.85863	0	2.21264	0	0	0	0	2.30662	0	0.434525	0	4.86495	4.87054	0	0	5.7804	3.21106	58.6167	0	0
PVP01_0120100	PIR protein	PVP01_0120100.1	1491	1452	13	0	0	0	0	2	0	0	0	0	1	0	4	0	0	18.205	0	0	0	0	0.125619	0	0	0	0	0.0684687	0	0.184124	0	0	18.6714	0	0	0	0	0	0	0.0864243	0	0	0.170115	0.267207	0	0	0
PVP01_0120200	PIR protein	PVP01_0120200.1	1173	1134	0	0	0	1	0	3.03	0	0	0	0	0	0	0	0	0	0	0	0	0.124686	0	0.243681	0	0	0	0	0	0	0	0	0	0	0	0	0	0	0	0.150324	0	0	0	0.329995	0	0	0	0
PVP01_0120300	PIR protein%2C pseudogene	PVP01_0120300.1	1005	966	0	0	0	0	0	0	0	0	0	0	0	0	0	0	0	0	0	0	0	0	0	0	0	0	0	0	0	0	0	0	0	0	0	0	0	0	0	0	0	0	0	0	0	0	0
PVP01_0120400	PIR protein	PVP01_0120400.1	1656	1617	1	0	0	0.23	0	3.47	0	0	0	0	1.1	0.99	0	0	0	1.25749	0	0	0.0201117	0	0.19571	0	0	0	0	0.0676303	3.38496	0	0	0	1.28971	0	0	0	0	0	0.0242471	0.085366	0	2.7086	0.265032	0	0	0	0
PVP01_0120500	VIR protein	PVP01_0120500.1	1089	1050	19.49	0	0	3.57	1.44	25	0	0	0	0	0	3.13	4.5	1.66	3.13	37.743	0	0	0.48074	6.3625	2.17142	0	0	0	0	0	16.481	0.286444	14.5681	4.14204	38.71	0	0	0	0	0	0.57959	0	4.02866	13.1879	2.94055	0.415698	0	10.0584	3.86307
PVP01_0120600	Plasmodium exported protein%2C unknown function%2C pseudogene	PVP01_0120600.1	1242	1203	18	0	2	0	0	8.43	0	0	0	0	0	0	0	0	1	30.4243	0	0.77656	0	0	0.639079	0	0	0	0	0	0	0	0	1.15503	31.2038	0	0	0	0.632825	0	0	0	0	0	0.865447	0	0	0	1.07724
PVP01_0120700	Plasmodium exported protein%2C unknown function	PVP01_0120700.1	531	492	0	0	0	0	0	0	0	0	0	0	0	0	0	0	0	0	0	0	0	0	0	0	0	0	0	0	0	0	0	0	0	0	0	0	0	0	0	0	0	0	0	0	0	0	0
PVP01_0120800	PIR protein	PVP01_0120800.1	750	711	0	0	0	0	0	0	0	0	0	0	0	0	0	0	0	0	0	0	0	0	0	0	0	0	0	0	0	0	0	0	0	0	0	0	0	0	0	0	0	0	0	0	0	0	0
PVP01_0120900	PIR protein	PVP01_0120900.1	1089	1050	0	0	0	0	0	13	0	0	0	0	0	0	0	1	0	0	0	0	0	0	1.12914	0	0	0	0	0	0	0	8.77598	0	0	0	0	0	0	0	0	0	0	0	1.52909	0	0	6.05925	0
PVP01_0121000	PIR protein	PVP01_0121000.1	1383	1344	0	0	0	0	0	18	1	2	0	0	0	0	0	0	0	0	0	0	0	0	1.22142	9.4354	5.24616	0	0	0	0	0	0	0	0	4.48619	0	0	0	0	0	0	0	0	1.65406	0	5.45794	0	0
PVP01_0121100	VIR protein	PVP01_0121100.1	1032	993	0	0	0	0	0	0	0	0	0	0	0	0	0	0	0	0	0	0	0	0	0	0	0	0	0	0	0	0	0	0	0	0	0	0	0	0	0	0	0	0	0	0	0	0	0
PVP01_0121200	PIR protein%2C pseudogene	PVP01_0121200.1	1080	1041	0	0	0	0	0	18	0	0	0	0	0	0	0	0	0	0	0	0	0	0	1.57694	0	0	0	0	0	0	0	0	0	0	0	0	0	0	0	0	0	0	0	2.1355	0	0	0	0
PVP01_0121300	PIR protein%2C pseudogene	PVP01_0121300.1	1743	1704	0.22	0	0	0	0	0.15	0	0	0	0	0	0	2.5	0	0	0.262523	0	0	0	0	0.00802813	0	0	0	0	0	0	0.0980588	0	0	0.269249	0	0	0	0	0	0	0	0	0	0.0108718	0.142307	0	0	0
PVP01_0121400	PIR protein	PVP01_0121400.1	882	843	0	0	0	0	0	0	0	0	0	0	0	0	0	0	0	0	0	0	0	0	0	0	0	0	0	0	0	0	0	0	0	0	0	0	0	0	0	0	0	0	0	0	0	0	0
PVP01_0121500	VIR protein	PVP01_0121500.1	1515	1476	1	1.01	0	1	0	5.95	1.98	0	0.01	0	0	0	0.23	4.75	0.12	1.37761	1.9043	0	0.0957954	0	0.36764	17.0113	0	0.034262	0	0	0	0.010415	29.6546	0.112968	1.41291	0	1.38266	0.027102	0	0	0.115493	0	0	0	0.497862	0.0151146	9.84026	20.4746	0.105359
PVP01_0121600	PIR protein%2C pseudogene	PVP01_0121600.1	2016	1977	0	0	0	0	0	1	0	0	0	0	0	0	0	0	1	0	0	0	0	0	0.0461303	0	0	0	0	0	0	0	0	0.702834	0	0	0	0	0	0	0	0	0	0	0.06247	0	0	0	0.655498
PVP01_0121700	PIR protein	PVP01_0121700.1	1551	1512	0	0	0	0.22	0	99.89	0	0.02	1	0	3.05	0	21.68	0	4	0	0	0	0.0205732	0	6.02508	0	0.0466325	3.34462	0	0.200543	0	0.958349	0	3.67593	0	0.0398772	0	2.64567	0	0	0.0248035	0.253134	0	0	8.15922	1.39079	0	0	3.42836
PVP01_0121800	PIR protein	PVP01_0121800.1	1029	990	0	0	0	0	0	0	0	0	0	0	0	0	0	0	0	0	0	0	0	0	0	0	0	0	0	0	0	0	0	0	0	0	0	0	0	0	0	0	0	0	0	0	0	0	0
PVP01_0121900	Plasmodium exported protein%2C unknown function%2C pseudogene	PVP01_0121900.1	720	681	0	0	0	0	0	0	0	0	0	0	0	0	0	0	0	0	0	0	0	0	0	0	0	0	0	0	0	0	0	0	0	0	0	0	0	0	0	0	0	0	0	0	0	0	0
PVP01_0122000	Plasmodium exported protein%2C unknown function	PVP01_0122000.1	633	594	0	0	0	0	0	0.32	0	0	0	0	0	0	1.12	0	0	0	0	0	0	0	0.0491311	0	0	0	0	0	0	0.126022	0	0	0	0	0	0	0	0	0	0	0	0	0.0665337	0.182889	0	0	0
PVP01_0122100	PIR protein	PVP01_0122100.1	1530	1491	0	0	0	0	0	171.93	5	0	0	0	0	0	5.19	0	4	0	0	0	0	0	10.5164	42.5257	0	0	0	0	0	0.232652	0	3.72771	0	0	0	0	0	0	0	0	0	0	14.2414	0.337633	24.5991	0	3.47664
PVP01_0122200	PIR protein	PVP01_0122200.1	1308	1269	41.98	0	0	3.21	0	27.78	0	0	0.98	0	0	0	0.48	0.44	0	67.2658	0	0	0.357663	0	1.99647	0	0	3.90538	0	0	0	0.0252811	3.19504	0	68.9892	0	0	3.08925	0	0	0.431207	0	0	0	2.70364	0.0366889	0	2.20597	0
PVP01_0200100	PIR protein	PVP01_0200100.1	1167	1128	0	0	0	0	0	0	0	0	0.41	0	0	0	0	0	0	0	0	0	0	0	0	0	0	1.83812	0	0	0	0	0	0	0	0	0	1.454	0	0	0	0	0	0	0	0	0	0	0
PVP01_0200200	PIR protein	PVP01_0200200.1	2580	2541	31	0	0	1	0	7	0	0	0	0	1	0	2	0	4	24.8068	0	0	0.055645	0	0.251238	0	0	0	0	0.039125	0	0.0526068	0	2.18733	25.4424	0	0	0	0	0	0.0670868	0.0493853	0	0	0.340229	0.076345	0	0	2.04001
PVP01_0200300	PIR protein	PVP01_0200300.1	1779	1740	36	0	0	0	0	54.95	2	0	0	0	0	0	11	0	0	42.0695	0	0	0	0	2.88012	14.5761	0	0	0	0	0	0.422532	0	0	43.1473	0	0	0	0	0	0	0	0	0	3.90029	0.613195	8.43157	0	0
PVP01_0200400	PIR protein	PVP01_0200400.1	810	771	0	0	0	0	0	1	0	0	0	0	0	0	0	0	0	0	0	0	0	0	0.118287	0	0	0	0	0	0	0	0	0	0	0	0	0	0	0	0	0	0	0	0.160186	0	0	0	0
PVP01_0200500	PIR protein	PVP01_0200500.1	855	816	0	0	0	0	0	0	0	0	0	0	0	0	0	0	0	0	0	0	0	0	0	0	0	0	0	0	0	0	0	0	0	0	0	0	0	0	0	0	0	0	0	0	0	0	0
PVP01_0200600	PIR protein	PVP01_0200600.1	753	714	0	0	0	0	1	0	0	0	1	0	0	0	0	1	0	0	0	0	0	6.49765	0	0	0	7.08273	0	0	0	0	12.9058	0	0	0	0	5.6026	0	0	0	0	4.11424	0	0	0	0	8.91066	0
PVP01_0200700	VIR protein%2C pseudogene	PVP01_0200700.1	816	777	0	0	0	0	0	10	0	0	0	0	0	0	1	0	0	0	0	0	0	0	1.17374	0	0	0	0	0	0	0.0860192	0	0	0	0	0	0	0	0	0	0	0	0	1.58949	0.124834	0	0	0
PVP01_0200800	PIR protein%2C pseudogene	PVP01_0200800.1	810	771	9	0	0	1	0	0	0	0	0	0	0	0	0	0	0	23.7357	0	0	0.18339	0	0	0	0	0	0	0	0	0	0	0	24.3438	0	0	0	0	0	0.221099	0	0	0	0	0	0	0	0
PVP01_0200900	PIR protein	PVP01_0200900.1	999	960	0	0	0	0	0	0	0	0	0	0	0	0	1	0	0	0	0	0	0	0	0	0	0	0	0	0	0	0.0696218	0	0	0	0	0	0	0	0	0	0	0	0	0	0.101038	0	0	0
PVP01_0201000	PIR protein	PVP01_0201000.1	1203	1164	0	0	0	0	0	29	0	0	0	0	0	0	2	0	0	0	0	0	0	0	2.27215	0	0	0	0	0	0	0.11484	0	0	0	0	0	0	0	0	0	0	0	0	3.07697	0.16666	0	0	0
PVP01_0201100	tryptophan-rich protein	PVP01_0201100.1	984	945	57	3	19	279	3	234.25	0	16	8	23	423	3	190	3	0	122.647	8.83465	9.39144	41.7449	14.728	22.6069	0	59.6896	42.8112	20.7302	44.5007	17.5516	13.4381	29.2533	0	125.789	51.0429	6.41459	33.8646	7.65316	17.9382	50.3286	56.1708	9.32561	14.0446	30.6144	19.5019	0	20.1975	0
PVP01_0201200	Plasmodium exported protein%2C unknown function	PVP01_0201200.1	1272	1233	52	71	283	686	12	1824	4	2	22	164	797.99	13	1807	7	0	85.7539	160.249	107.21	78.6669	45.1516	134.913	41.1393	5.71844	90.2316	113.289	64.3417	58.2919	97.9515	52.3142	0	87.951	4.89005	116.352	71.3753	87.366	98.031	94.8425	81.2151	28.5895	46.6444	182.701	142.151	23.7971	36.1196	0
PVP01_0201300	lysophospholipase%2C putative%2C pseudogene	PVP01_0201300.1	1086	1047	4	0	0	0	0	102	5	7	0	0	0	0	38	0	0	7.76832	0	0	0	0	8.88477	60.5596	23.5701	0	0	0	0	2.42579	0	0	7.96735	20.1557	0	0	0	0	0	0	0	0	12.0318	3.5204	35.0309	0	0
PVP01_0201400	PIR protein	PVP01_0201400.1	1029	990	0	0	1	0	0	520	3	0	0	1	0	0	157.74	0	1	0	0	0.471819	0	0	47.9028	38.4278	0	0	0.860344	0	0	10.6493	0	1.40354	0	0	0	0	0.384489	0.74447	0	0	0	0	64.8704	15.4547	22.2287	0	1.30901
PVP01_0201500	PIR protein	PVP01_0201500.1	1476	1437	0	0	0	5	2	165	0	0	0	0	0	0	95	0	1	0	0	0	0.491976	6.45695	10.4718	0	0	0	0	0	0	4.41858	0	0.966947	0	0	0	0	0	0	0.593137	0	4.08847	0	14.181	6.41242	0	0	0.901822
PVP01_0201600	PIR protein	PVP01_0201600.1	1644	1605	0	0	0	5	0	87	2	0	0	4	0	1	47	1	0	0	0	0	0.44048	0	4.94353	15.8021	0	0	2.12272	0	3.44471	1.95722	5.74129	0	0	0	0	0	0	1.83682	0.531052	0	0	2.75641	6.69457	2.84039	9.14077	3.964	0
PVP01_0201700	PIR protein	PVP01_0201700.1	1224	1185	5	0	0	11	0	332	1	9	0	2	10	1	316.93	2	4	8.57956	0	0	1.31252	0	25.5513	10.7014	26.7753	0	1.43754	0.838958	4.66562	17.8756	15.5524	4.6903	8.79938	22.8966	0	0	0	1.24393	1.5824	1.05897	0	3.73337	34.6018	25.9418	6.19027	10.7379	4.37441
PVP01_0201800	PIR protein	PVP01_0201800.1	1140	1101	57	1	1	24.99	0	529.41	0	1	0	2	14	1	338.13	3	0	105.269	2.52762	0.424251	3.2093	0	43.8528	0	3.20201	0	1.54721	1.26415	5.02158	20.5264	25.1084	0	107.966	2.73816	1.83524	0	0.345726	1.33883	3.8692	1.59567	0	4.01821	59.3859	29.7887	0	17.3357	0
PVP01_0201900	PIR protein	PVP01_0201900.1	792	753	7	0	0	50	2	463	0	8	0	8	36	2	512	0	2	18.9024	0	0	9.38871	12.3222	56.0762	0	37.4546	0	9.04904	4.75298	14.6846	45.4455	0	3.69058	19.3867	32.0289	0	0	0	7.83029	11.3192	5.99943	7.8023	11.7505	75.9389	65.9523	0	0	3.44202
PVP01_0202000	hypothetical protein	PVP01_0202000.1	1929	1890	0	0	0	0	0	478	0	0	0	0	0	1	169.67	1	0	0	0	0	0	0	23.0653	0	0	0	0	0	2.92527	6.00011	4.87554	0	0	0	0	0	0	0	0	0	0	2.34076	31.2352	8.7076	0	3.36625	0
PVP01_0202100	Plasmodium exported protein%2C unknown function	PVP01_0202100.1	969	930	0	0	2.9	17	0	436.85	3.94	3	0	3	15	1	100	2	1	0	0	1.45655	2.58462	0	42.8393	53.7246	11.3723	0	2.74755	1.60349	5.9449	7.18676	19.8167	1.49409	0	9.7249	0	0	1.18696	2.3775	3.11608	2.024	0	4.75704	58.0133	10.4297	31.0771	13.6822	1.39346
PVP01_0202200	tryptophan-rich protein	PVP01_0202200.1	1443	1404	0	0	0	18	0	733	0	0	1	0	10	2	274	3	0	0	0	0	1.81274	0	47.6134	0	0	3.6019	0	0.708095	7.87573	13.0437	19.6897	0	0	0	0	2.84919	0	0	2.18548	0.893789	0	6.30206	64.4785	18.9295	0	13.5945	0
PVP01_0202300	Plasmodium exported protein%2C unknown function	PVP01_0202300.1	2415	2376	43	3	1	0	3	5071.11	28	2	0	2	1	5	1401.9	18	2	36.799	3.51378	0.196591	0	5.85773	194.648	149.441	2.96752	0	0.716953	0.041842	11.6346	39.4354	69.8089	1.16961	37.7418	2.53764	2.55126	0	0.160204	0.620392	0	0.0528148	3.70905	9.30986	263.594	57.2302	86.4449	48.1986	1.09084
PVP01_0202400	Plasmodium exported protein%2C unknown function	PVP01_0202400.1	843	804	0	0	13	13	0	108	3	0	0	4	2	0	42	0	0	0	0	7.55262	2.28622	0	12.2507	47.3178	0	0	4.23752	0.247305	0	3.49148	0	0	0	0	0	0	6.1547	3.66679	2.75632	0.312159	0	0	16.59	5.06697	27.3711	0	0
PVP01_0202500	Plasmodium exported protein%2C unknown function	PVP01_0202500.1	768	729	0	17	35	214	12	6648.15	52	20	6	23	214	12	2470.98	41	2	0	64.8965	22.426	41.5066	76.3674	831.699	904.556	96.7193	41.622	26.8725	29.184	91.0084	226.547	518.252	3.81208	0	82.7083	47.1195	32.9239	18.2751	23.2532	50.0413	36.8374	48.355	72.8238	1126.29	328.773	523.243	357.82	3.55533
PVP01_0202600	Plasmodium exported protein (PHIST)%2C unknown function	PVP01_0202600.1	3093	3054	73	4	13	93	14	772.73	14	6	0	6	89	0	292	5	6	48.6035	3.64494	1.98831	4.30571	21.2674	23.0755	58.1324	6.92617	0	1.67336	2.89721	0	6.39043	15.0864	2.72987	49.8488	5.92283	2.64649	0	1.62029	1.44799	5.19106	3.65699	13.4663	0	31.2491	9.27404	33.6269	10.4162	2.54601
PVP01_0203000	multidrug resistance-associated protein 1%2C putative	PVP01_0203000.1	5181	5142	48	6	7	63	0	221	4	2	4	24	109	0	49	1	1	18.9812	3.24728	0.635882	1.73237	0	3.9197	9.86478	1.37122	3.93393	3.97545	2.10743	0	0.636913	1.79206	0.270226	19.4675	1.17259	2.35775	3.11183	0.518185	3.44003	2.08858	2.66009	0	0	5.30809	0.924313	5.70631	1.2373	0.252026
PVP01_0203100	conserved Plasmodium protein%2C unknown function	PVP01_0203100.1	489	450	0	1	14	13	0	65	0	0	0	8	23	0	3	0	0	0	6.18425	14.532	4.08472	0	13.1733	0	0	0	15.1421	5.08129	0	0.445579	0	0	0	0	4.49021	0	11.8423	13.1027	4.92462	6.41383	0	0	17.8394	0.646642	0	0	0
PVP01_0203200	TatD-like deoxyribonuclease%2C putative	PVP01_0203200.1	1365	1326	21	51	415	1294	29	239	5	7	6	194	1797.5	7	584.58	7	4	32.2025	107.035	146.189	137.982	101.463	16.4379	47.8174	18.6108	22.8827	124.614	134.767	29.1865	29.4657	48.6451	4.19156	33.0275	15.9148	77.7152	18.1007	119.131	107.83	166.354	170.109	64.2454	23.3547	22.2604	42.7617	27.6601	33.5863	3.90926
PVP01_0203300	conserved protein%2C unknown function	PVP01_0203300.1	246	207	0	2	30	95	4	7	0	0	3	20	194	0	51	1	0	0	26.8881	67.6958	64.891	89.6487	3.08404	0	0	73.2909	82.2938	93.173	0	16.4671	44.5158	0	0	0	19.5227	57.9748	55.1658	71.2102	78.234	117.607	56.7646	0	4.17644	23.8976	0	30.7353	0
PVP01_0203400	eukaryotic translation initiation factor 4E%2C putative	PVP01_0203400.1	2040	2001	215	212	1153	4619.98	51	4127.88	20	252	102	643	3879.97	115.87	3342.14	66.47	96.71	218.477	294.842	269.149	326.456	118.244	188.136	126.748	443.981	257.782	273.698	192.77	320.149	111.633	306.1	67.1558	224.074	379.665	214.076	203.911	219.332	236.835	393.582	243.323	74.8705	256.179	254.776	162.007	73.318	211.342	62.6328
PVP01_0203500	conserved Plasmodium protein%2C unknown function	PVP01_0203500.1	468	429	12	31	114	425.04	5	172	1	10	3	54	698	6	303	6	3	56.8771	201.096	124.125	140.089	54.0714	36.5649	29.5599	82.1776	35.3641	107.212	161.755	77.3253	47.2065	128.878	9.7168	58.3344	70.2732	146.01	27.9738	101.15	92.7725	168.894	204.174	34.2374	61.8748	49.5165	68.5079	17.099	88.982	9.06237
PVP01_0203600	conserved Plasmodium protein%2C unknown function	PVP01_0203600.1	801	762	18.92	50	258	1168.25	16	383.01	8	23.27	22	178.96	1647.91	11.99	702.07	7.99	18.99	50.487	182.606	158.152	216.776	97.4136	45.8403	133.136	107.659	146.005	200.036	214.999	86.9946	61.5803	96.6221	34.6282	51.7805	92.0637	132.585	115.493	128.88	173.095	261.35	271.382	61.6812	69.6119	62.0774	89.3677	77.0128	66.7114	32.2959
PVP01_0203700	UMP-CMP kinase%2C putative	PVP01_0203700.1	1122	1083	53	68	440	1412.99	6	438.99	1	90	39	172	2185	33	967	13	6	99.5087	174.735	189.773	184.477	25.7026	36.9674	11.7093	292.971	182.111	135.272	200.577	168.466	59.678	110.611	7.69807	102.058	250.531	126.87	144.054	154.648	117.053	222.409	253.178	16.2746	134.805	50.0616	86.607	6.77328	76.3701	7.17961
PVP01_0203800	conserved Plasmodium protein%2C unknown function	PVP01_0203800.1	2175	2136	21	26	144.97	688	9	1774.94	2	25	13.87	76	731	30	3102.43	9	5.02	19.9909	33.8744	31.7021	45.5426	19.5477	75.7836	11.8738	41.2619	32.8378	30.3054	34.0232	77.6511	97.0771	38.8263	3.26559	20.5031	35.2846	24.5953	25.9755	25.8343	26.2238	54.9072	42.9456	12.3774	62.1355	102.627	140.882	6.86841	26.8071	3.04565
PVP01_0203900	replication factor c protein%2C putative	PVP01_0203900.1	3318	3279	30	21	174	753	7	2429	1	44	32	143.89	1824.73	23	4671.38	14	39	18.6034	17.8229	24.7867	32.4702	9.90401	67.5583	3.86739	47.3066	49.3523	37.3763	55.3243	38.7806	95.2182	39.3434	16.5266	19.0801	40.4537	12.9407	39.0388	20.1989	32.3424	39.1467	69.8328	6.27111	31.0317	91.4881	138.184	2.2371	27.1641	15.4135
PVP01_0204000	conserved Plasmodium protein%2C unknown function	PVP01_0204000.1	345	306	10	1	28	96	3	96	2	0	5	10	234	0	206	1	0	66.4496	9.09449	42.7412	44.3589	45.4835	28.6116	82.8835	0	82.6319	27.8347	76.0244	0	44.9948	30.1136	0	68.1521	0	6.60325	65.3637	34.8302	24.0858	53.4801	95.9614	28.7997	0	38.7461	65.2981	47.9442	20.7915	0
PVP01_0204100	kinesin-8%2C putative	PVP01_0204100.1	4320	4281	22	6	10	88	0	1485.35	3	5.82	2	17	204	1	2073.76	14	5	10.4494	3.90037	1.0911	2.90649	0	31.6429	8.8866	4.79279	2.36257	3.38229	4.73744	1.29146	32.3765	30.1347	1.62287	10.7171	4.0985	2.83195	1.86884	0.889148	2.92675	3.50412	5.97981	0	1.03341	42.8511	46.986	5.14048	20.8061	1.51357
PVP01_0204200	adenylate kinase-like protein 1%2C putative	PVP01_0204200.1	582	543	28	121	290	419	8	190	3	29	51	205	639	21	393	9	9	104.851	620.134	249.464	109.105	68.351	31.9114	70.0617	188.282	474.974	321.56	116.993	213.82	48.3737	152.731	23.0304	107.537	161.007	450.262	375.715	203.291	278.251	131.54	147.674	43.2791	171.096	43.2148	70.2017	40.5274	105.451	21.4793
PVP01_0204300	transcription initiation factor TFIIB%2C putative	PVP01_0204300.1	1101	1062	77	54	273	1063	15	403	10	81	38	183	1306	20	798	9	284	147.428	141.504	120.074	141.527	65.5271	34.6077	119.408	268.888	180.95	146.769	122.258	104.12	50.2221	78.0913	371.581	151.205	229.936	102.742	143.135	97.8492	127.002	170.628	154.32	41.4911	83.3153	46.8661	72.8842	69.0722	53.9171	346.555
PVP01_0204400	chromatin assembly factor 1 protein WD40 domain%2C putative	PVP01_0204400.1	1344	1305	39	120	872	2535	55	582	1	51	115	432	4382	26	1797	9	9	60.767	255.9	312.116	274.662	195.527	40.6729	9.71738	137.775	445.642	281.956	333.826	110.152	92.0352	63.5502	9.58278	62.3239	117.817	185.802	352.513	254.346	243.981	331.138	421.371	123.805	88.1419	55.0796	133.565	5.62105	43.8773	8.93737
PVP01_0204500	phosphatidylinositol-4-phosphate 5-kinase%2C putative	PVP01_0204500.1	4506	4467	69	15	110	593	12	2620	8	44	12.61	108	977	34	4191.9	4	490.98	31.4085	9.34491	11.5024	18.7702	12.4629	53.4907	22.7109	34.7254	14.2757	20.5928	21.7439	42.0815	62.7207	8.25142	152.724	32.2132	29.695	6.78507	11.2924	9.37338	17.8193	22.6298	27.4461	7.89138	33.6731	72.4375	91.0228	13.1372	5.69708	142.438
PVP01_0204600	bromodomain protein%2C putative	PVP01_0204600.1	4704	4665	88	15	49	155	24	1876	5	13	3.54	70	209	4	1600	9	64	38.357	8.94828	4.90631	4.69798	23.8679	36.6753	13.5918	9.82432	3.83752	12.7807	4.45403	4.74063	22.9237	17.7777	19.0628	39.3397	8.40115	6.49709	3.03557	3.99819	11.0593	5.66399	5.62208	15.1129	3.79339	49.666	33.2677	7.86223	12.2744	17.7789
PVP01_0204700	DNA-directed RNA polymerase II subunit RPB9%2C putative	PVP01_0204700.1	759	720	9	42	172	441	4	413	4	6	16	83	781.57	7	890	12	58	25.417	162.337	111.585	86.6038	25.774	52.3131	70.451	29.3785	112.379	98.1868	107.918	53.7518	82.6178	153.58	111.932	26.0682	25.1227	117.868	88.8947	90.9317	84.9627	104.411	136.219	16.3198	43.0115	70.8428	119.898	40.7526	106.037	104.393
PVP01_0204800	FAD-linked sulfhydryl oxidase ERV1%2C putative	PVP01_0204800.1	417	378	23	9	103	197	16	178	0	8	8	106	240	4	184	4	0	123.723	66.2599	127.279	73.6895	196.373	42.9458	0	74.612	107.028	238.848	63.1216	58.5054	32.5344	97.5109	0	126.893	63.8036	48.1094	84.6616	103.721	206.679	88.8416	79.6749	124.341	46.8153	58.1576	47.2151	0	67.325	0
PVP01_0204900	selenocysteine-specific elongation factor selB homologue%2C putative	PVP01_0204900.1	2331	2292	72	17	127	396	20	289	0	19	12	82	1092	19	608	4	13	63.8751	20.6412	25.8821	24.4293	40.4827	11.4994	0	29.2247	26.4768	30.4724	47.366	45.8318	17.7299	16.0816	7.88112	65.5116	24.9911	14.987	20.9438	21.0915	26.3683	29.4525	59.7875	25.6332	36.674	15.5726	25.7302	0	11.1033	7.35032
PVP01_0205000	conserved Plasmodium protein%2C unknown function	PVP01_0205000.1	684	645	0	0	1	8	0	52	0	0	0	0	8	0	40	0	1	0	0	0.724187	1.75372	0	7.35252	0	0	0	0	1.23307	0	4.14492	0	2.15427	0	0	0	0	0.590146	0	2.11433	1.55644	0	0	9.95685	6.01527	0	0	2.00918
PVP01_0205100	conserved Plasmodium protein%2C unknown function	PVP01_0205100.1	501	462	5	2	96	268	1	306	0	0	5	64	250	4	384	2	1	22.006	12.0472	97.0599	82.0208	10.0418	60.4049	0	0	54.7302	117.99	53.7968	47.8681	55.5527	39.8908	3.00758	22.5698	0	8.74717	43.2929	79.0949	102.099	98.886	67.9048	6.35837	38.3034	81.8008	80.6203	0	27.542	2.80502
PVP01_0205200	phosphatidate cytidylyltransferase%2C putative	PVP01_0205200.1	1776	1737	2	2	0	33	2	548	0	0	1	1	78	1	1068	2	1	2.34123	3.20428	0	2.68624	5.34176	28.7722	0	0	2.91138	0.490352	4.4643	3.18294	41.0949	10.61	0.799944	2.40121	0	2.32653	2.30297	0	0.42431	3.23859	5.63504	3.38234	2.54695	38.9636	59.6385	0	7.32552	0.746067
PVP01_0205300	phenylalanine--tRNA ligase alpha subunit%2C putative	PVP01_0205300.1	1710	1671	60	50	330	1338	19	1303	4	56	53	264	1765.26	24	2074.84	12	32	73.011	83.2709	92.2461	113.217	52.7511	71.1149	30.3559	118.147	160.398	134.566	105.025	79.4077	82.9897	66.1743	26.6093	74.8816	101.032	60.4607	126.878	75.1721	116.442	136.497	132.567	33.4014	63.541	96.3044	120.438	17.5595	45.6891	24.8171
PVP01_0205400	rRNA biogenesis protein RRP36%2C putative	PVP01_0205400.1	591	552	6	14	58	248	1	312	2	14	7	37	365	16	260	3	40	22.1017	70.5812	49.0794	63.5248	8.40457	51.5476	45.9463	89.4128	64.1295	57.0913	65.7374	160.254	31.4811	50.0803	100.689	22.668	76.4603	51.247	50.7279	39.9952	49.4021	76.5869	82.9767	5.32168	128.233	69.8062	45.6866	26.5778	34.5772	93.9072
PVP01_0205500	cold-shock protein%2C putative	PVP01_0205500.1	435	396	0	1	59	122	0	17	0	6	5	12	136	3	50	0	0	0	7.02756	69.5933	43.5608	0	3.91513	0	53.4154	63.8519	25.8103	34.143	41.8846	8.439	0	0	0	45.6776	5.10251	50.5083	56.7121	22.3341	52.5178	43.0969	0	33.5155	5.30191	12.247	0	0	0
PVP01_0205600	N-acetyltransferase%2C putative	PVP01_0205600.1	480	441	0	15	118	418	7	82	0	4	2	59	726	10	189	1	6	0	94.657	124.984	134.02	73.64	16.9577	0	31.9766	22.9346	113.952	163.665	125.369	28.6444	20.8952	18.9048	0	27.3444	68.7277	18.1418	101.85	98.6043	161.577	206.586	46.628	100.318	22.9643	41.5698	0	14.4268	17.6315
PVP01_0205700	tubulin-specific chaperone a%2C putative	PVP01_0205700.1	507	468	14	1	28	170	0	75	4	1	5	16	264	2	203	4	32	60.8269	5.9464	27.9462	51.3611	0	14.6153	108.386	7.53295	54.0285	29.1193	56.0811	23.6272	28.9912	78.7588	95.0087	62.3854	6.44171	4.31751	42.7378	22.7736	25.1975	61.922	70.7881	0	18.9062	19.7922	42.0732	62.6963	54.3779	88.6098
PVP01_0205800	fatty acid elongation protein%2C GNS1/SUR4 family%2C putative	PVP01_0205800.1	954	915	1	108	197	876	51	186	1	0	32	120	1397	23	532	3	15	2.22225	328.475	100.567	135.367	258.585	18.5389	13.8592	0	176.859	111.704	151.787	138.974	38.8603	30.2124	22.7787	2.27918	0	238.496	139.9	81.9529	96.6591	163.202	191.592	163.733	111.206	25.1056	56.3956	8.0169	20.8597	21.2446
PVP01_0205900	cleavage and polyadenylation specificity factor subunit 5%2C putative	PVP01_0205900.1	804	765	2	17	77	281	2	254	0	14	6	61	735	13	690	1	3	5.31597	61.8425	47.0154	51.9369	12.1289	30.2806	0	64.5175	39.6633	67.9166	95.5178	93.9528	60.2842	12.0455	5.44903	5.45217	55.1713	44.9021	31.3746	38.3132	58.7694	62.6162	120.567	7.67991	75.1799	41.0063	87.4868	0	8.31662	5.08203
PVP01_0206000	LCCL domain-containing protein	PVP01_0206000.1	3270	3231	9	8	8	52	3	195	0	2	4	11	74	3	165	0	2	5.66395	6.89053	1.15655	2.27561	4.30763	5.50415	0	2.18225	6.26069	2.89977	2.27695	5.13348	3.41321	0	0.860107	5.80906	1.86612	5.00302	4.95235	0.94248	2.50922	2.74352	2.87407	2.72755	4.10775	7.45377	4.95338	0	0	0.802178
PVP01_0206100	photosensitized INA-labeled protein PHIL1%2C putative	PVP01_0206100.1	819	780	2	2	11	29	6	19	0	1	2	11	49	0	48	0	22	5.21374	7.13568	6.58732	5.25696	35.6871	2.22153	0	4.51977	12.9669	12.0117	6.2454	0	4.11304	0	39.1911	5.34732	3.86502	5.18101	10.2571	5.36806	10.394	6.3379	7.88322	22.5967	0	3.00841	5.969	0	0	36.5516
PVP01_0206200	conserved Plasmodium protein%2C unknown function	PVP01_0206200.1	1140	1101	5	23	78	257	18	491	0	6	11	51	294.06	13	667	4	9	9.23414	58.1354	33.0916	33.0048	75.8472	40.6712	0	19.2121	50.5248	39.4539	26.5526	65.2806	40.4906	33.4778	11.3583	9.47072	16.429	42.2104	39.9663	26.9666	34.1402	39.7913	33.5159	48.0256	52.2367	55.0773	58.7616	0	23.1143	10.5933
PVP01_0206300	secreted ookinete protein%2C putative	PVP01_0206300.1	3282	3243	33	21	133	498	18.98	1660	6.99	24	9	105	863	9	2525.21	6	7	20.691	18.0207	19.1565	21.7127	27.1521	46.6825	27.3332	26.0901	14.0344	27.5772	26.4559	15.3435	52.0435	17.0486	2.99923	21.2211	22.3106	13.0843	11.1016	15.6108	23.863	26.1773	33.3938	17.1924	12.2776	63.2178	75.5276	15.8109	11.771	2.79723
PVP01_0206400	conserved Plasmodium protein%2C unknown function	PVP01_0206400.1	927	888	24	15	67	380	2	89	0	8	7	59	703	3	225	3	6	54.9556	47.0087	35.243	60.5064	10.4489	9.14049	0	31.7605	39.8643	56.5909	78.7047	18.6782	16.935	31.131	9.38853	56.3636	27.1596	34.1317	31.5336	28.7198	48.969	72.9479	99.3447	6.61614	14.9461	12.3781	24.5768	0	21.494	8.75621
PVP01_0206500	conserved Plasmodium protein%2C unknown function	PVP01_0206500.1	654	615	28	12	92	496	21	5963	36.97	57	7	41	490	11	2084	19	8	92.5756	54.3008	69.8752	114.035	158.416	884.265	762.314	326.746	57.5602	56.7827	79.2099	98.8884	226.485	284.684	18.0748	94.9475	279.413	39.4262	45.5314	56.9419	49.135	137.483	99.9823	100.307	79.1293	1197.48	328.683	440.963	196.556	16.8575
PVP01_0206600	mitochondrial carrier protein%2C putative	PVP01_0206600.1	999	960	15	6	68	16	0	74	1	0	7	50	88	0	77	1	0	31.7712	17.3932	33.0863	2.35657	0	7.02996	13.2096	0	36.8745	44.3615	9.11318	0	5.36087	9.59872	0	32.5852	0	12.6287	29.1686	26.9623	38.3868	2.84113	11.5031	0	0	9.52004	7.77991	7.64111	6.6273	0
PVP01_0206700	conserved Plasmodium protein%2C unknown function	PVP01_0206700.1	6279	6240	976.11	605.88	1269.77	1375.5	832.51	5334.19	448.78	372.77	112.83	456.61	2445.62	186.53	9409.25	169.49	1532.82	318.074	270.21	95.0498	31.1679	618.955	77.9608	912.029	210.604	91.4406	62.3258	38.9639	165.269	100.783	250.29	341.323	326.223	180.096	196.192	72.3316	77.4568	53.9316	37.5766	49.1821	391.916	132.246	105.575	146.26	527.566	172.81	318.335
PVP01_0206800	conserved Plasmodium protein%2C unknown function	PVP01_0206800.1	2106	2067	36	5	174	632.94	1	627	0	18	27	85	765	12	741	6	9	35.4141	6.73177	39.3205	43.2965	2.24447	27.6643	0	30.7003	66.0575	35.0256	36.7942	32.0973	23.9604	26.7483	6.05008	36.3214	26.253	4.88775	52.253	32.0426	30.3083	52.1992	46.4433	1.42117	25.6839	37.4632	34.7722	0	18.468	5.64261
PVP01_0206900	proteasome subunit beta type-3%2C putative	PVP01_0206900.1	657	618	5	142	523	1659	20	1535	0	53	32	335	3002	22	3120	17	2	16.4511	639.44	395.297	379.567	150.14	226.523	0	302.342	261.855	461.704	482.926	196.817	337.429	253.481	4.49677	16.8726	258.544	464.279	207.133	322.131	399.52	457.615	609.571	95.0669	157.49	306.76	489.69	0	175.012	4.19391
PVP01_0207000	conserved Plasmodium protein%2C unknown function	PVP01_0207000.1	681	642	23	10	112	291	0	59	1	41	11	106	618	2	205	3	0	72.8461	43.3476	81.488	64.0898	0	8.38127	19.7526	225.144	86.6476	140.63	95.7	17.2236	21.342	43.0597	0	74.7125	192.529	31.4734	68.5403	66.4052	121.69	77.2681	120.797	0	13.7821	11.35	30.9723	11.426	29.73	0
PVP01_0207100	double-strand break repair protein MRE11%2C putative	PVP01_0207100.1	3207	3168	42	6	171	173	16	339	1	0	12	83	301	3	431	6	15	26.9574	5.27067	25.2128	7.72133	23.4309	9.75904	4.0029	0	19.1556	22.3152	9.44582	5.23557	9.09302	17.4522	6.57908	27.6481	0	3.82688	15.1525	20.5461	19.3097	9.309	11.9229	14.8362	4.18944	13.2158	13.1961	2.31549	12.0496	6.13598
PVP01_0207200	conserved Plasmodium membrane protein%2C unknown function	PVP01_0207200.1	1533	1494	41	20	218	1080.73	7	2774.87	1	15	21	151	1649.12	23	3284	7	59	55.8016	37.2545	68.1579	102.282	21.7371	169.389	8.48807	35.3958	71.0833	86.0862	109.739	85.1148	146.916	43.175	54.8733	57.2313	30.2683	27.0495	56.2285	55.5425	74.4919	123.313	138.517	13.7637	68.1078	229.388	213.21	4.90995	29.8096	51.1775
PVP01_0207300	serine/threonine protein kinase%2C putative	PVP01_0207300.1	9927	9888	128.98	10	138	245	6	1034	26	56	5	82	341	14	298.47	7	2793.21	26.5233	2.81444	6.519	3.50339	2.81512	9.53685	33.3445	19.966	2.55718	7.06338	3.4285	7.82794	2.01748	6.52341	392.513	27.2028	17.0736	2.04348	2.02278	5.31239	6.11207	4.22376	4.32761	1.7825	6.26382	12.9149	2.92784	19.2882	4.50399	366.077
PVP01_0207400	lipid/sterol:H+ symporter%2C putative	PVP01_0207400.1	4437	4398	324.69	67.4	263.32	1644.44	60.58	6317.53	26.6	73.71	52	177.41	4066.01	60.25	13848	29.74	69.86	150.116	42.6486	27.9666	52.8681	63.9041	131.004	76.6983	59.0856	59.7926	34.3582	91.9119	75.7408	210.449	62.3118	22.0715	153.962	50.5264	30.9659	47.2973	22.7902	29.7307	63.7389	116.015	40.4633	60.6068	177.407	305.412	44.3664	43.0223	20.585
PVP01_0207500	conserved Apicomplexan protein%2C unknown function	PVP01_0207500.1	537	498	1	42	153	727	8	475	0	1	10	129	1040	14	747	6	4	4.08305	234.704	143.507	206.413	74.5273	86.9875	0	7.07915	101.548	220.632	207.617	155.427	100.255	111.021	11.1607	4.18766	6.05365	170.412	80.3265	116.945	190.916	248.855	262.063	47.1898	124.371	117.799	145.494	0	76.6532	10.409
PVP01_0207600	carbon catabolite repressor protein 4%2C putative	PVP01_0207600.1	1008	969	38	0	27	76	3	81	0	0	1	9	113	0	46	4	2	79.7395	0	13.0152	11.0897	14.3632	7.62349	0	0	5.21886	7.9109	11.5935	0	3.17285	38.0383	2.86791	81.7825	0	0	4.12823	10.6062	6.84544	13.37	14.6338	9.09463	0	10.3238	4.60457	0	26.263	2.67475
PVP01_0207700	conserved Plasmodium protein%2C unknown function	PVP01_0207700.1	1383	1344	1	21	106	406	0	119	0	22	8	55	955	4	398	0	3	1.51291	43.483	36.8398	42.7128	0	8.07496	0	57.7077	30.1016	34.8555	70.6419	16.4546	19.7925	0	3.10157	1.55168	49.3481	31.5718	23.8111	30.021	30.161	51.4954	89.1675	0	13.1668	10.9352	28.7236	0	0	2.89268
PVP01_0207800	centrin-1%2C putative	PVP01_0207800.1	507	468	0	8	39	273	2	1616	0	2	11	27	231	7	1525	15	31	0	47.5712	38.9251	82.4798	19.8262	314.911	0	15.0659	118.863	49.1389	49.071	82.6952	217.791	295.345	92.0397	0	12.8834	34.5401	94.0232	31.7204	42.5207	99.4395	61.9396	12.5537	66.1716	426.456	316.067	0	203.917	85.8408
PVP01_0207900	2-C-methyl-D-erythritol 4-phosphate cytidylyltransferase%2C putative	PVP01_0207900.1	1848	1809	26	3	90	159	2	173	1	31	7	38	292	6	290	1	11	29.2246	4.61512	23.2388	12.4277	5.12916	8.72168	7.01005	60.4135	19.5685	17.8917	16.0473	18.3375	10.7146	5.09385	8.44916	29.9733	51.6618	3.3509	15.4792	18.9375	15.482	14.9831	20.2557	3.24772	14.6734	11.811	15.5494	4.05498	3.51698	7.8801
PVP01_0208000	ras-related protein Rab-5C%2C putative	PVP01_0208000.1	585	546	0.98	0	31	71	10	426	0	0	1	7	83	3	704	1	2	3.64961	0	26.5204	18.3864	84.9693	71.1557	0	0	9.26204	10.9198	15.1128	30.3778	86.178	16.8769	5.08975	3.74312	0	0	7.32648	21.6117	9.44905	22.167	19.076	53.8016	24.3079	96.3597	125.065	0	11.6524	4.74695
PVP01_0208100	small ribosomal subunit assembling AARP2 protein	PVP01_0208100.1	3678	3639	247.03	173.69	271.22	428.48	180.08	605.95	84.52	82.62	32.84	97.97	620.35	37.85	374.79	38.8	29.41	138.032	132.829	34.8137	16.6487	229.582	15.1861	294.535	80.0412	45.6373	22.9308	16.9478	57.5058	6.8837	98.2504	11.2298	141.569	68.4463	96.4433	36.1002	28.37	19.8424	20.072	21.3923	145.369	46.0154	20.5652	9.9899	170.375	67.8356	10.4735
PVP01_0208200	conserved Plasmodium protein%2C unknown function	PVP01_0208200.1	879	840	29	0	5	12	4	143	0	0	1	1	23	0	213	0	2	70.1992	0	2.78036	2.01991	22.092	15.5256	0	0	6.02032	1.01398	2.72212	0	16.9479	0	3.30834	71.9978	0	0	4.76221	2.26574	0.877412	2.43525	3.43598	13.9884	0	21.025	24.5955	0	0	3.08552
PVP01_0208300	conserved Plasmodium protein%2C unknown function	PVP01_0208300.1	3483	3444	19	3	40	65	2	1290.07	0	5	1	23	149	1	1435.01	3	7	11.2177	2.42414	5.4251	2.66859	2.69415	34.162	0	5.1182	1.46837	5.68816	4.30112	1.60533	27.8489	8.02681	2.82419	11.5051	4.37677	1.7601	1.16152	4.42096	4.92206	3.21731	5.42907	1.7059	1.28457	46.2624	40.4154	0	5.542	2.63398
PVP01_0208400	pre-rRNA-processing protein TSR2%2C putative	PVP01_0208400.1	492	453	8	11	41	115	2	64	0	27	4	31	121.24	1	88	0	1	35.9092	67.5763	42.2762	35.8947	20.4827	12.8847	0	210.124	44.6541	58.2869	26.6076	12.2048	12.9838	0	3.06733	36.8292	179.685	49.0652	35.3224	34.4512	50.4366	43.2755	33.5854	12.9694	9.7661	17.4486	18.8425	0	0	2.86075
PVP01_0208500	calcium-transporting ATPase%2C putative	PVP01_0208500.1	3570	3531	40.76	61.87	511.74	1254.87	41.52	3933.5	20	60	64	242	3141.55	30.96	8026.21	19.88	44	23.472	48.7621	67.6959	50.2495	54.5524	101.595	71.8277	59.9052	91.6603	58.3747	88.4514	48.4765	151.925	51.8804	17.3147	24.0734	51.2272	35.4048	72.5054	55.1659	50.5127	60.5819	111.647	34.542	38.7903	137.581	220.479	41.5489	35.8201	16.1485
PVP01_0208600	conserved Plasmodium protein%2C unknown function	PVP01_0208600.1	648	609	1	10	3	1	2	653	0	0	0	1	19	2	1267.07	3	2	3.33885	45.6965	2.30099	0.232174	15.2359	97.7887	0	0	0	1.39859	3.10166	18.1569	139.059	45.393	4.56323	3.42439	0	33.1789	0	1.87509	1.21022	0.279914	3.91506	9.64718	14.5289	132.426	201.808	0	31.3409	4.25589
PVP01_0208700	V-type proton ATPase subunit C%2C putative	PVP01_0208700.1	1152	1113	158	43	179	682	11	961	1	28	24	115	1661.98	26	2324.6	3	3	288.653	107.516	75.1222	86.6404	45.8513	78.7446	11.3937	88.6898	109.047	88.0055	148.453	129.153	139.595	24.8377	3.74529	296.048	75.842	78.0643	86.259	61.2177	76.1527	104.455	187.384	29.0326	103.347	106.637	202.585	6.59071	17.1488	3.49304
PVP01_0208800	conserved Plasmodium protein%2C unknown function	PVP01_0208800.1	2079	2040	6	51	94	364	9	2351.64	1	15	5	77	793	15	5050.38	7	6	5.98046	69.5729	21.5233	25.2291	20.4676	105.132	6.21626	25.9222	12.3948	32.149	38.6457	40.6527	165.466	31.6193	4.08677	6.13369	22.167	50.5149	9.80456	17.5395	27.8191	30.4168	48.7804	12.9599	32.5297	142.37	240.131	3.59582	21.8311	3.81153
PVP01_0208900	DNA binding protein%2C putative	PVP01_0208900.1	1446	1407	23	41	302	1131	22	2541.12	6	32	27	184	1285	53	4324	17	11	33.239	81.0942	100.259	113.658	72.5409	164.711	54.0775	80.1801	97.044	111.386	90.7962	208.262	205.403	111.337	10.8632	34.0906	68.565	58.8802	76.764	81.7019	96.3843	137.028	114.607	45.9321	166.648	223.054	298.089	31.2813	76.8711	10.1316
PVP01_0209000	conserved Plasmodium protein%2C unknown function	PVP01_0209000.1	2520	2481	42	83	462	1285	24	9100.01	3	21	44	215	2776	27	13312.8	19	84	34.422	93.1003	86.9813	73.2331	44.8786	334.509	15.3339	29.8403	89.6861	73.8107	111.237	60.1679	358.64	70.5686	47.0448	35.3039	25.5176	67.5975	70.9437	70.8818	63.8696	88.2914	140.409	28.4166	48.1456	452.995	520.472	8.86997	48.7231	43.8763
PVP01_0209100	conserved Plasmodium protein%2C unknown function	PVP01_0209100.1	7314	7275	129	65	207	1083	38	1454.11	11	16	31	177	1878	33	1695.11	12	26	36.0554	24.8645	13.2907	21.0488	24.2329	18.2288	19.1743	7.7535	21.549	20.7228	25.6638	25.0789	15.5733	15.1996	4.96592	36.9792	6.63031	18.0534	17.0458	10.8307	17.9318	25.3768	32.394	15.344	20.0678	24.6855	22.6006	11.0914	10.4944	4.63146
PVP01_0209200	conserved Plasmodium protein%2C unknown function	PVP01_0209200.1	3807	3768	15	32	178	575	2	206	0	55	33	140	1323	7	489.92	1	20	8.09457	23.6341	22.0658	21.5768	2.46249	4.98596	0	51.4591	44.2896	31.6464	34.9066	10.2711	8.69021	2.44553	7.37528	8.30196	44.0047	17.16	35.0341	17.9816	27.3842	26.0135	44.0607	1.55922	8.21877	6.75204	12.6116	0	1.68849	6.87855
PVP01_0209300	conserved Plasmodium protein%2C unknown function	PVP01_0209300.1	1095	1056	87	26	67	331	0	199	0	3	5	49	570	5	155	3	0	167.521	68.5187	29.6361	44.3195	0	17.1863	0	10.0154	23.9445	39.5221	53.6623	26.1778	9.81034	26.1783	0	171.813	8.56454	49.7495	18.9406	24.1507	34.1991	53.4326	67.735	0	20.9472	23.2738	14.2371	0	18.0745	0
PVP01_0209400	conserved Plasmodium protein%2C unknown function	PVP01_0209400.1	588	549	0	0	41	23	0	181	0	1	3	10	90	5	315.01	0	11	0	0	34.8837	5.92361	0	30.0676	0	6.42153	27.6343	15.5144	16.2978	50.353	38.3502	0	27.8407	0	5.49129	0	21.8593	28.427	13.4249	7.14163	20.5718	0	40.2918	40.7178	55.6554	0	0	25.9656
PVP01_0209500	cyclase-associated protein%2C putative	PVP01_0209500.1	489	450	0	6	7	52	0	152	0	0	4	18	106	0	210	0	12	0	37.1055	7.26601	16.3389	0	30.8052	0	0	44.9517	34.0696	23.4181	0	31.1905	0	37.0534	0	0	26.9413	35.5579	5.92113	29.481	19.6985	29.5594	0	0	41.7167	45.2649	0	0	34.5578
PVP01_0209600	RAP protein%2C putative	PVP01_0209600.1	1743	1704	3	161	729	2843	66	596	8	63	97	575	4274.05	35	1522	19	45	3.57985	262.94	199.834	235.906	179.692	31.8984	59.536	130.341	287.873	287.412	249.361	113.56	59.6982	102.747	36.6946	3.67157	111.46	190.913	227.714	162.846	248.703	284.413	314.755	113.779	90.8695	43.1971	86.6363	34.4388	70.9402	34.2232
PVP01_0209700	conserved Plasmodium protein%2C unknown function	PVP01_0209700.1	441	402	0	13	45	80	10	24	1	0	9	27	67	1	68	4	0	0	89.9948	52.2874	28.1381	115.406	5.44475	31.5452	0	113.218	57.2065	16.5694	13.7531	11.3057	91.6893	0	0	0	65.3426	89.5581	42.6094	49.5017	33.9239	20.9147	73.0738	11.0051	7.37333	16.4073	18.2474	63.3056	0
PVP01_0209800	RNase MRP	PVP01_0209800.1	296	257	261	836	4177	8374.99	553	14958	116	189	406	2056	11885	324	23252.2	284	657	2065	9052.59	7591.75	4607.68	9982.67	5308.04	5723.8	2592.62	7988.99	6813.92	4597.53	6970.11	6047.1	10182.9	3552.15	2117.91	2217.05	6572.83	6319.48	6186.58	5896.21	5555.12	5803.21	6320.91	5577.4	7188.2	8775.78	3310.95	7030.62	3312.91
PVP01_0209900	novel putative transporter 1%2C putative	PVP01_0209900.1	1716	1677	123	147	1043	3644	59	499	5	93	62	527	4660.01	70	1282	28	186	149.137	243.941	290.51	307.239	163.22	27.1369	37.8091	195.506	186.964	267.661	276.256	230.777	51.0941	153.854	154.113	152.958	167.185	177.118	147.893	236.739	231.612	370.414	348.703	103.349	184.665	36.749	74.1498	21.8708	106.227	143.733
PVP01_0210000	major facilitator superfamily-related transporter%2C putative	PVP01_0210000.1	1917	1878	14	2	2	5	2	212	7	2	0	2	3	0	13	2	5	15.1581	2.9637	0.497445	0.376448	4.9407	10.2952	47.2674	3.75444	0	0.907072	0.158812	0	0.462662	9.81339	3.69942	15.5465	3.21056	2.15186	0	0.405372	0.784905	0.453854	0.20046	3.1284	0	13.9418	0.671433	27.342	6.77552	3.45026
PVP01_0210100	conserved Plasmodium protein%2C unknown function	PVP01_0210100.1	3450	3411	31	4	67	84	3	104	5	19	1	35	129.98	1	102	1	2	18.4796	3.26346	9.17495	3.482	4.08032	2.78064	18.5886	19.6373	1.48258	8.73964	3.78838	1.62086	1.99864	2.70149	0.814719	18.9531	16.7926	2.3695	1.17275	7.47674	7.56256	4.19797	4.78186	2.58361	1.29699	3.76556	2.9005	10.7527	1.8652	0.759847
PVP01_0210200	conserved protein%2C unknown function	PVP01_0210200.1	849	810	37	47	237	734	7	131	0	27	29	138	1161	7	372	3	4	92.8817	161.478	136.67	128.127	40.0929	14.7496	0	117.514	181.056	145.111	142.497	47.7794	30.6955	34.1288	6.86174	95.2614	100.491	117.244	143.219	111.374	125.567	154.473	179.866	25.3864	38.2325	19.974	44.5464	0	23.5638	6.3996
PVP01_0210300	4-hydroxy-3-methylbut-2-enyl diphosphate reductase%2C putative	PVP01_0210300.1	1281	1242	1	37	408	1371.87	7	632.96	1	19	19	218	2028	38	1464	2	14	1.63716	82.9049	153.444	156.179	26.1475	46.478	10.2103	53.9315	77.3626	149.5	162.332	169.157	78.7836	14.8386	15.6627	1.67911	46.1189	60.1949	61.1956	125.043	129.365	188.293	204.903	16.5563	135.357	62.9409	114.334	5.90617	10.2451	14.6078
PVP01_0210400	ubiquitin carboxyl-terminal hydrolase 1%2C putative	PVP01_0210400.1	11088	11049	252	27	185	679.01	20	5352.02	26.78	83.27	11	83	969.03	16	5697.03	31	768.06	46.3758	6.8005	7.82095	8.68929	8.39772	44.1761	30.736	26.5691	5.03464	6.39827	8.71912	8.00617	34.4621	25.8537	96.5899	47.564	22.7202	4.93765	3.98252	6.37335	5.53653	10.476	11.0057	5.31734	6.40644	59.8237	50.0127	17.7793	17.8504	90.0845
PVP01_0210500	StAR-related lipid transfer protein%2C putative	PVP01_0210500.1	1509	1470	62	10	134	1183	13	2104	1	20	1	86	2748.77	25	3970.64	2	77	85.7606	18.9314	42.5793	113.789	41.028	130.533	8.62665	47.9649	3.44018	49.8297	185.9	94.0266	180.534	12.5371	72.7835	87.9579	41.0166	13.7455	2.72127	34.6982	43.1185	137.186	234.652	25.9785	75.2389	176.769	261.998	4.99011	8.65607	67.8815
PVP01_0210600	conserved Plasmodium membrane protein%2C unknown function	PVP01_0210600.1	2370	2331	19	4	22	109	15	1676	8	8	6	5	171	6	2730.99	7	1537	16.5739	4.77549	4.4085	6.61173	29.8541	65.5729	43.5218	12.0992	13.0169	1.82699	7.2931	14.231	78.3058	27.672	916.201	16.9985	10.3465	3.46734	10.2967	3.59252	1.58092	7.97125	9.20569	18.9033	11.3875	88.7994	113.64	25.1753	19.1057	854.495
PVP01_0210700	thrombospondin related sporozoite protein%2C putative	PVP01_0210700.1	480	441	6	0	1	16	0	18	0	0	0	3	33	2	8	0	304	27.6647	0	1.05919	5.12994	0	3.72243	0	0	0	5.79415	7.43933	25.0737	1.21246	0	957.843	28.3735	0	0	0	0.863139	5.01378	6.18477	9.39026	0	20.0637	5.04095	1.75957	0	0	893.332
PVP01_0210800	parasite-infected erythrocyte surface protein%2C putative	PVP01_0210800.1	1509	1470	12	147	745.94	1791	45	715	4	89	96	450	1437	33	1180.03	7	3	16.5988	278.291	237.027	172.27	142.02	44.359	34.5066	213.444	330.258	260.737	97.1847	124.115	53.6527	43.8799	2.83572	17.0241	182.524	202.06	261.241	193.155	225.62	207.692	122.671	89.9255	99.3153	60.0713	77.8629	19.9604	30.2963	2.64473
PVP01_0210900	actin-related protein	PVP01_0210900.1	1140	1101	65.95	72.99	66.89	62.47	50.82	277.08	35	394	83.95	40.99	65.89	107	515.97	52	133.99	121.798	184.491	28.3782	8.0226	214.142	22.9515	403.125	1261.59	385.596	31.7101	5.94964	537.309	31.3223	435.212	169.1	124.919	1078.84	133.954	305.015	23.1256	27.4393	9.67222	7.50991	135.592	429.948	31.0811	45.4561	233.189	300.486	157.711
PVP01_0211000	L-seryl-tRNA(Sec) kinase%2C putative	PVP01_0211000.1	1728	1689	5	14	110	340	3	405	3	8	18	92	580	16	857	2	1	6.01941	23.0674	30.421	28.463	8.24036	21.8685	22.5243	16.6983	53.8942	46.3944	34.1395	52.3743	33.9131	10.9115	0.822678	6.17363	14.2793	16.7486	42.6315	24.7903	40.1459	34.3156	43.0924	5.2177	41.9092	29.6145	49.216	13.0292	7.5337	0.76727
PVP01_0211100	ATP-dependent RNA helicase%2C putative	PVP01_0211100.1	4227	4188	54	18	134	425	16	1100	1	47	4	69	604	23	466	5	2	26.2181	11.961	14.9454	14.3487	17.7242	23.954	3.02798	39.5642	4.83006	14.033	14.338	30.3633	7.43696	11.0014	0.663564	26.8898	33.8328	8.68451	3.82069	12.1792	12.143	17.2991	18.0981	11.2228	24.2963	32.4388	10.7928	1.75154	7.59576	0.618872
PVP01_0211200	conserved Plasmodium protein%2C unknown function	PVP01_0211200.1	5040	5001	53	20	190	431	33	288	0	3	10	71	673	11	718	2	8	21.5493	11.1294	17.7463	12.1857	30.6134	5.25204	0	2.11483	10.1121	12.0923	13.3788	12.1608	9.59586	3.68517	2.22276	22.1014	1.80847	8.08076	7.99892	14.4616	10.4637	14.6914	16.8873	19.3841	9.73095	7.11236	13.9259	0	2.54438	2.07306
PVP01_0211300	zinc-carboxypeptidase%2C putative	PVP01_0211300.1	4461	4422	179	22	179	424	40	2593.62	4	47	19	165	1139.85	28	5394.18	8	48	82.3091	13.8453	18.908	13.5575	41.9658	53.4909	11.471	37.4705	21.7287	31.7814	25.6264	35.008	81.531	16.6708	15.0828	84.4179	32.0425	10.0527	17.1879	15.4083	27.501	16.3452	32.3468	26.5723	28.0129	72.4379	118.321	6.63543	11.5101	14.067
PVP01_0211400	conserved Plasmodium protein%2C unknown function	PVP01_0211400.1	2142	2103	46	21	242	503	7	528	0	46	30	105	1326	9	1010.97	3	1	44.4767	27.7894	53.751	33.8189	15.4423	22.8975	0	77.1133	72.1408	42.5263	62.6849	23.6609	32.1303	13.1452	0.660724	45.6162	65.9425	20.1771	57.065	43.8021	36.7987	40.7728	79.1237	9.77792	18.9331	31.0079	46.6288	0	9.07591	0.616224
PVP01_0211500	nucleoside transporter 4	PVP01_0211500.1	1335	1296	105	69	610	6576.41	7	2377.99	2	159	24.99	293	12407	71	6823.66	31	236	164.74	148.164	219.855	717.488	25.0581	167.339	19.5697	432.517	97.5125	192.562	951.744	302.887	351.908	220.415	253.027	168.96	369.861	107.578	77.1346	179.161	166.627	865.02	1201.33	15.8665	242.367	226.612	510.702	11.3202	152.183	235.985
PVP01_0211600	vacuolar protein sorting-associated protein 51%2C putative	PVP01_0211600.1	4272	4233	66	30	419	928.93	5	672.99	2	50	35	250	2151	31	1403	9	14	31.7037	19.723	46.2356	31.0289	5.47995	14.4995	5.99158	41.6421	41.8137	50.3036	50.5185	40.4894	22.1526	19.592	4.59557	32.5159	35.6097	14.3203	33.0756	37.6778	43.5286	37.4091	63.7668	3.46984	32.3991	19.6354	32.1488	3.46585	13.527	4.28605
PVP01_0211700	vacuolar protein sorting-associated protein VTA1%2C putative	PVP01_0211700.1	798	759	5	4	17.23	56	28	188	0	0	2	16	76.8	0	395	0	5	13.395	14.6662	10.6036	10.4322	171.148	22.5896	0	0	13.3256	17.955	10.0595	0	34.7834	0	9.15351	13.7382	0	10.6487	10.5409	8.64098	15.5368	12.5773	12.6976	108.369	0	30.5911	50.479	0	0	8.53701
PVP01_0211800	aspartate--tRNA ligase%2C putative	PVP01_0211800.1	1896	1857	81	205	1362.98	4148.97	56	3085.31	18	173	131	873	6607.97	69	5720.35	40	18	88.6925	307.215	342.837	315.907	139.904	151.523	122.919	328.432	356.746	400.414	353.765	205.431	205.886	198.487	13.4685	90.9648	280.854	223.06	282.194	279.381	346.485	380.864	446.538	88.5857	164.383	205.194	298.79	71.1031	137.043	12.5614
PVP01_0211900	conserved Plasmodium protein%2C unknown function	PVP01_0211900.1	1563	1524	35	32	63.93	284	7	285.99	1	5	5	81	499.06	4	442	2	13	46.6978	58.4339	19.5943	26.349	21.3092	17.1143	8.32098	11.5663	16.5914	45.2697	32.5556	14.5112	19.3844	12.0929	11.8527	47.8943	9.89081	42.4272	13.1242	15.9676	39.1726	31.7669	41.0932	13.4928	11.6117	23.1763	28.1315	4.8133	8.34936	11.0544
PVP01_0212000	DNA mismatch repair protein PMS1%2C putative	PVP01_0212000.1	3873	3834	67	13	40	248	7	1390	2	11	8	67	700	13	2852.87	2	15	35.5334	9.43607	4.87325	9.14599	8.47033	33.064	6.61512	10.1147	10.5521	14.8844	18.1512	18.7465	49.7332	4.80687	5.43624	36.4438	8.64943	6.85126	8.34692	3.97125	12.8797	11.0266	22.9112	5.36332	15.0007	44.7756	72.1747	3.82653	3.31884	5.0701
PVP01_0212100	conserved Plasmodium membrane protein%2C unknown function	PVP01_0212100.1	13323	13284	125	24	407	1238.43	12	3040	4	70	56	242	2554.69	41	5525.55	11	171	19.1335	5.02785	14.3112	13.1818	4.1909	20.8707	3.81848	18.5772	21.3186	15.5165	19.1191	17.0641	27.8012	7.63042	17.8865	19.6237	15.8861	3.65058	16.8635	11.6623	13.4267	15.8922	24.133	2.65363	13.6545	28.2633	40.3461	2.20881	5.26832	16.6819
PVP01_0212200	ubiquitin carboxyl-terminal hydrolase%2C putative	PVP01_0212200.1	8925	8886	506	126	957	4069.09	59	8584.66	13	215	120	845	6672.81	134	13955.5	46	441	115.786	39.4606	50.3056	64.7474	30.8035	88.1068	18.5522	85.2988	68.2927	80.9949	74.6553	83.3732	104.968	47.702	68.9591	118.753	72.9422	28.6512	54.0211	40.9944	70.0863	78.0608	94.2334	19.5044	66.7142	119.315	152.333	10.7316	32.9352	64.3147
PVP01_0212300	conserved Plasmodium protein%2C unknown function	PVP01_0212300.1	2268	2229	117	45	75	908	6	858	14	3	20	137	1504	11	1009	13	110	106.731	56.1827	15.7167	57.5979	12.4881	35.1051	79.6485	4.74484	45.3753	52.3501	67.0805	27.2842	30.255	53.7425	68.5712	109.465	4.05749	40.7926	35.8929	12.8077	45.2995	69.4413	84.672	7.90731	21.8324	47.5396	43.9072	46.0729	37.1058	63.9529
PVP01_0212400	conserved Plasmodium protein%2C unknown function	PVP01_0212400.1	510	471	13	42	248.93	987	27	491	0	62	19	143	1229	15	914	7	3	56.1224	248.158	246.869	296.297	265.948	95.0721	0	464.068	204.001	258.596	259.412	176.075	129.7	136.95	8.85033	57.5603	396.842	180.18	161.369	201.176	223.768	357.222	327.441	168.396	140.893	128.748	188.226	0	94.5552	8.25426
PVP01_0212500	dolichyl-diphosphooligosaccharide--protein glycosyltransferase subunit DAD1%2C putative	PVP01_0212500.1	324	285	1	2	49	172	3	22	2	6	3	10	192	1	68	1	5	7.13459	19.5292	80.3086	85.3325	48.835	7.03996	88.9907	74.2193	53.2323	29.8856	66.9753	19.3992	15.947	32.3325	24.3772	7.31738	63.4678	14.1796	42.108	65.4441	25.8606	102.879	84.5393	30.9218	15.523	9.53358	23.143	51.4769	22.3236	22.7354
PVP01_0212600	mitochondrial import inner membrane translocase subunit TIM50%2C putative	PVP01_0212600.1	1587	1548	65	45	330	690	17	331	0	55	25	213	1587.99	5	738	8	3	85.38	80.8987	99.5757	63.0245	50.9486	19.5007	0	125.257	81.6711	117.197	101.985	17.8578	31.8641	47.6216	2.69283	87.5675	107.112	58.7382	64.6037	81.1451	101.412	75.9837	128.73	32.2601	14.2896	26.408	46.2424	0	32.8797	2.51147
PVP01_0212700	vacuolar protein sorting-associated protein 53%2C putative	PVP01_0212700.1	2520	2481	52	35	138	539.98	10	1280.04	1	4	13	67	613	5	1392	7	3	42.6177	39.2592	25.9814	30.7739	18.6994	47.0532	5.11132	5.68387	26.4982	23.0015	24.5636	11.1422	37.4998	25.999	1.68017	43.7096	4.86049	28.505	20.9607	21.1725	19.9036	37.1016	31.0053	11.8403	8.91585	63.7199	54.4211	2.95666	17.9506	1.56701
PVP01_0212800	conserved Plasmodium protein%2C unknown function	PVP01_0212800.1	2697	2658	84	30	185	1032	22	1325.88	5	16	8	164	1490	25	1528.01	12	12	64.2596	31.4099	32.5108	54.8979	38.3992	45.4927	23.8547	21.2215	15.2207	52.5528	55.7301	52.0011	38.4227	41.6017	6.27315	65.906	18.1473	22.8058	12.0399	26.4933	45.4749	66.1861	70.3451	24.3139	41.6107	61.6067	55.7604	13.7988	28.7233	5.85065
PVP01_0212900	cysteine desulfurase%2C putative	PVP01_0212900.1	1554	1515	112	18	128	495	15	275	4	63	7	142	449	12	205.49	5	476	150.321	33.0643	39.4646	46.198	45.9339	16.5544	33.4817	146.602	23.366	79.8331	29.464	43.7922	9.06555	30.4118	436.57	154.172	125.365	24.0071	18.483	32.16	69.081	55.6974	37.1908	29.0848	35.0419	22.4181	13.1563	19.3676	20.9974	407.167
PVP01_0213000	DNA (cytosine-5)-methyltransferase%2C putative	PVP01_0213000.1	2364	2325	8	27	73	539	5	691	0	0	11	102	632.86	7	905.97	2	8	6.9965	32.3177	14.666	32.7791	9.97704	27.1049	0	0	23.9259	37.3667	27.061	16.6457	26.044	7.92669	4.78108	7.17575	0	23.465	18.926	11.9514	32.334	39.5192	34.1576	6.31735	13.3197	36.7057	37.796	0	5.47287	4.45908
PVP01_0213100	proteasome subunit alpha type-5%2C putative	PVP01_0213100.1	771	732	2	82	398.98	2197	4	1041	1	52	59	337.96	3180	25	2356	17	5	5.55562	311.747	254.595	424.375	25.3515	129.698	17.324	250.44	407.606	393.244	431.891	188.824	215.12	214.004	9.49114	5.69796	214.16	226.351	322.425	207.472	340.28	511.636	545.153	16.0523	151.094	175.638	312.19	10.0211	147.756	8.8519
PVP01_0213200	mTERF domain-containing protein%2C putative	PVP01_0213200.1	2100	2061	12	8	23	353.01	5.59	595.01	0	5	1	29	347	5	555.45	2	1	11.8391	10.8022	5.21267	24.2181	12.5831	26.3293	0	8.55269	2.4537	11.9847	16.7382	13.4128	18.0129	8.94204	0.674189	12.1424	7.31373	7.84316	1.94093	4.24785	10.3706	29.1979	21.1278	7.96749	10.7328	35.6553	26.141	0	6.17391	0.628782
PVP01_0213300	conserved Plasmodium protein%2C unknown function	PVP01_0213300.1	2979	2940	132	34	210	1008.47	3	474.88	0	21	32	227	1911	29	1094.88	3	7	91.2936	32.1834	33.3643	48.5006	4.734	14.7309	0	25.1816	55.043	65.7636	64.6207	54.5354	24.8906	9.40283	3.30834	93.6326	21.5337	23.3674	43.5402	27.1889	56.9064	58.4733	81.5672	2.99752	43.6385	19.9487	36.1222	0	6.49205	3.08552
PVP01_0213400	conserved Plasmodium protein%2C unknown function	PVP01_0213400.1	3132	3093	37	13	195	519	9	402	1	15	15	85	715.99	9	555.59	5	1	24.324	11.6967	29.4486	23.7257	13.4995	11.8533	4.09996	17.0971	24.5251	23.407	23.0136	16.0876	12.0058	14.8962	0.449241	24.9472	14.6204	8.49264	19.3999	23.9979	20.2545	28.6042	29.0489	8.54772	12.8731	16.0518	17.4233	2.37163	10.2849	0.418984
PVP01_0213500	cation transporting ATPase%2C putative	PVP01_0213500.1	5073	5034	225	149	1258.55	2951.11	33	6190.34	11	144	115	684	5821	67	11118	18	26	90.8831	82.3707	116.78	82.8902	30.4127	112.149	27.7102	100.846	115.527	115.731	114.959	73.585	147.615	32.9491	7.17661	93.2116	86.2375	59.807	91.3846	95.1648	100.144	99.9342	145.106	19.257	58.8818	151.873	214.224	16.029	22.7493	6.69326
PVP01_0213600	conserved Plasmodium protein%2C unknown function	PVP01_0213600.1	5850	5811	72	125	516	2163	8	1457	5	85	33	270	4233	32	3271	12	12	25.1939	59.8631	41.4772	52.6304	6.38695	22.8666	10.9114	51.5678	28.7185	39.5749	72.4196	30.4458	37.6223	19.029	2.86939	25.8394	44.0976	43.4649	22.717	33.8001	34.2449	63.4523	91.4113	4.04415	24.3623	30.9661	54.599	6.31171	13.1383	2.67614
PVP01_0213700	eukaryotic translation initiation factor 2 subunit alpha%2C putative	PVP01_0213700.1	990	951	70	166	847.99	2688	31	3240.46	1	169	71	687	2705	59	4056	15	30	149.669	485.766	416.506	399.65	151.229	310.755	13.3346	626.494	377.552	615.295	282.778	343.004	285.058	145.343	43.8329	153.503	535.739	352.701	298.652	339.414	532.426	481.827	356.935	95.7566	274.468	420.828	413.688	7.71342	100.35	40.8807
PVP01_0213800	conserved Plasmodium membrane protein%2C unknown function	PVP01_0213800.1	14979	14940	224.42	54	190.39	954.01	54.21	8797.4	19.92	86.62	27.05	133.18	1421.68	49.04	15853.5	21.42	14.99	30.5439	10.0587	5.95256	9.02887	16.8338	53.7027	16.9082	20.4399	9.15621	7.59269	9.4604	18.148	70.9235	13.2115	1.39415	31.3265	17.4789	7.30336	7.24277	4.85079	6.57009	10.8854	11.9414	10.659	14.5218	72.7247	102.927	9.78062	9.12173	1.30026
PVP01_0213900	actin-like protein%2C putative	PVP01_0213900.1	1698	1659	23	13	38	57	1	350	0	0	3	17	54	0	699	1	0	28.19	21.807	10.6991	4.85802	2.79646	19.2404	0	0	9.1448	8.7279	3.23598	0	28.1609	5.55442	0	28.9123	0	15.8335	7.23374	8.7188	7.5524	5.85694	4.0846	1.77069	0	26.0555	40.8682	0	3.83497	0
PVP01_0214000	conserved Plasmodium protein%2C unknown function	PVP01_0214000.1	741	702	12	6	93	500	7	390	1	5	12	61	536	4	515.93	1	3	34.7582	23.7856	61.8809	100.708	46.261	50.6664	18.0644	25.1098	86.4457	74.0116	75.9078	31.5029	49.1213	13.1265	5.93804	35.6488	21.4724	17.27	68.3805	50.4272	64.0435	121.416	95.8142	29.292	25.2082	68.6129	71.2867	10.4494	9.06298	5.53811
PVP01_0214100	conserved Plasmodium protein%2C unknown function	PVP01_0214100.1	489	450	0	10	67	143	5	236	1	0	6	35	265	0	297	0	0	0	61.8425	69.5461	44.9319	51.548	47.8291	28.1804	0	67.4276	66.2465	58.5453	0	44.1123	0	0	0	0	44.9021	53.3368	56.6737	57.3242	54.1708	73.8985	32.6396	0	64.7706	64.0175	16.301	0	0
PVP01_0214200	conserved Plasmodium protein%2C unknown function	PVP01_0214200.1	396	357	0	0	26	36	0	21	1	0	1	22	64	0	112	3	3	0	0	34.0185	14.2582	0	5.36468	35.5215	0	14.1655	52.4882	17.8226	0	20.9684	77.4351	11.6765	0	0	0	11.2052	27.722	45.419	17.19	22.4965	0	0	7.2649	30.4302	20.5475	53.464	10.8901
PVP01_0214300	RING zinc finger protein%2C putative	PVP01_0214300.1	5391	5352	385	135.98	605.78	2180.08	57.98	3053.42	5	85.99	74	446	3827.51	46	4981.95	24.06	242.01	146.271	70.7064	52.87	57.5953	50.2593	52.0311	11.8471	56.6425	69.9221	70.9784	71.0982	47.5193	62.2156	41.4252	62.8314	150.019	48.4372	51.3379	55.31	43.0842	61.4188	69.4382	89.7434	31.8236	38.0243	70.461	90.2897	6.85301	28.6014	58.5996
PVP01_0214400	alpha/beta hydrolase%2C putative	PVP01_0214400.1	1776	1737	53	2	9	57	10	2961.98	1	1	3	2	74	5	2253.02	6	410	62.0426	3.20428	2.42021	4.63987	26.7088	155.516	7.30062	2.0296	8.73415	0.980703	4.23536	15.9147	86.6925	31.83	327.977	63.6321	1.73559	2.32653	6.90891	1.97225	0.848619	5.59393	5.34606	16.9117	12.7347	210.601	125.811	4.22307	21.9766	305.888
PVP01_0214500	conserved Plasmodium protein%2C unknown function	PVP01_0214500.1	1269	1230	32	19	180	601	0	393	0	18	9	91	997	19	581	2	5	52.9003	42.9881	68.3562	69.0876	0	29.1394	0	51.5915	37.003	63.015	80.5839	85.4036	31.5709	14.9834	5.64838	54.2557	44.1178	31.2124	29.2702	55.704	54.5279	83.2936	101.717	0	68.3389	39.4608	45.8169	0	10.3451	5.26796
PVP01_0214600	RNA-binding protein%2C putative	PVP01_0214600.1	1596	1557	6	7	117	421.99	5	575.99	0	10	14	60	460	18	387	3	0	7.83567	12.5115	35.1001	38.3217	14.8983	33.738	0	22.6424	45.4714	32.8224	29.3716	63.9163	16.6126	17.7549	0	8.03643	19.3624	9.08424	35.9689	28.6033	28.4018	46.2014	37.0742	9.43342	51.145	45.6883	24.1089	0	12.2586	0
PVP01_0214700	signal recognition particle subunit SRP9%2C putative	PVP01_0214700.1	312	273	14	1	67	278	0	36	0	0	12	49	364	13	109	0	0	104.275	10.1938	114.636	143.984	0	12.0263	0	0	222.289	152.877	132.555	263.274	26.6858	0	0	106.946	0	7.40145	175.836	93.4182	132.287	173.59	167.317	0	210.669	16.2861	38.7274	0	0	0
PVP01_0214800	conserved Plasmodium protein%2C unknown function	PVP01_0214800.1	7752	7713	216	48.59	272.98	1085.73	29.11	1826.05	3	26.07	28	203	2870.06	42	3642.94	9	48.27	56.9435	17.5317	16.5317	19.9035	17.5095	21.5915	4.93239	11.9159	18.3584	22.4171	36.9936	30.1061	31.5678	10.7524	8.69588	58.4024	10.1898	12.7293	14.5219	13.4718	19.3979	23.9961	46.695	11.0868	24.0905	29.2393	45.8125	2.85316	7.42382	8.1102
PVP01_0214900	1-cys peroxiredoxin	PVP01_0214900.1	714	675	1	20	397	615	4	69.92	1	34	17	183	905	20	226	0	1	3.01238	82.4567	274.724	128.826	27.4923	9.44692	18.7869	177.577	127.363	230.916	133.292	163.815	22.378	0	2.05852	3.08956	151.852	59.8695	100.747	223.875	199.816	155.315	168.247	17.4078	131.083	12.7931	32.4758	10.8674	0	1.91988
PVP01_0215000	60S ribosomal export protein NMD3%2C putative	PVP01_0215000.1	2679	2640	71	105	507	1899	33	1116.58	2	82	50	369	1620	54	1467	16	21	54.685	110.684	89.7046	101.707	57.9915	38.5726	9.60695	109.502	95.7779	119.05	61.0056	113.088	37.14	55.8471	11.0529	56.0861	93.639	80.3646	75.7625	73.101	103.016	122.621	77.004	36.7196	90.4918	52.2353	53.8991	5.55717	38.5589	10.3084
PVP01_0215100	ribosome biogenesis protein BRX1 homolog%2C putative	PVP01_0215100.1	1374	1335	239.83	135.68	302.27	615.6	184.07	288.57	119.16	276.75	56.55	137.43	782.1	78.17	512.07	53.34	30.85	365.288	282.836	105.761	65.2001	639.67	19.7134	1131.9	730.831	214.215	87.6814	58.2424	323.733	25.6368	368.177	32.1095	374.647	624.961	205.359	169.449	86.1853	75.8722	78.6067	73.5162	405.032	259.047	26.6961	37.2052	654.752	254.203	29.9469
PVP01_0215200	mRNA (N6-adenosine)-methyltransferase%2C putative	PVP01_0215200.1	2466	2427	76	36	91	389	17	1232	7	36	13	116	867	10	1953	11	126	63.6733	41.2793	17.5139	22.6627	32.4963	46.2949	36.5753	52.293	27.0877	40.7095	35.5147	22.7802	53.7834	41.7645	72.1373	65.3047	44.7177	29.9717	21.427	14.2722	35.2266	27.3226	44.8282	20.5763	18.2285	62.693	78.0526	21.1571	28.8357	67.2788
PVP01_0215300	conserved Plasmodium protein%2C unknown function	PVP01_0215300.1	492	453	13	26	99	282	10	320	1	4	11	76	371	11	443	8	2	58.3524	159.726	102.082	88.0201	102.413	64.4235	27.9938	31.1295	122.799	142.897	81.4206	134.252	65.3615	162.733	6.13467	59.8474	26.62	115.972	97.1365	83.1872	123.651	106.119	102.773	64.8469	107.427	87.2429	94.8551	16.1931	112.357	5.7215
PVP01_0215400	conserved Plasmodium protein%2C unknown function	PVP01_0215400.1	2271	2232	8	0	0	10	11	593.19	0	0	0	0	2	4	382	2	7	7.28802	0	0	0.633486	22.864	24.2377	0	0	0	0	0.0890829	9.90817	11.4389	8.25697	4.35776	7.47474	0	0	0	0	0	0.763744	0.112444	14.4773	7.9284	32.823	16.6006	0	5.70091	4.06426
PVP01_0215500	dynein light chain%2C putative	PVP01_0215500.1	294	255	0	0	0	0	0	28	0	0	0	0	0	0	17	0	0	0	0	0	0	0	10.0141	0	0	0	0	0	0	4.45579	0	0	0	0	0	0	0	0	0	0	0	0	13.5611	6.46642	0	0	0
PVP01_0215600	dynein heavy chain%2C putative	PVP01_0215600.1	15072	15033	175	10	18	67	1	1303	12	16	8	0	111	2	1051	9	285	23.6704	1.8512	0.55929	0.630174	0.308609	7.90481	10.1227	3.75219	2.69118	0	0.734067	0.73555	4.67276	5.51673	26.3426	24.2769	3.20864	1.34411	2.12879	0.45577	0	0.759751	0.926573	0.195408	0.588578	10.7048	6.78129	5.85549	3.80895	24.5684
PVP01_0215700	conserved Plasmodium protein%2C unknown function	PVP01_0215700.1	333	294	0	0	17	42	0	31	0	0	3	14	43	0	13	0	0	0	0	27.0092	20.1991	0	9.61628	0	0	51.6028	40.5591	14.5405	0	2.95537	0	0	0	0	0	40.819	22.01	35.0965	24.3525	18.3537	0	0	13.0225	4.28895	0	0	0
PVP01_0215800	tRNA pseudouridine synthase D%2C putative	PVP01_0215800.1	2706	2667	48	22	166	726	11	410	5	2	12	57	1035	7	396	1	14	36.5958	22.9562	29.0734	38.4897	19.1348	14.0202	23.7742	2.64373	22.754	18.2037	38.5812	14.5112	9.92404	3.45511	7.29398	37.5335	2.26076	16.6678	17.9989	23.6921	15.752	46.404	48.699	12.1159	11.6117	18.9863	14.4021	13.7523	2.38553	6.80272
PVP01_0215900	AP-4 complex subunit beta%2C putative	PVP01_0215900.1	2709	2670	19	59	316	1691	10	914.95	1	63	30	228	1689	39	1808	16	11	14.4696	61.4951	55.2823	89.5495	17.3757	31.2521	4.7495	83.184	56.821	72.7329	62.8893	80.7572	45.2588	55.2196	5.72454	14.8403	71.1338	44.6499	44.9467	45.05	62.937	107.963	79.3817	11.0021	64.6209	42.3218	65.6814	2.74737	38.1256	5.33899
PVP01_0216000	AP2 domain transcription factor AP2-L%2C putative	PVP01_0216000.1	3951	3912	602	388	1703	7572.93	83	2195.01	82.03	266	238	887	10821	89	3390	50.23	3307	312.904	276.015	203.342	273.713	98.4314	51.1718	265.909	239.714	307.664	193.122	274.996	125.782	57.9185	118.318	1174.61	320.921	204.989	200.407	243.37	165.705	167.112	329.995	347.113	62.3257	100.649	69.2973	84.0535	153.816	81.6907	1095.5
PVP01_0216100	IMP1-like protein%2C putative	PVP01_0216100.1	477	438	0	11	87	273	0	80	0	0	9	37	377	2	169	0	24	0	69.8906	92.7803	88.1291	0	16.6575	0	0	103.912	71.9507	85.5708	25.2455	25.7887	0	76.1371	0	0	50.7455	82.1971	75.6074	62.2602	106.25	108.011	0	20.2011	22.5577	37.4255	0	0	71.0092
PVP01_0216200	conserved Plasmodium protein%2C unknown function	PVP01_0216200.1	9378	9339	425	426	2860	15607.5	291.91	22215.3	47	177	222	1890	13686.8	289	23446.7	133	338	92.5342	126.943	143.046	236.3	145.012	216.942	63.82	66.8165	120.213	172.373	145.7	171.09	167.802	131.231	50.2893	94.905	57.1373	92.1698	95.0913	116.57	149.157	284.889	183.909	91.8198	136.904	293.785	243.521	36.9169	90.6065	46.9023
PVP01_0216500	hypothetical protein	PVP01_0216500.1	384	345	0	0	0	4	0	29	0	0	0	0	3	1	7	0	0	0	0	0	1.63935	0	7.66605	0	0	0	0	0.864491	16.0254	1.35611	0	0	0	0	0	0	0	0	1.97644	1.0912	0	12.8233	10.3814	1.96804	0	0	0
PVP01_0216600	conserved Plasmodium protein%2C unknown function	PVP01_0216600.1	804	765	0	0	0	0	0	18	0	7	0	0	0	0	15	0	0	0	0	0	0	0	2.14587	0	32.2587	0	0	0	0	1.31053	0	0	0	27.5857	0	0	0	0	0	0	0	0	2.90596	1.90189	0	0	0
PVP01_0216700	Plasmodium exported protein%2C unknown function	PVP01_0216700.1	1488	1449	4	1	6	7	12	4626.1	26	1	2	3	7	1	1686.37	17	2	5.61313	1.92058	1.93416	0.683063	38.4209	291.165	227.544	2.433	6.98009	1.76344	0.480273	3.81557	77.7859	108.11	1.91788	5.75694	2.08055	1.39448	5.52141	1.57617	1.52593	0.823515	0.606222	24.3277	3.05317	394.298	112.886	131.623	74.6429	1.78871
PVP01_0216800	Plasmodium exported protein%2C unknown function	PVP01_0216800.1	2301	2262	29	2	0	4	1	330.79	1	2	0	0	3	0	255.52	1	0	26.0687	2.46058	0	0.250034	2.05098	13.3368	5.60618	3.11708	0	0	0.131852	0	7.55003	4.07373	0	26.7366	2.66553	1.78656	0	0	0	0.301446	0.16643	1.29866	0	18.0608	10.9569	3.24291	2.81265	0
PVP01_0216900	knob-associated histidine-rich protein%2C putative	PVP01_0216900.1	2091	2052	1	3	3	8	4	258.99	7.96	1	3.88	1.98	5	7	104	3	0	0.990915	4.06859	0.682896	0.551244	9.04351	11.5106	49.1921	1.71804	9.5621	0.821855	0.242243	18.8603	3.38744	13.4719	0	1.0163	1.46916	2.95409	7.56384	0.556497	0.711165	0.664591	0.30577	5.72625	15.0918	15.5878	4.91599	28.4553	9.30148	0
PVP01_0217000	heat shock protein%2C putative	PVP01_0217000.1	1263	1224	1	3	12	52	3	1661	3	0	2	14	31	3	337	6	2	1.66124	6.82087	4.57942	6.00694	11.3709	123.76	31.0813	0	8.26319	9.74213	2.5179	13.5509	18.402	45.1705	2.27043	1.7038	0	4.95244	6.53637	3.73181	8.43003	7.24209	3.17821	7.19992	10.8432	167.597	26.7057	17.9791	31.1873	2.11751
PVP01_0217100	Plasmodium exported protein%2C unknown function	PVP01_0217100.1	1044	1005	9	4	0	12	0	501	0	0	0	0	3	0	212	2	0	18.2092	11.0763	0	1.68829	0	45.4637	0	0	0	0	0.296766	0	14.0989	18.3379	0	18.6757	0	8.04217	0	0	0	2.03544	0.374591	0	0	61.5673	20.4609	0	12.6611	0
PVP01_0217200	Plasmodium exported protein%2C unknown function	PVP01_0217200.1	1065	1026	21.86	6.11	26.65	1.05	23.6	53.12	3.96	14.81	3.02	6	5.05	7.37	12.02	1.26	2.43	43.3228	16.5727	12.1328	0.144701	106.713	4.72175	48.9449	50.8884	14.8853	4.98094	0.489331	39.7144	0.783021	11.3164	3.29093	44.4328	43.5166	12.033	11.7746	9.8871	4.31009	0.174455	0.617655	67.5698	31.779	6.39424	1.13635	28.3123	7.81324	3.06928
PVP01_0217300	PIR protein	PVP01_0217300.1	1824	1785	0	0	0	0	0	5	0	0	0	0	0	0	1	0	0	0	0	0	0	0	0.255461	0	0	0	0	0	0	0.0374436	0	0	0	0	0	0	0	0	0	0	0	0	0.345947	0.0543396	0	0	0
PVP01_0217400	PIR protein	PVP01_0217400.1	2187	2148	0	0	0	0	0	5	0	0	0	0	0.46	0	0	0	0	0	0	0	0	0	0.212289	0	0	0	0	0.0212903	0	0	0	0	0	0	0	0	0	0	0	0.0268736	0	0	0.287484	0	0	0	0
PVP01_0217500	PIR protein	PVP01_0217500.1	1899	1860	3	0	0	0	0	1	0	0	0	0	0.54	0	0	0	0	3.27961	0	0	0	0	0.049032	0	0	0	0	0.0288629	0	0	0	0	3.36363	0	0	0	0	0	0	0.036432	0	0	0.0663996	0	0	0	0
PVP01_0217600	PIR protein	PVP01_0217600.1	885	846	0	0	0	0	0	0	0	0	0	0	0	0	0	0	0	0	0	0	0	0	0	0	0	0	0	0	0	0	0	0	0	0	0	0	0	0	0	0	0	0	0	0	0	0	0
PVP01_0217700	PIR protein	PVP01_0217700.1	1044	1005	1	0	0	0	0	2	0	0	0	0	0	0	0	0	0	2.02324	0	0	0	0	0.181492	0	0	0	0	0	0	0	0	0	2.07508	0	0	0	0	0	0	0	0	0	0.245778	0	0	0	0
PVP01_0217800	PIR protein	PVP01_0217800.1	1125	1086	0	0	0	0	0	0	0	0	0	0	0	0	0	0	0	0	0	0	0	0	0	0	0	0	0	0	0	0	0	0	0	0	0	0	0	0	0	0	0	0	0	0	0	0	0
PVP01_0217900	PIR protein	PVP01_0217900.1	972	933	0	0	0	0	0	0	0	0	0	0	0	0	0	0	0	0	0	0	0	0	0	0	0	0	0	0	0	0	0	0	0	0	0	0	0	0	0	0	0	0	0	0	0	0	0
PVP01_0218000	PIR protein	PVP01_0218000.1	2616	2577	0	0	0	0	0	0	0	0	0	0	0	0	0	0	0	0	0	0	0	0	0	0	0	0	0	0	0	0	0	0	0	0	0	0	0	0	0	0	0	0	0	0	0	0	0
PVP01_0218100	PIR protein	PVP01_0218100.1	1737	1698	4	0	0	0	0	0	0	0	0	0	0	0	0	0	0	4.79	0	0	0	0	0	0	0	0	0	0	0	0	0	0	4.91273	0	0	0	0	0	0	0	0	0	0	0	0	0	0
PVP01_0218200	PIR protein	PVP01_0218200.1	1059	1020	0	0	0	0	0	0	0	0	0	0	0	0	0	0	0	0	0	0	0	0	0	0	0	0	0	0	0	0	0	0	0	0	0	0	0	0	0	0	0	0	0	0	0	0	0
PVP01_0218300	PIR protein	PVP01_0218300.1	1191	1152	0	0	0	0	0	0	0	0	0	0	0	0	0	0	0	0	0	0	0	0	0	0	0	0	0	0	0	0	0	0	0	0	0	0	0	0	0	0	0	0	0	0	0	0	0
PVP01_0218400	PIR protein	PVP01_0218400.1	1131	1092	3	0	0	0	0	35	0	0	0	0	0	0.26	1	0	0	5.58615	0	0	0	0	2.92306	0	0	0	0	0	1.31637	0.0612059	0	0	5.72927	0	0	0	0	0	0	0	0	1.05334	3.95844	0.0888244	0	0	0
PVP01_0218500	Plasmodium exported protein%2C unknown function%2C pseudogene	PVP01_0218500.1	903	864	0	0	0	0	0	0	0	0	0	0	0	0	0	0	0	0	0	0	0	0	0	0	0	0	0	0	0	0	0	0	0	0	0	0	0	0	0	0	0	0	0	0	0	0	0
PVP01_0218600	Plasmodium exported protein%2C unknown function	PVP01_0218600.1	777	738	0	0	0	0	0	0	0	0	0	0	0	0	0	0	0	0	0	0	0	0	0	0	0	0	0	0	0	0	0	0	0	0	0	0	0	0	0	0	0	0	0	0	0	0	0
PVP01_0218700	Plasmodium exported protein%2C unknown function	PVP01_0218700.1	804	765	0	0	0	0	0	0	0	0	0	0	0	0	0	0	0	0	0	0	0	0	0	0	0	0	0	0	0	0	0	0	0	0	0	0	0	0	0	0	0	0	0	0	0	0	0
PVP01_0218800	Plasmodium exported protein%2C unknown function	PVP01_0218800.1	375	336	0.94	0	0	0	0	5	0	0	0	0	0	1	0.98	0	0	5.68856	0	0	0	0	1.35714	0	0	0	0	0	16.4546	0.194941	0	0	5.8343	0	0	0	0	0	0	0	0	13.1668	1.83785	0.282906	0	0	0
PVP01_0218900	Plasmodium exported protein%2C unknown function	PVP01_0218900.1	891	852	4	0	0	0	0	1	0	0	0	0	0	0	0	0	0	9.54628	0	0	0	0	0.107042	0	0	0	0	0	0	0	0	0	9.79086	0	0	0	0	0	0	0	0	0	0.144957	0	0	0	0
PVP01_0219000	Plasmodium exported protein%2C unknown function	PVP01_0219000.1	744	705	0	0	0	0	0	0	0	0	0	0	0	0	0	0	0	0	0	0	0	0	0	0	0	0	0	0	0	0	0	0	0	0	0	0	0	0	0	0	0	0	0	0	0	0	0
PVP01_0219100	Plasmodium exported protein%2C unknown function	PVP01_0219100.1	843	804	0	0	0	0	0	0	0	0	0	0	0	0	0	0	0	0	0	0	0	0	0	0	0	0	0	0	0	0	0	0	0	0	0	0	0	0	0	0	0	0	0	0	0	0	0
PVP01_0219200	Plasmodium exported protein%2C unknown function	PVP01_0219200.1	774	735	0	0	0	0	0	0	0	0	0	0	0	0	0	0	0	0	0	0	0	0	0	0	0	0	0	0	0	0	0	0	0	0	0	0	0	0	0	0	0	0	0	0	0	0	0
PVP01_0219300	Plasmodium exported protein%2C unknown function	PVP01_0219300.1	879	840	0	0	0	0	0	0	0	0	0	0	0	0	0	0	0	0	0	0	0	0	0	0	0	0	0	0	0	0	0	0	0	0	0	0	0	0	0	0	0	0	0	0	0	0	0
PVP01_0219400	PIR protein	PVP01_0219400.1	1422	1383	0	0	0	0	0	9	0	0	0	0	0	0	4	0	0	0	0	0	0	0	0.593489	0	0	0	0	0	0	0.19331	0	0	0	0	0	0	0	0	0	0	0	0	0.803709	0.280539	0	0	0
PVP01_0219500	PIR protein	PVP01_0219500.1	1173	1134	0	0	0	0	0	0	0	0	0	0	0	0	1	0	0	0	0	0	0	0	0	0	0	0	0	0	0	0.058939	0	0	0	0	0	0	0	0	0	0	0	0	0	0.0855346	0	0	0
PVP01_0219600	PIR protein	PVP01_0219600.1	1080	1041	0	0	0	0	0	0	0	0	0	0	0	0	0	0	0.08	0	0	0	0	0	0	0	0	0	0	0	0	0	0	0.106782	0	0	0	0	0	0	0	0	0	0	0	0	0	0	0.0995903
PVP01_0219700	PIR protein	PVP01_0219700.1	1068	1029	18.36	0	0	0	0	11.53	0	0	0	0	1.52	0	3.58	0	0	36.2803	0	0	0	0	1.0219	0	0	0	0	0.146854	0	0.232533	0	0	37.2098	0	0	0	0	0	0	0.185366	0	0	1.38386	0.33746	0	0	0
PVP01_0219800	PIR protein	PVP01_0219800.1	1368	1329	0	0	0	0	0	0	0	0	0	0	0	0	0	0	0	0	0	0	0	0	0	0	0	0	0	0	0	0	0	0	0	0	0	0	0	0	0	0	0	0	0	0	0	0	0
PVP01_0219900	PIR protein	PVP01_0219900.1	657	618	0	0	0	0	0	0	0	0	0	0	0	0	0	0	0	0	0	0	0	0	0	0	0	0	0	0	0	0	0	0	0	0	0	0	0	0	0	0	0	0	0	0	0	0	0
PVP01_0220000	PIR protein	PVP01_0220000.1	1593	1554	0	0	0	0	0	0	0	0	0	0	0.08	0	1	0	0	0	0	0	0	0	0	0	0	0	0	0.00511797	0	0.0430096	0	0	0	0	0	0	0	0	0	0.00646013	0	0	0	0.0624172	0	0	0
PVP01_0220100	PIR protein	PVP01_0220100.1	1341	1302	0.18	0	0	3	0	75.59	0	3	0	0	4.08	0	49.34	0	0.48	0.281109	0	0	0.325793	0	5.29476	0	8.12308	0	0	0.311536	0	2.53282	0	0.512259	0.288312	6.94636	0	0	0	0	0.392783	0.393234	0	0	7.17021	3.67573	0	0	0.477758
PVP01_0220200	PIR protein	PVP01_0220200.1	844	805	44.09	0	0	1.25	0	3.8	0	0	0	0	2.15	0	5.08	0	0	111.367	0	0	0.219556	0	0.430507	0	0	0	0	0.265522	0	0.421778	0	0	114.221	0	0	0	0	0	0.264701	0.335154	0	0	0.582997	0.612101	0	0	0
PVP01_0220300	Plasmodium exported protein%2C unknown function	PVP01_0220300.1	1023	984	0.46	0	0	0	0	0	0	0	0	0	0	0	0.87	0	0	0.950553	0	0	0	0	0	0	0	0	0	0	0	0.0590936	0	0	0.974907	0	0	0	0	0	0	0	0	0	0	0.0857589	0	0	0
PVP01_0220400	Plasmodium exported protein%2C unknown function%2C pseudogene	PVP01_0220400.1	756	717	0	0	0	0	0	1.05	0	0	0	0	0	0	0.59	0	0	0	0	0	0	0	0.133556	0	0	0	0	0	0	0.0549983	0	0	0	0	0	0	0	0	0	0	0	0	0.180862	0.0798156	0	0	0
PVP01_0220500	Plasmodium exported protein%2C unknown function	PVP01_0220500.1	603	564	0	0	0	0	0	1	0	0	0	0	0	0	0	0	0	0	0	0	0	0	0.161701	0	0	0	0	0	0	0	0	0	0	0	0	0	0	0	0	0	0	0	0.218977	0	0	0	0
PVP01_0220600	PIR protein	PVP01_0220600.1	1374	1335	0	0	0	0.48	0	0.07	0	0	0	0	0	0	0.48	0	0	0	0	0	0.0508383	0	0.004782	0	0	0	0	0	0	0.0240312	0	0	0	0	0	0	0	0	0.0612918	0	0	0	0.00647583	0.0348751	0	0	0
PVP01_0220700	PIR protein	PVP01_0220700.1	1032	993	0	0	0	0	0	0	0	0	0	0	0	0	0	0	0	0	0	0	0	0	0	0	0	0	0	0	0	0	0	0	0	0	0	0	0	0	0	0	0	0	0	0	0	0	0
PVP01_0220800	PIR protein	PVP01_0220800.1	1251	1212	0	0	0	0	0	2	0	0	0	0	0	0	0	0	0	0	0	0	0	0	0.150494	0	0	0	0	0	0	0	0	0	0	0	0	0	0	0	0	0	0	0	0.203801	0	0	0	0
PVP01_0220900	PIR protein	PVP01_0220900.1	1257	1218	0	0	0	0	0	0	0	0	0	0	0	0	0	0	0	0	0	0	0	0	0	0	0	0	0	0	0	0	0	0	0	0	0	0	0	0	0	0	0	0	0	0	0	0	0
PVP01_0221000	PIR protein	PVP01_0221000.1	957	918	0	0	0	0	0	0	0	0	0	0	0	0	0	0	0	0	0	0	0	0	0	0	0	0	0	0	0	0	0	0	0	0	0	0	0	0	0	0	0	0	0	0	0	0	0
PVP01_0221100	PIR protein	PVP01_0221100.1	1098	1059	1.79	0	0	0	0	2.34	0	0.08	0	0	1	0	0.13	0	0	3.43693	0	0	0	0	0.201517	0	0.266321	0	0	0.0938777	0	0.00820472	0	0	3.52499	0.227741	0	0	0	0	0	0.118497	0	0	0.272897	0.011907	0	0	0
PVP01_0221200	PIR protein	PVP01_0221200.1	1224	1185	0	0	0	0	0	0.05	0.28	0	0	0	0	0	0.72	0	0.12	0	0	0	0	0	0.00384808	2.9964	0	0	0	0	0	0.0406097	0	0.140709	0	0	0	0	0	0	0	0	0	0	0.00521111	0.0589344	1.73327	0	0.131232
PVP01_0221300	PIR protein	PVP01_0221300.1	1029	990	0	0	0	0	0	0	0	0	0	0	0	0	0	0	0	0	0	0	0	0	0	0	0	0	0	0	0	0	0	0	0	0	0	0	0	0	0	0	0	0	0	0	0	0	0
PVP01_0221400	PIR protein%2C pseudogene	PVP01_0221400.1	951	912	0	0	0	0	0	19	0	0	0	0	0	0	0	0	0	0	0	0	0	0	1.89999	0	0	0	0	0	0	0	0	0	0	0	0	0	0	0	0	0	0	0	2.57298	0	0	0	0
PVP01_0221500	PIR protein%2C pseudogene	PVP01_0221500.1	162	123	0	0	0	0	0	0	0	0	0	0	0	0	0	0	0	0	0	0	0	0	0	0	0	0	0	0	0	0	0	0	0	0	0	0	0	0	0	0	0	0	0	0	0	0	0
PVP01_0221600	PIR protein	PVP01_0221600.1	1350	1311	0	0	0	0	0	10	0	0	0	0	0	0	0	0	0	0	0	0	0	0	0.695649	0	0	0	0	0	0	0	0	0	0	0	0	0	0	0	0	0	0	0	0.942054	0	0	0	0
PVP01_0221700	PIR protein%2C pseudogene	PVP01_0221700.1	822	783	0	0	0	0	0	0	0	0	0	0	0	0	0	0	0	0	0	0	0	0	0	0	0	0	0	0	0	0	0	0	0	0	0	0	0	0	0	0	0	0	0	0	0	0	0
PVP01_0221800	PIR protein%2C pseudogene	PVP01_0221800.1	972	933	0	0	0	0	0	2	0	0	0	0	0	0	2	0	0	0	0	0	0	0	0.195497	0	0	0	0	0	0	0.143273	0	0	0	0	0	0	0	0	0	0	0	0	0.264744	0.207923	0	0	0
PVP01_0300100	Plasmodium exported protein%2C unknown function	PVP01_0300100.1	768	729	0	0	0	0	0	0	0	0	0	0	0	0	1	0	0	0	0	0	0	0	0	0	0	0	0	0	0	0.091683	0	0	0	0	0	0	0	0	0	0	0	0	0	0.133054	0	0	0
PVP01_0300200	PIR protein	PVP01_0300200.1	1020	981	0	0	0	0	0	3	0	0	0	0	0	0	6	0	0	0	0	0	0	0	0.278898	0	0	0	0	0	0	0.408788	0	0	0	0	0	0	0	0	0	0	0	0	0.377686	0.593249	0	0	0
PVP01_0300300	PIR protein	PVP01_0300300.1	1548	1509	0	0	0	0	5	10	0	1	0	0	0	0	6	0	0	0	0	0	0	15.3722	0.604371	0	2.33626	0	0	0	0	0.265753	0	0	0	1.99783	0	0	0	0	0	0	9.73349	0	0.818444	0.385671	0	0	0
PVP01_0300400	PIR protein	PVP01_0300400.1	1818	1779	0	0	0	0	0	0	0	0	0	0	0	0	0	0	0	0	0	0	0	0	0	0	0	0	0	0	0	0	0	0	0	0	0	0	0	0	0	0	0	0	0	0	0	0	0
PVP01_0300500	PIR protein	PVP01_0300500.1	804	765	0	0	0	1	0	10	0	0	0	0	0	0	0	0	0	0	0	0	0.184829	0	1.19215	0	0	0	0	0	0	0	0	0	0	0	0	0	0	0	0.222834	0	0	0	1.61442	0	0	0	0
PVP01_0300600	Plasmodium exported protein%2C unknown function	PVP01_0300600.1	1209	1170	0	0	0	0	0	93.33	0	0	0	0	0	0	25.13	0	0	0	0	0	0	0	7.27492	0	0	0	0	0	0	1.43556	0	0	0	0	0	0	0	0	0	0	0	0	9.85176	2.08335	0	0	0
PVP01_0300700	Plasmodium exported protein%2C unknown function	PVP01_0300700.1	1143	1104	0	0	6	20	0	235	9	0	0	3	49	0	172	2	0	0	0	2.53859	2.56149	0	19.4129	103.379	0	0	2.31451	4.41251	0	10.413	16.6934	0	0	0	0	0	2.06872	2.00279	3.08818	5.56967	0	0	26.2892	15.1117	59.8	11.5257	0
PVP01_0300800	Plasmodium exported protein%2C unknown function	PVP01_0300800.1	849	810	0	1	1	1	0	326	3	0	0	0	5	0	279	0	1	0	3.4357	0.576668	0.174561	0	36.705	46.9673	0	0	0	0.613682	0	23.0216	0	1.71544	0	0	2.49456	0	0.469931	0	0.210454	0.774617	0	0	49.7062	33.4098	27.1684	0	1.5999
PVP01_0300900	Plasmodium exported protein%2C unknown function	PVP01_0300900.1	696	657	0	0	0	0	0	3	0	0	0	0	0	0	1	0	0	0	0	0	0	0	0.416436	0	0	0	0	0	0	0.10173	0	0	0	0	0	0	0	0	0	0	0	0	0.563942	0.147635	0	0	0
PVP01_0301000	Plasmodium exported protein%2C unknown function	PVP01_0301000.1	660	621	0	0	0	0	0	0	0	0	0	0	0	0	0	0	0	0	0	0	0	0	0	0	0	0	0	0	0	0	0	0	0	0	0	0	0	0	0	0	0	0	0	0	0	0	0
PVP01_0301100	PIR protein	PVP01_0301100.1	1401	1362	0	0	0	0	0	0	0	0	0	0	0	0	2	0	0	0	0	0	0	0	0	0	0	0	0	0	0	0.0981452	0	0	0	0	0	0	0	0	0	0	0	0	0	0.142432	0	0	0
PVP01_0301200	PIR protein%2C pseudogene	PVP01_0301200.1	864	825	0	0	0	0	0	0	0	0	0	0	0	0	0	0	0	0	0	0	0	0	0	0	0	0	0	0	0	0	0	0	0	0	0	0	0	0	0	0	0	0	0	0	0	0	0
PVP01_0301300	PIR protein	PVP01_0301300.1	1659	1620	0	0	0	0	0	1	0	0	0	0	0	0	0	0	0	0	0	0	0	0	0.056296	0	0	0	0	0	0	0	0	0	0	0	0	0	0	0	0	0	0	0	0.0762366	0	0	0	0
PVP01_0301400	PIR protein	PVP01_0301400.1	2571	2532	0	0	0	0	0	0	0	0	0	0	0	0	0	0	0	0	0	0	0	0	0	0	0	0	0	0	0	0	0	0	0	0	0	0	0	0	0	0	0	0	0	0	0	0	0
PVP01_0301500	Plasmodium exported protein%2C unknown function	PVP01_0301500.1	663	624	0	0	0	6	0	14	0	0	0	0	4	0	3	0	0	0	0	0	1.35956	0	2.04614	0	0	0	0	0.637285	0	0.321331	0	0	0	0	0	0	0	0	1.63911	0.80441	0	0	2.77091	0.466328	0	0	0
PVP01_0301600	Plasmodium exported protein%2C unknown function	PVP01_0301600.1	744	705	0	0	0	0	0	0	0	0	0	0	0	0	0	0	0	0	0	0	0	0	0	0	0	0	0	0	0	0	0	0	0	0	0	0	0	0	0	0	0	0	0	0	0	0	0
PVP01_0301700	Plasmodium exported protein%2C unknown function	PVP01_0301700.1	609	570	0	0	0	0	0	0	0	0	0	0	0	0	1	0	0	0	0	0	0	0	0	0	0	0	0	0	0	0.117258	0	0	0	0	0	0	0	0	0	0	0	0	0	0.170169	0	0	0
PVP01_0301800	Plasmodium exported protein%2C unknown function	PVP01_0301800.1	612	573	0	0	0	0	0	0	0	0	0	0	0	0	0	0	0	0	0	0	0	0	0	0	0	0	0	0	0	0	0	0	0	0	0	0	0	0	0	0	0	0	0	0	0	0	0
PVP01_0301900	Plasmodium exported protein%2C unknown function	PVP01_0301900.1	675	636	0	0	0	0	0	0	0	0	0	0	0	0	0	0	0	0	0	0	0	0	0	0	0	0	0	0	0	0	0	0	0	0	0	0	0	0	0	0	0	0	0	0	0	0	0
PVP01_0302000	Plasmodium exported protein (PHIST)%2C unknown function%2C pseudogene	PVP01_0302000.1	1188	1149	8	0	0	22	0	3	0	0	0	10	17	1	13	0	0	14.1574	0	0	2.70728	0	0.238119	0	0	0	7.41289	1.47091	4.8118	0.756205	0	0	14.5201	0	0	0	0	6.4145	3.26396	1.85665	0	3.85034	0.322463	1.09743	0	0	0
PVP01_0302100	Plasmodium exported protein (PHIST)%2C unknown function	PVP01_0302100.1	768	729	15	0	0	54	0	506	2	0	0	2	62	1	251	8	0	41.8386	0	0	10.4736	0	63.3017	34.7906	0	0	2.33674	8.45518	7.58404	23.0124	101.122	0	42.9106	0	0	0	0	2.02202	12.6272	10.6725	0	6.06865	85.7238	33.3965	20.1247	69.8185	0
PVP01_0302300	regulator of chromosome condensation%2C putative	PVP01_0302300.1	1758	1719	4	62	303	1482	48	393	10	29	36	231	1455	37	579	3	3	4.73149	100.373	82.3336	121.9	129.545	20.8502	73.7707	59.4748	105.907	114.457	84.1483	119.002	22.5122	16.0816	2.42496	4.85271	50.8591	72.8778	83.7751	67.0944	99.0418	146.965	106.216	82.0263	95.2238	28.2355	32.6706	42.6729	11.1033	2.26164
PVP01_0302400	conserved Plasmodium protein%2C unknown function	PVP01_0302400.1	1137	1098	22	8	60	257	2	525	2	0	1	32	249	6.36	201	4	1	40.7412	20.2762	25.5246	33.095	8.4505	43.6063	23.0987	0	4.60571	24.823	22.5453	32.0245	12.2352	33.5693	1.26548	41.785	0	14.722	3.64322	20.8002	21.4798	39.9	28.4577	5.35076	25.6256	59.0521	17.7561	13.3615	23.1775	1.18025
PVP01_0302500	conserved Plasmodium protein%2C unknown function	PVP01_0302500.1	447	408	0	0	32	52	0	7	0	4	0	10	65	0	28	1	0	0	0	36.6354	18.0208	0	1.5647	0	34.5629	0	20.876	15.8384	0	4.58684	22.5852	0	0	29.5561	0	0	29.8545	18.0644	21.7263	19.992	0	0	2.11893	6.65661	0	15.5937	0
PVP01_0302600	conserved Plasmodium protein%2C unknown function	PVP01_0302600.1	11121	11082	604.2	314.73	1371.95	4039.33	230.92	1424.38	258.68	217.87	140.77	735.47	6340.44	86.87	2529.64	50.75	318.46	110.86	79.0351	57.827	51.5374	96.6714	11.722	296.009	69.3091	64.2379	56.5268	56.88	43.3391	15.2566	42.199	39.9297	113.701	59.2688	57.3851	50.8136	47.1237	48.9136	62.1346	71.7965	61.2112	34.6794	15.874	22.1409	171.227	29.1357	37.2404
PVP01_0302700	ubiquitin specific protease%2C putative	PVP01_0302700.1	1152	1113	23	4	94	273	22	76	0	56	4	66	416	4	189.97	0	585	42.0191	10.0015	39.4497	34.6816	91.7027	6.22746	0	177.38	18.1746	50.5075	37.1584	19.8698	11.4079	0	730.332	43.0956	151.684	7.2618	14.3765	32.1479	43.705	41.8128	46.903	58.0651	15.8995	8.43329	16.5556	0	0	681.143
PVP01_0302800	conserved Plasmodium protein%2C unknown function	PVP01_0302800.1	2691	2652	66	13	302	2229.82	15	490	0	8	26	138	3289	24	1138.11	5	9	50.6039	13.6417	53.1917	118.885	26.2405	16.8506	0	10.6347	49.5791	44.3213	123.296	50.034	28.6832	17.3733	4.71551	51.9004	9.09417	9.90488	39.2182	43.3464	38.352	143.33	155.63	16.6152	40.0366	22.8192	41.6261	0	11.9951	4.39791
PVP01_0302900	conserved Plasmodium protein%2C unknown function	PVP01_0302900.1	2571	2532	25	16	156	605	5	2723	2	17	13	73	773	27	4050	15	95	20.0766	17.5856	28.7787	33.7849	9.16138	98.0791	10.0167	23.6699	25.9644	24.5565	30.3511	58.956	106.907	54.5899	52.1338	20.591	20.241	12.7684	20.5385	23.452	21.2492	40.7318	38.3105	5.80088	47.1758	132.82	155.148	5.79421	37.6908	48.6225
PVP01_0303000	pre-mRNA-splicing factor CLF1%2C putative	PVP01_0303000.1	2175	2136	47	28	244	600	36	881	2.04	46	28	175	511	22	539.1	5	3	44.7415	36.4802	53.358	39.7174	78.1908	37.6155	12.1112	75.9219	66.2912	69.7821	23.7836	56.9442	16.8688	21.5702	1.95155	45.8878	64.9237	26.4872	52.4379	43.4818	60.3837	47.8842	30.0208	49.5095	45.566	50.9393	24.4807	7.00578	14.8928	1.82011
PVP01_0303100	alpha/beta hydrolase%2C putative	PVP01_0303100.1	2604	2565	57	18	98	741	15	1689	3	46	17	69	898	11	1681	9	46	45.1857	19.5292	17.8463	40.8472	27.1305	60.053	14.8318	63.2239	33.5167	22.9123	34.8055	23.7101	43.8023	32.3325	24.919	46.3434	54.0651	14.1796	26.5124	14.5431	19.8264	49.2462	43.933	17.1788	18.9725	81.3244	63.5675	8.57949	22.3236	23.2406
PVP01_0303200	SET domain protein%2C putative	PVP01_0303200.1	4356	4317	459.18	93.69	384.77	1224.14	72.49	1631.77	68.86	44.36	34.8	195.46	2086.77	40.68	2589.33	34.63	193.58	216.279	60.3964	41.6322	40.0941	77.9024	34.4722	202.276	36.226	40.7658	38.5641	48.0564	52.0987	40.0887	73.9189	62.3071	221.82	30.9782	43.8521	32.2467	33.9265	33.3702	48.3383	60.6589	49.3269	41.6887	46.6826	58.1782	117.007	51.0362	58.1107
PVP01_0303300	conserved Plasmodium protein%2C unknown function	PVP01_0303300.1	288	249	0	1	14	27	0.98	29.05	0	0	1	4	32	2	43	0	12	0	11.1764	26.2627	15.3319	18.2592	10.6399	0	0	20.3095	13.6826	12.7764	44.4077	11.5421	0	66.964	0	0	8.11484	16.0653	21.4017	11.8398	18.4844	16.127	11.5615	35.5345	14.4087	16.7504	0	0	62.4539
PVP01_0303400	AP2 domain transcription factor AP2-SP2%2C putative	PVP01_0303400.1	10638	10599	328	9	21	77	1	2515.02	2	14	5	22	81	4	501	17	16	62.9249	2.36308	0.925476	1.0272	0.437713	21.6406	2.3929	4.65665	2.38564	1.76793	0.759764	2.08652	3.15929	14.7798	2.09756	64.5371	3.98208	1.71576	1.88709	0.754178	1.52982	1.23842	0.959008	0.277155	1.66961	29.3059	4.58488	1.38418	10.2045	1.95629
PVP01_0303500	conserved Plasmodium protein%2C unknown function	PVP01_0303500.1	531	492	2	9	46	158	0	24	3	0	3	26	250	10	122	2	3	8.26568	50.907	43.672	45.407	0	4.44876	77.3242	0	30.8358	45.0107	50.5165	112.373	16.5734	37.4584	8.47258	8.47745	0	36.9621	24.3918	35.5887	38.9485	54.7437	63.7642	0	89.9196	6.02455	24.0519	44.7284	25.8627	7.90194
PVP01_0303600	conserved Plasmodium protein%2C unknown function	PVP01_0303600.1	1692	1653	137.76	132.55	305.65	243.33	233.49	675.02	95.11	50.94	20.47	70.88	416.89	45.39	624.29	39.11	50.43	169.459	223.155	86.3698	20.8139	655.315	37.2423	729.647	108.642	62.6245	36.5223	25.073	151.815	25.2423	218.022	42.3912	173.8	92.9037	162.027	49.5374	70.3835	31.6034	25.0937	31.6483	414.938	121.481	50.4339	36.6327	422.067	150.53	39.5361
PVP01_0303700	6-cysteine protein	PVP01_0303700.1	1062	1023	45	6	85	396	0	435	0	39	2	29	382	10	562	2	756	89.4438	16.3221	38.8109	54.7332	0	38.7799	0	134.4	9.88675	24.1451	37.1233	54.0446	36.7178	18.0152	1026.85	91.7355	114.931	11.851	7.82064	31.6273	20.8932	65.9875	46.8587	0	43.2458	52.516	53.2863	0	12.4383	957.688
PVP01_0303800	6-cysteine protein	PVP01_0303800.1	1464	1425	67	0	1	5	1	267	1	15	0	3	0	1	8	1	604	95.6034	0	0.32779	0.496119	3.25566	17.0879	8.89907	37.1097	0	1.79314	0	3.87983	0.375225	6.46651	588.954	98.0529	31.7339	0	0	0.267119	1.55163	0.598132	0	2.06145	3.10459	23.1406	0.54454	5.14769	4.46471	549.288
PVP01_0303900	6-cysteine protein%2C putative%2C pseudogene	PVP01_0303900.1	1119	1080	19.94	1.74	8.69	56.61	1.71	42.91	1.71	40.8	15.68	20.88	109.28	1.09	71.34	2.61	2237.39	37.5418	4.48358	3.75843	7.4114	7.34559	3.62349	20.0785	133.182	73.4212	16.467	10.0595	5.57995	4.41495	22.269	2878.57	38.5036	113.889	3.2554	58.0778	3.06278	14.2492	8.93535	12.6975	4.65115	4.46501	4.90697	6.40714	11.6145	15.3753	2684.7
PVP01_0304000	conserved Plasmodium protein%2C unknown function	PVP01_0304000.1	12414	12375	364	200.78	3295	54856.4	223	18208.4	82	129	146	1249	171134	767	68125.9	166	173	59.8094	45.1518	124.371	626.778	83.6015	134.19	84.0288	36.7498	59.6632	85.9656	1374.83	342.672	367.945	123.608	19.425	61.3418	31.4262	32.7834	47.195	101.351	74.3875	755.657	1735.38	52.9355	274.201	181.721	533.976	48.6067	85.3436	18.1167
PVP01_0304100	dipeptidyl aminopeptidase 3%2C putative	PVP01_0304100.1	2289	2250	32	0	0	11.98	2	607.83	0	0	0	1	11.93	1	602.9	0	9.04	28.9189	0	0	0.752845	4.12384	24.6373	0	0	0	0.378551	0.527128	2.45723	17.9093	0	5.58271	29.6598	0	0	0	0	0.327567	0.907646	0.665365	2.61117	1.96624	33.364	25.9907	0	0	5.20671
PVP01_0304200	conserved Plasmodium protein%2C unknown function	PVP01_0304200.1	1935	1896	34	1	1	2	0	509	1	5	4	0	7	0	48	3	238	36.4632	1.46778	0.246361	0.14915	0	24.4834	6.68838	9.29699	10.6689	0	0.367044	0	1.69207	14.5803	174.421	37.3974	7.95021	1.06571	8.43937	0.200762	0	0.179818	0.4633	0	0	33.1557	2.4556	3.86892	10.0668	162.673
PVP01_0304300	6-cysteine protein	PVP01_0304300.1	1155	1116	39	12	1	8	20	7063	8	16	1	0	4	6	4679	33	47	71.0582	29.9238	0.418549	1.01358	83.142	577.189	90.9045	50.5436	4.53143	0	0.356332	29.7245	280.224	272.48	58.5185	72.8787	43.2218	21.7268	3.58446	0.341079	0	1.22199	0.449778	52.6446	23.7852	781.634	406.672	52.584	188.13	54.5772
PVP01_0304400	ATP-dependent RNA helicase DDX51%2C putative	PVP01_0304400.1	1647	1608	64	35	241	497	9	349	1	100	23	120	361	17	287	14	38	80.9296	60.5734	70.007	43.702	25.9664	19.7939	7.8863	219.242	72.3337	63.5627	22.3193	58.4508	11.9292	80.2281	32.8365	83.0031	187.483	43.9806	57.2176	57.0493	55.0019	52.6881	28.1724	16.4416	46.7716	26.8051	17.3121	4.56186	55.3924	30.6249
PVP01_0304500	protein transport protein Sec24B%2C putative	PVP01_0304500.1	4650	4611	114	93	577	1545	51	7008.02	3	72	62	344	2515.93	47	10638.3	47	48	50.2717	56.1291	58.4509	47.3767	51.3133	138.609	8.2506	55.0488	67.9979	63.5434	54.2453	56.3548	154.203	93.9264	14.4646	51.5597	47.0743	40.7537	53.7879	47.6321	54.9852	57.1183	68.4708	32.491	45.0944	187.706	223.785	4.77259	64.8501	13.4904
PVP01_0304600	ag-1 blood stage membrane protein homologue	PVP01_0304600.1	1527	1488	16	0	10	12	6	219	0	18	5	16	26	7	199	2	26	21.8641	0	3.13912	1.14027	18.7069	13.4225	0	42.6462	16.9928	9.1585	1.73712	26.009	8.93853	12.3855	24.2789	22.4242	36.4684	0	13.4417	2.55809	7.92501	1.37474	2.19267	11.845	20.812	18.1769	12.9719	0	8.55136	22.6437
PVP01_0304700	liver specific protein 2%2C putative	PVP01_0304700.1	7560	7521	583.62	1597.23	27353	174029	1386.6	137238	196.6	338	1298.75	14521.7	249318	2869.91	212704	930.6	400.76	157.786	591.006	1698.79	3271.73	855.323	1664.14	331.488	158.435	873.271	1644.56	3295.61	2109.7	1890.24	1140.18	74.0403	161.829	135.484	429.113	690.777	1384.36	1423.07	3944.47	4159.87	541.581	1688.15	2253.6	2743.19	191.75	787.219	69.0536
PVP01_0304800	pre-mRNA-processing-splicing factor 8%2C putative	PVP01_0304800.1	9075	9036	545	309	3062.81	7604.98	159	8462.35	41.04	205	297	1867	15731.8	124	16850	89	99.98	122.64	95.1661	158.327	119.002	81.6348	85.4097	57.5958	79.9813	166.218	175.985	173.085	75.8706	124.635	90.7609	15.3743	125.783	68.395	69.0974	131.483	129.022	152.283	143.471	218.476	51.6902	60.7107	115.663	180.875	33.3165	62.6646	14.3389
PVP01_0304900	conserved Plasmodium protein%2C unknown function	PVP01_0304900.1	675	636	28	3	44	169	0	79	0	5	7	54	135	6	103	0	11	89.5189	13.127	32.3151	37.5717	0	11.3282	0	27.7156	55.6596	72.3176	21.1026	52.1581	10.8242	0	24.0323	91.8124	23.7006	9.53111	44.028	26.3339	62.5777	45.2972	26.6366	0	41.7363	15.3408	15.7085	0	0	22.4137
PVP01_0305000	conserved Plasmodium protein%2C unknown function	PVP01_0305000.1	948	909	28	47	292	1000	65	1210	2	47	19	151	1399.77	11	2078	8	16	62.6337	143.891	150.048	155.549	331.745	121.399	27.9014	182.282	105.703	141.488	153.092	66.9047	152.791	81.0981	24.4577	64.2384	155.877	104.475	83.6138	122.275	122.432	187.533	193.239	210.057	53.5363	164.399	221.736	16.1396	55.9931	22.8105
PVP01_0305100	lysine decarboxylase%2C putative	PVP01_0305100.1	6273	6234	338	193	2230	9814.11	43	3293	16	161	170	1481	17241.7	174	7254.93	45	2479.99	110.246	86.157	167.089	222.595	32.0005	48.1745	32.5471	91.0479	137.905	202.346	274.962	154.316	77.7826	66.5167	552.767	113.071	77.8585	62.5561	109.086	136.162	175.094	268.365	347.07	20.2623	123.482	65.2384	112.881	18.827	45.9255	515.538
PVP01_0305200	conserved Plasmodium protein%2C unknown function	PVP01_0305200.1	315	276	3	12	124	549	0	132	0	15	19	48	699	8	254	1	12	22.1017	120.996	209.857	281.251	0	43.6172	0	191.599	348.132	148.129	251.783	160.254	61.5093	33.3869	60.4132	22.668	163.843	87.852	275.38	171.014	128.178	339.082	317.812	0	128.233	59.0668	89.2647	0	23.0515	56.3443
PVP01_0305300	rhoptry neck protein 1	PVP01_0305300.1	2271	2232	39.52	4.01	62	138.33	11.14	1707	1	9.01	7.58	27.45	135.19	9.68	766.82	12.91	17.72	36.0028	4.99977	12.975	8.76301	23.155	69.748	5.68153	14.2312	17.1741	10.475	6.02156	23.9778	22.9623	53.2987	11.0314	36.9252	12.1696	3.63019	13.5851	10.5735	9.06423	10.5649	7.60068	14.6615	19.1867	94.4534	33.3238	3.2865	36.7994	10.2884
PVP01_0305400	conserved Plasmodium protein%2C unknown function	PVP01_0305400.1	1494	1455	81	42	105	328	14	474	5	36	5	50	741	5	933	4	612	113.197	80.3316	33.7083	31.8744	44.6395	29.7104	43.5779	87.2268	17.3783	29.2694	50.6307	18.9992	42.8583	25.3327	584.451	116.097	74.591	58.3265	13.7466	27.4692	25.3273	38.4285	63.9083	28.2652	15.2029	40.234	62.1976	25.2078	17.4906	545.087
PVP01_0305500	V-type proton ATPase subunit B%2C putative	PVP01_0305500.1	1485	1446	82	57	625	1698	49	2185	16	81	73	250	2075	55	3183	20	30	115.308	109.7	201.893	166.035	157.211	137.808	140.317	197.482	255.302	147.258	142.662	210.292	147.124	127.452	28.8279	118.262	168.874	79.65	201.949	164.525	127.425	200.176	180.074	99.5441	168.273	186.621	213.513	81.167	87.9974	26.8863
PVP01_0305600	sexual stage antigen s16%2C putative	PVP01_0305600.1	423	384	0	3	1	10	3	1331	0	0	0	0	3	3	1882	3	1	0	21.7415	1.21641	3.68214	36.2447	316.111	0	0	0	0	0.776691	43.1935	327.57	71.9904	3.6185	0	0	15.7859	0	0.991261	0	4.43926	0.980375	22.9497	34.5629	428.08	475.383	0	49.7048	3.37479
PVP01_0305700	cytosolic glyoxalase II%2C putative	PVP01_0305700.1	792	753	1	27	575	1631	9	303	1	14	48	242	1732.94	14	542	6	6	2.70034	99.7858	356.684	306.26	55.4501	36.6978	16.8409	65.5456	322.363	273.733	228.795	102.792	48.1084	73.4245	11.0717	2.76953	56.0505	72.4516	254.997	290.665	236.866	369.233	288.796	35.1104	82.2532	49.6965	69.8167	9.74165	50.6949	10.326
PVP01_0305800	NYN domain-containing protein%2C putative	PVP01_0305800.1	2544	2505	337.86	205.77	395.06	830.22	236.19	677.16	135.75	320.34	62.73	211.11	1036.52	96.83	748.26	83.53	51.48	274.247	228.599	73.6658	46.8615	437.43	24.6534	687.213	450.831	126.639	71.7808	41.1366	213.713	19.9646	307.27	28.5555	281.274	385.523	165.979	100.174	60.0309	62.1132	56.4973	51.9245	276.976	171.01	33.3858	28.9734	397.521	212.15	26.6323
PVP01_0305900	conserved Plasmodium protein%2C unknown function	PVP01_0305900.1	435	396	0	41	182	706	4	207	0	8	4	139	981	8	386	7	0	0	288.13	214.678	252.081	46.8618	47.6725	0	71.2206	51.0815	298.97	246.282	111.692	65.1491	162.887	0	0	60.9034	209.203	40.4067	174.943	258.703	303.915	310.868	29.6724	89.3746	64.5585	94.5469	0	112.463	0
PVP01_0306000	conserved Plasmodium protein%2C unknown function	PVP01_0306000.1	2580	2541	2	9	25	101	22	3140.94	2	4	13	32	219	8	6051	17	27	1.60044	9.85684	4.59564	5.62015	40.1673	112.732	9.98125	5.54966	25.8725	10.7264	8.56836	17.4066	159.162	61.6494	14.7645	1.64144	4.74572	7.15677	20.4657	3.74502	9.28171	6.77577	10.8154	25.4335	13.9285	152.663	230.982	5.77368	42.565	13.7701
PVP01_0306100	ribosomal protein L25%2C putative	PVP01_0306100.1	858	819	0	12	213	434	0	131	0	8	15	144	588	8	258	2	3	0	40.7753	121.48	74.9267	0	14.5875	0	34.4363	92.6204	149.757	71.3759	54.005	21.0548	22.5025	5.08975	0	29.4478	29.6058	73.2648	98.9954	129.587	90.3333	90.094	0	43.2141	19.7545	30.5556	0	15.5365	4.74695
PVP01_0306200	conserved Plasmodium protein%2C unknown function	PVP01_0306200.1	6945	6906	310	6.47	2.72	29.4	11.67	2288.15	5	28.06	14.47	11	38.62	3.05	141	20	56.12	91.2743	2.60722	0.183972	0.601938	7.83969	30.2169	9.18127	14.3242	10.596	1.35667	0.555961	2.44175	1.36461	26.6863	11.2915	93.6129	12.2492	1.89303	8.38166	0.149921	1.17395	0.72571	0.701759	4.964	1.95386	40.9201	1.98038	5.31094	18.4252	10.531
PVP01_0306300	conserved Plasmodium protein%2C unknown function	PVP01_0306300.1	1209	1170	26	13	127	300	5	222	0	31	3	40	272	6	219	3	0	45.1857	30.9213	50.7024	36.2549	19.8262	17.3045	0	93.4085	12.9669	29.1193	23.1122	28.3526	12.5105	23.6276	0	46.3434	79.8772	22.4511	10.2571	41.3178	25.1975	43.7097	29.1733	12.5537	22.6874	23.4339	18.1557	0	16.3134	0
PVP01_0306400	methyltransferase%2C putative	PVP01_0306400.1	966	927	42	18	91	231	1	92	0	3	9	68	363	4	155	0	0	92.1262	54.0372	45.8535	35.2341	5.00466	9.05109	0	11.4091	49.0978	62.4794	38.9301	23.8566	11.1755	0	0	94.4866	9.75637	39.2349	38.8375	37.3664	54.0645	42.479	49.1393	3.1689	19.0897	12.2571	16.2184	0	0	0
PVP01_0306500	peptidyl-tRNA hydrolase 2%2C putative	PVP01_0306500.1	579	540	16	16	112	172	2	162	0	16	2	57	203	6	222	0	6	60.2476	82.4567	96.8802	45.0366	17.1827	27.3599	0	104.457	18.7299	89.906	37.3732	61.4307	27.4774	0	15.4389	61.7912	89.325	59.8695	14.8158	78.9484	77.7972	54.2971	47.1742	10.8799	49.1561	37.051	39.8762	0	0	14.3991
PVP01_0306600	transcription factor%2C putative	PVP01_0306600.1	1392	1353	69	47	78	285	7	117	0	84	23	61	516	24	183	1	6	103.697	96.6718	26.9282	29.7837	24.0024	7.88644	0	218.873	85.9665	38.4007	37.9149	98.0712	9.04002	6.81063	6.16187	106.353	187.167	70.1907	68.0015	21.944	33.2288	35.9078	47.858	15.1981	78.4753	10.6799	13.1192	0	4.7023	5.74687
PVP01_0306700	conserved Plasmodium protein%2C unknown function	PVP01_0306700.1	327	288	0	1	40	103	0	50	0	0	1	14	144	3	75	0	0	0	9.6629	64.8751	50.568	0	15.8333	0	0	17.5593	41.4041	49.7082	57.5913	17.4054	0	0	0	0	7.01596	13.8898	52.8673	35.8276	60.9659	62.744	0	46.0838	21.4415	25.2594	0	0	0
PVP01_0306800	mitochondrial carrier protein%2C putative	PVP01_0306800.1	1143	1104	49	21	136	662	5	92	2	24	12	94	762	7	329	3	2	90.2486	52.9359	57.5414	84.7852	21.0114	7.59996	22.9731	76.6395	54.9682	72.5214	68.619	35.0556	19.9179	25.0402	2.51721	92.5609	65.5374	38.4352	43.4811	46.891	62.754	102.219	86.614	13.3042	28.051	10.2919	28.9056	13.2889	17.2886	2.34768
PVP01_0306900	conserved Plasmodium protein%2C unknown function	PVP01_0306900.1	3477	3438	65	2	12	11	1	155	6	0	1	2	5	1.65	13	1	4.97	38.4433	1.61891	1.63037	0.452395	1.34942	4.11167	22.1312	0	1.47093	0.495486	0.144585	2.65342	0.252728	2.68027	2.00868	39.4283	0	1.17545	1.16354	1.3286	0.428753	0.545417	0.182501	0.854441	2.12323	5.56806	0.366769	12.8019	1.85056	1.87339
PVP01_0307000	conserved Plasmodium protein%2C unknown function	PVP01_0307000.1	4479	4440	19	14	27	323	6	1851	0	5	7	49	449.01	19	2850.13	7	4	8.7013	8.77496	2.84048	10.2861	6.26935	38.0204	0	3.97007	7.97286	9.39984	10.0538	23.6591	42.904	14.5278	1.2518	8.92424	3.39495	6.37125	6.30672	2.31473	8.13384	12.4011	12.6904	3.96968	18.9317	51.4875	62.264	0	10.0305	1.16749
PVP01_0307100	conserved Plasmodium protein%2C unknown function	PVP01_0307100.1	4827	4788	28	8	113	604	8	4410	2	5	4	77	1334	17	8301.55	15	12	11.891	4.64982	11.0239	17.8367	7.75158	83.9996	5.29707	3.68151	4.22479	13.6976	27.6987	19.6301	115.883	28.8683	3.48246	12.1956	3.1482	3.3761	3.3419	8.98346	11.8528	21.5043	34.9626	4.90821	15.7078	113.753	168.174	3.0641	19.9317	3.24792
PVP01_0307200	AAA family ATPase%2C putative	PVP01_0307200.1	2103	2064	55	13	125	494	2	874	1	30	14	48	704	8	941	1	112	54.1834	17.528	28.2886	33.8414	4.49547	38.6184	6.14398	51.2415	34.3018	19.8079	33.9095	21.4293	30.4717	4.46452	75.3994	55.5717	43.8186	12.7266	27.1335	23.0526	17.1401	40.7999	42.8021	2.84648	17.1475	52.2974	44.2216	3.554	3.08247	70.3212
PVP01_0307300	conserved Plasmodium protein%2C unknown function	PVP01_0307300.1	525	486	0	29	69	192	4	62	0	0	1	24	158	1	89	3	33	0	166.059	66.3168	55.8594	38.1837	11.6345	0	0	10.4055	42.0613	32.3206	11.3761	12.2397	56.8813	94.3489	0	0	120.57	8.23099	54.0421	36.3963	67.3453	40.7965	24.1775	9.10297	15.7556	17.7627	0	39.2729	87.9945
PVP01_0307400	conserved Plasmodium protein%2C unknown function	PVP01_0307400.1	3066	3027	58	26	77	346	2	567	0	13	24	70	668	14	425	3	26	38.9609	23.9035	11.882	16.162	3.06529	17.083	0	15.1405	40.0957	19.6967	21.9393	25.5708	9.3841	9.13258	11.9349	39.9591	12.9473	17.3556	31.7166	9.68272	17.0439	19.4852	27.6928	1.94091	20.4614	23.1339	13.6186	0	6.30546	11.1311
PVP01_0307500	conserved Plasmodium protein%2C unknown function	PVP01_0307500.1	1752	1713	19	0	16	20	0	222	5	29	0	1	17	4	49	4	7	22.5533	0	4.36288	1.65084	0	11.8192	37.0145	59.6831	0	0.497222	0.98662	12.9101	1.91185	21.5173	5.67806	23.1311	51.0373	0	0	3.55535	0.430254	1.99028	1.24536	0	10.3305	16.0057	2.77456	21.4112	14.8563	5.29564
PVP01_0307600	zinc finger Ran-binding domain-containing protein 2%2C putative	PVP01_0307600.1	1170	1131	49	46	163	664	4	1916	2	102	16	83	839	14	1748	10	19	88.0942	113.187	67.3187	83.0112	16.4079	154.499	22.4247	317.942	71.5412	62.5062	73.7493	68.4374	103.299	81.4746	23.3427	90.3512	271.884	82.1816	56.5908	54.8585	54.0877	100.08	93.0897	10.3893	54.7627	209.224	149.911	12.9716	56.253	21.7705
PVP01_0307700	conserved Plasmodium protein%2C unknown function	PVP01_0307700.1	1413	1374	29	5	65	244	5	146	1	6	14	39	249	4	190	1	5	42.9166	10.1271	22.0972	25.1093	16.8825	9.69078	9.22939	15.3948	51.5277	24.176	18.0165	16.0954	9.24236	6.70653	5.05641	44.0161	13.1647	7.35297	40.7596	18.0072	20.9199	30.2723	22.7413	10.6898	12.8793	13.1233	13.4129	5.33877	4.63043	4.71586
PVP01_0307800	flap endonuclease 1%2C putative	PVP01_0307800.1	1902	1863	35	10	109	881	8	660	0	5	7	67	1097	18	585	11	329	38.2005	14.9378	27.329	66.8643	19.9219	32.309	0	9.46167	19.0013	30.6316	58.5399	53.418	20.9874	54.4082	245.382	39.1792	8.09103	10.8459	15.0305	22.2707	26.506	80.613	73.8918	12.6143	42.7444	43.7532	30.4578	0	37.5654	228.855
PVP01_0307900	sporozoite invasion-associated protein 1%2C putative	PVP01_0307900.1	2994	2955	42	3	32	23	6	59	20	29	19	15	30	2	24	23	7287	28.9005	2.82529	5.05828	1.10053	9.41994	1.8209	85.8286	34.598	32.5159	4.32356	1.0093	3.74197	0.542838	71.7225	3426.5	29.641	29.5861	2.05137	25.7208	4.12204	3.74125	1.32682	1.27399	5.9646	2.99428	2.46589	0.787787	49.6478	49.5198	3195.72
PVP01_0308000	perforin-like protein 1	PVP01_0308000.1	2532	2493	54	1	2	21.13	0.02	237	12	7.53	6.77	7.26	14	0	23	10	5171	44.0438	1.11629	0.37473	1.19842	0.0372188	8.66999	61.0406	10.6484	13.733	2.4804	0.558296	0	0.616626	36.9626	2882.12	45.1723	9.10583	0.810508	10.8631	0.30537	2.14633	1.44484	0.704706	0.0235665	0	11.741	0.894871	35.3091	25.5203	2688
PVP01_0308100	conserved Plasmodium protein%2C unknown function	PVP01_0308100.1	1038	999	8	4	14	47	0	117	0	0	2	9	25	1	116	0	4	16.2831	11.1428	6.54596	6.65217	0	10.681	0	0	10.1243	7.67334	2.4879	5.5343	7.76084	0	5.56357	16.7003	0	8.09047	8.00853	5.33435	6.63987	8.02	3.14034	0	4.42847	14.4643	11.2628	0	0	5.18886
PVP01_0308200	tRNA N6-adenosine threonylcarbamoyltransferase%2C putative	PVP01_0308200.1	2115	2076	30	57	195	681	29	568	1	8	27	86	1209	13	1108.98	12	64	29.3838	76.4095	43.8751	46.3821	64.8075	24.9525	6.10847	13.5854	65.7712	35.2841	57.8972	34.6213	35.7036	53.2646	42.8363	30.1366	11.6174	55.4788	52.0265	35.7542	30.5319	55.9193	73.0805	41.0354	27.7036	33.7909	51.8145	3.53346	36.7758	39.9513
PVP01_0308300	conserved Plasmodium protein%2C unknown function	PVP01_0308300.1	6300	6261	24	20	103.93	298	21	973	0	11	11	40	462	14	1402.08	2	16	7.79437	8.88968	7.75368	6.72982	15.5607	14.173	0	6.19384	8.88481	5.44156	7.33596	12.3627	14.9674	2.94355	3.55088	7.99407	5.29658	6.45454	7.02809	6.31854	4.70868	8.11362	9.25978	9.85288	9.89245	19.1932	21.7212	0	2.03233	3.31172
PVP01_0308400	U4/U6 small nuclear ribonucleoprotein PRP31%2C putative	PVP01_0308400.1	1623	1584	55	12	174	662	7	1507	3	36	17	94	999	6	2075	5	116	70.6027	21.0827	51.3103	59.0927	20.5021	86.7662	24.0174	80.1231	54.2741	50.5452	62.7002	20.9423	87.5546	29.087	101.756	72.4116	68.5163	15.3075	42.9321	41.8132	43.7376	71.2434	79.143	12.9817	16.7577	117.5	127.063	13.8929	20.0827	94.9031
PVP01_0308500	protein SOF1%2C putative	PVP01_0308500.1	1500	1461	42.97	49	209	809	9	1221	2	82	31	168	1269.15	17	1854.82	7	93	59.8038	93.3353	66.82	78.2942	28.579	76.2181	17.3596	197.867	107.303	97.9414	86.3617	64.3319	84.8531	44.1502	88.4488	61.336	169.204	67.7681	84.8789	54.4522	84.7504	94.3931	109.01	18.0959	51.4776	103.215	123.142	10.0417	30.4829	82.4917
PVP01_0308600	conserved Plasmodium protein%2C unknown function	PVP01_0308600.1	2643	2604	44	9	91	98	1	171	0	19	7	39	150	3	159	0	4	34.3578	9.61837	16.3234	5.32128	1.78161	5.98891	0	25.7231	13.5943	12.7565	5.72676	6.36954	4.08105	0	2.13441	35.2381	21.9968	6.98362	10.7534	13.3021	11.0384	6.41545	7.22857	1.1281	5.09683	8.11024	5.92258	0	0	1.99066
PVP01_0308700	chaperone protein DnaJ%2C putative	PVP01_0308700.1	1950	1911	36	36	198	463	3	286	0	15	10	121	891	7	605	4	12	38.305	52.4254	48.3966	34.2572	7.28308	13.6489	0	27.672	26.463	53.9302	46.3527	20.2519	21.1598	19.2879	8.72529	39.2864	23.6634	38.0646	20.9328	39.4388	46.6667	41.3012	58.5085	4.61156	16.2053	18.4835	30.7079	0	13.317	8.13764
PVP01_0308800	conserved Plasmodium protein%2C unknown function	PVP01_0308800.1	1200	1161	9	22	174	636	2	504	0	27	17	116	731	11	753	1	7	15.7625	52.734	70.0048	77.4562	7.99194	39.5905	0	81.9865	74.0484	85.1007	62.5956	52.3828	43.349	7.93693	8.37771	16.1663	70.1097	38.2886	58.574	57.0475	73.6391	93.3828	79.011	5.06041	41.916	53.6138	62.9097	0	5.47994	7.81346
PVP01_0308900	replication protein A1%2C large subunit%2C putative	PVP01_0308900.1	3426	3387	140	30	116	684	4	2471	5	27	14	140	1021	16	3082	13	112	84.0478	24.6494	15.9975	28.5543	5.47897	66.535	18.7204	28.1034	20.9032	35.2063	29.9688	26.1176	60.8182	35.3682	45.9475	86.2012	24.0323	17.8972	16.5349	13.0365	30.4646	34.4257	37.828	3.46923	20.8989	90.1023	88.2617	10.8289	24.4195	42.8529
PVP01_0309000	peptide chain release factor 2%2C putative	PVP01_0309000.1	591	552	11	14	22	121	2	130	1	0	5	7	207	0	215	2	27	40.5198	70.5812	18.6163	30.994	16.8091	21.4782	22.9731	0	45.8068	10.8011	37.2812	0	26.0325	33.3869	67.9648	41.5579	0	51.247	36.2342	15.1706	9.34634	37.367	47.058	10.6434	0	29.0859	37.7793	13.2889	23.0515	63.3873
PVP01_0309100	zinc finger protein%2C putative	PVP01_0309100.1	1599	1560	75	61	326.37	1612.52	33	9058.96	17	46	36	293	2418.09	27	9589.72	27	395	97.7575	108.819	97.7229	146.154	98.1395	529.598	138.192	103.955	116.702	159.974	154.101	95.6901	410.863	159.487	351.829	100.262	88.8956	79.0105	92.3137	79.6352	138.429	176.207	194.514	62.1408	76.57	717.187	596.261	79.9378	110.115	328.133
PVP01_0309200	actin-like protein%2C putative	PVP01_0309200.1	1245	1206	4	0	0	1	1	280	0	3	0	1	8	0	207	0	1	6.74414	0	0	0.117242	3.84687	21.174	0	8.7697	0	0.706253	0.659479	0	11.472	0	1.15216	6.91693	7.4993	0	0	0	0.611132	0.14135	0.832425	2.43579	0	28.6741	16.6486	0	0	1.07456
PVP01_0309300	erythrocyte vesicle protein 1%2C putative	PVP01_0309300.1	2589	2550	10	12	50	195	31	1121	0	107	22	39	340	20	1646.99	3	13	7.97395	13.0961	9.15884	10.8125	56.3996	40.092	0	147.929	43.6296	13.0266	13.2555	43.3628	43.1685	10.8409	7.08374	8.17825	126.5	9.50868	34.512	7.46361	11.2722	13.0358	16.7317	35.7116	34.6984	54.293	62.6478	0	7.48496	6.60664
PVP01_0309600	protein phosphatase PPM1%2C putative	PVP01_0309600.1	2862	2823	105	12	271	1354	26	2830.72	4	61	27	269	1879	35	3668.99	11	322.02	75.6296	11.8296	44.8403	67.817	42.7284	91.4489	17.9684	76.178	48.3673	81.1613	66.172	68.5465	86.8664	35.906	158.501	77.5673	65.1427	8.58914	38.2597	36.5408	70.2302	81.7617	83.5253	27.0552	54.85	123.841	126.064	10.3939	24.7908	147.826
PVP01_0309700	exosome complex component RRP4%2C putative	PVP01_0309700.1	1059	1020	42	28	251	824	3	185	0	38	9	176	1335.99	6	467	4	34	83.7265	76.3937	114.943	114.224	13.6451	16.5411	0	131.339	44.6212	146.967	130.215	32.5221	30.6008	36.1364	46.3168	85.8716	112.313	55.4673	35.2964	93.6683	127.173	137.711	164.363	8.6399	26.0238	22.4001	44.4091	0	24.9499	43.1973
PVP01_0309800	conserved Plasmodium protein%2C unknown function	PVP01_0309800.1	618	579	22	2	98	198	0	62	1	6	7	22.87	176.08	2	64.99	7.99	1	77.2605	9.61283	79.0602	48.3524	0	9.76575	21.9019	36.5328	61.139	33.643	30.2336	19.0976	7.50212	127.161	2.39983	79.24	31.2406	6.9796	48.3624	64.4268	29.1119	58.2946	38.1622	0	15.2817	13.2249	10.8874	12.6692	87.7963	2.2382
PVP01_0309900	conserved Plasmodium protein%2C unknown function	PVP01_0309900.1	981	942	159	121	593	1397	20	308	7	79	53	328	1903.98	34	561	34	98	343.21	357.466	294.045	209.689	98.4994	29.819	94.2338	295.656	284.527	296.572	200.942	199.552	39.8041	332.593	144.555	352.003	252.827	259.546	225.068	239.62	256.629	252.806	253.638	62.3687	159.679	40.3811	57.7653	54.5098	229.634	134.82
PVP01_0310000	ribosome biogenesis GTPase A%2C putative	PVP01_0310000.1	2367	2328	74	13	208	526	19	631	0	26	16	159	990	9	1257	11	7	64.6342	15.5403	41.7341	31.9473	37.8639	24.7195	0	39.3732	34.7565	58.173	42.2776	21.3741	36.0885	43.5406	4.17806	66.2902	33.6695	11.2834	27.4932	34.0095	50.3381	38.5163	53.3648	23.975	17.1033	33.4753	52.373	0	30.062	3.89666
PVP01_0310100	conserved Plasmodium protein%2C unknown function	PVP01_0310100.1	4281	4242	84	15	174	521	17	2490	2.03	16	11	134	1260	31	5219.45	6	123.01	40.2645	9.84058	19.1597	17.3659	18.5923	53.533	6.06855	13.2972	13.1136	26.9055	29.5297	40.4035	82.2376	13.0336	40.293	41.2961	11.3709	7.14496	10.3731	15.6134	23.2818	20.9367	37.2737	11.7724	32.3304	72.4948	119.346	3.51037	8.99889	37.5792
PVP01_0310200	conserved Plasmodium protein%2C unknown function	PVP01_0310200.1	2445	2406	12	37	320	1028	5	1291	10	25	24	118	1332	25	1416.01	18	8	10.1414	42.7963	62.1248	60.4127	9.64115	48.9354	52.7065	36.6315	50.4446	41.7728	55.0386	57.4476	39.3357	68.9385	4.62012	10.4013	31.325	31.0732	39.9028	50.626	36.1467	72.8349	69.4722	6.10467	45.9689	66.2688	57.0855	30.4882	47.5976	4.30896
PVP01_0310300	conserved Plasmodium protein%2C unknown function	PVP01_0310300.1	2895	2856	10	1	14	89	3	380	7	18	1	10	207	10	427.99	1	6	7.1196	0.97441	2.28971	4.40619	4.87324	12.1344	31.0813	22.219	1.77068	2.98229	7.20561	19.3584	10.0159	3.22646	2.91912	7.30201	19.0003	0.707491	1.40065	1.8659	2.58062	5.31219	9.09525	3.08568	15.4904	16.4325	14.5355	17.9791	2.22767	2.72252
PVP01_0310400	conserved Plasmodium protein%2C unknown function	PVP01_0310400.1	603	564	7	9	71	151	4	295	0	3	1	19	237	18	619	1	14	25.2367	44.4082	58.8017	37.8555	32.903	47.7019	0	18.7522	8.96644	28.6934	41.7761	176.45	73.3547	16.3383	34.4912	25.8833	16.0357	32.2435	7.09266	47.918	24.8289	45.6394	52.7317	20.8338	141.193	64.5983	106.455	0	11.2805	32.1682
PVP01_0310500	conserved Plasmodium protein%2C unknown function	PVP01_0310500.1	3216	3177	11	16	43	156	1	190	1	5	15	36	223.19	2	172	0	8	7.04027	14.0153	6.32211	6.94286	1.46028	5.45417	3.99156	5.54835	23.8766	9.65145	6.98419	3.48049	3.61849	0	3.4989	7.22064	4.7446	10.1761	18.887	5.15194	8.35157	8.37046	8.81576	0.924635	2.78505	7.38609	5.25129	2.30893	0	3.26325
PVP01_0310600	conserved Plasmodium protein%2C unknown function	PVP01_0310600.1	1872	1833	36	24	164	446	13	216	0	9	15	75	969	9	628	2	6	39.935	36.4375	41.7919	34.4036	32.903	10.7469	0	17.3097	41.3836	34.8503	52.5557	27.1461	22.8988	10.0543	4.54829	40.9582	14.8022	26.4562	32.7353	34.0566	30.1565	41.4777	66.3382	20.8338	21.722	14.5536	33.2317	0	6.94186	4.24196
PVP01_0310700	DEAD box ATP-dependent RNA helicase%2C putative	PVP01_0310700.1	3570	3531	67	4	147	278	3	598	1	45	9	96	536	3	615.69	10	121	38.5825	3.15255	19.446	11.1321	3.94165	15.4453	3.59138	44.9289	12.8897	23.1569	15.0913	4.69733	11.6541	26.0968	47.6154	39.571	38.4204	2.28898	10.1961	15.8467	20.0381	13.4211	19.0489	2.49581	3.75875	20.9162	16.913	2.07745	18.0182	44.4084
PVP01_0311000	conserved Plasmodium protein%2C unknown function	PVP01_0311000.1	498	459	0	0	0	0	1	14	0	0	0	0	0	0	22	0	0	0	0	0	0	10.1075	2.78169	0	0	0	0	0	0	3.20351	0	0	0	0	0	0	0	0	0	0	6.39993	0	3.76698	4.64906	0	0	0
PVP01_0311100	conserved Plasmodium protein%2C unknown function	PVP01_0311100.1	4584	4545	21	6.84	110	266	9	1133	0	8	12	49	468	10	1582.04	2	3	9.39505	4.18815	11.305	8.27521	9.18678	22.7347	0	6.20536	13.352	9.18268	10.2369	12.1645	23.2648	4.05491	0.917163	9.63576	5.30644	3.0409	10.5617	9.21251	7.94593	9.97677	12.9215	5.81696	9.73387	30.7875	33.7628	0	2.79965	0.855392
PVP01_0311200	conserved Plasmodium protein%2C unknown function	PVP01_0311200.1	11661	11622	91.85	18.12	235.13	749.52	10	1481.97	2.02	0	4.99	128	1536.68	23	2668.47	6.99	11	16.0699	4.33888	9.45013	9.11871	3.99184	11.6292	2.20409	0	2.17129	9.38073	13.145	10.9414	15.3461	5.54219	1.31514	16.4816	0	3.15033	1.71754	7.70099	8.1173	10.9937	16.5922	2.52759	8.75521	15.7484	22.2708	1.27496	3.82652	1.22656
PVP01_0311300	DNA polymerase alpha catalytic subunit A%2C putative	PVP01_0311300.1	5223	5184	61	18	382	708	36	9168.26	8	100	52	216	1014	44	13092.3	34	79	23.9265	9.6629	34.4198	19.3108	32.2175	161.293	19.5697	68.0058	50.7268	35.4892	19.4461	46.9262	168.798	60.4364	21.1749	24.5395	58.1543	7.01596	40.1261	28.049	30.7094	23.2815	24.5457	20.3998	37.5498	218.424	244.966	11.3202	41.7275	19.7488
PVP01_0311400	conserved Plasmodium protein%2C unknown function	PVP01_0311400.1	2004	1965	114.05	70.01	324	1116.8	78.89	14541	1	52.02	38.01	192	3075.21	46.02	31176.3	39.01	289.03	118.017	99.1511	77.0181	80.3607	186.258	674.874	6.45352	93.3294	97.8215	83.2235	155.586	129.483	1060.42	182.936	204.381	121.041	79.8095	71.9908	77.3791	62.7627	72.0147	96.8846	196.388	117.936	103.61	913.921	1538.93	3.73306	126.305	190.615
PVP01_0311500	30S ribosomal protein S12%2C putative	PVP01_0311500.1	1032	993	0	1	61	210	4	210	2	12	4	50	314	6	221	0	0	0	2.80253	28.694	29.9021	18.6881	19.2869	25.5411	42.6032	20.3709	42.8872	31.4368	33.4064	14.8751	0	0	0	36.4316	2.03484	16.1138	23.383	37.1111	36.0506	39.681	11.8331	26.7314	26.1185	21.5873	14.7744	0	0
PVP01_0311600	conserved Plasmodium protein%2C unknown function	PVP01_0311600.1	1083	1044	4	14	107	368	6	223	3	14	7	70	343	10	208	3	0	7.79064	37.3188	47.8734	49.84	26.6628	19.4804	36.4402	47.2757	33.9076	57.109	32.6627	52.9575	13.3162	26.4792	0	7.99024	40.4273	27.0961	26.8217	39.0124	49.4174	60.0882	41.2283	16.8826	42.3759	26.3805	19.3249	21.0789	18.2822	0
PVP01_0311700	phosphopantothenate--cysteine ligase%2C putative	PVP01_0311700.1	966	927	89	4	59	136	0	210	0	24	12	39	260	11	482	4	0	195.22	12.0083	29.7292	20.7439	0	20.6601	0	91.273	65.4637	35.8337	27.8838	65.6056	34.7523	39.7617	0	200.222	78.051	8.71886	51.7833	24.2265	31.0076	25.0093	35.1962	0	52.4968	27.9781	50.4339	0	27.4529	0
PVP01_0311800	RNA-binding protein%2C putative	PVP01_0311800.1	3111	3072	113	24	178	876	12	1012	4	53.08	18	90	1610.99	6.01	1293	7	186	74.7947	21.7415	27.0651	40.3194	18.1224	30.0436	16.5119	60.9145	29.6313	24.9533	52.1351	10.8164	28.1315	20.9972	84.13	76.711	52.0903	15.7859	23.439	22.0556	21.5925	48.6099	65.8073	11.4749	8.65511	40.6853	40.8256	9.55139	14.4972	78.4638
PVP01_0311900	protein SDA1%2C putative	PVP01_0311900.1	3165	3126	113.5	75.17	574.74	1042.95	56.16	729.05	24.6	93.32	21.94	198.19	1205.12	34.37	698.15	14.01	13.75	73.8279	66.9199	85.8802	47.1743	83.3475	21.2697	99.7943	105.244	35.4933	54.0008	38.3266	60.7881	14.9271	41.2985	6.11186	75.7194	89.9979	48.5887	28.076	69.9845	46.7278	56.8744	48.3775	52.7747	48.6419	28.8036	21.6628	57.7263	28.5139	5.70022
PVP01_0312000	conserved Plasmodium protein%2C unknown function	PVP01_0312000.1	1533	1494	31.97	24	77	310	5	177	3	15	15	103	815	7	152	6	11	43.5117	44.7055	24.0741	29.3388	15.5265	10.8048	25.4642	35.3958	50.7738	58.7211	54.2332	25.9045	6.8	37.0071	10.2306	44.6265	30.2683	32.4594	40.1632	19.6182	50.8123	35.3715	68.4556	9.83121	20.7285	14.6319	9.86843	14.7298	25.5511	9.54157
PVP01_0312100	conserved Plasmodium protein%2C unknown function	PVP01_0312100.1	1433	1394	198	142	1718	6165	65	7257.85	6	77	97	1216	14916.4	104	18353.8	32	57	288.813	283.482	575.667	625.319	216.324	474.83	54.5818	194.733	351.891	742.982	1063.8	412.476	879.995	211.53	56.8161	296.212	166.523	205.828	278.354	469.115	642.915	753.898	1342.78	136.974	330.058	643.019	1277.08	31.573	146.048	52.9895
PVP01_0312200	transcription initiation factor IIA subunit 1%2C putative	PVP01_0312200.1	519	480	8	19	40	200	0	75	0	0	5	20	398	2	231	0	5	33.8893	110.157	38.9251	58.9142	0	14.2499	0	0	52.6778	35.4892	82.4328	23.0365	32.1652	0	14.474	34.7576	0	79.9819	41.6694	31.7204	30.7094	71.0282	104.05	0	18.4335	19.2974	46.6795	0	0	13.4992
PVP01_0312300	conserved Plasmodium protein%2C unknown function	PVP01_0312300.1	1401	1362	29	27	400	736	3	314	2	23	36	152	2056	8	1232	8	78	43.2947	55.1679	137.181	76.4068	10.2188	21.0254	18.6214	59.5335	133.667	95.0548	150.074	32.4744	60.4574	54.125	79.575	44.4039	50.9093	40.0559	105.734	111.79	82.2525	92.1176	189.43	6.47041	25.9856	28.4728	87.7382	10.7716	37.3698	74.2156
PVP01_0312400	cysteine desulfurase%2C putative	PVP01_0312400.1	1533	1494	48	33	233	506	19	269	5	11	37	136	1315	9	598	8	13	65.3287	61.47	72.8477	47.8885	59.0007	16.4208	42.4403	25.9569	125.242	77.5346	87.5052	33.3058	26.7526	49.3428	12.0907	67.0025	22.1967	44.6316	99.0693	59.3642	67.092	57.7354	110.453	37.3586	26.6509	22.2372	38.8245	24.5497	34.0681	11.2764
PVP01_0312500	conserved Plasmodium protein%2C unknown function	PVP01_0312500.1	2973	2934	0	9	44	101	0	189	0	14	8	40	271	1	132	1.53	6	0	8.53655	7.00492	4.86735	0	5.87482	0	16.822	13.7889	11.612	9.18264	1.88438	3.00698	4.80525	2.84152	0	14.3852	6.19814	10.9073	5.70837	10.0481	5.86818	11.5907	0	1.50785	7.95573	4.36384	0	3.31772	2.65014
PVP01_0312600	eukaryotic translation initiation factor 3 subunit I%2C putative	PVP01_0312600.1	984	945	19	59	728	2590	15	1708	7	109	46	394	2973	64	2893	27	13	40.8823	173.748	359.841	387.524	73.64	164.835	93.9346	406.636	246.164	355.117	312.767	374.435	204.613	263.279	19.1148	41.9297	347.729	126.154	194.722	293.237	307.289	467.208	394.789	46.628	299.618	223.221	296.942	54.3368	181.778	17.8275
PVP01_0312700	drug/metabolite transporter%2C putative	PVP01_0312700.1	984	945	24	19	152	546.26	12	782.35	0	24	28.34	82	1795.82	11	3538.88	2	2	51.6408	55.9528	75.1316	81.7332	58.912	75.5026	0	89.5344	151.659	73.9076	188.925	64.356	250.294	19.5022	2.94075	52.9639	76.5643	40.6257	119.965	61.2253	63.9536	98.5393	238.47	37.3024	51.4968	102.246	363.236	0	13.465	2.74269
PVP01_0312800	conserved Plasmodium protein%2C unknown function	PVP01_0312800.1	900	861	11	3	189	766	6	129	0	12	23	81	1243	8	416	1	8	25.9778	9.69657	102.534	125.793	32.3298	13.664	0	49.1348	135.09	80.1289	143.525	51.3706	32.2928	10.7024	12.9106	26.6434	42.017	7.0404	106.859	83.5561	69.3369	151.659	181.163	20.4708	41.1061	18.504	46.8646	0	7.38933	12.0411
PVP01_0312900	conserved Plasmodium protein%2C unknown function	PVP01_0312900.1	2406	2367	98	12	201	661	16	431	0	36	11	178	1373	17	758	4	259	84.1863	14.1086	39.6651	39.4852	31.36	16.6063	0	53.6185	23.5014	64.0515	57.6674	39.708	21.4036	15.5721	152.041	86.3432	45.8512	10.2438	18.5901	32.3234	55.4248	47.6042	72.7905	19.8568	31.7739	22.4883	31.0618	0	10.7515	141.801
PVP01_0313000	conserved Plasmodium protein%2C unknown function	PVP01_0313000.1	1041	1002	65	7	144	260	1	643	0	16	5	25	479.01	4	757.76	0	106	131.904	19.4415	67.1283	36.6891	4.63006	58.5243	0	56.2941	25.2349	21.251	47.5264	22.0709	50.5452	0	146.993	135.284	48.1392	14.1159	19.9614	54.7034	18.3889	44.2331	59.99	2.9317	17.6609	79.2541	73.3532	0	0	137.093
PVP01_0313100	transcription initiation factor IIE subunit alpha%2C putative	PVP01_0313100.1	1182	1143	147	20	342	833	19	1250	1	23	17	176	2286.45	14	3775	6	242.32	261.508	48.6949	139.762	103.046	77.1191	99.737	11.0946	70.9402	75.2145	131.152	198.872	67.7189	220.743	48.3715	294.579	268.208	60.6636	35.356	59.4964	113.894	113.488	124.234	251.025	48.8309	54.1878	135.065	320.351	6.41773	33.3974	274.739
PVP01_0313200	queuine tRNA-ribosyltransferase%2C putative	PVP01_0313200.1	2166	2127	146	51	403.77	964	26	1380.99	1	55	32	218	1896	19	3190.95	11	67	139.572	66.7272	88.6701	64.0827	56.7101	59.2128	5.962	91.1603	76.0819	87.2964	88.6195	49.3872	100.269	47.6552	43.769	143.148	77.9546	48.4487	60.1826	72.258	75.5391	77.2594	111.86	35.9082	39.519	80.1865	145.515	3.44874	32.9028	40.8211
PVP01_0313300	calcium-dependent protein kinase 4%2C putative	PVP01_0313300.1	1590	1551	25	27	151	320	11	884.54	17	24	46.28	49	1045	5	2250	24	2877.99	32.7749	48.4453	45.4753	29.1722	32.903	52.0114	138.994	54.5519	150.897	26.9086	66.9827	17.8232	96.9587	142.588	2578.32	33.6147	46.6494	35.1748	119.363	37.0582	23.2845	35.1706	84.5487	20.8338	14.2619	70.4343	140.71	80.4016	98.4482	2404.67
PVP01_0313400	conserved Plasmodium protein%2C unknown function	PVP01_0313400.1	2922	2883	47	19	134	457	13	2442	0	23	30	54	741.33	29	3544	8	80	33.1487	18.3404	21.7105	22.4131	20.9196	77.2491	0	28.1251	52.623	15.9535	25.5638	55.6136	82.1609	25.57	38.5571	33.998	24.0508	13.3164	41.626	17.6921	13.8049	27.0218	32.2678	13.2461	44.5013	104.611	119.235	0	17.6544	35.9603
PVP01_0313500	serine--tRNA ligase%2C putative	PVP01_0313500.1	1899	1860	44	50	327	999	6	3442.62	4	37	14	190	1229	36	3146.99	20	7	48.1009	74.8095	82.1193	75.9423	14.9656	168.799	27.2713	70.1293	38.064	87.0058	65.6897	107.008	113.083	99.0836	5.22931	49.3333	59.9702	54.3171	30.1095	66.9197	75.2876	91.5576	82.9165	9.47602	85.6267	228.589	164.111	15.7752	68.4109	4.87711
PVP01_0313600	conserved Plasmodium protein%2C unknown function	PVP01_0313600.1	3948	3909	138	28	4	13	0	1297	6	22	0	7	28	1	127	6	36	71.7839	19.9339	0.477975	0.470228	0	30.2599	19.4646	19.8412	0	1.52525	0.712116	1.41437	2.17147	14.1439	12.7966	73.6231	16.967	14.4734	0	0.389506	1.31982	0.566917	0.898865	0	1.13176	40.9782	3.15132	11.2593	9.76548	11.9348
PVP01_0313700	thioredoxin-like protein	PVP01_0313700.1	1404	1365	43	41	124	474	18	97	2	68	17	101	440	20	171	2	64	64.0545	83.5894	42.4326	49.0995	61.1779	6.48085	18.5805	175.625	62.9818	63.0226	32.0463	81.0075	8.37297	13.5015	65.1488	65.6956	150.184	60.6919	49.8201	34.5787	54.5345	59.1954	40.4504	38.7371	64.8212	8.77642	12.1512	10.7479	9.32192	60.761
PVP01_0313800	dynein heavy chain%2C putative	PVP01_0313800.1	15594	15555	152.96	1	49.99	150.98	6	1160	1.38	32	10	23.12	252.98	6	553	11	6.1	19.995	0.178908	1.50115	1.3724	1.78952	6.80112	1.12504	7.25255	3.25109	1.26598	1.61687	2.1326	2.37614	6.5164	0.544903	20.5073	6.20193	0.1299	2.57169	1.2233	1.09547	1.65459	2.04088	1.1331	1.70648	9.21014	3.44834	0.650784	4.49915	0.508203
PVP01_0313900	exported serine/threonine protein kinase%2C putative	PVP01_0313900.1	8409	8370	217	55	247	1584	31	5718	16	60.02	51	221	1149	25	4587	30	14.7	52.7167	18.2868	13.7842	26.7584	17.1827	62.3033	24.2412	25.2802	30.8137	22.4892	13.6475	16.5136	36.6285	33.0279	2.44034	54.0673	21.6181	13.2775	24.3743	11.2329	19.4603	32.2606	17.2265	10.8799	13.214	84.3717	53.1567	14.0224	22.8036	2.27599
PVP01_0314000	cysteine repeat modular protein 2%2C putative	PVP01_0314000.1	7611	7572	77	0	4	9	15	86	0	0	0	2	1	0	19	1	17	20.6773	0	0.246752	0.168059	9.19042	1.03581	0	0	0	0.224971	0.0131295	0	0.16771	1.21695	3.11959	21.2071	0	0	0	0.20108	0.194671	0.202616	0.0165726	5.81927	0	1.4027	0.243387	0	0.840229	2.90948
PVP01_0314100	30S ribosomal protein S8%2C putative	PVP01_0314100.1	390	351	0	9	67	197	5	27	0	4	3	44	344	9	117	0	2	0	71.3568	89.1617	79.3579	66.0872	7.01535	0	40.1757	43.2228	106.771	97.4338	141.763	22.279	0	7.91739	0	34.3558	51.8101	34.1903	72.6586	92.3907	95.6756	122.985	41.8457	113.437	9.50025	32.3321	0	0	7.38415
PVP01_0314200	prefoldin subunit 3%2C putative	PVP01_0314200.1	570	531	24	45	189	329	7	290	1	10	24	124	500	3	585	8	0	91.9031	235.84	166.256	87.6057	61.1587	49.8077	23.8817	66.3921	228.568	198.9	93.6125	31.2359	73.6339	138.829	0	94.2578	56.7744	171.237	180.803	135.484	172.111	105.619	118.162	38.725	24.9946	67.45	106.86	13.8144	95.8525	0
PVP01_0314300	conserved Plasmodium protein%2C unknown function	PVP01_0314300.1	2934	2895	51	3	28	24	0	197	3	7	10	27	45	0	122	1	62	35.8208	2.88385	4.51773	1.17218	0	6.20598	13.1411	8.52433	17.4683	7.94369	1.54533	0	2.81661	3.183	29.7579	36.7386	7.28948	2.09388	13.8178	3.68153	6.87381	1.4132	1.95059	0	0	8.40419	4.08758	7.60152	2.19766	27.7537
PVP01_0314400	conserved Plasmodium protein%2C unknown function	PVP01_0314400.1	1509	1470	279.77	182.84	325.75	323.68	171.61	154.9	108.54	41.09	35.55	78.55	442.62	37.7	176.91	49.21	37.15	386.988	346.142	103.509	31.1336	541.601	9.61007	936.337	98.5438	122.299	45.5131	29.9345	141.792	8.04361	308.476	35.1157	396.903	84.2686	251.324	96.741	84.3502	39.3832	37.5354	37.7847	342.936	113.46	13.014	11.6732	541.627	212.983	32.7506
PVP01_0314500	conserved Plasmodium protein%2C unknown function	PVP01_0314500.1	822	783	26	6	1	2	0	41	0	0	0	0	0	0	5	0	17	67.5189	21.325	0.596553	0.36116	0	4.77546	0	0	0	0	0	0	0.4268	0	30.168	69.2488	0	15.4835	0	0.486136	0	0.435422	0	0	0	6.46696	0.619389	0	0	28.1362
PVP01_0314600	conserved Plasmodium protein%2C unknown function	PVP01_0314600.1	747	708	51	22	84	260	13	151	6	3	16	84	324	7	393.95	0	2627.98	146.471	86.4748	55.4187	51.9244	85.1853	19.4508	107.468	14.9382	114.284	101.054	45.4957	54.6629	37.1898	0	5157.61	150.223	12.7742	62.7869	90.4013	45.1612	87.4437	62.6011	57.4267	53.9384	43.7406	26.3404	53.9713	62.165	0	4810.24
PVP01_0314700	conserved Plasmodium protein%2C unknown function	PVP01_0314700.1	555	516	13	42	135	252	3	101.12	0	44	53	76	475	2	297.75	6	114	51.228	226.516	122.207	69.0529	26.9728	17.8723	0	300.617	519.428	125.45	91.5171	21.4293	38.5672	107.149	306.983	52.5405	257.069	164.467	410.879	99.5872	108.554	83.2517	115.517	17.0789	17.1475	24.2028	55.9702	0	73.9792	286.308
PVP01_0314800	conserved Plasmodium protein%2C unknown function	PVP01_0314800.1	534	495	0	25	223	902	9	592	1	1	11	140	1091	20	850.91	3	3	0	140.551	210.431	257.651	84.3513	109.071	25.6185	7.12206	112.379	240.896	219.118	223.384	114.893	55.8471	8.42123	0	6.09034	102.05	88.8947	171.482	208.452	310.63	276.581	53.4103	178.749	147.705	166.738	14.8191	38.5589	7.85405
PVP01_0314900	serine/threonine-protein kinase NEK4%2C putative	PVP01_0314900.1	933	894	0	6.71	213	451.98	16	156	0	0	2	84	677	1	390	2	14	0	20.8874	111.289	71.4846	83.0304	15.914	0	0	11.3134	80.0293	75.2852	6.1843	29.157	20.6147	21.7595	0	0	15.1658	8.94913	90.6904	69.2507	86.1834	95.0284	52.5739	4.9486	21.5509	42.3138	0	14.2331	20.294
PVP01_0315000	actin-related protein%2C putative	PVP01_0315000.1	2568	2529	21	20	341	663.38	3	248	5.05	34	28	145	1322	12	510	3	1	16.8843	22.008	62.982	37.089	5.50335	8.94325	25.3222	47.3959	55.9897	48.8345	51.9686	26.2337	13.4784	10.9309	0.549428	17.3169	40.53	15.9794	44.2892	51.3245	42.2573	44.7152	65.5971	3.48466	20.9919	12.111	19.5603	14.6477	7.54711	0.512423
PVP01_0315100	conserved Plasmodium protein%2C unknown function	PVP01_0315100.1	3903	3864	53.97	9	131.18	574.53	7	500.61	4	36	4	85.12	1508.26	19	856.49	0	8.85	28.4007	6.48194	15.8577	21.0236	8.40457	11.8156	13.1275	32.8455	5.23506	18.763	38.8059	27.1859	14.815	0	3.18248	29.1283	28.0874	4.70636	4.14106	12.9226	16.2359	25.3465	48.9825	5.32168	21.7538	16.0008	21.5001	7.59365	0	2.96814
PVP01_0315200	LEM3/CDC50 family protein%2C putative	PVP01_0315200.1	1302	1263	15	24	162	1061	37	3114	2	3	9	91	1329	22	3876	10	141	24.1491	52.882	59.9132	118.78	135.91	224.858	20.081	8.37392	36.0361	61.3685	104.612	96.3046	205.115	72.9594	155.123	24.7679	7.16085	38.3961	28.5054	48.8237	53.1032	143.204	132.046	86.057	77.0618	304.504	297.67	11.6159	50.3738	144.675
PVP01_0315300	60S ribosomal protein L11a%2C putative	PVP01_0315300.1	522	483	27	80	871	3260	43	1531	3	141	73	559	3835	61	3582.45	15	51	113.666	460.938	842.329	954.336	413.025	289.082	78.7651	1029.16	764.319	985.762	789.363	698.249	495.735	286.173	146.718	116.578	880.073	334.674	604.594	686.421	852.997	1150.57	996.37	261.522	558.73	391.477	719.429	45.5619	197.584	136.836
PVP01_0315400	40S ribosomal protein S10%2C putative	PVP01_0315400.1	411	372	74	112	1394	3408.98	40	1833	6	61	94	718	4882	61	3245	25	13	404.485	837.867	1750.37	1295.72	498.852	449.378	204.535	578.093	1277.86	1643.95	1304.71	906.598	583.026	619.273	48.5579	414.848	494.349	608.351	1010.82	1426.39	1422.54	1562.15	1646.86	315.867	725.448	608.552	846.11	118.314	427.568	45.2875
PVP01_0315500	conserved Plasmodium protein%2C unknown function	PVP01_0315500.1	1488	1449	8	28	112	399	20	779	1	10	5	56	575	16	1135	9	2	11.2263	53.7761	36.1044	38.9346	64.0348	49.03	8.75167	24.33	17.4502	32.9175	39.451	61.0491	52.3532	57.2346	1.91788	11.5139	20.8055	39.0453	13.8035	29.4218	28.4841	46.9404	49.7968	40.5461	48.8507	66.3968	75.9771	5.06243	39.5168	1.78871
PVP01_0315600	conserved Plasmodium protein%2C unknown function	PVP01_0315600.1	8226	8187	240	15	166.77	732.78	5	1431.26	2	28	23	192	2150.37	20	3965.82	11	42.98	59.6074	5.09878	9.51489	12.6555	2.83335	15.9436	3.09788	12.0571	14.207	19.9749	26.1124	13.5062	32.3761	12.3809	7.29459	61.1346	10.3105	3.70208	11.2381	7.75376	17.2846	15.2578	32.9603	1.79404	10.8075	21.591	46.9854	1.79198	8.54823	6.8033
PVP01_0315700	exosome complex component CSL4%2C putative	PVP01_0315700.1	570	531	7	0	52	150	0	125	1	0	7	28	358	2	267	1	1	26.8051	0	45.7424	39.9418	0	21.4688	23.8817	0	66.6657	44.9129	67.0266	20.824	33.6072	17.3536	2.61677	27.4919	0	0	52.7341	37.2759	38.8639	48.1547	84.604	0	16.6631	29.0733	48.7721	13.8144	11.9816	2.44052
PVP01_0315800	small subunit rRNA processing protein%2C putative	PVP01_0315800.1	993	954	45	12	72	153	9	800	3	33	5	26	154	2	623	1	54	95.9131	35.0052	35.2529	22.6764	43.7672	76.4776	39.8779	121.948	26.5046	23.2131	16.0484	11.5907	43.6471	9.65909	78.6511	98.3704	104.283	25.4163	20.9657	28.7279	20.0867	27.3392	20.257	27.7129	9.27473	103.567	63.3424	23.0675	6.66899	73.3539
PVP01_0315900	conserved Plasmodium protein%2C unknown function	PVP01_0315900.1	363	324	2	0	62	131	0	44	0	0	1	18	179	1	97	0	28	12.5516	0	89.3835	57.1686	0	12.3851	0	0	15.6082	47.3189	54.9245	17.0641	20.0098	0	120.08	12.8732	0	0	12.3465	72.8393	40.9459	68.9237	69.3283	0	13.6545	16.772	29.039	0	0	111.993
PVP01_0316000	conserved Plasmodium protein%2C unknown function	PVP01_0316000.1	348	309	0	3	6	33	0	143	0	0	0	9	37	2	96	1	11	0	27.0186	9.06992	15.1003	0	42.2056	0	0	0	24.808	11.9042	35.7849	20.7649	29.8213	49.4645	0	0	19.6174	0	7.39115	21.4668	18.2053	15.0261	0	28.6346	57.1552	30.1348	0	20.5897	46.133
PVP01_0316100	ferrodoxin reductase-like protein	PVP01_0316100.1	2070	2031	68	102	409	1370	6	862	4	60	52	217	2224	20	1453	15	549	68.0789	139.762	94.0641	95.3766	13.7055	38.707	24.9752	104.148	129.477	91.0033	108.864	54.4437	47.8158	68.056	375.597	69.8232	89.0611	101.477	102.419	76.6536	78.7467	114.988	137.413	8.67819	43.5652	52.4174	69.3922	14.447	46.9883	350.3
PVP01_0316200	conserved Plasmodium protein%2C unknown function	PVP01_0316200.1	405	366	14	19	75	209	0	66	14	19	2	35	429.98	0	161	3	2	77.7787	144.468	95.7174	80.7414	0	16.4458	485.072	183.014	27.6343	81.4506	116.795	0	29.4009	75.5309	7.59291	79.7714	156.502	104.894	21.8593	78.0009	70.4806	97.3436	147.424	0	0	22.2711	42.6678	280.592	52.1493	7.08152
PVP01_0316300	conserved Plasmodium protein%2C unknown function	PVP01_0316300.1	705	666	10	1	80	163	0	255	0	3	11	31	240	4	369	4	11	30.5309	4.17855	56.1082	34.6054	0	34.9187	0	15.8803	83.5252	39.6456	35.8258	33.2058	37.0312	55.344	22.9497	31.3131	13.5798	3.03393	66.0704	45.723	34.306	41.7211	45.2209	0	26.5708	47.2873	53.7412	0	38.2115	21.4041
PVP01_0316400	phosphoinositide-binding protein%2C putative	PVP01_0316400.1	6288	6249	259	40	490	1294	17	5359	6	59	53	263	2820.64	34	9107.11	25	301	84.2758	17.8135	36.6266	29.2789	12.621	78.2107	12.1759	33.2853	42.8908	35.847	44.8741	30.0813	97.4061	36.865	66.9291	86.435	28.4635	12.9339	33.9276	29.8473	31.019	35.2993	56.6421	7.99146	24.0707	105.914	141.36	7.04317	25.4529	62.4214
PVP01_0316500	Ham1-like protein%2C putative	PVP01_0316500.1	597	558	0	2	33	37	6	15	1	0	3	29	150	0	66	0	0	0	9.9746	27.6242	9.37559	49.8852	2.4516	22.7261	0	27.1886	44.2661	26.7249	0	7.90544	0	0	0	0	7.24228	21.5068	22.5112	38.3042	11.3034	33.7333	31.5867	0	3.31998	11.4727	13.146	0	0
PVP01_0316600	conserved Plasmodium protein%2C unknown function	PVP01_0316600.1	666	627	6	0	19	100	2	71	0	2	5	22	313	2	316	4	10	19.458	0	14.1546	22.5509	14.7985	10.3272	0	11.2454	40.3275	29.8856	49.629	17.6356	33.6849	58.7864	22.1611	19.9565	9.61633	0	31.9	11.5347	25.8606	27.1878	62.6439	9.37023	14.1118	13.9852	48.8849	0	40.5883	20.6686
PVP01_0316700	conserved Plasmodium protein%2C unknown function	PVP01_0316700.1	8103	8064	60	21	157	553	19	1319.95	0	29	21	136	1596.02	11	4840	1	16	15.1291	7.24717	9.0941	9.69629	10.9309	14.9279	0	12.6782	13.1695	14.3647	19.6764	7.54171	40.1154	1.14271	2.75695	15.5168	10.8416	5.26197	10.4173	7.41086	12.43	11.6901	24.8365	6.92135	6.03478	20.2155	58.217	0	0.788965	2.57127
PVP01_0316800	conserved Plasmodium protein%2C unknown function	PVP01_0316800.1	717	678	45	324	2176	10483	96	8315	26	73	137	1250	12662	144	13014	59	20	134.957	1329.89	1499.13	2186.19	656.895	1118.47	486.299	379.58	1021.86	1570.32	1856.65	1174.25	1282.91	801.876	40.9883	138.415	324.594	965.594	808.312	1221.65	1358.82	2635.71	2343.55	415.939	939.62	1514.65	1861.81	281.301	553.644	38.2277
PVP01_0316900	conserved Plasmodium protein%2C unknown function	PVP01_0316900.1	2499	2460	1	0	92	145.27	0	90	0	0	4	41	298.99	1	237	0	35	0.826568	0	17.4688	8.34972	0	3.33657	0	0	8.22288	14.1957	12.0831	2.24746	6.43916	0	19.7693	0.847745	0	0	6.50449	14.2355	12.2838	10.0666	15.2519	0	1.79839	4.51841	9.34476	0	0	18.4379
PVP01_0317000	ATP-dependent RNA helicase DBP7%2C putative	PVP01_0317000.1	2517	2478	62	55	230	605	9	312.47	3	40	36	109	1271.99	5	729.97	2.99	168	50.8749	61.7677	43.3548	34.5211	16.8498	11.5	15.3525	56.9075	73.4684	37.4656	51.0318	11.1557	19.6888	11.1187	94.2036	52.1784	48.6637	44.8478	58.1152	35.3302	32.4196	41.6194	64.4147	10.6691	8.92664	15.5735	28.5732	8.88071	7.67676	87.8589
PVP01_0317100	conserved Plasmodium protein%2C unknown function	PVP01_0317100.1	663	624	50	16	136	408	10	93	0	0	8	60	736	3	224	9	24	162.929	71.3568	101.804	92.4499	74.3481	13.5922	0	0	64.8343	81.8981	117.26	26.5806	23.9927	132.905	53.4424	167.104	0	51.8101	51.2854	82.9609	70.8679	111.46	148.012	47.0764	21.2694	18.4067	34.8192	0	91.7627	49.843
PVP01_0317200	conserved Plasmodium protein%2C unknown function	PVP01_0317200.1	2226	2187	27	26	582	1895	19	1315	1	5	31	372	4015.99	46	2945.18	18	6	25.1032	33.0845	124.304	122.516	40.305	54.8365	5.79843	8.05994	71.6823	144.878	182.559	116.289	90.0076	75.8418	3.81208	25.7463	6.89236	24.0217	56.7024	101.296	125.365	147.707	230.434	25.5207	93.0526	74.2601	130.623	3.35412	52.3639	3.55533
PVP01_0317300	40S ribosomal protein S5%2C putative	PVP01_0317300.1	588	549	184	255	1651	4864	139	2269.33	34	199	125	1236	5422.76	127	3934.04	64	44	681.489	1292.61	1404.71	1252.71	1174.62	376.98	785.355	1277.88	1151.43	1917.58	981.989	1278.97	478.942	1074.22	111.363	698.95	1092.77	938.528	910.806	1144.71	1659.31	1510.3	1239.51	743.755	1023.41	510.509	695.059	454.291	741.679	103.862
PVP01_0317400	secreted ookinete protein%2C putative	PVP01_0317400.1	1431	1392	0	1	9	15	0	168	0	0	5	41	80	11	139	0	4	0	1.99922	3.02005	1.52364	0	11.0068	0	0	18.1648	25.0872	5.71359	43.6899	6.67409	0	3.99282	0	0	1.45158	14.3687	2.46106	21.7084	1.83694	7.21196	0	34.9601	14.9056	9.68569	0	0	3.7239
PVP01_0317500	conserved Plasmodium protein%2C unknown function	PVP01_0317500.1	324	285	15	35	301	908	0	822	0	21	40	197	1480	15	1502.01	7	0	107.019	341.761	493.324	450.476	0	263.039	0	259.768	709.764	588.747	516.268	290.987	352.244	226.328	0	109.761	222.137	248.143	561.44	402.014	509.453	543.104	651.657	0	232.844	356.209	511.191	0	156.265	0
PVP01_0317600	V-type ATPase V0 subunit e%2C putative	PVP01_0317600.1	237	198	0	0	14	19	0	34	0	0	0	2	37	0	86	0	32	0	0	33.0273	13.5681	0	15.6605	0	0	0	8.60344	18.5778	0	29.0302	0	224.566	0	0	0	0	26.9142	7.4447	16.358	23.4498	0	0	21.2076	42.1297	0	0	209.441
PVP01_0317700	conserved Plasmodium protein%2C unknown function	PVP01_0317700.1	711	672	61	39	163	439	6	794	4	63	15	147	754	25	1863.24	9	314	184.576	161.508	113.3	92.369	41.4225	107.757	75.4832	330.508	112.881	186.318	111.548	205.683	185.317	123.412	649.262	189.305	282.63	117.267	89.2915	92.3289	161.224	111.362	140.801	26.2283	164.585	145.925	268.939	43.6635	85.2082	605.533
PVP01_0317800	PelOta protein homologue%2C putative	PVP01_0317800.1	1317	1278	33	6	180	252	10	718.27	5	20	19	88	401	4	1355	4	475	52.5045	13.0653	65.7888	27.8805	36.3014	51.2566	49.6134	55.1709	75.1834	58.6488	31.1941	17.3044	70.8638	28.8412	516.443	53.8497	47.1787	9.48636	59.4718	53.6119	50.7498	33.6133	39.3746	22.9857	13.8468	69.4121	102.84	28.699	19.913	481.66
PVP01_0317900	rhoptry-associated leucine zipper-like protein 1	PVP01_0317900.1	2028	1989	63	5	29	156	12	1264	0	20	1	37	394.99	2	1884	6	39	64.405	6.99576	6.81042	11.0897	27.9899	57.9569	0	35.4492	2.54252	15.8443	19.7428	5.55934	63.3085	27.7972	27.2451	66.0551	30.3139	5.07942	2.01119	5.54987	13.7104	13.37	24.9203	17.7229	4.44851	78.4857	91.8758	0	19.1922	25.4102
PVP01_0318000	ubiquitin C-terminal hydrolase%2C putative	PVP01_0318000.1	2688	2649	87	7.01	299	664	10	841.96	3	51	13	144	1064.1	24	933.95	3	3	66.7807	7.36438	52.723	35.4419	17.5135	28.9869	14.3615	67.8733	24.8176	46.3007	39.9355	50.0907	23.5645	10.4358	1.57362	68.4917	58.041	5.34706	19.6313	42.9644	40.0648	42.7295	50.4084	11.0893	40.0819	39.2544	34.1977	8.30743	7.20522	1.46763
PVP01_0318100	Obg-like ATPase 1%2C putative	PVP01_0318100.1	1179	1140	29	83	406	1759	32	798	0	22	44	268	2574.39	21	1302	10	11	51.7257	202.616	166.353	218.168	130.227	63.8397	0	68.0344	195.185	200.234	224.506	101.846	76.3348	80.8314	13.4075	53.051	58.1788	147.114	154.396	135.563	173.266	263.029	283.382	82.458	81.4956	86.4523	110.78	0	55.8089	12.5045
PVP01_0318200	pre-mRNA-splicing factor CWC15%2C putative	PVP01_0318200.1	849	810	49	12	89	273	21	1472	0	26	9	44.88	316	2	1373	7	43	123.006	41.2284	51.3234	47.655	120.279	165.735	0	113.162	56.1897	47.1927	38.7847	13.6513	113.293	79.6339	73.7637	126.157	96.7687	29.9347	44.4473	41.8239	40.8367	57.4539	48.9558	76.1591	10.9236	224.44	164.415	0	54.9821	68.7957
PVP01_0318300	U3 small nucleolar RNA-associated protein 7%2C putative	PVP01_0318300.1	1935	1896	0	4	79	394	8	599	0	5	20	62	592	12	908	4	19	0	5.87113	19.4625	29.3825	19.5752	28.8125	0	9.29699	53.3446	27.8523	31.0414	34.9922	32.0084	19.4405	13.9243	0	7.95021	4.26286	42.1968	15.8602	24.1011	35.4242	39.1819	12.3948	28.0003	39.0182	46.4518	0	13.4224	12.9865
PVP01_0318400	conserved Plasmodium protein%2C unknown function	PVP01_0318400.1	240	201	0	15	34	227	1	185	0	2	11	31	349	12	524	1	16	0	207.68	79.0121	159.684	23.0812	83.9399	0	35.0788	276.755	131.363	172.619	330.075	174.241	45.8447	110.607	0	29.9972	150.791	218.92	64.3876	113.671	192.518	217.887	14.6148	264.122	113.672	252.866	0	31.6528	103.158
PVP01_0318500	conserved Plasmodium protein%2C unknown function	PVP01_0318500.1	1659	1620	18	0	0	2	1	115	0	0	0	2	15	0	135	0	28	22.5929	0	0	0.174561	2.86378	6.47404	0	0	0	1.05153	0.920523	0	5.56974	0	24.0161	23.1717	0	0	0	0	0.909908	0.210454	1.16193	1.81331	0	8.76721	8.08302	0	0	22.3986
PVP01_0318600	conserved Plasmodium protein%2C unknown function	PVP01_0318600.1	930	891	0	2	5	11	2	163	0	0	0	4	12	0	238	1	6	0	6.24672	2.62122	1.74561	10.4137	16.6841	0	0	0	3.82375	1.33894	0	17.8532	10.3421	9.35692	0	0	4.53557	0	2.13605	3.30876	2.10454	1.69007	6.59386	0	22.5937	25.9092	0	7.14053	8.72673
PVP01_0318700	tRNAHis guanylyltransferase%2C putative	PVP01_0318700.1	975	936	0	13	16	70	1	103	1	2	5	32	104.71	4	108	1	19	0	38.6516	7.98463	10.5743	4.95654	10.0358	13.5483	7.53295	27.0143	29.1193	11.1217	23.6272	7.71195	9.84485	28.2057	0	6.44171	28.0638	21.3689	6.50674	25.1975	12.7487	14.0383	3.13843	18.9062	13.5906	11.1919	7.83704	6.79724	26.306
PVP01_0318800	conserved Plasmodium protein%2C unknown function	PVP01_0318800.1	1218	1179	0	0	0	1	0	52	0	0	0	0	0	0	69	0	8	0	0	0	0.119927	0	4.02237	0	0	0	0	0	0	3.91157	0	9.42835	0	0	0	0	0	0	0.144587	0	0	0	5.44713	5.67663	0	0	8.79334
PVP01_0318900	conserved Plasmodium protein%2C unknown function	PVP01_0318900.1	1209	1170	0	0	0	0	0	14	0	0	0	0	0	0	22	0	0	0	0	0	0	0	1.09128	0	0	0	0	0	0	1.25676	0	0	0	0	0	0	0	0	0	0	0	0	1.47782	1.82386	0	0	0
PVP01_0319000	conserved Plasmodium protein%2C unknown function	PVP01_0319000.1	1341	1302	51	7	2	42	3	663.03	4	11	4	5	103	9	618	10	2060	79.6476	14.9619	0.717513	4.5611	10.6897	46.4424	38.9591	29.7846	15.5363	3.27089	7.86475	38.2172	31.7244	70.774	2198.44	81.6883	25.47	10.8634	12.2896	0.584707	2.83036	5.49896	9.92724	6.76859	30.581	62.8927	46.0397	22.536	48.8649	2050.38
PVP01_0319100	conserved Plasmodium protein%2C unknown function	PVP01_0319100.1	4371	4332	37	15	288	847	12	932.02	2	46	26	180	1239.03	39	1343.86	12	121	17.3671	9.63613	31.0538	27.6456	12.8513	19.6214	5.85465	37.4352	30.3518	35.3909	28.4349	49.7742	20.7339	25.5257	38.8111	17.812	32.0122	6.99652	24.0089	25.306	30.6243	33.3301	35.8918	8.1373	39.8287	26.5714	30.0899	3.38664	17.6239	36.1972
PVP01_0319200	dynactin subunit 5%2C putative	PVP01_0319200.1	768	729	4	4	19	59	0	103	0	0	0	0	49	11	53	3	0	11.157	15.2698	12.1741	11.4434	0	12.8855	0	0	0	0	6.68232	83.4244	4.8592	37.9209	0	11.4428	0	11.0869	0	9.92077	0	13.7964	8.43472	0	66.7551	17.4497	7.05185	0	26.1819	0
[truncated: 5,013 more rows]
[truncated: 7 more columns]
